# Supplementary material for: The Honey Bee Gene Bee Antiviral Protein-1 Is a Taxonomically Restricted Antiviral Immune Gene
Source: Front Insect Sci. 2021 Oct 20;1:749781. doi: 10.3389/finsc.2021.749781 (PMC10926557; doi:10.3389/finsc.2021.749781)
Supplement: Supplementary file 1 [file Data_Sheet_1.ZIP]

Archive with 12 entries (12 files):
- Supplementary Figures_FINAL.pdf
- __MACOSX/._Supplementary Figures_FINAL.pdf
- Supp file S4. RPB1_nucleic_acid_alignment.fas
- __MACOSX/._Supp file S4. RPB1_nucleic_acid_alignment.fas
- Supp file S3. MF116383_nucleic_acid_alignment.fas
- __MACOSX/._Supp file S3. MF116383_nucleic_acid_alignment.fas
- Supp file S2. RPB1 amoni acid alignment.fas
- __MACOSX/._Supp file S2. RPB1 amoni acid alignment.fas
- Supp file S1. MF116383_amino_acid_aligment.fas
- __MACOSX/._Supp file S1. MF116383_amino_acid_aligment.fas
- Supplementary tables_FINAL.xlsx
- __MACOSX/._Supplementary tables_FINAL.xlsx
