# Supplementary material for: The Honey Bee Gene Bee Antiviral Protein-1 Is a Taxonomically Restricted Antiviral Immune Gene
Source: Front Insect Sci. 2021 Oct 20;1:749781. doi: 10.3389/finsc.2021.749781 (PMC10926557; doi:10.3389/finsc.2021.749781)
Supplement: Supplementary file 1 [file Data_Sheet_1.ZIP › Supp file S4. RPB1_nucleic_acid_alignment.fas]

>Apis_mellifera_XM_026444140.1
---------------------------------------------------------------------------------------------------------------------------------------ATGGCTACGTCCGACTCTAAAGCGCCTCTGCGAACTGTAAAAAGAGTTCAATTTGGTATTCTTTCTCCGGATGAAATACGTCGGATGTCCGTCACAGATGGCGGTATTCGTTTTCCAGAAACAATGGAAGGGGGTCGTCCAAAACTTGGTGGACTTATGGATCCAAGACAAGGTGTCATTGATAGAAATTCTAGATGTCAAACATGTGCGGGTAATATGACAGAATGTCCAGGACATTTTGGTCATATAGATTTGGCAAAGCCAGTTTTTCATGTTGGTTTTATAACAAAAACAATAAAAATTTTAAGATGTGTATGTTTTTATTGTTCAAAACTTCTTGTTAGTCCGCATAATCCAAAAATTAAAGAAATTGTTATGAAAACTAAAGGTCAACCACGAAAACGTCTTACATTTGTTTATGATTTGTGTAAAAGTAAAAACATTTGTGAAGGTGGTGATGAAATGGATATT---AACAAAGAAAATCAGGAACAGCAATCTATA---GAA---AGAAAACCTGGACATGGTGGATGTGGTAGATATCAACCAAATCTTCGAAGATCTGGTTTAGATGTTACTGCTGAATGGACACATGTAAATGAAGATTCACAAGAAAAAAAAATGGCACTTACAGCAGAAAGAGCTTGGGAGATTTTAAAGCATATTACAGATGAAGAATCATTTATTCTTGGTATGGATCCAAAATTTGCACGACCAGATTGGATGGTAGTAACTGTTTTACCTGTTCCACCTTTATCAGTTAGACCAGCAGTTATTATGTATGGTTCTGCTAAAAATCAAGATGATTTAACACATAAGCTTGCTGATATTATAAAAGCAAATAATGAATTAATTAGAAATGAACAAGCTGGAGCAGCAGCTCATGTGATATCAGAAAATATAAAAATGTTACAATTTCATGTAGCAACATTAGTTGATAACGATATGCCTGGTATGCCGAGAGCTATGCAAAAATCAGGTAAACCTCTAAAAGCTATAAAAGCAAGATTAAAAGGAAAAGAAGGTAGAATACGAGGAAATTTGATGGGTAAACGTGTCGATTTTTCTGCTCGTACTGTTATTACTCCTGATCCTAATTTACGAATCGATCAAGTAGGTGTACCTAGAAGCATTGCTCAAAATTTAACATTTCCTGAAATTGTAACGCCTTTTAATATCGATAAAATGCAAGAACTTGTTAGACGTGGAAATTCACAATATCCAGGAGCTAAATATATTGTTCGAGATAATGGAGAAAGAATTGATTTGAGATTTCATCCAAAACCATCTGATCTACATTTACAGTGCGGTTATAGAGTGGAACGTCATATCCGAGATGGCGATTTAGTAATTTTCAATCGACAACCGACATTACATAAAATGAGTATGATGGGTCATAGAGTAAAAGTCTTACCATGGAGTACATTTCGTATGAATCTTAGTTGTACATCACCATATAATGCCGATTTCGATGGTGATGAAATGAATTTACATGCCCCACAATCAATGGAGACTCGTGCAGAAGTAGAAAATATTCATGTAACACCGCGTCAAATTATTACGCCACAAGCTAATAAACCAGTTATGGGTATTGTACAAGATACACTTACTGCTGTAAGAAAAATGACTAAAAGAGATGTTTTTATTGAAAAAGAACAAATGATGAATATTCTTATGTTTTTACCTAGTTGGGATGGCAAAATGCCTCAACCCTGCATATTAAAACCAAAACCTCTATGGACTGGTAAACAAATTTTTTCCTTGATTATACCAGGCAATGTAAATATGATAAGAACTCACAGCACACATCCAGATGAAGAAGATGATGGACCATACAAATGGATTTCTCCTGGTGATACC---------AAAGTCATGGTGGAACATGGAGAACTTGTTATGGGTATACTCTGTAAAAAAACTTTAGGTACATCTGCTGGGTCATTACTTCATATTTGTATGTTAGAATTGGGACACGAAGTCTGTGGACGATTTTATGGAAATATTCAAACTGTAATTAACAATTGGTTACTTTTGGAAGGCCATTCAATTGGTATTGGAGATACTATTGCTGATCCACAGACTTATTTGGAAATTCAGAAAGCCATCAAAAAGGCTAAAGAAGATGTAATAGAAGTTATTCAAAAAGCACATAATATGGAATTAGAACCTACACCAGGTAATACCTTAAGACAGACTTTTGAAAACCAAGTAAACAGAATTCTGAATGATGCTCGTGACAAAACTGGTGGCTCTGCCAAAAAATCATTGACAGAATACAATAATCTAAAGGCTATGGTAGTATCAGGATCAAAAGGATCTAATATTAATATTTCTCAAGTTATTGCTTGTGTCGGCCAACAAAATGTAGAAGGTAAACGTATTCCATTCGGTTTTCGTAAACGAACGTTGCCACATTTTATTAAGGATGATTATGGTCCTGAATCCAGAGGATTCGTCGAAAATTCGTATCTTGCTGGTTTGACTCCATCTGAATTTTATTTTCATGCTATGGGTGGTCGTGAAGGTCTTATTGATACTGCTGTAAAAACTGCAGAAACTGGTTATATTCAACGTCGTTTAATAAAAGCTATGGAATCTGTAATGGTGCATTATGATGGAACAGTTAGAAATTCTGTAGGACAACTTATTCAATTACGTTATGGTGAAGACGGTTTATGTGGTGAAACTGTTGAATTTCAGAATCTACCTACTATTAAATTGAGCAATAAAGCGTTTGAGAAAAAATTTAAATTTGATCCAACTAATGAAAGATATCTTCGTCGTATTTTCAATGAAGATATCGTTAGAGAAATGATGGGATCTGGTGAAGTAATATCTGAATTAGAAAGAGAATGGGAACAGTTAAACAAAGATCGTGCTGTACTTCGAGAAATTTTTCCTAGTGGAGAATCAAAAGTAGTATTGCCTTGTAATTTGCAAAGAATGATTTGGAACGTACAAAAGATTTTTCATATAAATAAGCGTGCACCTACTGATCTTAGTCCTATGAAAGTCATACAAGGTGTGAAAGATCTTTTGGATAAATGCATTATTGTAGCTGGTGATGATAGACTTAGCAAACAAGCTAATGAAAATGCTACATTATTATTCCAATGTTTAGTAAGATCTACTTTATGTACAAAATGTGTTTCTGAAGAATTTAGATTATCCAGTGAAGCTTTTGAATGGCTTATTGGAGAAATTGAAACTAGATTTCAACAAGCACAGGTATCACCTGGAGAAATGGTAGGTGCTTTAGCTGCACAATCACTTGGTGAACCTGCAACTCAAATGACACTTAATACTTTTCACTTTGCTGGTGTATCATCAAAAAATGTAACTCTCGGTGTGCCAAGATTAAAAGAAATTATAAATATCAGTAAGAAACCAAAAGCTCCATCGTTGACTGTATTTTTGACGGGAGCTGCAGCAAGAGATGCTGAAAAAGCAAAAAATGTACTTTGCCGATTAGAACATACCACGTTAAGAAAAGTTACAGCAAACACTGCGATTTATTATGATCCAGATCCACAAAATACTGTAATCGCAGAAGATCAAGAATTCGTAAACGTTTACTATGAAATGCCTGATTTCGATCCAAATAAAATATCACCATGGTTACTTCGAATTGAATTAGATCGCAAAAGAATGACCGATAAGAAATTAACTATGGAACAAATTGCGGAAAAGATCAATGCCGGTTTCGGTGACGATCTAAACTGTATATTTAATGATGATAATGCCGAAAAATTAGTTCTTCGAATTAGAATAATGAATAGTGATGATAACAAATTTCAAGATAGCGAGGAAGAAACTGTTGATAAAATGGAGGATGATATGTTTCTTCGATGTATTGAAGCAAATATGCTTAGTGATATGACATTA------------------------------------------------------CAAGGTATTGAAGCAATTGGAAAAGTGTATATGCATTTACCTCAAACTGATGCTAAGAAACGTATAGTTATCACAGAAACTGGTGAATTTAAAGCAATAGCAGAATGGTTATTAGAAACGGATGGTACAAGTTTGATGAAAGTATTGAGCGAAAGAGATGTTGATCCAGTTAGAACATTTAGCAATGATATTTGTGAAATATTTCAAGTATTAGGTATAGAGGCTGTGAGAAAATCAGTAGAAAAGGAAATGAACGCTGTGTTGCAATTTTACGGTCTTTACGTAAACTATCGTCACCTTGCTTTGCTTTGTGATGTAATGACTGCTAAAGGACATTTAATGGCTATAACTCGTCATGGAATTAATAGACAAGACACTGGTGCTCTTATGAGATGTTCCTTTGAAGAAACAGTAGATGTTTTATTGGATGCTGCGTCTCATGCAGAAGTAGATCCAATGAGAGGAGTATCAGAAAATATTATCATGGGACAACTTCCACGTATAGGAACA------------------GGATGTTTCGATTTGCTATTGGATGCCGAGAAATGTAAGGTCGGTATTGAAATACCAATGGCAGTAGGTGCTGGTGTGATGGGAACTGCTGGAATGTTCTTTGGTAGTGTTGCT---ACACCA---AGTATGAGTCCTCAAATGACACCTTGG------ATGGGTGCCACACCTGGTTATGGGGCTTCAAGTATGTCACCTGCATTGGGA---------------AGTGGTATGACACCAGGAGGAGCTTGTTTCTCGCCATCTGGAGCATCAGATGCTTCAGGGCTTTCTCCTGCATATTCTGCATACTCTCCGCAACCTGGAAGTCCAGGAAGTCCAGGACCTAGCATGAGTCCATATCCAATGTCACCA---GCAGGTGGCGCTTCACCAAGTTATTCACCTACATCTCCAGCTTATTTGCCAACGTCGCCTAGTATAACACCGTCAAGTCCAAACTATTCACCTACAAGTCCCACTTATTCACCTACTAGTCCAAACTATTCACCAACAAGTCCAAGTTATTCACCAACGAGTCCAAGTTATTCACCAACATCACCAAGTTATTCACCAACAAGTCCAAGTTATTCACCAACATCACCAAGTTATTCACCAACAAGTCCAAGTTATTCACCAACTAGTCCAAGTTATTCACCAACAAGCCCAAGT------------------------------------------TATTCGCCAACGAGTCCAAGCTATTCGCCAACAAGTCCAAGTTATTCTCCTACAAGTCCAAGTTATTCACCAACATCGCCAAGTTATTCTCCAACAAGTCCATCATATTCACCAACATCACCGAGTTATTCACCAACAAGTCCAAGTTACTCACCAACTAGTCCAAGTTATTCACCAAGTTCACCAAATTACACACCTGCTTCACCATCTTATTCTCCAACGAGTCCAAGTTATTCGCCAAGTTCTCCACAATATTCGCCAGCTAGTCCAAGTTATTCACCAAGTAGTCCAAAATATTCTCCAACGAGTCCATCATATTCACCTACGTCTCCATCATTTGCTGGAACTTCGCCACAATATACACCAGCGAGTCCAACATATTCTCCAACAAGTCCAACATATTCACCAACGAGTCCATCATATTCACCTAGTTCACCACAACAC---ACAGCATCAGGAAGTACAAGATATTCACCTAGTAGTCCAAATTATTCCCCAACTAGTCCAACATATTCACCTACAAGTCCTCAATATTCACCGTCGAGTACCAAATATTCACCTACCAGTCCAACGTATACACCGACTAGTCCAAGTTATTCGCCGACGAGTCCAACGTATTCCCCACCAGTACCGGGTTATTCACCAACGAGCCCCACATATTCCCCTGCATCTCCAGCTTACGAAACAGATGAT---------
>Apis_cerana_XM_017065169.1
ATGACGTCATTAGTAGCCATTTTGTCTCTAGCATGTAGCAAGATTGCAGGGGAGGGAGATGTCTTCATCAGAAAAGAACAGTTAGGAGTCGCGACGCAGAAGGCCGCGGGAGAAGCTGTATTCGTTCATTGCAAAATGGCTACGTCCGACTCCAAAGCGCCTCTGCGAACTGTAAAAAGAGTTCAATTTGGTATTCTTTCTCCCGATGAAATACGTCGGATGTCCGTCACAGATGGCGGTATTCGTTTTCCAGAAACCATGGAAGGTGGTCGCCCAAAACTTGGTGGACTTATGGATCCAAGACAAGGTGTCATTGATAGAAATTCTAGATGTCAAACATGTGCGGGTAATATGACAGAATGTCCAGGACATTTTGGCCATATAGATTTGGCAAAGCCAGTTTTTCATGTTGGTTTTATAACAAAAACAATAAAAATCTTAAGATGTGTATGTTTTTATTGTTCAAAACTTCTTGTTAGTCCACATAATCCAAAAATTAAAGAAATTGTTATGAAAACTAAAGGTCAACCACGAAAACGTCTTACATTTGTTTATGATTTGTGTAAAAGTAAAAATATTTGTGAGGGTGGTGATGAAATGGATATT---AACAAAGAAAATCAGGAACAGCAATCTGTA---GAA---AGGAAACCTGGACATGGTGGATGTGGTAGATATCAACCAAATCTTCGAAGATCTGGTTTAGATGTTACTGCTGAATGGACACATGTAAATGAAGATTCACAAGAAAAGAAAATGGCACTTACAGCAGAAAGAGCTTGGGAGATTTTAAAGCATATTACAGATGAAGAATCATTTATTCTTGGTATGGATCCAAAATTTGCACGACCAGATTGGATGGTAGTGACTGTTTTACCTGTTCCACCTTTATCAGTTAGACCAGCAGTTATTATGTATGGTTCTGCTAAAAATCAAGATGATTTAACACATAAGCTTGCTGATATTATAAAAGCAAATAATGAATTAATTAGAAATGAACAAGCTGGAGCAGCAGCTCATGTAATATCAGAAAATATAAAAATGTTACAATTTCATGTAGCAACATTAGTTGATAACGATATGCCTGGTATGCCGAGAGCTATGCAAAAATCAGGTAAACCTCTAAAAGCTATAAAAGCAAGATTAAAAGGAAAAGAAGGCAGAATACGAGGAAATTTGATGGGTAAACGTGTTGATTTTTCTGCTCGTACTGTTATTACTCCTGATCCTAATTTACGGATTGATCAAGTGGGCGTACCTAGAAGCATTGCTCAGAATTTAACATTTCCTGAAATTGTAACGCCTTTTAATATCGACAAAATGCAAGAACTTGTTAGACGTGGAAATTCTCAATATCCAGGAGCTAAATATATTGTTCGAGATAATGGAGAAAGAATTGATTTGAGATTTCATCCAAAACCATCTGATCTACATCTACAGTGCGGTTATAGAGTGGAACGTCATATCCGAGATGGCGATTTAGTAATTTTCAATCGACAACCGACATTACATAAAATGAGTATGATGGGTCATAGGGTAAAAGTTTTACCATGGAGTACATTTCGTATGAATCTTAGTTGTACATCACCATATAATGCCGATTTCGATGGTGATGAAATGAATTTACATGCCCCACAATCAATGGAGACTCGTGCAGAAGTAGAAAATATTCATGTAACACCACGTCAAATTATTACACCACAAGCTAATAAACCAGTTATGGGTATTGTACAAGATACACTTACTGCTGTAAGAAAAATGACTAAAAGAGATGTTTTTATTGAAAAAGAACAAATGATGAATATTCTTATGTTTTTACCTAGTTGGGATGGTAAAATGCCTCAACCTTGTATATTGAAACCAAAACCTCTATGGACTGGTAAACAAATTTTTTCTTTGATTATACCAGGCAATGTAAATATGATAAGAACTCATAGCACACATCCAGATGAAGAAGATGATGGACCATACAAATGGATTTCTCCTGGTGATACC---------AAAGTCATGGTAGAACATGGAGAACTTGTTATGGGTATACTCTGTAAAAAAACTTTAGGTACATCTGCTGGGTCATTACTTCACATTTGTATGTTAGAATTGGGACACGAAGTCTGTGGACGATTTTATGGAAATATTCAAACTGTAATTAACAATTGGTTACTTTTGGAAGGTCATTCAATTGGTATTGGAGATACTATTGCTGATCCACAGACTTATTTGGAAATTCAAAAAGCCATCAAGAAGGCCAAAGAAGATGTGATAGAAGTTATTCAAAAAGCACACAATATGGAATTAGAACCTACACCAGGTAATACCTTAAGACAGACTTTTGAAAACCAAGTAAACAGAATTCTGAATGATGCTCGTGACAAAACTGGTGGCTCTGCCAAAAAATCTCTGACAGAATATAATAATCTAAAAGCTATGGTAGTATCAGGATCAAAAGGATCTAATATTAATATTTCTCAAGTTATTGCTTGTGTCGGCCAACAAAATGTAGAAGGTAAACGTATTCCATTCGGTTTTCGTAAACGTACGTTGCCACATTTTATTAAGGATGATTATGGTCCTGAATCCAGAGGATTCGTCGAAAATTCGTATCTTGCTGGTTTGACTCCATCTGAATTTTATTTTCATGCTATGGGTGGTCGTGAAGGTCTTATTGATACTGCTGTAAAAACTGCAGAAACTGGTTATATTCAACGTCGTTTAATAAAAGCTATGGAATCTGTTATGGTGCATTATGATGGAACAGTTAGAAATTCTGTGGGACAACTTATTCAATTACGTTATGGTGAAGACGGTTTATGTGGTGAAACTGTTGAATTTCAGAATCTTCCTACTATTAAATTGAGTAATAAAGCGTTTGAGAAAAAATTTAAATTTGATCCAACCAATGAAAGATATCTTCGTCGTATTTTCAATGAAGATATCGTTAGAGAAATGATGGGATCTGGTGAAGTAATATCTGAATTAGAAAGAGAATGGGAACAATTAAACAAAGATCGTGCTGTACTTCGAGAAATTTTCCCTAGTGGAGAATCAAAAGTAGTATTGCCTTGTAATTTGCAAAGAATGATTTGGAACGTACAAAAGATTTTTCATATAAATAAGCGTGCACCTACCGATCTTAGTCCTATGAAAGTCATACAAGGTGTGAAAGATCTTTTGGATAAATGCATTATTGTAGCTGGTGATGATAGACTTAGCAAACAAGCTAATGAAAATGCTACCTTATTATTCCAATGTTTAGTAAGATCTACTTTATGTACAAAATGTGTTTCTGAAGAATTTAGATTATCCAGTGAAGCCTTTGAATGGCTTATTGGAGAAATTGAAACTAGATTTCAACAAGCACAGGTATCACCTGGAGAAATGGTAGGTGCTTTAGCTGCACAATCACTTGGTGAACCTGCAACTCAAATGACACTTAATACTTTTCACTTTGCTGGTGTATCATCAAAAAATGTAACTCTTGGTGTGCCAAGATTAAAAGAAATTATAAATATCAGTAAGAAACCAAAGGCTCCATCGTTGACTGTATTTCTGACGGGAGCTGCAGCAAGAGATGCTGAAAAAGCAAAAAATGTACTTTGTCGATTAGAACATACCACATTAAGAAAAGTTACAGCAAACACTGCGATTTATTATGATCCAGATCCACAAAATACCGTAATCGCAGAAGATCAAGAATTCGTAAATGTTTACTATGAAATGCCTGATTTCGATCCAAATAAAATATCACCATGGTTACTCCGAATTGAATTAGATCGCAAAAGGATGACTGATAAGAAGTTAACTATGGAGCAAATTGCAGAAAAGATCAATGCTGGTTTCGGTGACGATTTAAACTGTATATTTAATGATGATAATGCCGAAAAATTAGTTCTTCGAATTAGAATAATGAATAGCGATGATAATAAATTTCAAGATAGCGAGGAAGAAACTGTTGATAAAATGGAGGATGATATGTTTCTTCGATGTATTGAAGCAAATATGCTTAGTGACATGACATTA------------------------------------------------------CAAGGTATTGAAGCAATTGGAAAAGTATACATGCATTTACCTCAAACTGATGCTAAGAAACGTATAGTTATCACAGAAACTGGTGAATTTAAAGCAATAGCAGAATGGTTATTAGAAACGGATGGTACAAGTTTGATGAAAGTATTGAGCGAAAGGGATGTTGATCCAGTTAGAACATTTAGCAATGATATTTGTGAGATATTTCAAGTATTAGGTATAGAGGCTGTGAGAAAATCAGTAGAAAAAGAAATGAACGCTGTGCTGCAATTTTATGGTCTTTACGTAAATTATCGTCATCTTGCTTTGCTTTGTGATGTAATGACTGCTAAAGGACATTTAATGGCTATAACTCGTCATGGAATTAATAGACAAGATACTGGTGCTCTTATGAGATGTTCCTTCGAAGAAACAGTAGATGTTTTATTGGATGCTGCATCTCATGCGGAGGTAGATCCAATGAGAGGAGTATCAGAAAATATTATCATGGGACAACTTCCACGTATAGGAACA------------------GGGTGTTTCGATTTGCTATTAGATGCTGAGAAATGTAAAGTTGGTATTGAAATACCAATGGCAGTAGGTGCTGGTGTGATGGGAACTGCTGGAATGTTCTTTGGTAGTGTTGCT---ACACCA---AGTATGAGTCCTCAAATGACACCTTGG------ATGGGTGCCACACCTGGTTATGGGGCTTCAAGTATGTCACCTGCATTGGGA---------------AGT---------------------------------------------------------------------------------------------------------------------------------------------------------------------------------------------------------------------------------------------------------------------------------------------------------------------------------------------------------------------------------------------------------------------------------------------------------------------------------------------------------------------------------------------------------------------------------------------------------------------------------------------------------------------------------------------------------------------------------------------------------------------------------------------------------------------------------------------------------------------------------------------------------------------------------------------------------------------------------------------------------------------------------------------------------------------------------------------------------------------------------------------------------------------------------------------------------------------------------
>Apis_cerana_cerana_KZ288466.1
ATGACGTCATTAGTAGCCATTTTGTCTCTAGCATGTAGCAAGATTGCAGGGGAGGGAGATGTCTTCATCAGAAAAGAACAGTTAGGAGTCGCGACGCAGAAGGCCGCGGGAGAAGCTGTATTCGTTCATTGCAAAATGGCTACGTCCGACTCCAAAGCGCCTCTGCGAACTGTAAAAAGAGTTCAATTTGGTATTCTTTCTCCCGATGAAATACGTCGGATGTCCGTCACAGATGGCGGTATTCGTTTTCCAGAAACCATGGAAGGTGGTCGCCCAAAACTTGGTGGACTTATGGATCCAAGACAAGGTGTCATTGATAGAAATTCTAGATGTCAAACATGTGCGGGTAATATGACAGAATGTCCAGGACATTTTGGCCATATAGATTTGGCAAAGCCAGTTTTTCATGTTGGTTTTATAACAAAAACAATAAAAATCTTAAGATGTGTATGTTTTTATTGTTCAAAACTTCTTGTTAGTCCACATAATCCAAAAATTAAAGAAATTGTTATGAAAACTAAAGGTCAACCACGAAAACGTCTTACATTTGTTTATGATTTGTGTAAAAGTAAAAATATTTGTGAGGGTGGTGATGAAATGGATATT---AACAAAGAAAATCAGGAACAGCAATCTGTA---GAA---AGGAAACCTGGACATGGTGGATGTGGTAGATATCAACCAAATCTTCGAAGATCTGGTTTAGATGTTACTGCTGAATGGACACATGTAAATGAAGATTCACAAGAAAAGAAAATGGCACTTACAGCAGAAAGAGCTTGGGAGATTTTAAAGCATATTACAGATGAAGAATCATTTATTCTTGGTATGGATCCAAAATTTGCACGACCAGATTGGATGGTAGTGACTGTTTTACCTGTTCCACCTTTATCAGTTAGACCAGCAGTTATTATGTATGGTTCTGCTAAAAATCAAGATGATTTAACACATAAGCTTGCTGATATTATAAAAGCAAATAATGAATTAATTAGAAATGAACAAGCTGGAGCAGCAGCTCATGTAATATCAGAAAATATAAAAATGTTACAATTTCATGTAGCAACATTAGTTGATAACGATATGCCTGGTATGCCGAGAGCTATGCAAAAATCAGGTAAACCTCTAAAAGCTATAAAAGCAAGATTAAAAGGAAAAGAAGGCAGAATACGAGGAAATTTGATGGGTAAACGTGTTGATTTTTCTGCTCGTACTGTTATTACTCCTGATCCTAATTTACGGATTGATCAAGTGGGCGTACCTAGAAGCATTGCTCAGAATTTAACATTTCCTGAAATTGTAACGCCTTTTAATATCGACAAAATGCAAGAACTTGTTAGACGTGGAAATTCTCAATATCCAGGAGCTAAATATATTGTTCGAGATAATGGAGAAAGAATTGATTTGAGATTTCATCCAAAACCATCTGATCTACATCTACAGTGCGGTTATAGAGTGGAACGTCATATCCGAGATGGCGATTTAGTAATTTTCAATCGACAACCGACATTACATAAAATGAGTATGATGGGTCATAGGGTAAAAGTTTTACCATGGAGTACATTTCGTATGAATCTTAGTTGTACATCACCATATAATGCCGATTTCGATGGTGATGAAATGAATTTACATGCCCCACAATCAATGGAGACTCGTGCAGAAGTAGAAAATATTCATGTAACACCACGTCAAATTATTACACCACAAGCTAATAAACCAGTTATGGGTATTGTACAAGATACACTTACTGCTGTAAGAAAAATGACTAAAAGAGATGTTTTTATTGAAAAAGAACAAATGATGAATATTCTTATGTTTTTACCTAGTTGGGATGGTAAAATGCCTCAACCTTGTATATTGAAACCAAAACCTCTATGGACTGGTAAACAAATTTTTTCTTTGATTATACCAGGCAATGTAAATATGATAAGAACTCATAGCACACATCCAGATGAAGAAGATGATGGACCATACAAATGGATTTCTCCTGGTGATACC---------AAAGTCATGGTAGAACATGGAGAACTTGTTATGGGTATACTCTGTAAAAAAACTTTAGGTACATCTGCTGGGTCATTACTTCACATTTGTATGTTAGAATTGGGACACGAAGTCTGTGGACGATTTTATGGAAATATTCAAACTGTAATTAACAATTGGTTACTTTTGGAAGGTCATTCAATTGGTATTGGAGATACTATTGCTGATCCACAGACTTATTTGGAAATTCAAAAAGCCATCAAGAAGGCCAAAGAAGATGTGATAGAAGTTATTCAAAAAGCACACAATATGGAATTAGAACCTACACCAGGTAATACCTTAAGACAGACTTTTGAAAACCAAGTAAACAGAATTCTGAATGATGCTCGTGACAAAACTGGTGGCTCTGCCAAAAAATCTCTGACAGAATATAATAATCTAAAAGCTATGGTAGTATCAGGATCAAAAGGATCTAATATTAATATTTCTCAAGTTATTGCTTGTGTCGGCCAACAAAATGTAGAAGGTAAACGTATTCCATTCGGTTTTCGTAAACGTACGTTGCCACATTTTATTAAGGATGATTATGGTCCTGAATCCAGAGGATTCGTCGAAAATTCGTATCTTGCTGGTTTGACTCCATCTGAATTTTATTTTCATGCTATGGGTGGTCGTGAAGGTCTTATTGATACTGCTGTAAAAACTGCAGAAACTGGTTATATTCAACGTCGTTTAATAAAAGCTATGGAATCTGTTATGGTGCATTATGATGGAACAGTTAGAAATTCTGTGGGACAACTTATTCAATTACGTTATGGTGAAGACGGTTTATGTGGTGAAACTGTTGAATTTCAGAATCTTCCTACTATTAAATTGAGTAATAAAGCGTTTGAGAAAAAATTTAAATTTGATCCAACCAATGAAAGATATCTTCGTCGTATTTTCAATGAAGATATCGTTAGAGAAATGATGGGATCTGGTGAAGTAATATCTGAATTAGAAAGAGAATGGGAACAATTAAACAAAGATCGTGCTGTACTTCGAGAAATTTTCCCTAGTGGAGAATCAAAAGTAGTATTGCCTTGTAATTTGCAAAGAATGATTTGGAACGTACAAAAGATTTTTCATATAAATAAGCGTGCACCTACCGATCTTAGTCCTATGAAAGTCATACAAGGTGTGAAAGATCTTTTGGATAAATGCATTATTGTAGCTGGTGATGATAGACTTAGCAAACAAGCTAATGAAAATGCTACCTTATTATTCCAATGTTTAGTAAGATCTACTTTATGTACAAAATGTGTTTCTGAAGAATTTAGATTATCCAGTGAAGCCTTTGAATGGCTTATTGGAGAAATTGAAACTAGATTTCAACAAGCACAGGTATCACCTGGAGAAATGGTAGGTGCTTTAGCTGCACAATCACTTGGTGAACCTGCAACTCAAATGACACTTAATACTTTTCACTTTGCTGGTGTATCATCAAAAAATGTAACTCTTGGTGTGCCAAGATTAAAAGAAATTATAAATATCAGTAAGAAACCAAAGGCTCCATCGTTGACTGTATTTCTGACGGGAGCTGCAGCAAGAGATGCTGAAAAAGCAAAAAATGTACTTTGTCGATTAGAACATACCACATTAAGAAAAGTTACAGCAAACACTGCGATTTATTATGATCCAGATCCACAAAATACCGTAATCGCAGAAGATCAAGAATTCGTAAATGTTTACTATGAAATGCCTGATTTCGATCCAAATAAAATATCACCATGGTTACTCCGAATTGAATTAGATCGCAAAAGGATGACTGATAAGAAGTTAACTATGGAGCAAATTGCAGAAAAGATCAATGCTGGTTTCGGTGACGATTTAAACTGTATATTTAATGATGATAATGCCGAAAAATTAGTTCTTCGAATTAGAATAATGAATAGCGATGATAATAAATTTCAAGATAGCGAGGAAGAAACTGTTGATAAAATGGAGGATGATATGTTTCTTCGATGTATTGAAGCAAATATGCTTAGTGACATGACATTA------------------------------------------------------CAAGGTATTGAAGCAATTGGAAAAGTATACATGCATTTACCTCAAACTGATGCTAAGAAACGTATAGTTATCACAGAAACTGGTGAATTTAAAGCAATAGCAGAATGGTTATTAGAAACGGATGGTACAAGTTTGATGAAAGTATTGAGCGAAAGGGATGTTGATCCAGTTAGAACATTTAGCAATGATATTTGTGAGATATTTCAAGTATTAGGTATAGAGGCTGTGAGAAAATCAGTAGAAAAAGAAATGAACGCTGTGCTGCAATTTTATGGTCTTTACGTAAATTATCGTCATCTTGCTTTGCTTTGTGATGTAATGACTGCTAAAGGACATTTAATGGCTATAACTCGTCATGGAATTAATAGACAAGATACTGGTGCTCTTATGAGATGTTCCTTCGAAGAAACAGTAGATGTTTTATTGGATGCTGCATCTCATGCGGAGGTAGATCCAATGAGAGGAGTATCAGAAAATATTATCATGGGACAACTTCCACGTATAGGAACAGGTATTGTAATTTTAATCGGGTGTTTCGATTTGCTATTAGATGCTGAGAAATGTAAAGTTGGTATTGAAATACCAATGGCAGTAGGTGCTGGTGTGATGGGAACTGCTGGAATGTTCTTTGGTAGTGTTGCT---ACACCA---AGTATGAGTCCTCAAATGACACCTTGG------ATGGGTGCCACACCTGGTTATGGGGCTTCAAGTATGTCACCTGCATTGGGA---------------AGTGGTATGACACCAGGAGGAGCATGTTTCTCGCCATCAGGAGCATCAGATGCTTCAGGGCTTTCTCCTGCATATTCTGCATATTCTCCGCAACCTGGAAGTCCAGGAAGTCCAGGACCTAGCATGAGTCCATATCCAATGTCACCA---GCAGGTGGCGCTTCACCAAGTTATTCACCTACATCTCCAGCCTATTTGCCAACGTCACCTAGTATAACACCGTCGAGTCCAAACTATTCACCTACAAGTCCCACTTATTCACCTACTAGTCCAAATTATTCACCAACGAGTCCAAGTTACTCACCAACGAGTCCAAGTTATTCACCAACATCACCAAGTTATTCACCAACAAGTCCAAGTTACTCACCAACATCACCAAGTTATTCACCAACAAGTCCAAGTTATTCACCAACTAGTCCAAGTTATTCACCAACAAGCCCCAGT------------------------------------------TATTCGCCAACGAGTCCAAGCTACTCGCCAACAAGTCCAAGTTATTCTCCTACAAGTCCGAGTTATTCACCAACATCGCCAAGTTATTCTCCAACAAGTCCATCATATTCACCAACATCACCAAGCTATTCACCAACAAGTCCAAGTTACTCACCAACTAGTCCAAGTTATTCACCGAGTTCACCAAATTACACACCTGCTTCACCGTCTTACTCTCCAACGAGTCCAAGTTATTCGCCAAGTTCTCCACAATATTCGCCAGCTAGTCCAAGTTATTCACCGAGTAGTCCAAAATATTCTCCAACGAGTCCATCGTATTCACCTACGTCTCCATCATTTGCTGGAACTTCGCCACAATATACACCAGCAAGTCCAACATATTCTCCAACAAGTCCGACATATTCACCAACGAGTCCATCATATTCACCTAGTTCACCACAACAC---ACAGCATCAGGAAGTACAAGATATTCACCTAGTAGTCCAAATTATTCCCCAACTAGTCCAACATATTCGCCTACAAGTCCTCAATATTCACCGTCGAGTACCAAATATTCACCTACCAGTCCAACATATACACCGACTAGTCCAAGTTATTCGCCGACGAGTCCAACATATTCCCCACCAGTACCGGGTTATTCACCAACGAGCCCCACGTATTCCCCTGCATCTCCAGCTTACGAAACAGATGAT---------
>Apis_dorsata_XM_006610840.1
---------------------------------------------------------------------------------------------------------------------------------------ATGGCTACGTCCGATTCTAAAGCGCCTCTGCGAACTGTAAAAAGAGTCCAATTTGGCATTCTTTCTCCCGATGAAATACGTCGGATGTCCGTCACAGATGGCGGTATTCGTTTTCCAGAAACTATGGAAGGTGGTCGCCCAAAACTTGGTGGACTTATGGATCCAAGACAAGGTGTCATTGATAGAAATTCTAGATGTCAAACATGTGCGGGTAATATGACAGAATGTCCAGGACATTTTGGTCATATAGATTTGGCAAAGCCAGTTTTTCATGTTGGTTTTATAACAAAAACAATAAAAATCTTAAGATGTGTATGTTTTTATTGTTCAAAACTTCTTGTTAGTCCACATAATCCAAAAATTAAAGAAATTGTTATGAAAACTAAAGGTCAACCACGAAAACGTCTTACATTTGTTTATGATTTATGTAAAAGTAAAAACATTTGTGAGGGTGGTGATGAAATGGATATT---AATAAAGAAAATCAGGAACAACAATCTATA---GAA---AGAAAACCTGGACATGGTGGATGTGGTAGATATCAACCAAATCTTCGGAGATCTGGTTTAGATGTTACTGCTGAATGGACACATGTAAATGAAGATTCACAAGAAAAAAAAATGGCACTTACAGCAGAAAGAGCTTGGGAGATTTTAAAGCATATTACAGATGAAGAATCATTTATTCTTGGTATGGATCCGAAATTTGCACGACCAGATTGGATGGTAGTAACTGTTTTACCTGTTCCACCTTTATCAGTTAGACCAGCAGTTATTATGTATGGTTCTGCTAAAAATCAAGATGATTTAACACACAAACTTGCTGATATTATAAAAGCAAATAATGAATTAATTAGAAATGAACAAGCTGGCGCAGCAGCTCATGTGATATCAGAAAATATAAAAATGTTACAATTTCATGTAGCAACATTAGTTGATAACGATATGCCTGGTATGCCAAGAGCTATGCAAAAATCAGGTAAACCTCTAAAAGCTATAAAAGCAAGATTAAAAGGAAAGGAAGGCAGAATACGAGGAAATTTGATGGGTAAACGTGTTGATTTCTCTGCTCGTACTGTTATTACTCCTGATCCTAATTTACGGATTGATCAAGTGGGCGTACCTAGAAGCATTGCTCAAAATTTAACATTTCCTGAAATTGTAACGCCTTTTAATATTGACAAAATGCAAGAACTTGTTAGACGTGGAAATTCGCAATATCCAGGAGCTAAATACATTGTTCGAGATAATGGAGAAAGAATTGATTTGAGATTTCATCCAAAACCATCCGATCTTCATTTGCAATGTGGTTATAGAGTGGAACGTCATATCCGAGATGGCGATTTAGTAATTTTCAATCGACAACCGACATTACATAAAATGAGTATGATGGGTCATAGGGTGAAAGTCTTACCATGGAGTACATTTCGTATGAATCTTAGTTGTACATCACCATATAATGCCGATTTCGATGGTGATGAAATGAATTTACATGCCCCACAATCAATGGAGACTCGTGCAGAAGTAGAAAATATTCATGTAACACCGCGTCAAATTATTACGCCACAAGCTAATAAACCAGTTATGGGTATTGTACAAGATACACTTACTGCTGTAAGAAAAATGACTAAAAGAGATGTTTTTATTGAAAAAGAACAAATGATGAATATTCTTATGTTTTTACCTAGTTGGGATGGCAAAATGCCTCAACCTTGCATACTAAAACCAAAACCTCTATGGACTGGTAAACAAATTTTTTCCTTGATTATACCAGGCAATGTAAATATGATAAGAACTCATAGCACACATCCAGATGAAGAAGATGATGGACCATACAAATGGATTTCTCCTGGTGATACC---------AAAGTCATGGTAGAACATGGAGAACTTGTTATGGGTATACTTTGTAAAAAAACTTTAGGTACATCTGCTGGGTCATTACTTCACATTTGTATGTTAGAATTGGGACACGAAGTCTGTGGACGATTTTATGGAAATATTCAAACTGTAATTAACAATTGGTTACTTTTGGAAGGTCATTCAATTGGTATTGGAGATACTATTGCTGATCCACAGACTTATTTGGAAATCCAGAAAGCCATCAAGAAAGCCAAAGAAGATGTGATAGAAGTTATTCAAAAAGCACACAATATGGAATTAGAACCTACACCAGGTAATACCTTAAGACAGACTTTTGAAAACCAAGTAAACAGAATTCTGAATGATGCTCGTGACAAAACTGGTGGTTCTGCCAAAAAATCTCTGACAGAATACAATAATTTAAAGGCTATGGTAGTATCAGGATCAAAAGGATCTAATATTAATATTTCTCAAGTTATTGCTTGTGTTGGTCAACAAAATGTAGAAGGTAAACGTATTCCATTTGGTTTTCGTAAACGAACGTTGCCACATTTTATTAAGGATGATTATGGTCCTGAATCCAGAGGATTCGTCGAAAATTCGTATCTTGCTGGTTTGACTCCATCTGAATTTTATTTTCATGCTATGGGTGGTCGTGAAGGTCTTATCGATACTGCTGTAAAAACTGCAGAAACTGGTTACATTCAACGTCGTTTAATAAAAGCTATGGAATCTGTAATGGTGCATTATGATGGAACAGTTAGAAATTCTGTGGGACAACTTATTCAATTACGTTATGGTGAAGATGGTTTATGCGGTGAAACTGTTGAATTTCAGAATCTACCTACTATTAAATTGAGCAATAAAGCATTTGAGAAAAAATTCAAATTTGATCCAACTAATGAAAGATATCTTCGTCGTATTTTCAATGAAGATATCGTTAGAGAAATGATGGGATCTGGTGAAGTAATATCTGAATTAGAAAGAGAATGGGAACAGTTAAACAAAGATCGTGCTGTACTTCGAGAAATTTTCCCTAGCGGAGAATCTAAAGTAGTATTGCCTTGTAATTTGCAAAGAATGATTTGGAATGTACAAAAGATTTTTCATATAAATAAGCGTGCACCTACCGATCTTAGTCCTATGAAAGTCATACAAGGTGTGAAAGATCTTTTGGATAAATGCATTATTGTAGCTGGTGATGATAGACTTAGCAAACAAGCTAATGAAAATGCTACATTATTATTCCAATGTTTAGTAAGATCTACTTTATGTACAAAATGTGTTTCTGAAGAATTTAGATTATCCAGTGAAGCTTTTGAATGGCTTATTGGAGAAATTGAAACTAGATTCCAACAAGCACAGGTATCACCTGGAGAAATGGTAGGTGCTTTAGCCGCACAATCACTTGGTGAACCTGCAACTCAAATGACACTTAATACTTTTCACTTTGCTGGTGTATCATCAAAAAATGTAACTCTTGGTGTGCCAAGATTAAAAGAAATTATAAATATCAGTAAGAAACCAAAGGCTCCATCGTTGACTGTATTTTTGACGGGAGCTGCAGCAAGAGATGCTGAAAAAGCAAAAAATGTACTTTGCCGATTAGAACATACTACATTAAGAAAAGTTACAGCAAACACTGCGATTTATTATGATCCAGATCCACAAAATACCGTAATCGCAGAAGATCAAGAATTTGTAAACGTTTACTATGAAATGCCTGATTTTGATCCAAATAAAATATCACCATGGTTACTTCGAATTGAATTAGATCGCAAGAGGATGACCGATAAGAAATTAACTATGGAACAAATTGCGGAAAAGATCAATGCTGGCTTCGGTGACGATTTAAACTGTATATTTAATGATGATAATGCCGAAAAATTAGTTCTTCGAATTAGAATAATGAATAGCGATGATAACAAATTTCAAGATAGCGAGGAAGAAACTGTTGATAAAATGGAGGATGATATGTTTCTTCGATGTATTGAAGCAAATATGCTTAGTGACATGACATTA------------------------------------------------------CAAGGCATTGAAGCAATTGGAAAAGTGTACATGCATTTACCTCAAACTGATGCTAAGAAACGTATAGTTATCACAGAAACTGGTGAATTTAAAGCAATAGCAGAATGGTTATTAGAAACGGATGGTACAAGTTTGATGAAAGTATTGAGTGAAAGAGATGTTGATCCAGTTAGAACATTTAGCAATGATATTTGTGAGATATTTCAAGTATTAGGTATAGAGGCTGTGAGAAAATCAGTAGAAAAAGAAATGAACGCTGTGTTGCAATTTTACGGTCTTTACGTAAACTATCGTCACCTTGCTTTGCTTTGTGACGTAATGACTGCTAAAGGACATTTAATGGCTATAACTCGTCATGGAATTAATAGACAAGATACTGGTGCTCTTATGAGATGTTCCTTCGAAGAAACAGTAGATGTTCTATTGGATGCTGCGTCTCATGCAGAAGTAGATCCAATGAGAGGAGTATCAGAAAATATTATCATGGGACAACTTCCACGTATAGGAACA------------------GGATGTTTCGATTTGCTATTGGATGCCGAGAAATGTAAAGTCGGTATTGAAATACCAATGGCAGTAGGTGCTGGTGTGATGGGAACTGCTGGAATGTTCTTTGGTAGTGTTGCT---ACACCA---AGTATGAGTCCTCAAATGACACCTTGG------ATGGGTGCCACACCTGGTTATGGGGCTTCAAGTATGTCACCTGCATTGGGA---------------AGTGGTATGACACCAGGAGGAGCATGTTTCTCGCCATCAGGAGCATCAGATGCTTCAGGGCTTTCTCCTGCATATTCTGCATATTCTCCACAACCTGGAAGTCCAGGAAGTCCAGGACCTAGCATGAGTCCATATCCAATGTCACCA---GCAGGTGGCGCTTCACCAAGTTATTCACCAACATCTCCAGCCTATTTGCCAACGTCGCCTAGTATAACACCGTCAAGTCCAAACTATTCACCTACAAGTCCCACTTATTCACCTACTAGTCCAAACTATTCACCAACAAGTCCAAGTTATTCACCAACGAGTCCAAGTTATTCACCAACATCACCAAGTTATTCACCAACAAGTCCAAGTTACTCACCAACATCACCAAGTTATTCACCAACAAGTCCGAGTTATTCACCAACTAGTCCAAGTTATTCACCAACAAGCCCAAGT------------------------------------------TATTCGCCAACAAGTCCAAGCTACTCGCCAACAAGTCCAAGTTATTCTCCTACAAGTCCAAGTTATTCACCAACATCGCCAAGTTATTCTCCAACAAGTCCATCATATTCACCAACGTCACCGAGCTATTCACCAACAAGTCCAAGTTACTCACCAACTAGTCCAAGTTATTCACCAAGTTCACCAAATTACACACCTGCTTCACCATCTTATTCTCCAACGAGTCCAAGTTATTCACCAAGTTCTCCACAATATTCGCCAGCTAGTCCAAGTTATTCACCGAGTAGTCCAAAATATTCTCCAACGAGTCCATCGTATTCACCTACGTCTCCATCATTTGCTGGAACTTCGCCACAATATACACCGGCGAGTCCAACATATTCTCCAACAAGTCCAACATATTCACCAACGAGTCCATCATATTCACCTAGTTCACCACAACAC---ACAGCATCAGGAAGTACAAGATATTCACCTAGTAGTCCAAATTATTCCCCAACTAGTCCAACATATTCGCCTACAAGTCCTCAATATTCACCGTCGAGTACCAAATATTCACCTACCAGTCCAACGTATACACCGACTAGTCCAAGTTATTCGCCGACGAGTCCAACGTATTCTCCACCAGTACCGGGTTATTCTCCAACGAGTCCCACGTATTCCCCTGCATCTCCAGCTTACGAAACAGATGAT---------
>Apis_florea_XM_012493280.1
---------------------------------------------------------------------------------------------------------------------------------------ATGGCTACGTCCGACTCCAAAGCGCCTCTGCGAACTGTAAAAAGGGTCCAATTTGGCATTCTTTCTCCCGATGAAATACGTCGGATGTCCGTCACAGATGGCGGTATTCGTTTTCCAGAAACTATGGAAGGTGGTCGTCCAAAACTTGGTGGACTTATGGATCCAAGACAAGGTGTCATTGATAGAAATTCTAGATGTCAAACATGTGCGGGTAATATGACAGAATGTCCAGGACATTTTGGTCATATAGATTTGGCAAAGCCAGTTTTTCATGTTGGTTTTATAACAAAAACAATAAAAATCTTAAGATGTGTATGTTTTTATTGTTCAAAACTACTTGTTAGTCCACATAATCCAAAAATTAAAGAAATTGTTATGAAAACTAAAGGTCAACCACGAAAACGTCTTACATTTGTTTATGATTTATGTAAAAGTAAAAACATTTGTGAGGGTGGTGATGAAATGGATATT---AATAAAGAAAATCAGGAACAGCAATCTATA---GAA---AGAAAACCTGGACATGGTGGATGTGGTAGATATCAACCAAATCTTCGAAGATCTGGTTTAGATGTTACTGCTGAATGGACACATGTAAATGAAGATTCACAAGAAAAAAAAATGGCACTTACAGCAGAAAGAGCTTGGGAGATTTTAAAGCATATTACAGATGAAGAATCATTTATTCTTGGTATGGATCCGAAATTTGCACGACCAGATTGGATGGTAGTAACTGTTTTACCTGTTCCACCTTTATCAGTTAGACCAGCAGTTATTATGTATGGTTCTGCTAAAAATCAAGATGATTTAACACACAAGCTTGCTGATATTATAAAAGCAAATAATGAATTAATCAGAAATGAACAAGCTGGAGCAGCAGCTCATGTGATATCAGAAAATATAAAAATGTTACAATTTCATGTAGCAACATTAGTTGATAATGATATGCCTGGTATGCCAAGAGCTATGCAAAAATCAGGTAAACCTTTAAAAGCTATAAAAGCGAGATTAAAAGGAAAGGAAGGTAGAATACGAGGAAATTTGATGGGTAAACGTGTTGATTTTTCTGCTCGTACTGTTATTACTCCTGATCCCAATTTACGGATCGATCAAGTGGGCGTGCCTAGAAGTATTGCTCAAAATTTAACATTTCCTGAAATTGTAACGCCTTTTAATATCGACAAAATGCAAGAACTTGTTAGACGTGGAAATTCGCAATATCCAGGAGCTAAATATATTGTTCGAGATAATGGAGAAAGAATTGATTTGAGATTTCATCCAAAACCATCCGATCTACATTTGCAGTGCGGTTATAGAGTGGAACGTCATATCCGAGATGGCGATTTAGTAATTTTCAATCGACAACCGACATTACATAAAATGAGTATGATGGGTCATAGAGTAAAAGTTTTACCATGGAGTACATTTCGTATGAATCTTAGTTGCACATCACCATATAATGCCGATTTCGATGGTGATGAAATGAATTTACATGCCCCACAATCAATGGAGACTCGTGCAGAAGTAGAAAATATTCATGTAACTCCGCGTCAAATTATTACACCACAAGCTAATAAACCAGTTATGGGTATTGTACAAGATACACTTACTGCTGTAAGAAAAATGACTAAAAGAGATGTTTTTATTGAAAAAGAACAAATGATGAATATTCTTATGTTTTTACCTAGTTGGGATGGCAAAATGCCTCAACCTTGCATACTAAAACCAAAACCTCTATGGACTGGTAAACAAATTTTCTCCTTGATTATACCAGGCAATGTAAATATGATAAGAACTCACAGCACACATCCAGATGAAGAAGATGATGGACCATACAAATGGATTTCTCCTGGTGATACT---------AAAGTCATGGTAGAACATGGAGAACTTGTTATGGGTATACTTTGTAAAAAAACTTTAGGAACATCTGCTGGGTCATTGCTTCACATTTGTATGTTAGAATTGGGACACGAAGTCTGCGGACGATTTTATGGAAATATTCAAACTGTAATTAACAATTGGTTACTTCTGGAAGGTCATTCAATTGGTATCGGAGATACTATTGCTGATCCACAGACTTATTTGGAAATTCAAAAAGCCATCAAAAAGGCCAAAGAAGACGTGATAGAAGTTATTCAAAAAGCACACAATATGGAATTAGAACCTACACCAGGTAATACCTTAAGACAGACTTTTGAAAACCAAGTAAACAGAATTCTGAATGATGCTCGTGACAAAACTGGTGGTTCTGCCAAGAAATCTCTGACAGAATATAACAATCTAAAAGCTATGGTAGTATCAGGATCAAAAGGATCTAATATTAATATTTCTCAAGTTATTGCTTGTGTCGGTCAGCAAAATGTAGAAGGTAAACGTATTCCATTTGGTTTTCGTAAACGAACATTGCCACATTTTATCAAGGATGATTATGGTCCTGAATCCAGAGGATTCGTCGAAAATTCATATCTTGCTGGTTTGACTCCATCTGAATTTTATTTTCATGCTATGGGTGGTCGTGAAGGTCTTATCGATACTGCTGTAAAAACTGCAGAAACTGGTTATATTCAACGTCGTTTAATAAAAGCTATGGAATCTGTAATGGTGCATTACGATGGAACAGTTAGAAATTCTGTGGGACAACTTATTCAATTACGTTATGGTGAAGACGGTTTATGCGGTGAAACTGTGGAATTTCAGAATCTACCTACTATTAAATTGAGTAACAAAGCATTTGAAAAAAAATTCAAATTTGATCCAACTAATGAAAGATATCTTCGTCGTATTTTCAATGAAGATATCGTTAGAGAAATGATGGGATCTGGTGAAGTAATATCTGAATTAGAAAGAGAATGGGAACAATTAAATAAGGATCGTGCTGTACTTCGAGAGATTTTCCCTAGCGGAGAATCGAAAGTAGTATTGCCTTGTAATTTGCAAAGAATGATTTGGAATGTACAAAAGATTTTTCATATAAATAAGCGTGCACCTACCGATCTTAGTCCTATGAAAGTCATACAAGGTGTGAAAGATCTTTTAGATAAATGTATTATTGTAGCTGGTGATGATAGACTTAGCAAACAAGCTAATGAAAATGCCACATTATTATTCCAATGTTTAGTAAGATCTACTTTATGTACAAAATGTGTTTCTGAAGAATTTAGATTATCCAGTGAAGCTTTTGAATGGCTTATTGGAGAAATTGAAACTAGATTCCAACAAGCACAGGTATCACCTGGAGAAATGGTAGGTGCTTTAGCCGCACAATCACTTGGTGAACCTGCAACTCAAATGACACTTAATACTTTTCATTTTGCTGGTGTATCATCGAAAAATGTAACTCTCGGTGTGCCAAGATTAAAAGAAATTATAAATATCAGTAAGAAACCAAAAGCTCCCTCCTTGACTGTATTTTTGACGGGAGCTGCAGCAAGAGATGCTGAAAAAGCAAAAAATGTACTTTGCCGATTAGAACATACCACATTAAGAAAAGTTACAGCAAACACTGCGATTTATTATGATCCAGATCCACAAAATACCGTAATCGCAGAAGATCAAGAATTCGTAAACGTTTACTATGAAATGCCTGATTTTGATCCAAATAAAATATCACCATGGTTACTTCGAATTGAATTAGATCGCAAAAGGATGACCGATAAGAAATTAACTATGGAACAAATTGCGGAAAAGATTAATGCCGGCTTCGGTGACGATTTAAACTGTATATTTAATGACGATAATGCCGAAAAATTAGTTCTTCGAATTAGAATAATGAATAGCGATGATAACAAATTTCAAGATAGCGAGGAAGAAACTGTTGATAAAATGGAGGATGATATGTTTCTTCGATGTATTGAAGCAAATATGCTTAGTGACATGACATTA------------------------------------------------------CAAGGTATTGAAGCAATTGGAAAAGTGTACATGCATTTACCTCAAACTGATGCTAAGAAACGTATAGTTATCACAGAAACTGGTGAATTTAAAGCAATAGCAGAATGGTTATTAGAAACGGATGGTACAAGTTTGATGAAAGTATTGAGCGAAAGAGATGTTGATCCAGTTAGAACATTTAGCAATGATATTTGTGAGATATTTCAAGTATTAGGTATAGAGGCTGTGAGAAAATCGGTAGAAAAAGAAATGAATGCTGTGTTGCAATTTTACGGTCTTTACGTAAACTATCGTCACCTTGCTTTGCTTTGTGACGTAATGACTGCTAAAGGACATTTAATGGCTATAACTCGTCATGGAATTAATAGACAAGATACTGGTGCTCTTATGAGATGTTCCTTCGAAGAAACAGTAGATGTTCTATTGGATGCCGCATCTCATGCGGAGGTAGATCCAATGAGAGGAGTATCAGAAAATATTATCATGGGGCAACTTCCACGTATAGGAACA------------------GGATGTTTCGATTTGCTATTGGATGCCGAGAAATGTAAGGTCGGTATTGAAATACCAATGGCAGTAGGTGCTGGTGTGATGGGAACTGCTGGAATGTTCTTTGGTAGTGTTGCT---ACACCA---AGTATGAGTCCTCAAATGACACCTTGG------ATGGGTGCCACACCTGGTTATGGAGCTTCAAGTATGTCACCTGCATTGGGA---------------AGTGGTATGACACCAGGAGGAGCATGTTTCTCGCCATCAGGAGCATCAGATGCTTCAGGACTTTCTCCTGCATATTCTGCATATTCTCCACAACCTGGAAGTCCAGGAAGTCCAGGACCTAGCATGAGTCCATATCCAATGTCACCA---GCAGGTGGCGCCTCACCAAGTTATTCACCTACATCTCCAGCCTATTTGCCAACATCGCCTAGTATAACACCATCAAGTCCAAACTATTCACCTACAAGTCCCACTTATTCACCTACCAGTCCAAATTATTCACCAACAAGTCCAAGTTATTCACCAACGAGTCCAAGTTATTCGCCAACATCACCAAGTTATTCACCAACAAGTCCAAGTTACTCACCAACATCACCAAGTTATTCACCAACAAGTCCGAGTTATTCACCAACTAGTCCAAGTTACTCACCAACAAGCCCGAGT------------------------------------------TATTCGCCAACAAGTCCAAGCTATTCGCCAACAAGTCCAAGTTATTCTCCTACAAGTCCAAGTTATTCACCAACAAGTCCAAGTTATTCGCCAACAAGTCCATCATATTCACCAACGTCACCGAGTTATTCACCAACAAGTCCAAGTTATTCACCAACCAGTCCAAGTTATTCACCGAGTTCACCAAATTATACACCTGCTTCACCATCTTATTCTCCAACAAGTCCAAGTTATTCACCAAGTTCTCCTCAATATTCACCAGCTAGTCCAAGTTATTCACCAAGTAGTCCAAAATATTCTCCAACGAGTCCATCGTATTCTCCTACATCTCCATCATTTGCTGGAACTTCGCCACAATATACACCAGCGAGTCCAACATATTCTCCAACAAGTCCAACATATTCACCAACGAGTCCATCATATTCACCTAGTTCACCACAACAC---ACAGCATCAGGAAGTACAAGATATTCACCTAGTAGTCCAAATTATTCCCCAACTAGTCCAACATATTCGCCTACAAGTCCTCAATATTCACCGTCGAGTACCAAATATTCACCTACCAGTCCAACATATACACCGACTAGTCCAAGTTATTCGCCGACGAGTCCAACGTATTCCCCACCAGTACCGGGTTATTCACCAACGAGCCCCACGTATTCCCCTGCATCTCCAGCTTACGAAACAGATGAT---------
>Acromyrmex_echinatior_XM_011058918.1
---------------------------------------------------------------------------------------------------------------------------------------ATGGCGACGTCCGACTCTAAAGCGTCTTTGCGGACAGTGAAACGCGTTCAATTCGGGATCCTTTCGCCCGACGAGATTCGTCGTATGTCAGTCACTGATGGCGGCATACGGTTTCCCGAAACTATGGAGGGAGGCCGCCCTAAATTGGGCGGTCTTATGGACCCAAGGCAAGGTGTTATCGACAGGAATTCCAGATGTCAAACTTGCGCCGGCAACATGACTGAATGTCCTGGTCATTTTGGTCATATAGATCTAGCAAAACCAGTATTCCATGTGGGATTCATTACAAAAACTATAAAGATATTGAGATGCGTGTGTTTTTACTGTTCCAAACTACTTGTCAATCCTCATAATCCAAAAATAAAAGAAATCGTCATGAAGACAAAAGGACAGCCACGGAAGCGACTCGCATTCGTTTACGATTTATGCAAAAGCAAGAATATCTGTGAAGGCGGAGATGAAATGGATATT---AACAAGGAGAATGCAGAGAACCAGCCTCAAATGGAT---AGAAAACCAGGTCATGGTGGTTGTGGTAGATATCAGCCTAATCTTAGACGATCTGGCTTGGATGTCACTGCAGAGTGGAAGCACGTTAATGAAGATTCACAAGAGAAAAAGATAATTCTCTCGGCCGAAAGGGCTTGGGAAATCTTAAAACACATTAAGGATGAAGAATCTTTCATCTTGGGCATGGACCCGAAATTTGCACGGCCAGATTGGATGATTGTCACCGTATTGCCAGTACCACCATTGTCTGTTAGACCTGCAGTCATTATGTACGGTTCCGCTAAGAATCAGGACGATCTAACGCACAAATTGGCAGACATTATCAAATCAAACAACGAGTTAGTTCGAAATGAACAGTCCGGTGCAGCGGCACACGTAATTTCTGAGAATATAAAGATGCTACAGTTTCACGTGGCGACACTTGTCGACAACGACATGCCCGGTATGCCCCGGGCGATGCAGAAGTCGGGCAAGCCACTCAAAGCCATCAAAGCCCGACTGAAAGGAAAGGAAGGCAGGATTCGTGGAAATCTGATGGGTAAACGTGTGGACTTCTCTGCGCGTACTGTTATCACTCCTGATCCTAATTTGCGTATTGATCAAGTAGGCGTACCGCGCAGTATAGCGCAAAATCTGACATTCCCCGAGATCGTGACGCCCTTCAACATCGATAAGATGCAGGTGCTAGTCAGGCGTGGCAATTCGCAGTACCCTGGCGCGAAATACATAGTACGCGACAACGGCGAAAGAATTGATCTGCGTTTCCATCCCAAGTCCTCGGATCTGCATCTGCAATGCGGCTATCGAGTAGAACGACATATCCGCGACGGTGATCTCGTAATCTTCAATCGTCAGCCTACTCTACACAAGATGAGTATGATGGGTCATCGTGTTAAGGTGCTTCCGTGGAGTACATTCCGCATGAATCTAAGCTGCACATCGCCGTACAATGCTGACTTTGACGGGGACGAAATGAATTTACACGTTCCACAGTCAATGGAGACACGCGCGGAGGTTGAGAACATTCATGTGACTCCACGACAGATTATTACTCCACAGGCAAATAAGCCGGTTATGGGAATTGTACAGGATACTCTGACAGCAGTCAGGAAAATGACCAAGCGTGACGTGTTTATCGAAAAGGAACAAATGATGAATCTACTCATGTTTTTGCCTAGCTGGGATGGCAAGATGCCGCAACCATGTATCCTGAAACCGAAACCGCTATGGACCGGCAAGCAGCTGTTCTCCCTTATTATACCAGGTAATGTGAACATGATACGAACGCACAGTACACATCCTGATGAAGAAGACGATGGTCCATACAAGTGGATCTCGCCGGGTGACACA---------AAGGTAATGGTGGAACATGGAGAACTTGTAATGGGTATTCTTTGCAAGAAGACCCTGGGTACCTCAGCTGGTTCTTTGCTTCATATTTGTATGCTCGAGTTGGGCCATGAAGTATGCGGACGCTTTTATGGCAATATTCAGACAGTTATCAACAATTGGCTATTATTAGAGGGTCATTCGATTGGTATTGGCGATACTATTGCTGATCCGCAAACATATTTGGAGATTCAGAAGGCGATCAAAAAAGCCAAAGAGGATGTGATAGAAGTAATTCAAAAGGCACACAACATGGAACTTGAACCTACGCCTGGTAACACGCTTCGTCAGACTTTCGAGAATCAAGTAAACAGGATACTGAACGATGCTCGAGACAAGACCGGAGGCTCTGCTAAAAAGTCCTTGACAGAATACAACAATTTGAAGGCCATGGTAGTGTCAGGCTCAAAGGGTTCCAATATCAACATCTCTCAAGTTATCGCTTGTGTAGGCCAACAAAATGTTGAAGGTAAACGGATACCCTTTGGTTTCCGTAAGAGAACGCTGCCACATTTCATTAAGGATGACTATGGACCAGAGTCCCGTGGTTTTGTCGAGAATTCGTATCTCGCTGGTCTCACGCCTTCCGAGTTCTACTTTCACGCAATGGGTGGTCGTGAAGGTCTTATCGATACCGCCGTAAAGACGGCTGAGACTGGTTACATTCAGCGTCGTTTAATAAAAGCTATGGAGTCGGTGATGGTGCACTATGACGGTACCGTGCGTAATTCCGTCGGTCAATTGATTCAGCTGCGTTACGGAGAGGACGGTCTCTGCGGTGAGACCGTCGAATTCCAGAATCTACCAACGATCAAGGTGAGCAACAAGGCTTTCGAGAAGAAATTCAAATTTGATCCCACCAACGAGCGATACCTACGGCGTATATTTAACGAGGACATCGTCCGAGAGATGATGGGCTCCGGTGAAGTGATATCCGAACTAGAAAGAGAATGGGAACAGTTGAACAGAGATCGCGCTGTACTCCGTGAGATTTTCCCGAGCGGAGAATCCAAAGTTGTACTGCCCTGCAATTTGCAGAGGATGATTTGGAACGTACAGAAGATATTCCACATCAATAAGCGAGCGCCGACCGATCTCAGTCCAATGAGGGTGATCCAAGGCGTAAAGAATCTTCTGGAAAAGTGTATCATTGTCGCTGGAGATGATAGACTGAGCAAACAGGCGAATGAGAACGCAACATTACTGTTCCAATGTTTAGTAAGATCGACTTTATGCACCAAGTGCGTCTCCGAGGAGTTTAGACTGTCCAGTGAGGCCTTCGAGTGGCTAATTGGAGAAATTGAGACAAGATTCCAGCAGGCTCAAGTATCACCCGGCGAGATGGTCGGCGCATTGGCGGCGCAATCTCTCGGCGAACCTGCCACTCAGATGACCCTGAATACTTTCCACTTCGCTGGTGTATCATCGAAAAACGTAACCCTTGGTGTGCCTAGATTGAAAGAAATCATCAACATTAGTAAGAAGCCGAAGGCACCGTCACTCACAGTGTTCTTGACTGGTGCTGCCGCGCGTGATGCCGAAAAAGCGAAAAACGTGCTTTGTCGACTGGAACATACAACGTTGAAAAAAGTGACGGCAAATACAGCGATATACTACGATCCAGATCCACAGAATACAGTAATTGCAGAAGATCAGGAGTTCGTCAACGTGTATTACGAGATGCCTGACTTTGATCCCATGAAAATATCACCGTGGTTGTTGCGAATCGAGCTGGATAGGAAACGAATGACTGATAAAAAGTTGACAATGGAACAGATCGCGGAAAAGATCAACGCTGGCTTTGGTGACGATTTGAATTGCATATTCAATGACGATAACGCTGAGAAGCTGGTATTGCGCATCAGAATAATGAACAGTGACGACAACAAGTTCCAGGATACGGATGAGGAGACCGTAGATAAGATGGAGGACGATATGTTCCTTCGTTGTATTGAAGCCAACATGCTTAGTGATATGACTCTA------------------------------------------------------CAGGGTATCGAAGCTATCGGAAAAGTTTACATGCATCTGCCACAAACGGATTCTAAGAAACGCATTGTTATCACGGAAACTGGCGAATTCAAGGCCATCGCGGAATGGCTTTTGGAAACCGATGGGACGAGCTTGATGAAGGTGTTGAGCGAGAGAGACGTTGATCCCGTGCGGACATTCAGCAATGATATTTGCGAAATATTCCAAGTGCTCGGCATCGAAGCCGTGCGAAAGTCAGTAGAAAAAGAAATGAATGCAGTGTTACAGTTCTATGGTCTTTATGTCAACTATCGACATCTTGCCTTGCTTTGCGACGTCATGACTGCAAAGGGTCATCTTATGGCGATAACACGTCATGGAATCAATAGACAAGACACCGGTGCTTTAATGAGGTGTTCCTTCGAAGAAACTGTTGATGTATTATTGGATGCTGCGTCTCATGCAGAAGTAGATCCAATGAGAGGAGTATCCGAAAATATTATAATGGGACAACTTCCTCGAATTGGAACA------------------GGATGCTTTGATCTATTACTGGACGCGGAGAAATGTAAGTCTGGCATCGAAATTCCTATGGCAGTTGGGGCAGGTATGATGGGAACAGCGGGAATGTTCTTTGGCAGCGTAACTGGCATGTCT---AGCATGAGCCCTCAAATGACTCCTTGG------ATGGGAGCTACTCCTGGTTATGGTGCGTCGAATATGTCACCAGCTTTGAGC---------------AGTGGTATGACGCCAGGTGGTGCATGTTTCTCGCCATCGGGAGCATCGGACGCATCAGGCTTATCGCCAGCGTATTCTGCTTATTCACCACAGCCAGGCAGTCCTGGCAGTCCAGGTCCAAGTATGAGTCCATTCCCAATGTCACCT---GCTGGTGCGGCATCACCCAGTTATTCTCCAACGTCGCCAGCGTATTTACCTACATCGCCTAGCATGACACCGTCGAGTCCGAATTATTCTCCTACAAGTCCAACATATTCGCCGACCAGTCCAAATTATTCACCAACATCACCAAGCTACTCTCCGACAAGTCCGAGTTATTCGCCAACCTCACCGAGTTATTCACCAACAAGTCCAAGTTACTCACCCACTTCTCCAAGTTATTCACCAACGAGTCCGAGTTACTCGCCTACTTCGCCAAGCTATTCACCGACCAGCCCGAGT------------------------------------------TATTCGCCTACGTCACCAAGCTACTCACCAACTTCACCGAGTTACTCGCCGACGAGCCCAAGTTATTCGCCAACCTCACCGAGTTATTCCCCGACAAGTCCAAGTTATTCGCCTACGAGTCCAAGCTATTCGCCTACGAGTCCGAGTTACTCACCAACATCGCCGAGCTATTCACCAAGCTCGCCCAACTACACACCTGCTTCACCCTCATATTCGCCCACTTCACCCAGTTATTCACCAAGCTCGCCGCAATACTCGCCCGCGAGTCCAAGTTATTCTCCCAGCAGTCCCAAATATTCACCGACGAGTCCGAGTTATTCTCCTACCTCACCGTCATTTGCCGGTACATCGCCGCAATACACACCTGCGAGTCCCACATACTCGCCAACCAGTCCGACATATTCACCTACAAGTCCGTCATACTCGCCGAGTTCGCCGCAGCAT---ACTACATCTGGCAGCACTCGATATTCACCCAGCAGTCCGAACTATTCGCCTACCAGTCCAACGTACTCGCCCACAAGTCCGCAGTACTCGCCGTCAAGTACCAAATATTCGCCCACAAGTCCTACCTACACGCCTACAAGCCCGAGTTATTCTCCGACGAGTCCGACGTACTCGCCACCTGTACCGGGATACTCGCCCACGAGTCCCACGTACTCACCGGCGTCACCTGCTTACGAGACGGACGAC---------
>Atta_cephalotes_XM_012201757.1
---------------------------------------------------------------------------------------------------------------------------------------ATGGCGACGTCCGACTCTAAAGCGTCTTTACGGACGGTGAAACGCGTTCAATTCGGGATCCTCTCGCCCGACGAGATTCGTCGTATGTCAGTTACCGATGGCGGCATACGATTTCCCGAAACTATGGAGGGAGGCCGCCCTAAATTGGGTGGTCTTATGGATCCAAGGCAAGGTGTTATTGACAGGAATTCCAGGTGTCAAACTTGTGCTGGCAATATGACTGAATGCCCTGGTCATTTTGGTCATATAGATCTAGCAAAACCAGTATTCCATGTGGGATTCATCACAAAAACTATAAAGATATTGAGATGCGTGTGTTTTTACTGTTCCAAATTACTTGTCAACCCTCATAATCCAAAAATAAAAGAAATCGTTATGAAAACGAAAGGACAGCCGCGGAAGCGACTCGCATTCGTTTATGATTTATGCAAAAGCAAGAACATCTGTGAAGGCGGAGATGAAATGGACATC---AACAAGGAGAATGTGGAGAACCAACCTCAAATGGAC---AGAAAACCAGGTCATGGTGGTTGTGGTAGATATCAGCCTAATCTTAGACGGTCTGGCTTGGATGTCACTGCAGAGTGGAAGCACGTTAATGAAGATTCACAAGAGAAAAAGATAATTCTCTCGGCCGAAAGGGCCTGGGAAATTTTGAAACACATTAAAGACGAAGAATCTTTCATCTTGGGCATGGATCCGAAATTTGCACGGCCAGATTGGATGATTGTCACCGTATTGCCAGTACCACCACTGTCTGTTAGACCTGCGGTCATTATGTACGGTTCCGCTAAGAATCAGGACGATCTAACACACAAATTGGCAGACATTATCAAATCAAACAACGAGTTAGTACGAAATGAACAGTCCGGTGCAGCGGCACACGTAATTTCTGAGAATATAAAGATGCTACAGTTTCACGTGGCGACGCTCGTCGACAACGACATGCCCGGTATGCCCCGGGCAATGCAGAAGTCGGGCAAGCCGCTCAAAGCCATCAAGGCCCGACTGAAAGGAAAGGAAGGCAGGATTCGTGGAAATCTGATGGGTAAACGTGTGGACTTCTCTGCGCGTACTGTTATCACTCCTGATCCCAATTTACGTATTGATCAAGTAGGCGTACCGCGCAGTATAGCGCAAAATCTGACATTCCCCGAAATCGTGACGCCCTTCAACATCGATAAGATGCAGGTGCTAGTCAGGCGTGGCAATTCGCAGTACCCTGGCGCGAAATACATAGTACGCGACAACGGCGAAAGAATTGATCTACGCTTCCATCCCAAGTCCTCGGATCTGCATCTGCAATGTGGCTATCGAGTGGAACGACATATTCGCGACGGTGATCTCGTAATCTTCAATCGTCAGCCTACTCTACATAAGATGAGTATGATGGGTCATCGTGTTAAGGTGCTTCCGTGGAGTACATTTCGCATGAATCTAAGCTGCACATCGCCGTATAATGCTGACTTTGACGGGGATGAAATGAATTTACACGTTCCACAGTCGATGGAGACACGTGCAGAAGTTGAGAACATTCATGTGACTCCACGACAGATTATTACCCCACAGGCAAATAAGCCGGTTATGGGAATTGTACAGGATACTCTGACAGCAGTCAGGAAAATGACCAAGCGTGACGTATTTATTGAAAAAGAGCAAATGATGAATCTACTTATGTTTCTGCCTAGCTGGGATGGCAAGATGCCACAACCGTGTATTCTGAAACCGAAACCGTTATGGACCGGCAAGCAACTGTTCTCTCTTATTATACCAGGTAATGTGAACATGATACGTACGCACAGCACACATCCTGATGAAGAAGACGATGGTCCATACAAGTGGATCTCGCCGGGTGACACA---------AAGGTAATGGTGGAACATGGAGAACTTGTAATGGGTATTCTTTGCAAAAAAACCCTGGGTACATCAGCTGGTTCTTTGCTTCATATTTGTATGCTCGAGCTGGGCCACGAAGTGTGCGGACGCTTTTATGGCAATATTCAAACAGTTATCAACAATTGGCTATTACTAGAGGGTCATTCGATTGGTATTGGCGATACTATTGCTGATCCGCAAACATATTTGGAGATCCAGAAAGCGATCAAAAAGGCCAAAGAAGACGTGATAGAAGTAATTCAAAAGGCACACAACATGGAACTTGAGCCTACGCCTGGCAACACGCTTCGTCAGACTTTCGAGAATCAAGTAAACAGGATACTGAATGATGCTCGAGACAAGACCGGAGGCTCCGCTAAGAAGTCCTTGACAGAATACAACAATTTGAAGGCCATGGTAGTATCAGGCTCAAAGGGTTCCAACATCAACATCTCTCAAGTTATCGCTTGTGTAGGCCAACAAAACGTTGAAGGTAAACGGATACCCTTTGGTTTCCGTAAGAGAACGCTGCCACATTTCATTAAGGATGACTATGGACCAGAGTCCCGTGGTTTTGTTGAGAATTCGTATCTTGCTGGTCTCACGCCCTCCGAGTTCTACTTTCACGCAATGGGTGGTCGTGAAGGTCTTATCGATACCGCCGTAAAGACGGCTGAGACTGGTTACATTCAGCGTCGTTTGATAAAAGCTATGGAGTCAGTGATGGTGCACTATGATGGCACCGTGCGTAATTCCGTCGGTCAATTGATTCAGCTGCGTTACGGAGAGGACGGTCTCTGCGGTGAGACCGTCGAATTCCAAAATCTACCAACGATCAAGGTGAGCAACAAGGCTTTCGAGAAAAAATTCAAATTTGATCCCACCAATGAGCGATATTTGCGGCGTATATTTAACGAGGATATAGTCCGGGAGATGATGGGCTCCGGTGAGGTGATATCCGAACTAGAAAGAGAATGGGAACAATTGAACAGAGACCGTGCTGTACTCCGTGAGATTTTCCCGAGTGGAGAATCCAAAGTAGTACTGCCCTGCAATTTGCAGAGGATGATTTGGAACGTACAGAAGATATTCCACATCAATAAGCGAGCGCCGACTGATCTCAGTCCAATGAGAGTGATCCAAGGCGTAAAGAATCTTCTGGAAAAGTGTATCATTGTCGCTGGAGATGATAGACTAAGCAAACAGGCGAATGAGAACGCAACATTATTGTTCCAATGTTTAGTAAGATCGACTTTATGCACCAAGTGCGTCTCCGAGGAGTTCAGACTATCCAGTGAGGCCTTCGAGTGGCTAATTGGAGAAATCGAGACCAGATTCCAGCAGGCTCAAGTATCACCCGGCGAAATGGTCGGCGCATTGGCGGCGCAATCTCTCGGCGAGCCTGCCACTCAGATGACCCTGAATACTTTCCACTTCGCTGGTGTATCATCGAAAAACGTAACCCTTGGTGTGCCTAGATTGAAAGAAATCATCAACATCAGTAAGAAGCCGAAGGCACCATCACTCACAGTGTTCTTGACTGGTGCTGCCGCGCGTGATGCCGAGAAGGCGAAAAACGTGCTTTGTCGACTGGAACACACAACGTTGAAAAAGGTGACGGCAAACACAGCGATATACTACGATCCAGATCCACAGAACACAGTAATTGCAGAAGATCAGGAGTTCGTCAACGTGTATTATGAGATGCCTGACTTTGATCCCACGAAAATATCGCCGTGGTTGTTGCGAATCGAGCTGGATAGAAAACGAATGACTGACAAGAAGTTGACAATGGAACAGATCGCGGAAAAAATCAACGCTGGCTTTGGTGACGATTTGAACTGCATATTCAATGACGATAACGCCGAGAAGCTGGTACTGCGCATCAGAATAATGAACAGTGACGACAACAAGTTCCAGGATACGGATGAGGAAACCGTAGATAAGATGGAGGACGATATGTTCCTTCGTTGTATTGAAGCCAACATGCTTAGTGATATGACTCTA------------------------------------------------------CAGGGTATCGAAGCTATCGGAAAAGTTTACATGCATCTGCCACAAACAGATTCTAAAAAACGCATTGTTATTACGGAAACTGGCGAATTCAAAGCCATCGCGGAATGGCTCTTGGAAACCGACGGGACAAGCTTGATGAAGGTGTTGAGTGAGAGAGACGTCGATCCCGTGCGGACATTCAGCAATGATATTTGCGAAATATTCCAAGTACTCGGCATCGAAGCCGTGCGAAAGTCAGTAGAAAAGGAAATGAATGCAGTATTACAGTTCTATGGTCTTTATGTCAACTATCGACATCTTGCCTTGCTTTGCGACGTCATGACTGCAAAGGGTCATCTTATGGCGATAACACGTCATGGAATCAATAGACAAGACACCGGTGCTTTAATGAGGTGTTCCTTCGAAGAAACGGTTGATGTATTATTGGATGCTGCGTCTCACGCAGAGGTAGATCCAATGAGAGGAGTATCCGAAAATATTATAATGGGACAACTTCCTCGAATTGGAACA------------------GGATGCTTTGATCTATTATTGGACGCGGAGAAATGTAAGTCTGGCATCGAAATTCCTATGGCAGTTGGGGCAGGTATGATGGGAACAGCGGGAATGTTCTTTGGCAGCGTAACTGGCATGTCC---AGCATGAGCCCTCAAATGACTCCTTGG------ATGGGAGCTACTCCTGGTTATGGTGCGTCGAATATGTCGCCAGCTTTGAGC---------------AGCGGTATGACGCCTGGTGGTGCATGTTTCTCGCCATCGGGAGCATCAGATGCATCAGGCTTATCGCCAGCATATTCTGCTTATTCACCACAGCCAGGAAGTCCTGGCAGTCCAGGTCCAAGTATGAGTCCATTCCCAATGTCACCT---GCTGGTGCAGCATCACCCAGTTATTCTCCAACGTCGCCAGCGTATTTACCTACATCGCCTAGCATGACACCGTCGAGTCCGAATTATTCGCCTACAAGTCCAACATATTCGCCGACCAGTCCAAATTATTCACCGACGTCACCAAGCTACTCTCCGACAAGTCCAAGTTACTCGCCAACCTCTCCGAGTTATTCGCCAACAAGTCCAAGTTACTCGCCCACATCTCCAAGTTATTCACCAACGAGTCCGAGTTATTCGCCTACTTCGCCAAGCTATTCACCGACCAGTCCGAGT------------------------------------------TATTCGCCTACGTCACCAAGCTACTCGCCAACTTCGCCGAGTTATTCGCCGACGAGCCCAAGTTATTCACCAACCTCACCGAGTTATTCCCCAACAAGTCCAAGTTATTCGCCTACAAGTCCAAGCTATTCACCTACGAGTCCGAGTTACTCACCAACATCGCCGAGCTATTCACCAAGCTCACCCAACTACACACCTGCTTCACCCTCATATTCACCCACTTCACCCAGTTATTCGCCAAGCTCGCCGCAATATTCGCCCGCAAGTCCAAGTTATTCTCCCAGCAGTCCTAAATATTCACCGACGAGCCCGAGTTATTCTCCTACCTCACCGTCATTTGCCGGTACATCGCCGCAATACACACCTGCGAGTCCCACATACTCGCCAACCAGCCCGACATATTCACCTACAAGTCCGTCGTACTCGCCAAGTTCGCCACAGCAC---ACTACATCTGGCAGTACCCGATATTCACCCAGCAGTCCAAACTATTCGCCTACCAGTCCAACGTACTCGCCCACAAGTCCACAGTACTCGCCGTCAAGTACTAAATATTCACCCACAAGTCCTACCTACACGCCTACAAGCCCGAGTTATTCTCCGACAAGTCCGACGTACTCGCCACCTGTACCGGGATACTCGCCCACGAGTCCCACGTACTCGCCGGCGTCACCTGCTTACGAGACGGACGAC---------
>Ceratina_calcarata_XM_018031344.2
---------------------------------------------------------------------------------------------------------------------------------------ATGGCCACGTCCGACTCGAAAGCGCCTCTGCGTACTGTGAAAAGGGTCCAATTCGGCATTCTATCCCCTGATGAGATACGTCGGATGTCGGTCACGGATGGCGGCATTCGATTTCCAGAAACGATGGAAGGTGGTCGGCCAAAGCTCGGCGGACTGATGGATCCGAGACAAGGCGTGATCGACAGAAATTCCAGGTGCCAGACGTGTGCCGGGAATATGACAGAATGTCCAGGACATTTCGGGCACATAGATCTGGCTAAACCAGTTTTCCACGTCGGTTTCATAACGAAAACGATTAAAATTTTAAGATGCGTGTGCTTCTACTGCTCGAAACTGCTCGTCAGTCCGCATAATCCGAAGATCAAGGAAATAGTAATGAAGACCAAAGGTCAGCCACGGAAACGTCTCAGTTTCGTGTACGATCTGTGTAAGAGCAAGAACATTTGCGAGGGAGGAGACGAGATGGACATC---AAGAAAGATAATCAAGAGACACAGCCCGCG---GAG---AGGAAACTGGGACACGGTGGTTGCGGTAGATATCAGCCGAATCTTCGTAGATCGGGATTAGACGTAACTGCCGAATGGACGCATGTAAACGAGGATTCGCAAGAGAAGAAAATGGCGTTGACGGCGGAGAGAGCGTGGGAGATTCTGAAGCACATCACGGACGAAGAATCGTTCATACTCGGTATGGATCCGAAATTTGCGCGACCCGATTGGATGGTGGTGACGGTCCTGCCCGTTCCGCCTCTCTCCGTACGACCAGCGGTGATCATGTACGGTTCGGCGAAGAATCAGGACGATCTGACGCACAAACTGGCCGACATTATAAAAGCGAACAACGAATTAATTAGAAACGAGCAAGCGGGCGCAGCGGCGCACGTGATATCGGAGAACATAAAGATGTTGCAGTTTCACGTCGCGACGTTAGTGGACAACGATATGCCCGGCATGCCCAGAGCCATGCAGAAATCGGGCAAGCCGTTGAAAGCTATAAAGGCGAGACTGAAAGGAAAGGAAGGTAGAATACGGGGAAATTTGATGGGGAAACGAGTCGACTTTTCGGCTCGTACCGTCATCACCCCCGATCCCAATCTGCGGATCGATCAAGTCGGCGTGCCCCGCAGTATCGCGCAGAACTTGACGTTTCCCGAGATCGTGACGCCTTTCAACATCGACAAGATGCAAGAGCTTGTGAGACGTGGGAACTCGCAGTATCCGGGGGCGAAGTACATCGTCAGAGATAACGGGGAAAGGATCGACTTGAGATTCCACCCGAAACCGTCCGATCTGCACTTGCAGTGCGGTTACAGGGTGGAGCGGCACATTCGAGACGGCGATCTGGTGATCTTCAATCGACAGCCTACCCTGCACAAGATGAGTATGATGGGCCACCGGGTGAAAGTTCTCCCTTGGAGCACGTTCCGTATGAACCTCAGTTGCACGTCACCTTACAACGCCGACTTCGACGGTGACGAGATGAATCTGCACGTTCCGCAGTCCATGGAGACCCGAGCTGAGGTGGAGAACATTCACGTGACGCCACGACAGATCATCACGCCTCAAGCGAACAAACCGGTGATGGGCATCGTGCAGGACACGTTGACTGCGGTCAGGAAGATGACCAAGAGGGACGTGTTCATCGAGAAAGAACAGATGATGAACATCCTCATGTTCTTGCCCAGTTGGGACGGGAAAATGCCTCAACCGTGCATCTTGAAACCGAAACCGCTGTGGACCGGAAAGCAGATATTCTCCCTGATCATACCGGGCAACGTGAACATGATCAGAACTCATAGCACACATCCGGACGAGGAGGACGACGGTCCGTACAAATGGATCTCCCCCGGCGACACG---------AAAGTAATGGTGGAACACGGCGAACTGGTGATGGGAATACTCTGCAAGAAGACGTTGGGTACCTCCGCCGGATCTCTGCTTCACATTTGTATGTTGGAACTGGGACACGAAGTTTGCGGCCGATTTTACGGCAACATCCAGACCGTGATCAACAACTGGCTATTGTTGGAGGGTCACTCGATCGGTATCGGTGACACCATCGCCGATCCGCAGACTTATCTAGAGATCCAGAAGGCCATCAGAAAAGCGAAAGAGGACGTGATAGAGGTGATCCAGAAGGCTCACAACATGGAACTGGAGCCGACTCCTGGTAATACGCTGAGGCAGACGTTCGAGAATCAAGTGAACAGAATTTTGAACGACGCTCGTGACAAGACCGGTGGCTCTGCTAAGAAGTCGTTGACCGAGTACAATAATCTAAAGGCTATGGTGGTGTCGGGCTCGAAGGGGTCCAACATCAATATCTCTCAGGTGATCGCCTGCGTGGGTCAGCAGAACGTGGAAGGTAAACGTATCCCGTTCGGTTTTCGCAAGAGAACGCTGCCGCATTTCATCAAAGACGATTACGGTCCCGAGTCGAGAGGATTCGTCGAGAACTCTTACCTCGCCGGTCTGACCCCGTCGGAATTTTATTTCCACGCTATGGGAGGCCGCGAGGGTCTCATCGATACCGCTGTGAAAACCGCGGAAACCGGTTACATTCAACGTCGGCTGATAAAGGCCATGGAGTCCGTGATGGTGCACTACGACGGAACCGTGAGGAACTCCGTGGGCCAACTGATCCAATTGCGTTACGGCGAGGACGGTCTGTGCGGTGAAACCGTCGAGTTCCAGAATCTGCCCACGATCAAATTGAGCAACAAGGCGTTCGAGAAGAAGTTCAAGTTCGATCCGACGAACGAACGATACCTCCGCCGTATCTTCAACGAGGACATCGTAAAGGAGATGATGGGATCCGGGGAGGTGATATCGGAATTGGAGCGCGAATGGGAACAGCTGAACAAGGATCGCGCCGTGCTCAGGGAGATCTTCCCCAGCGGCGAGTCGAAGGTCGTGTTGCCTTGCAATCTGCAGAGAATGATCTGGAACGTGCAAAAGATCTTCCACATAAACAAGCGTGCACCGACCGATCTCAGTCCGATGAGGGTCATACAGGGTGTGAAAGATCTGCTGGACAAGTGTATCATCGTCGCTGGTGACGACAGGCTTAGTAAACAGGCGAACGAGAACGCGACGTTGCTGTTCCAGTGCTTGGTCAGATCCACTCTGTGTACGAAGTGTGTCTCCGAGGAGTTCCGATTGTCCAGCGAGGCGTTCGAATGGCTGATCGGTGAGATCGAGACCAGGTTTCAACAGGCCCAAGTGTCGCCCGGCGAAATGGTGGGCGCATTGGCCGCGCAGTCGCTCGGCGAGCCCGCGACCCAGATGACTTTGAACACGTTCCACTTCGCGGGTGTATCGTCGAAGAACGTGACCCTGGGCGTGCCCAGGTTGAAAGAGATCATCAACATCAGTAAAAAGCCAAAGGCTCCGTCTCTGACGGTCTTCTTGACGGGGGCCGCGGCGAGGGACGCCGAGAAAGCGAAGAACGTGCTCTGCCGACTGGAACACACCACGCTGAGGAAAGTCACGGCGAACACTGCCATCTATTACGATCCGGACCCACAGAACACGGTCATCGCGGAGGATCAGGAGTTCGTCAACGTTTATTACGAGATGCCCGACTTCGACCCGACCAAGATATCGCCGTGGCTGCTTCGCATCGAATTGGACCGGAAGAGGATGACCGACAAGAAATTGACCATGGAACAGATCGCGGAGAAGATCAACGCGGGCTTCGGCGACGATCTCAATTGTATATTCAACGACGACAACGCTGAGAAATTGGTCCTGCGAATCAGGATAATGAACAGCGACGACAATAAATTCCAAGACACCGAGGAGGAGACCGTGGACAAGATGGAGGACGACATGTTCCTCCGGTGCATCGAGGCGAACATGCTCAGCGACATGACGTTA------------------------------------------------------CAGGGTATCGAGGCGATAGGAAAAGTGTACATGCATCTGCCACAAACGGACTCGAAGAAGCGCATAGTCGTCACGGAAACGGGCGAGTTCAAGGCGATAGCGGAATGGTTGTTGGAAACGGACGGCACGAGCCTGATGAAGGTGTTGAGCGAAAGGGACGTCGACCCGGTGAGAACGTTCAGCAACGACATCTGCGAGATATTCCAAGTGTTGGGCATCGAGGCCGTGAGGAAGTCAGTGGAGAAAGAGATGAACGCTGTTCTACAATTCTACGGCCTCTACGTGAATTATCGTCACCTCGCGTTGCTCTGCGACGTTATGACGGCGAAAGGCCACCTGATGGCCATCACCCGTCACGGGATCAACCGGCAGGACACCGGGGCTCTCATGAGATGTTCCTTCGAGGAAACGGTCGACGTGCTGCTGGACGCGGCGTCTCACGCGGAGGTCGACCCGATGAGAGGAGTCTCCGAGAACATCATCATGGGACAGCTACCGCGGATAGGCACG------------------GGATGTTTCGATCTGCTGTTGGACGCTGAGAAGTGTAAGGCCGGCATCGAAATACCGATGGCGGTGGGCGCCGGTGTAATGGGAACCGCCGGGATGTTCTTCGGCAGCGTGGCT---ACGCCG---AGCATGAGTCCTCAAATGACGCCTTGG------ATGGGTGCCACGCCCGGTTACGGCGCCTCGAGCATGTCACCGGCGCTCGGC---------------AGCGGTATGACACCGGGTGGAGCGTGCTTCTCGCCTTCTGGCGCGTCGGACGCCTCGGGACTCTCGCCAGCGTATTCCGCGTACTCGCCGCAACCCGGAAGTCCAGGGAGTCCGGGACCCAGCATGAGCCCGTATCCGATGTCACCG---GCGGGCGGCGCTTCGCCGAGTTACTCGCCCACGTCTCCCGCTTACTTACCAACCTCGCCGAGCATAACACCGTCCAGTCCGAATTATTCGCCGACGAGCCCGACTTACTCGCCGACCAGCCCGAATTACTCGCCGACCAGTCCGAGCTATTCGCCGACCAGCCCGAGTTACTCGCCTACGAGTCCGAGCTATTCGCCGACCAGTCCGAGCTATTCGCCGACGAGTCCGAGTTACTCACCGACCAGTCCGAATTATTCACCGACCAGTCCGAGTTACTCGCCGACGAGTCCGAGC------------------------------------------TATTCTCCGACCAGCCCGAGTTACTCGCCGACCAGCCCGAGTTACTCGCCGACCAGTCCGAGCTACTCGCCC---AGCCCCAGTTACTCGCCGACCAGTCCGAGTTACTCGCCGACGTCTCCGAGTTACTCGCCGAGGAGTCCGAGTTACTCGCCAACGAGTCCGAGCTACTCGCCGAGCTCTCCGAATTACACGCCTGCCTCGCCGTCTTACTCCCCGTCGAGCCCGAGCTACTCGCCGAGCTCTCCGCAATATTCACCGGCCAGTCCCTCGTACTCGCCGAGCAGCCCGAAGTATTCACCGACGAGTCCGTCGTATTCGCCCACTTCGCCCTCGTTCGCCGGTACCTCGCCTCAGTACACGCCGGCGAGTCCCACGTATTCGCCGACGAGCCCAACATACTCGCCGACCAGCCCGTCTTACTCTCCCAGCTCGCCCCAGCAC---ACGGCATCGGGCAGCACCAGATACTCGCCGAGCAGTCCAAACTATTCGCCGACCAGCCCGACCTACTCACCCACGAGTCCCCAGTACTCGCCGTCGAGCACGAAATACTCGCCGACGAGTCCGACTTACACGCCGACGAGTCCGAGTTACTCGCCGACGAGCCCGACTTACTCGCCGCCAGTGCCTGGTTACTCGCCCACGAGTCCCACTTACTCGCCGGCCTCGCCAGCTTACGAGACGGACGACACGGCCAAG
>Atta_colombica_XM_018201018.1
---------------------------------------------------------------------------------------------------------------------------------------ATGGCGACGTCCGACTCTAAAGCGTCTTTACGGACGGTGAAACGCGTTCAATTCGGGATCCTCTCGCCCGACGAGATTCGTCGTATGTCAGTTACCGATGGCGGCATACGATTTCCCGAAACTATGGAGGGAGGCCGCCCTAAATTGGGTGGTCTTATGGATCCAAGGCAAGGTGTTATTGACAGGAATTCCAGGTGTCAAACTTGTGCTGGCAATATGACTGAATGCCCTGGTCATTTTGGTCATATAGATCTAGCAAAACCAGTATTCCATGTGGGATTCATCACAAAAACTATAAAGATATTGAGATGCGTGTGTTTTTACTGTTCCAAATTACTTGTCAACCCTCATAATCCAAAAATAAAAGAAATCGTTATGAAAACGAAAGGACAGCCGCGGAAGCGACTCGCATTCGTTTATGATTTATGCAAAAGCAAAAACATCTGTGAAGGCGGAGATGAAATGGACATC---AACAAGGAGAATGTGGAGAACCAACCTCAAATGGAC---AGAAAACCAGGTCATGGTGGTTGTGGTAGATATCAGCCTAATCTTAGACGGTCTGGCTTGGATGTCACTGCAGAGTGGAAGCATGTTAATGAAGATTCACAAGAGAAAAAGATAATTCTCTCGGCCGAAAGGGCCTGGGAAATTTTGAAACACATTAAAGACGAAGAATCTTTCATCTTGGGCATGGATCCGAAATTTGCACGGCCAGATTGGATGATTGTCACCGTATTGCCAGTACCACCACTGTCTGTTAGACCTGCGGTCATTATGTACGGTTCCGCTAAGAATCAGGACGATCTAACGCACAAATTGGCAGACATTATCAAATCAAACAACGAGTTAGTACGAAATGAACAGTCCGGTGCAGCCGCACACGTAATTTCTGAGAATATAAAGATGCTACAGTTTCACGTGGCGACGCTCGTCGACAACGACATGCCCGGTATGCCCCGGGCAATGCAGAAGTCGGGCAAGCCGCTCAAAGCCATCAAGGCCCGACTGAAAGGAAAGGAAGGCAGGATTCGTGGAAATCTGATGGGTAAACGTGTGGACTTCTCTGCGCGTACTGTTATCACTCCTGATCCCAATTTACGTATTGATCAAGTAGGCGTACCGCGCAGTATAGCGCAAAATCTGACATTCCCCGAAATCGTGACGCCCTTCAACATCGATAAGATGCAGGTGCTAGTCAGGCGTGGCAATTCGCAGTACCCTGGCGCGAAATACATAGTACGCGACAACGGCGAAAGAATTGATCTACGCTTCCATCCCAAGTCTTCGGATCTGCATCTGCAATGTGGCTACCGAGTGGAACGACATATTCGCGACGGTGATCTCGTAATCTTCAATCGTCAGCCTACTCTACACAAGATGAGTATGATGGGTCATCGTGTTAAGGTGCTTCCGTGGAGTACATTCCGCATGAATCTAAGCTGCACATCGCCGTATAATGCTGATTTTGACGGGGATGAAATGAATTTACACGTTCCACAGTCGATGGAGACACGTGCAGAAGTTGAGAACATTCATGTGACTCCACGACAGATTATTACCCCACAGGCAAATAAACCGGTTATGGGAATTGTACAGGATACTCTGACAGCAGTCAGAAAAATGACCAAGCGTGACGTATTTATTGAAAAAGAGCAAATGATGAATCTACTTATGTTTCTGCCTAGCTGGGATGGCAAGATGCCACAACCGTGTATTCTGAAACCGAAACCGTTATGGACCGGCAAGCAACTGTTCTCTCTTATTATACCAGGTAATGTGAACATGATACGTACGCACAGCACACATCCTGATGAAGAAGACGATGGTCCATACAAGTGGATCTCGCCGGGTGACACA---------AAGGTAATGGTAGAACATGGAGAACTTGTAATGGGTATTCTTTGCAAAAAAACCCTGGGTACATCAGCTGGTTCTTTGCTTCATATTTGTATGCTCGAGCTGGGCCACGAAGTGTGCGGACGCTTTTATGGCAATATTCAAACAGTTATCAACAATTGGCTATTACTAGAGGGTCATTCGATTGGTATTGGCGATACTATTGCTGATCCGCAAACATATTTGGAGATCCAGAAAGCGATCAAAAAGGCCAAAGAAGACGTGATAGAAGTAATTCAAAAGGCACACAACATGGAACTTGAGCCTACGCCTGGCAACACGCTTCGTCAGACTTTCGAGAATCAAGTAAACAGGATACTGAATGATGCTCGAGACAAGACCGGAGGCTCCGCTAAGAAGTCCTTGACAGAATACAACAATTTGAAGGCCATGGTAGTATCAGGCTCAAAGGGTTCCAACATCAACATCTCTCAAGTTATCGCTTGTGTAGGCCAACAAAACGTTGAAGGTAAACGGATACCCTTTGGTTTCCGTAAGAGAACGCTGCCACATTTCATTAAGGATGACTATGGACCAGAGTCCCGTGGTTTTGTCGAGAATTCGTATCTCGCTGGTCTCACGCCCTCCGAGTTCTACTTTCACGCAATGGGTGGTCGTGAAGGTCTTATCGATACCGCCGTAAAGACGGCTGAGACTGGTTACATTCAGCGTCGTTTGATAAAAGCTATGGAGTCGGTGATGGTGCACTATGATGGCACCGTGCGTAATTCCGTCGGTCAATTGATTCAGTTGCGTTACGGAGAGGACGGTCTCTGCGGTGAGACCGTCGAATTCCAAAATCTACCAACGATCAAGGTGAGCAACAAGGCTTTCGAGAAAAAATTCAAATTTGATCCCACTAATGAGCGATACTTGCGGCGTATATTTAACGAGGACATAGTCCGGGAGATGATGGGCTCCGGTGAGGTGATATCCGAACTAGAAAGAGAATGGGAACAATTGAACAGAGACCGTGCTGTACTCCGTGAGATTTTCCCGAGTGGAGAATCCAAAGTAGTATTGCCCTGCAATTTGCAGAGGATGATTTGGAACGTACAGAAGATATTCCACATCAATAAGCGAGCGCCGACTGATCTCAGTCCAATGAGAGTGATCCAAGGCGTAAAGAATCTTCTGGAAAAGTGTATCATTGTCGCTGGAGATGATAGACTAAGCAAACAGGCGAATGAAAACGCAACATTATTGTTCCAATGTTTAGTAAGATCGACTTTATGCACCAAGTGCGTCTCCGAGGAGTTCAGACTATCCAGTGAGGCCTTCGAGTGGCTAATTGGAGAAATCGAGACCAGATTCCAGCAGGCTCAAGTATCACCCGGCGAAATGGTCGGCGCATTGGCGGCGCAATCTCTCGGCGAGCCTGCCACTCAGATGACCCTGAATACTTTCCACTTCGCTGGTGTATCATCGAAAAACGTAACCCTTGGTGTGCCTAGATTGAAAGAAATCATCAACATCAGTAAGAAGCCGAAGGCACCATCACTCACAGTGTTCTTGACTGGTGCTGCCGCGCGTGATGCCGAGAAGGCGAAAAACGTGCTTTGTCGACTGGAACACACAACGTTGAAAAAGGTGACGGCAAACACAGCGATATACTACGATCCAGATCCACAGAACACAGTAATTGCAGAAGATCAGGAGTTCGTCAACGTGTATTACGAGATGCCTGACTTTGATCCTACGAAAATATCGCCGTGGTTGTTGCGAATCGAGCTGGATAGAAAACGAATGACTGACAAGAAGTTGACAATGGAACAGATCGCGGAAAAAATCAACGCTGGCTTTGGTGACGATTTGAACTGCATATTCAATGACGATAACGCCGAGAAGCTGGTACTGCGCATCAGAATAATGAACAGTGACGACAACAAGTTCCAGGATACGGATGAGGAAACCGTAGATAAGATGGAGGACGATATGTTCCTTCGTTGTATTGAAGCCAACATGCTTAGTGATATGACTCTA------------------------------------------------------CAGGGTATCGAAGCTATCGGAAAAGTTTACATGCATCTGCCACAAACAGATTCTAAAAAACGCATTGTTATTACGGAAACTGGCGAATTCAAAGCCATCGCGGAATGGCTCTTGGAAACCGACGGGACAAGCTTGATGAAGGTGTTGAGTGAGAGAGACGTCGATCCCGTGCGGACATTCAGCAATGATATTTGTGAAATATTCCAAGTACTCGGCATCGAAGCCGTGCGAAAGTCAGTAGAAAAGGAAATGAATGCAGTATTACAATTCTATGGTCTTTACGTCAACTATCGACATCTTGCCTTGCTTTGCGACGTCATGACTGCAAAGGGTCATCTTATGGCGATAACACGTCATGGAATCAATAGACAAGACACCGGTGCTTTAATGAGGTGTTCCTTCGAAGAAACGGTTGATGTATTATTGGATGCTGCGTCTCACGCAGAGGTAGATCCAATGAGAGGAGTATCCGAAAATATTATAATGGGACAACTTCCTCGAATTGGAACA------------------GGATGCTTTGATCTATTATTGGACGCGGAGAAATGTAAGTCTGGTATCGAAATTCCTATGGCAGTTGGGGCAGGTATGATGGGAACAGCGGGAATGTTCTTTGGCAGCGTAACTGGCATGTCC---AGCATGAGCCCTCAAATGACTCCTTGG------ATGGGAGCTACTCCTGGTTATGGTGCGTCGAATATGTCGCCAGCTTTGAGC---------------AGCGGTATGACGCCTGGTGGTGCATGTTTCTCGCCATCGGGAGCATCAGATGCATCAGGCTTATCGCCAGCATATTCTGCTTATTCACCACAGCCAGGAAGTCCTGGCAGTCCAGGTCCAAGTATGAGTCCATTCCCAATGTCACCT---GCTGGTGCAGCATCACCCAGTTATTCTCCAACGTCGCCAGCGTATTTACCTACATCGCCTAGCATGACACCGTCGAGTCCGAATTATTCGCCTACAAGTCCAACATATTCGCCGACCAGTCCAAATTATTCACCGACGTCACCAAGCTACTCTCCGACAAGTCCAAGTTACTCGCCAACCTCTCCGAGTTATTCGCCAACAAGTCCAAGTTACTCGCCCACATCTCCAAGTTATTCACCAACGAGTCCGAGTTACTCGCCTACTTCGCCAAGCTATTCACCGACCAGTCCGAGT------------------------------------------TATTCGCCTACGTCACCAAGCTACTCGCCAACTTCGCCGAGTTATTCGCCGACGAGCCCAAGTTATTCACCAACCTCACCGAGTTATTCCCCAACAAGTCCAAGTTATTCGCCTACGAGTCCAAGCTATTCGCCTACGAGTCCGAGTTACTCACCAACATCGCCGAGCTATTCACCAAGCTCACCCAACTACACACCTGCTTCACCCTCATATTCACCCACTTCACCCAGTTATTCGCCAAGCTCGCCGCAATATTCGCCCGCAAGTCCAAGTTATTCTCCCAGCAGTCCCAAATATTCACCGACGAGCCCGAGTTATTCTCCTACCTCACCGTCATTTGCCGGTACATCGCCGCAATACACACCTGCGAGTCCCACATACTCGCCAACCAGCCCGACATATTCACCTACAAGTCCGTCGTACTCGCCAAGTTCGCCACAGCAC---ACTACATCTGGCAGTACCCGATATTCACCCAGCAGTCCAAACTATTCGCCTACCAGTCCAACGTACTCGCCCACAAGTCCACAGTACTCGCCGTCAAGTACTAAATATTCACCCACAAGTCCTACCTACACGCCTACAAGCCCGAGTTATTCTCCGACAAGTCCGACGTACTCACCACCTGTACCGGGATACTCGCCCACGAGTCCCACGTACTCGCCGGCGTCACCTGCTTACGAGACGGACGAC---------
>Blattelle_germanica_PYGN01001447.1
---------------------------------------------------------------------------------------------------------------------------------------ATGGCGTTTTCGGATTCCAAAGCGCCATTACGCGCTGTAAAGCGCGTACAGTTTGGAATATTAGCTCCAGATGAAATACGTCGTATGTCAGTTACTGAAGGGGGGATCAAATTTGCCGAAACATATGAAGGTGGCAGGCCTAAACTTCAAGGTCTTATGGACCCCCGTCAAGGTGTCATGGACAGAAATTCTCGCTGCCAGACTTGTGCAGGTAACCAGACTGAGTGCCCTGGTCATTTTGGACACATTGACTTGGCCAAACCAGTATTTCACGTTGGCTTCCTGACCAAAACCATCAAAATCTTGAGATGTGTCTGCTTTTATTGCTCCAAAATGCTCGTCAGTCCA---------------------------------------------CCGAGGAAACGACTCACTTTTGTCTATGATCTGTGCAAAGGCAAAAATATTTGCGAAGGTGGTGACGAGATGGACATT---CAGAAAGACAATCCGGATGATCCGGCCAACCAACAGCCTCGGAAACAAGGACATGGAGGTTGTGGAAGGTATCAGCCGAATATCAGAAGAACTGGGCTCGACCTCACAGCAGAGTGGAAGCACGTGAATGAGGATTCCCAAGAAAAGAAGATAAGTTTGAGTGCAGAGAGAGTGTGGGAAATCTTCAAGCACATAACAGATGAAGAGTGCTACATTTTGGGAATGGATCCCAAGTTCGCACGTCCTGATTGGATGATTGTAACTGTCCTCCCTGTCCCTCCTCTGTCCGTCAGACCCGCTGTCGTTATGTACGGATCTGCGAGGAATCAGGATGATTTAACACACAAACTTGCCGACATCATAAAATCAAACAACGAACTCATCCGAAACGAACAAGCTGGAGCTGCAGCTCATGTGATTTCGGAAAATATAAAAATGTTGCAGTTCCATGTCGCTACATTGGTTGATAATGACATGCCAGGTCTGCCAAGGGCAATGCAGAAGTCTGGAAAACCACTGAAAGCCATCAAAGCACGGTTAAAGGGGAAAGAAGGCCGGATACGAGGAAACTTGATGGGGAAACGAGTGGATTTCTCCGCCCGAACTGTAATTACTCCAGATCCCAATCTACGAATCGACCAGGTCGGAGTTCCGCGCTCCATTGCTCAGAACATGACATTCCCTGAAATTGTGACACCTTTCAACATTGACAAAATGCAAGAATTGGTGCGTAGAGGTAACTCACAGTATCCAGGCGCCAAATACATCGTGCGAGACAACGGTGAGAGAATTGATCTCCGGTTTCACCCAAAACCGTCAGATCTTCATTTGCAGTGTGGCTACAAAGTAGAAAGGCACGTCCGAGATGGGGACTTGGTCATTTTCAACCGGCAGCCGACGTTGCACAAAATGTCCATGATGGGCCACAGAGTCAAGGTCTTGCCTTGGTCAACTTTCAGGATGAATCTAAGCTGTACGTCTCCTTACAACGCTGATTTTGATGGCGATGAGATGAACCTGCATGTCCCCCAGTCGATGGAAACTCGTGCCGAGGTCGAGAACCTTCACGTGACGCCACGTCAGATAATTACCCCACAAGCTAATAAACCCGTCATGGGTATTGTGCAGGATACGCTTACAGCT---------------------------------------GAACAAATGATGAATCTATTGATGTTCCTTCCAATTTGGGACGGGAAGATGCCACAGCCTGCTATTATGAAGCCAAAGCCCCTGTGGACAGGCAAACAAGTTTTCTCCCTCATCATTCCTGGAAATGTAAATATGATCCGAACGCATTCCACACATCCTGACGAAGAAGATGATGGTCCCTACAAGTGGATTTCTCCTGGAGATACAAAGGTAAGGAAGGTCATGGTAGAACATGGAGAGCTTGTAATGGGGATCCTTTGCAAGAAGACATTGGGGACCTCTGCAGGTTCTTTGCTGCATATTTGTTTCTTGGAATTGGGGCATGAAGTGTGCGGCCAGTTCTACGGTAACATCCAGACGGTGGTTAACAACTGGCTCTTATTGGAGGGCCATTCCATTGGTATTGGAGACACCATTGCTGATCCTCAAACGTACTTGGAAATTCAGAAGGCCATCAAGAAAGCCAAGGAAGATGTGATAGAAGTCATCCAGAAAGCTCACAACATGGAACTTGAACCAACCCCCGGTAACACATTGAGGCAGACTTTCGAGAATCAGGTGAACCGTATCCTAAACGATGCTCGAGACAAAACTGGTGGATCTGCCAAGAAATCTCTGACAGAATACAACAACTTGAAGGCCATGGTGGTGTCTGGTTCCAAAGGTTCAAACATTAACATCTCTCAGGTTATTGCTTGTGTGGGTCAACAAAACGTTGAAGGTAAACGAATTCCTTTTGGCTTCCGCAAACGAACGCTGCCGCACTTCATTAAGGATGATTATGGTCCTGAGTCTAGAGGTTTTGTAGAGAATTCGTATCTGGCCGGGCTGACTCCTTCCGAATTCTTTTTCCACGCTATGGGAGGCAGAGAAGGTCTTATTGATACTGCTGTGAAAACTGCTGAGACAGGTTATATTCAGAGACGTCTGATAAAGGCTATGGAGTCTGTAATGGTTCACTACGATGGAACGGTTCGTAATTCTGTGGGACAACTGATTCAGTTGCGTTACGGAGAGGATGGACTGTGTGGGGAAACTGTGGAATTTCAGAATCTGCCTACAATCAAATTGTCAAACAGAGCTTTTGAAAAGAAGTTCAAATTTGATCCTACAAATGAAAGGTACTTGCGACGAATTTTCAACGAAGATGTTCTTAAAGAGCTCATGGGCAGTGGCGATGTCATCTCTGAATTGGAAAGAGAATGGGAGCAACTGGTGAAAGATCGTGAAGCTCTGCGTCAGATTTTTCCAAGCGGAGAAAGCAAAGTCGTGTTGCCCTGCAACTTGCAGCGTATGATCTGGAACGTGCAGAAGATTTTCCACATCAACAAACGAGCTCCCACCGACTTAAGTCCACTTCGCGTCATTAAAGGTGTAAGTGATCTCTTGAGGAAGTGCATAATTGTGGCCGGTGATGACCATTTAAGTAAACAAGCCAATGAAAATGCAACGCTGCTGTTCCAATGTTTGGTGCGCTCTACACTCTGCACAAAGTGTGTTTCTGAGGAGTTCCGGCTTTCATCAGTCGCCTTTGAGTGGTTGATTGGTGAAATTGAAACCAGATTTCAACAGGCCCAGGTGAGTCCTGGCGAGATGGTGGGTGCTCTGGCTGCCCAGTCTCTTGGAGAGCCCGCTACTCAGATGACACTGAACACTTTCCATTTTGCTGGTGTGTCGTCAAAGAACGTAACGCTGGGTGTGCCAAGGTTGAAGGAAATCATCAACATCAGTAAGAAGCCCAAGGCTCCCTCGCTTACCGTTTTCCTTACTGGAGCAGCTGCGAGAGATGCCGAGAAAGCCAAGAACGTTCTCTGCCGGCTGGAACACACGACTCTTCGTAAGGTGACTGCAAACACAGCCATCTATTACGATCCAGATCCCCAGAACACCGTCATTGCAGAGGATCAGGAGTTTGTGAACGTCTACTATGAAATGCCTGACTTTGACCCAACGAGGATTTCTCCGTGGCTTCTTCGTATTGAATTGGACCGAAAGAGAATGACAGATAAGAAGTTAACTATGGAGCAGATTGCCGAGAAAATAAACGCTGGCTTTGGAGATGATCTTAACTGCATATTCAATGACGACAATGCAGAGAAATTGGTTCTACGAATTCGTATAATGAACAGCGACGACAACAAATTCCAGGAT---GAGGAAGAAACGGTGGATAAGATGGAAGACGACATGTTCTTGAGATGCATTGAAGCAAACATGTTGTCAGACATGACATTG------------------------------------------------------CAGGGCATTGAAGCAATCGGAAAGGTGTACATGCATCTGCCGCAGACGGACTCGAAGAAACGAATAATTGTGACAGACACCGGAGAGTTCAAAGCCATTGCGGAGTGGCTTCTGGAAACTGATGGTACCAGTATGATGAAAGTGCTCAGTGAGCGAGACGTGGACACCAACAGGACCTTCTCTAACGACATTTGCGAAATCTTTTCGGTGCTTGGAATTGAGGCTGTACGAAAGTCAGTGGAGAAGGAAATGAACACTGTGCTACAATTCTACGGTCTTTACGTAAACTACCGCCATCTTGCCTTGTTGTGTGACGTGATGACAGCCAAGGGTCACTTGATGGCCATCACTCGTCACGGCATCAATAGACAAGACACTGGTGCATTGATGAGGTGTTCTTTTGAAGAAACTGTCGACGTTTTGATGGACGCTGCTTCGCACGCCGAGGTGGATCCCATGAGAGGAGTATCTGAAAACATTATCATGGGCCAGCTTCCCAGGCTTGGTACA------------------GGCTGCTTTGACCTGTTGCTGGATGCCGAGAAGTGCAAGGCAGGAATAGAAATCCCGATGAGTGTTGGTGCTGGCATGATGGGCGGAGGAGGCATGTTCTTTGGAAGCGCTGCC---ACTCCT---TCGATGAGTCCTCACATGACCCCTTGG------------------------------------------GCTCAGGTGCTGGGA---------------AGTGGTGCAACTCCTGGTGGACCGAGCTTCTCGCCATCTGGTGCCAGCGATGCCAGCGGCTTGTCTCCGGGGTATTCTCCCTACTCGCCGCAGCCGGGAAGTCCTTCGTCTCCTGGACCTCCAATGAGTCCTTACATTCCAAGTCCTGTTGCCAGTGGCTTATCTCCTAGCTACTCGCCATCTAGCCCCGCTTATGCTCCT---TCGCCGAGCTTGACTCCTTCGAGTCCACATTACAGCCCAACAAGTCCGTCATACTCTCCAACATCTCCCAATTATTCGCCTACTAGTCCCAGTTATTCCCCAACCAGTCCATCTTATTCTCCTACTTCCCCTTCCTACAGCCCTACCTCACCAAGCTATAGCCCTACGAGTCCTTCTTACTCACCAACGTCTCCATCGTACAGTCCTACTTCTCCCAGCTACAGTCCGACGAGTCCAAGC------------------------------------------TACAGCCCCACGTCCCCCAGTTACTCTCCTACCAGTCCATCATACTCGCCCACAAGTCCCTCTTATTCGCCCACAAGTCCTTCCTATTCGCCCACGAGCCCTTCTTATTCTCCCACGAGTCCTTCTTACTCTCCCACGAGTCCCTCCTATTCCCCCACAAGCCCATCGTATTCTCCAAGCTCTCCAAATTACACGCCTGCCTCTCCTTCGTACTCGCCTACGAGTCCAAGCTACTCGCCAAGCTCTCCTCAATATTCGCCTGCTAGTCCCAGCTATTCTCCCAGCAGTCCAAAATACTCCCCTACTTCCCCATCATACTCGCCCACCTCTCCTTCTTTTCCAGGTTCTTCTCCGCAGTATACTCCGGCCTCTCCTCAATATTCTCCAACAAGTCCGACGTACAGTCCTACGAGTCCATCTTATTCTCCGAGTTCACCGCAACAC---ACACCAAGTGCCTCCACTCGCTATTCTCCAACATCTCCAAATTATTCTCCGACCAGTCCTACGTATTCGCCGACGAGTCCACAGTACTCGCCATCAAGCTCAAAGTACTCGCCTACGAGTCCGACGTACACACCGACTTCGCCCAATTACAGTCCTTCATCTCCAACTTATTCTCCTGCCGTACCTGGTTATTCTCCAACTTCTCCGACGTATTCACCAACGTCGCCGGCATATGAAGGCAATGAT---------
>Bombus_impatiens_XM_012391960.2
---------------------------------------------------------------------------------------------------------------------------------------ATGGCCACGTCCGACTCCAAAGCGCCTCTGCGAACCGTAAAAAGGGTTCAATTCGGCATTCTTTCACCCGATGAAATACGTCGGATGTCGGTCACAGATGGCGGCATTCGATTTCCAGAAACTATGGAAGGTGGTCGCCCAAAGCTTGGTGGACTTATGGATCCTAGACAAGGTGTCATTGATAGAAATTCTAGGTGTCAAACTTGTGCTGGTAATATGACAGAATGTCCAGGACACTTTGGTCATATAGATTTAGCAAAACCAGTTTTTCATGTTGGTTTCATAACAAAGACAATAAAAATTTTGAGATGTGTATGTTTTTATTGTTCAAAACTTCTTGTCAGTCCACACAATCCAAAAATTAAAGAAATTGTTATGAAAACTAAAGGTCAGCCACGGAAACGTCTAACTTTTGTTTATGATTTATGTAAAAGTAAAAATATTTGTGAGGGTGGTGATGAGATGGATATT---AATAAAGAAAATCAAGAACAACAATCTGCA---GAG---AGAAAACCTGGACATGGTGGATGTGGTAGATATCAACCAAATCTTCGGAGATCTGGATTAGATGTTACTGCAGAATGGACACACGTGAATGAAGATTCGCAGGAAAAAAAGATGGCACTCACTGCAGAAAGAGCTTGGGAAATTTTAAAGCACATTACAGACGAAGAATCATTTATCCTTGGCATGGACCCGAAATTTGCACGACCAGATTGGATGGTAGTAACTGTTTTGCCTGTTCCACCTTTATCGGTCAGACCAGCAGTTATTATGTATGGTTCTGCCAAGAATCAAGATGACTTAACACATAAGCTTGCTGATATTATAAAAGCAAATAATGAATTAATCAGAAATGAGCAAGCGGGAGCAGCAGCGCACGTGATATCGGAAAATATAAAAATGTTACAATTTCACGTAGCAACGTTAGTTGATAACGATATGCCTGGCATGCCACGAGCTATGCAGAAATCAGGCAAACCTCTAAAAGCTATAAAAGCGAGATTGAAAGGGAAGGAAGGAAGAATAAGAGGAAATTTGATGGGTAAACGTGTTGACTTTTCTGCTCGGACTGTTATTACTCCTGATCCAAATTTGCGAATTGATCAGGTCGGTGTACCTCGAAGTATTGCTCAGAATTTAACATTCCCCGAAATTGTTACACCTTTTAATATCGATAAAATGCAAGAACTCGTTAGACGTGGAAACTCACAATATCCAGGTGCTAAATATATCGTCAGAGATAACGGGGAAAGAATCGATTTAAGGTTCCACCCAAAACCATCCGATTTACATCTTCAATGCGGATACAGAGTGGAACGTCACATCCGGGATGGTGACCTAGTAATTTTCAATCGGCAACCAACACTACACAAAATGAGTATGATGGGTCATAGGGTAAAAGTGTTGCCATGGAGTACGTTCCGTATGAATCTTAGTTGCACATCTCCTTATAATGCCGATTTTGACGGTGACGAGATGAATTTGCATGTTCCTCAGTCAATGGAGACTCGAGCAGAAGTAGAAAACATTCATGTAACACCGCGTCAAATTATTACTCCCCAAGCTAATAAACCAGTCATGGGTATTGTACAGGACACACTTACTGCTGTAAGAAAAATGACTAAAAGAGACGTTTTCATAGAAAAGGAACAGATGATGAATATCCTTATGTTCTTACCTAGTTGGAATGGCAAAATGCCTCAGCCATGCATATTAAAACCAAAGCCTCTATGGACTGGTAAACAAATCTTTTCCTTGATCATACCAGGCAACGTGAATATGATAAGAACTCACAGTACACATCCAGATGAAGAAGATGATGGCCCATACAAATGGATTTCACCTGGTGATACC---------AAAGTCATGGTAGAACACGGAGAACTTGTTATGGGTATACTCTGTAAAAAGACCTTGGGTACATCTGCTGGATCTTTGCTTCACATTTGTATGTTGGAATTAGGACACGAAGTTTGCGGACGATTTTACGGAAATATTCAAACTGTAATTAATAATTGGTTACTACTGGAAGGTCACTCGATCGGTATTGGAGACACCATTGCCGATCCACAGACTTATTTAGAAATTCAAAAAGCCATTAGGAAAGCTAAAGAGGACGTGATAGAAGTGATTCAAAAAGCTCACAACATGGAATTGGAACCTACTCCTGGTAATACCTTGAGGCAAACTTTCGAAAATCAAGTAAACAGAATTTTAAACGATGCTCGTGATAAGACTGGTGGTTCTGCTAAGAAATCTTTGACTGAATACAACAACCTAAAGGCTATGGTAGTATCAGGATCAAAAGGATCTAATATTAATATCTCTCAGGTTATTGCTTGTGTCGGTCAACAAAACGTAGAAGGTAAACGTATCCCGTTTGGTTTTCGCAAAAGAACGTTGCCCCATTTTATTAAAGATGATTATGGTCCGGAATCCAGAGGATTTGTTGAAAACTCGTACCTTGCTGGTTTAACTCCATCCGAGTTTTATTTCCACGCTATGGGAGGTCGTGAGGGTCTTATCGATACTGCCGTAAAAACGGCAGAAACTGGTTACATTCAGCGTCGTTTGATAAAAGCTATGGAGTCTGTAATGGTACATTATGATGGTACAGTCAGAAACTCTGTGGGTCAACTTATCCAATTGCGTTATGGCGAGGATGGTCTATGCGGTGAAACCGTCGAATTTCAGAATTTGCCTACTATTAAATTGAGTAATAAAGCATTTGAAAAGAAGTTCAAGTTCGATCCAACCAATGAACGATATCTTCGTCGTATCTTTAACGAAGATATAGTTAGAGAAATGATGGGGTCTGGTGAAGTCATATCCGAACTAGAAAGAGAATGGGAACAATTGAACAAAGATCGTGCTATACTTAGAGAAATTTTCCCTAGTGGAGAATCAAAAGTTGTACTGCCTTGTAATTTACAAAGAATGATTTGGAATGTACAGAAGATTTTTCATATAAATAAACGTGCACCTACTGATCTTAGTCCTATGAGGGTCATACAGGGTGTAAAGGATCTTTTGGATAAATGTATCATTGTGGCTGGTGATGATAGACTCAGCAAACAGGCTAATGAAAATGCCACATTGCTATTCCAGTGCTTAGTGAGATCTACATTGTGTACAAAATGTGTTTCTGAAGAATTTCGATTATCCAGTGAAGCCTTTGAATGGCTTATTGGAGAAATTGAAACCAGATTCCAACAAGCACAGGTATCACCTGGAGAAATGGTAGGCGCTTTAGCTGCACAGTCACTTGGTGAACCTGCAACCCAGATGACACTGAACACTTTCCATTTTGCTGGTGTATCGTCGAAAAACGTAACCCTTGGTGTACCTAGATTGAAGGAAATTATAAACATCAGTAAGAAACCAAAGGCTCCGTCGTTGACCGTATTTTTGACGGGAGCTGCAGCAAGAGATGCCGAGAAAGCAAAAAATGTACTTTGTCGATTGGAACACACCACATTGAGAAAAGTTACAGCAAATACTGCGATCTATTACGATCCAGATCCACAAAATACCGTAATAGCGGAAGATCAAGAATTCGTCAACGTTTACTATGAAATGCCTGATTTTGACCCGAATAAAATATCACCATGGTTACTTCGAATTGAGTTGGATCGCAAGAGGATGACTGATAAAAAATTAACTATGGAACAAATTGCAGAAAAAATTAATGCCGGATTCGGTGACGATTTGAACTGTATTTTTAACGATGATAACGCTGAGAAATTAGTTCTAAGAATTAGGATAATGAACAGCGACGATAACAAGTTCCAAGATAGTGAGGAAGAGACTGTAGATAAAATGGAGGATGATATGTTCCTTCGATGTATTGAAGCGAATATGCTTAGTGACATGACATTA------------------------------------------------------CAGGGTATCGAAGCAATAGGGAAAGTGTACATGCATTTGCCTCAAACTGATGCTAAGAAACGTATAGTTATTACAGAAACTGGTGAATTCAAAGCAATAGCAGAATGGTTATTGGAAACGGACGGTACGAGTTTAATGAAAGTGTTGAGTGAAAGAGATGTCGATCCAGTTAGAACATTTAGTAATGATATTTGCGAGATATTTGAAGTACTGGGTATAGAGGCTGTGAGGAAATCGGTAGAGAAAGAAATGAATGCTGTTTTGCAATTTTACGGCCTTTACGTAAACTATCGCCATCTTGCTTTGCTTTGTGACGTAATGACTGCTAAAGGGCATTTGATGGCTATAACTCGTCACGGAATTAACAGACAAGACACAGGTGCTCTTATGAGATGTTCCTTCGAAGAAACAGTGGACGTTCTATTAGATGCAGCATCTCATGCGGAAGTAGATCCAATGAGAGGAGTATCTGAAAATATTATCATGGGACAACTTCCACGTATAGGAACA------------------GGATGTTTCGATTTGTTACTGGATGCTGAGAAATGTAAAGCTGGTATTGAAATACCAATGGCAGTGGGTGCTGGTGTAATGGGAACTGCTGGAATGTTCTTCGGCAGTGTTGCT---ACCCCA---AGCATGAGTCCTCAAATGACACCTTGG------ATGGGCGCCACACCTGGTTATGGCGCTTCAAGTATGTCACCTGCATTGGGT---------------AGTGGCATGACACCAGGAGGAGCATGCTTCTCCCCATCTGGAGCATCAGATGCATCAGGACTATCTCCTGCATACTCTGCGTATTCACCACAACCCGGAAGTCCAGGAAGCCCAGGTCCTAGCATGAGTCCATACCCAATGTCACCA---GCAGGTGGCGCTTCACCAAGTTATTCACCTACTTCTCCCGCCTACTTGCCAACATCGCCAAGTATAACTCCGTCGAGTCCCAACTATTCACCTACAAGCCCTACTTATTCACCCACTAGTCCAAATTACTCGCCAACGAGTCCAAGCTATTCACCAACGAGTCCGAGCTATTCACCGACGTCACCAAGTTATTCACCAACAAGCCCAAACTACTCGCCA---TCACCAGGTTATTCACCGACGAGTCCAAGTTACTCGCCAACTAGTCCAAGTTATTCACCAACAAGCCCGAGT------------------------------------------TACTCGCCAACAAGTTCAAGCTATTCACCGACGAGTCCAAGTTACTCTCCAACAAGTCCAAGCTATTCACCAACGTCGCCAAGCTACTCACCG---AGTCCATCGTACTCGCCAACGTCACCGAGTTATTCATCAACCAGTCCCAGTTACTCACCAACCAGCCCAAGCTATTCACCGAGTTCACCAAATTATACGCCTGCCTCGCCATCTTATTCTCCAACGAGTCCGAGTTATTCGCCAAGTTCTCCACAATATTCATCAGCTAGTCCAAGCTACTCTCCGAGTAGTCCAAAATATTCTCCGACAAGTCCGTCGTATTCGCCTACGTCGCCGTCGTTCGCTGGAACCTCTCCACAGTATACACCAGCAAGTCCGACGTATTCTCCAACAAGTCCAACTTACTCCCCAACGAGTCCATCATACTCACCCAGTTCACCGCAACAC---ACGGCGTCAGGAAGCACGAGATATTCGCCTAGTAGTCCAAATTATTCCCCTACTAGTCCAACATATTCGCCTACAAGCCCTCAATATTCACCGTCGAGTACTAAATACTCGCCTACCAGTCCAACGTATACACCAACTAGTCCAAGTTACTCACCAACAAGCCCAACCTATTCGCCACCAGTGCCAGGGTACTCGCCAACGAGTCCCACGTATTCCCCGGCGTCACCAGCCTACGAAACAGACGAT---------
>Bombus_terrestris_XM_003399731.3
---------------------------------------------------------------------------------------------------------------------------------------ATGGCCACGTCCGATTCCAAAGCGCCTCTGCGAACCGTAAAAAGAGTTCAATTCGGCATTCTTTCACCCGATGAAATACGTCGGATGTCGGTCACAGATGGCGGCATTCGATTTCCAGAAACTATGGAAGGTGGCCGTCCAAAGCTTGGTGGACTTATGGATCCTAGACAAGGTGTCATTGATAGAAATTCTAGATGTCAGACATGTGCTGGTAATATGACAGAATGTCCAGGACACTTTGGTCATATAGATTTAGCAAAACCAGTTTTTCATGTTGGTTTCATAACAAAGACAATAAAAATTTTGAGATGTGTATGTTTTTATTGTTCAAAACTTCTTGTCAGTCCACACAATCCAAAAATCAAAGAAATTGTTATGAAAACTAAAGGTCAGCCACGAAAACGTCTTACTTTTGTTTATGATTTATGTAAAAGTAAAAATATTTGTGAGGGTGGTGATGAAATGGATATT---AACAAAGAGAATCAAGAACAACAATCTGCA---GAG---AGAAAACCTGGACATGGTGGATGTGGTAGATATCAACCAAATCTTCGGAGATCTGGATTAGATGTTACTGCAGAATGGACACACGTAAATGAAGATTCACAGGAAAAAAAGATGGCACTCACTGCAGAAAGAGCTTGGGAAATTTTAAAGCACATTACAGATGAAGAATCATTTATCCTTGGCATGGATCCGAAATTTGCACGGCCAGATTGGATGGTAGTAACTGTTTTGCCTGTTCCACCTCTATCGGTCAGACCAGCAGTTATTATGTATGGTTCTGCCAAGAATCAAGATGACTTAACACATAAGCTTGCTGATATTATAAAAGCAAATAATGAATTAATCAGAAATGAGCAAGCGGGAGCAGCAGCACATGTGATATCAGAAAATATAAAAATGTTACAATTTCATGTAGCAACGTTAGTTGATAACGATATGCCTGGCATGCCACGAGCTATGCAGAAATCAGGCAAACCTCTAAAAGCTATAAAAGCGAGATTGAAAGGGAAGGAAGGGAGAATAAGAGGAAACTTGATGGGTAAACGTGTTGACTTTTCTGCTCGGACTGTTATTACTCCTGATCCAAATTTGCGAATTGATCAGGTCGGTGTACCTCGGAGTATTGCTCAGAATTTAACATTCCCCGAAATTGTCACACCTTTTAATATCGATAAAATGCAAGAACTCGTTAGACGTGGAAACTCACAATATCCAGGTGCTAAGTATATCGTCAGAGATAACGGGGAAAGAATCGATTTAAGGTTCCACCCGAAACCATCCGATTTACATCTACAATGCGGGTACAGAGTGGAACGTCACATTCGGGATGGTGACCTAGTAATTTTCAATCGGCAACCAACACTACACAAGATGAGTATGATGGGTCATAGGGTAAAAGTGTTGCCATGGAGTACATTCCGTATGAATCTTAGTTGCACGTCTCCTTATAATGCCGATTTTGACGGCGACGAGATGAATTTACACGTTCCGCAGTCAATGGAGACTCGAGCAGAAGTAGAAAACATTCATGTAACACCGCGTCAAATTATTACTCCCCAAGCTAATAAACCAGTCATGGGTATTGTACAGGACACGCTTACTGCTGTAAGAAAAATGACTAAAAGAGACGTTTTCATAGAAAAGGAACAGATGATGAATATCCTTATGTTCTTACCCAGTTGGAATGGCAAAATGCCTCAGCCATGCATATTAAAACCAAAGCCTCTATGGACTGGTAAACAAATCTTTTCCTTGATCATACCAGGCAACGTGAATATGATAAGGACTCACAGTACACATCCAGATGAAGAAGACGATGGCCCATACAAATGGATTTCACCTGGTGATACC---------AAAGTCATGGTAGAACACGGAGAACTTGTTATGGGTATACTCTGTAAGAAGACCTTGGGTACATCTGCTGGATCTTTGCTTCACATTTGTATGTTGGAATTAGGACATGAAGTTTGCGGACGATTTTACGGAAATATTCAAACTGTAATTAATAATTGGTTACTACTAGAAGGTCACTCGATCGGTATTGGAGACACCATTGCCGATCCACAGACTTATTTGGAAATTCAAAAAGCCATTAGGAAGGCTAAAGAAGACGTGATAGAAGTGATTCAAAAAGCTCACAACATGGAATTGGAACCTACTCCTGGTAATACCTTGAGGCAAACTTTCGAAAATCAAGTAAACAGAATTTTAAACGACGCTCGTGATAAGACTGGTGGTTCTGCTAAGAAATCTTTGACTGAATACAACAACCTAAAGGCTATGGTAGTATCAGGATCAAAAGGATCTAATATTAACATCTCTCAGGTTATTGCTTGTGTCGGTCAGCAAAACGTAGAAGGTAAACGTATCCCGTTTGGTTTTCGTAAAAGAACATTGCCACATTTTATTAAGGACGATTATGGTCCGGAATCCAGAGGATTCGTTGAAAACTCGTACCTTGCTGGTTTGACGCCATCTGAGTTTTATTTCCACGCTATGGGAGGTCGTGAGGGTCTTATCGATACTGCCGTAAAAACTGCAGAAACTGGTTACATTCAGCGTCGTTTGATAAAAGCTATGGAGTCTGTAATGGTACATTATGATGGTACAGTCAGAAACTCTGTGGGTCAACTTATCCAATTGCGTTATGGCGAGGATGGTCTATGCGGTGAAACCGTTGAATTTCAGAATTTGCCTACTATTAAATTGAGTAATAAAGCATTTGAAAAGAAGTTCAAGTTCGATCCAACCAATGAACGATATCTTCGTCGTATCTTTAACGAAGATATAGTTAGAGAAATGATGGGATCTGGTGAAGTCATATCCGAACTAGAAAGAGAATGGGAACAATTGAACAAGGATCGTGCTATACTTAGAGAAATTTTCCCTAGTGGAGAATCAAAAGTTGTACTGCCTTGTAATTTACAAAGAATGATTTGGAATGTACAAAAGATTTTTCATATAAATAAGCGCGCACCTACTGATCTTAGTCCTATGAGGGTTATACAGGGTGTAAAGGATCTTTTGGATAAATGTATCATTGTGGCTGGTGATGATAGACTCAGCAAACAGGCTAATGAAAATGCCACATTGCTATTCCAGTGCTTAGTGAGATCTACATTGTGTACAAAATGTGTTTCTGAAGAATTTCGATTATCCAGTGAAGCCTTTGAATGGCTTATTGGAGAAATTGAAACCAGATTCCAACAAGCACAGGTATCACCTGGAGAAATGGTAGGCGCTTTAGCTGCACAGTCACTTGGTGAACCTGCAACCCAGATGACACTGAACACTTTCCATTTTGCTGGTGTATCGTCGAAAAATGTAACCCTTGGTGTACCTAGATTGAAGGAAATTATAAACATCAGTAAGAAACCAAAGGCTCCGTCGTTGACCGTATTTTTGACGGGAGCTGCAGCAAGAGATGCCGAGAAAGCAAAGAATGTACTTTGTCGATTGGAACACACCACACTGAGGAAAGTTACAGCAAATACTGCGATCTATTACGATCCAGATCCACAAAATACCGTAATAGCGGAAGATCAAGAATTCGTCAACGTTTACTATGAAATGCCTGATTTTGATCCGAATAAAATATCACCATGGTTACTTCGAATTGAGTTGGATCGCAAGAGAATGACTGATAAGAAATTAACTATGGAACAAATTGCAGAAAAAATTAACGCAGGCTTCGGTGACGATTTGAACTGTATTTTTAACGATGATAACGCTGAGAAGTTAGTTCTACGTATTAGGATAATGAACAGTGACGATAACAAGTTTCAAGATAGTGAGGAAGAGACTGTAGATAAAATGGAGGATGATATGTTCCTTCGATGTATTGAAGCAAATATGCTTAGCGACATGACATTA------------------------------------------------------CAGGGTATCGAAGCAATAGGAAAAGTGTACATGCATTTGCCTCAAACTGATGCTAAGAAACGTATAGTTATTACAGAAACTGGCGAATTCAAAGCAATAGCAGAATGGTTATTGGAAACGGACGGTACGAGTTTGATGAAAGTATTGAGTGAAAGAGATGTCGATCCAGTTAGAACATTTAGCAACGATATTTGCGAGATATTTGAAGTACTGGGTATAGAGGCAGTGAGGAAATCGGTAGAGAAAGAAATGAATGCTGTTTTGCAATTTTACGGCCTTTATGTAAACTATCGTCATCTTGCTTTGCTTTGTGACGTAATGACTGCTAAAGGACATTTGATGGCTATAACTCGTCACGGAATTAACAGACAAGACACAGGTGCTCTTATGAGATGTTCCTTCGAAGAAACAGTGGACGTTTTATTAGATGCAGCATCTCATGCGGAAGTAGATCCAATGAGAGGAGTATCTGAAAACATTATTATGGGACAACTTCCACGTATAGGAACA------------------GGATGTTTTGATTTGTTACTGGATGCTGAGAAATGTAAAGCTGGTATTGAAATACCAATGGCAGTGGGTGCTGGTGTAATGGGAACTGCTGGAATGTTCTTCGGCAGTGTTGCT---ACCCCA---AGCATGAGTCCTCAAATGACACCTTGG------ATGGGCGCCACACCTGGTTATGGCGCTTCAAGTATGTCACCTGCATTGGGT---------------AGTGGCATGACACCAGGAGGAGCATGCTTCTCCCCATCTGGAGCATCAGATGCATCAGGACTATCTCCTGCATACTCTGCGTATTCACCACAACCCGGAAGTCCAGGAAGCCCAGGTCCTAGTATGAGTCCATACCCAATGTCACCA---GCAGGTGGCGCTTCACCAAGTTATTCACCTACCTCTCCCGCCTACTTGCCAACATCGCCAAGTATAACACCATCGAGTCCCAACTATTCACCTACAAGCCCTACTTATTCACCCACTAGTCCAAATTACTCGCCAACGAGTCCAAGTTATTCACCAACGAGTCCGAGCTATTCACCAACGTCACCAAGTTATTCACCAACAAGTCCAAACTACTCGCCA---TCACCAGGTTATTCACCGACAAGTCCAAGTTACTCACCAACTAGTCCAAGTTATTCACCAACAAGTCCGAGT------------------------------------------TACTCGCCAACAAGTTCAAGCTATTCACCGACGAGTCCAAGTTACTCTCCAACAAGTCCAAGCTATTCACCAACGTCGCCAAGCTACTCACCG---AGTCCATCGTACTCGCCAACGTCACCAAGTTATTCATCAACCAGTCCAAGTTACTCACCAACCAGTCCAAGCTATTCACCGAGTTCACCAAATTATACGCCTGCCTCGCCATCTTATTCTCCAACAAGTCCAAGTTATTCGCCAAGTTCTCCACAATATTCATCAGCTAGTCCAAGCTACTCTCCGAGTAGTCCAAAATATTCTCCGACAAGTCCGTCGTATTCGCCTACGTCGCCGTCGTTCGCTGGAACCTCTCCACAGTACACACCAGCAAGTCCGACGTATTCTCCAACGAGTCCAACCTATTCTCCAACGAGTCCATCATACTCACCCAGTTCACCGCAACAC---ACGGCGTCAGGAAGCACGAGATATTCGCCTAGCAGTCCAAATTATTCCCCTACTAGTCCAACATATTCGCCTACGAGTCCTCAATATTCACCGTCGAGTACTAAATACTCGCCTACCAGCCCAACGTATACACCAACCAGTCCAAGTTACTCACCAACAAGTCCAACATATTCGCCACCAGTGCCAGGGTATTCGCCAACGAGTCCCACGTATTCCCCGGCGTCACCAGCCTACGAAACAGACGAT---------
>Cephus_cinctus_XM_015734457.1
---------------------------------------------------------------------------------------------------------------------------------------ATGGCCACGTCCGACTCGAAAGCCCCTATACGAACAGTGAAAAGAGTGCAGTTTGGGATCCTTTCTCCAGATGAAATACGTCGCATGTCAGTTACCGATGGCGGCATACGTTTCCCAGAGACCATGGAAGGTGGTCGTCCTAAGCTTGGAGGACTTATGGATCCAAGGCAAGGTGTCATTGATAGAAATTCACGATGTCAGACATGTGCTGGCAACATGACCGAGTGCCCAGGGCACTTTGGCCATATAGATCTAGCCAAACCTGTCTTTCATGTGGGATTTATCACAAAGAGCATAAAAATTCTTAGATGCGTTTGCTTCTATTGTTCCAAACTGCTTGTCAGTCCCCACAATGCAAAAATTAAGGAAATTGTAATGAAGACAAAGGGACAACCACGCAAACGACTCACATTTGTATATGACTTGTGCAAAAGTAAAAATATTTGTGAGGGTGGCGATGAAATGGACATA---AATAAAGAAGGACAGGAGATACAGACAGCT---GAG---AGAAAACCTGGTCATGGTGGATGTGGTCGATATCAACCAAACTTGAGAAGGTCAGGCTTAGATGTTTCAGCTGAATGGAAACATGTGAATGAAGACTCTCAGGAGAAAAAGATAGTTCTTACTGCTGAAAGGGCATGGGAGATCCTGAAGCACATTACCGATGAGGAGTCATTCATCCTTGGTATGGATCCAAAATTTGCTCGTCCAGACTGGATGGTTGTAACTGTATTGCCAGTGCCACCACTTTCGGTACGACCTGCTGTTATCATGTATGGCTCAGCAAAGAATCAGGACGACTTGACTCACAAATTGTCGGATATCATCAAGTCGAATAATGAACTCCTGAGGAACGAGCAGGCTGGTGCAGCTGCTCACGTAATTTCCGAAAACATTAAAATGCTGCAGTTTCACGTCGCAACATTGGTGGACAATGATATGCCAGGAATGCCAAGAGCTATGCAAAAATCTGGGAAACCATTAAAGGCCATAAAATCTAGATTGAAGGGTAAGGAAGGTCGGATACGAGGAAACCTCATGGGGAAACGTGTCGATTTCTCCGCACGTACAGTTATCACACCGGATCCCAATCTGCGAATCGATCAAGTTGGTGTACCACGCAGCATCGCACAAAATCTAACCTTTCCAGAAATCGTGACACCTTTTAATATTGATAAAATGCAAGAACTCGTTCGCAGAGGAAACTCACAATATCCTGGAGCGAAATATATTGTGAGAGACAACGGAGAGAGAATAGATTTAAGATTTCATCCGAAACCATCCGATTTGCACTTGCAGTGCGGCTATAGAGTAGAAAGACATATAAGGGATGGCGATCTGGTGATATTCAATCGTCAGCCGACTCTTCACAAGATGAGTATGATGGGTCACAGAGTGAAGGTTCTTCCTTGGAGTACATTCCGAATGAATCTCAGTTGTACGTCACCGTACAACGCGGACTTCGACGGAGACGAAATGAACCTGCACGTTCCACAATCGATGGAGACGCGTGCGGAAGTCGAGAACATTCATGTGACACCGCGTCAGATTATCACTCCGCAGGCAAACAAACCCGTCATGGGTATCGTGCAGGATACGCTGACAGCTGTTAGAAAAATGACAAAACGTGACGTCTTCATAGAGAAGGAACAGATGATGAATATTCTCATGTTCTTGCCGAGTTGGGATGGAAAAATGCCGCAGCCTTGCATTCTAAAGCCAAAACCTCTGTGGACGGGAAAACAGATATTCTCATTGATTATTCCCGGAAACGTGAACATGATCCGGACTCACAGTACACATCCTGACGAGGAAGACGAAGGTCCTTACAAGTGGATTTCACCGGGAGATACA---------AAAGTAATGGTAGAGCACGGTGAATTGGTTATGGGCATTCTGTGTAAGAAGACTTTGGGAACTTCCGCCGGATCTTTGCTTCACATTTGTATGCTCGAGCTTGGACATGATGTTTGCGGCCGATTTTACGGAAATATTCAGACTGTAATTAACAACTGGCTTCTATTGGAGGGACATTCTATCGGTATCGGTGACACCATTGCTGACCCTCAGACCTATTTGGAGATTCAGAAAGCCATTAAGAAAGCCAAAGAAGACGTGATAGAAGTTATTCAAAAGGCACACAATATGGAGCTGGAACCGACACCGGGTAACACACTAAGGCAGACCTTCGAAAATCAGGTAAACAGGATCCTGAACGACGCTCGTGATAAGACCGGAGGCTCCGCCAAGAAGTCACTCACGGAATACAACAATTTGAAAGCCATGGTGGTCTCAGGTTCCAAAGGATCGAACATTAATATCTCTCAGGTTATCGCTTGTGTCGGTCAACAGAACGTAGAAGGTAAACGAATTCCTTTCGGTTTTCGAAAACGCACTTTGCCACATTTCATCAAGGACGATTACGGTCCCGAGTCCAGAGGATTCGTTGAGAATTCGTATCTCGCCGGCCTCACGCCGTCCGAATTTTATTTTCACGCGATGGGAGGTCGCGAAGGTCTCATCGATACCGCCGTAAAGACTGCCGAGACTGGATACATTCAACGTCGTCTGATAAAGGCTATGGAGTCAGTGATGGTGCACTACGATGGAACCGTAAGGAATTCTGTCGGCCAACTCATTCAATTGCGTTATGGCGAGGACGGTCTGTGCGGCGAGACCGTTGAATTCCAAAATTTACCAACTATTAAGTTGAGCAACAAAGCATTTGAGAAGAAATTCAAATTTGATCCAACCAACGAGCGCTACCTTCGACGTATCTTCAGCGAGGACATCGTTCGCGAGATGATGGGGTCCGGAGAAGTCATCTCGGAATTGGAACGAGAGTGGGAACAGTTGAACAAGGATCGTGCAGTTCTTCGTGAAATTTTCCCAAGTGGGGAATCGAAGGTCGTACTTCCCTGCAACTTGCAGAGAATGATTTGGAACGTGCAAAAGATTTTCCACATCAACAAGAGGGCTCCCACGGACTTGAGTCCAATGCGTGTCATACAGGGTGTCAAGGATCTGCTGGAAAAGTGCATCATCGTGGCTGGTGAGGACAGACTGAGTAAGCAGGCCAATGAGAACGCTACTCTTTTATTCCAGTGTCTAGTGAGATCCACTCTCTGCACCAAGTGCGTCTCCGAGGAATTCCGATTATCCAGTGAAGCATTCGAGTGGCTCATCGGAGAGATTGAAACAAGATTCCAGCAAGCACAGGTGTCGCCAGGAGAAATGGTGGGTGCCTTGGCAGCTCAATCTCTTGGTGAGCCTGCCACCCAGATGACACTCAACACTTTCCACTTTGCTGGTGTCTCGTCGAAGAACGTAACATTGGGTGTACCCAGGCTCAAGGAAATCATAAATATTAGTAAGAAACCTAAGGCCCCATCACTTACTGTCTTCCTAACTGGCGCCGCTGCCAGAGACGCTGAAAAAGCGAAGAACGTTCTCTGTCGTCTGGAACACACGACCCTGAGGAAAGTGACAGCCAACACGGCCATCTATTATGATCCGGATCCGCAGAATACTGTCATTGCGGAAGATCAGGAATTCGTAAATGTTTACTACGAGATGCCCGACTTTGATCCTACGAAGATATCGCCTTGGCTTCTGCGTATAGAATTGGATCGTAAGAGGATGACTGATAAGAAATTGACTATGGAGCAAATTGCGGAAAAAATCAATGCCGGTTTCGGTGATGACTTGAACTGTATATTTAATGACGATAACGCTGAGAAGTTGGTATTGCGTATCAGAATAATGAACAGCGATGACACCAAATTCCAAGATACAGAAGAAGAAACGGTTGACAAGATGGAGGATGACATGTTTCTGAGATGTATCGAAGCTAATATGTTGAGTGACATGACGCTT------------------------------------------------------CAAGGTATCGAGGCTATCGGCAAAGTCTACATGCATTTGCCACAGACAGATGCAAAGAAGCGAATCGTCATTACCGACACTGGAGAGTTTAAAGCTATTGCCGAATGGCTATTAGAAACTGATGGAACCAGCTTGATGAAAGTTTTGAGCGAACGCGACGTTGATCCGGTGAGAACCTTCAGCAACGACATTTGCGAGATATTCCAAGTACTGGGAATCGAGGCTGTACGAAAATCCGTGGAGAAGGAAATGAATGCTGTCTTACAGTTCTACGGTCTTTACGTAAATTATCGACATCTTGCTTTGCTTTGTGACGTTATGACTGCTAAAGGTCATCTTATGGCTATCACACGTCACGGAATCAACAGGCAGGACACAGGAGCGCTTATGAGATGTTCTTTCGAGGAAACTGTCGACGTTTTATTAGACGCTGCGTCTCACGCAGAAGTTGATCCAATGAGAGGCGTTTCCGAGAACATCATTATGGGACAATTACCACGAATTGGAACA------------------GGGTGCTTTGATTTGTTACTGGACGCTGAGAAATGTAAGGCGGGTATTGAAATACCAATGGCCGTCGGTGCTGGAGTTATGGGTGGTGCTGGAATGTTCTTCGGTAATGCCCAA---ACGCCA---AGCATGAGTCCACAAATGACGCCATGGAATCAGATGGGTGCCACGCCTGGTTACGGTGCATCTAGTATGTCTCCGGCTTTGGGT---------------AGCGGTATGACACCTGGCGGTGCCTGCTTTTCGCCTTCCGGGGCATCGGATGCCTCTGGATTGTCTCCAGCATATTCAGCCTATTCGCCGCAGCCGGGAAGTCCTGGAAGTCCAGGACCAAGTATGAGTCCATATCCAATGTCGCCA---GCGGGTGGTGCATCTCCGAGCTATTCGCCGACCTCGCCGGCTTTTCTGCCCACATCGCCGAGTATGACACCATCGAGTCCGAACTATTCACCTACCAGTCCCACCTATTCACCTACAAGTCCAAACTACTCACCTACGAGTCCTAGCTACTCGCCAACGAGTCCTAGCTACTCTCCTACGAGTCCCAGTTATTCTCCAACGAGTCCCAGCTATTCTCCCACGAGTCCAAGTTACTCACCGACGAGTCCAAGTTACTCGCCAACCAGTCCAAGCTATTCTCCAACGAGTCCAAGT------------------------------------------TACTCACCGACAAGTCCTAGTTACTCGCCGACGAGTCCAAGCTACTCACCCACGAGTCCAAGCTACTCGCCTACGAGTCCTAGCTATTCGCCTACAAGTCCTAGTTATTCTCCGACGAGTCCTAGTTACTCGCCTACAAGTCCGAGCTATTCACCAACGAGTCCGAGCTATTCGCCAAGTTCACCAAATTACACTCCGGCCTCGCCATCTTACTCGCCTACCAGTCCATCGTATTCGCCAAGTTCTCCACAGTACTCACCTGCAAGTCCAAGCTACTCGCCAAGTAGTCCGAAATATTCACCGACGAGTCCGAGCTACTCGCCCACATCTCCTTCATTCGCTAGTACTTCACCACAGTACACACCAGCCAGTCCAACGTACTCTCCAACGAGTCCAACATATTCTCCGACAAGTCCATCGTACTCGCCTAGCTCACCGCAACAC---ACGGCAGCAGGAAGTACGAGATACTCGCCAAGTAGTCCCAACTACTCACCAACAAGTCCCACGTATTCGCCATCCAGTCCTCAGTACTCACCATCAAGTACAAAGTACTCGCCAACCAGTCCCACATATACACCAACAAGTCCAAATTACTCTCCGACTAGTCCGACTTATTCACCACCTGTCCCAGGCTATTCACCGACTAGTCCTACCTATTCGCCAGCCTCACCAGCCTACGAAACAGATGAT---------
>Cyphomyrmex_costatus_XM_018541559.1
---------------------------------------------------------------------------------------------------------------------------------------ATGGCGACGTCCGATTCTAAAGCATCTTTACGGACGGTGAAACGCGTCCAATTCGGGATTCTCTCGCCCGACGAGATACGTCGTATGTCAGTCACTGATGGCGGCATACGATTTCCTGAAACTATGGAGGGCGGCCGCCCTAAACTGGGCGGTCTCATGGACCCGAGGCAAGGTGTTATCGACAGAAACTCCAGATGTCAAACTTGTGCTGGTAACATGACTGAATGTCCTGGACATTTTGGTCATATAGATCTAGCCAAACCAGTATTTCATGTGGGATTTATTACAAAAACTATAAAGATATTGAGATGTGTGTGTTTTTACTGTTCCAAACTACTTGTCAACCCTCATAATCCAAAGATAAAAGAAATCGTGATGAAGACGAAAGGACAGCCGCGGAAGCGACTCGCATTCGTTTATGATCTATGCAAAAGTAAGAACATCTGTGAAGGCGGAGATGAAATGGACATT---AACAAGGAGAGCACGGAGAACCAGACACAAATGGAT---AGAAAACCGGGTCATGGTGGTTGTGGTAGATATCAGCCTAATCTTAGGCGATCTGGTTTGGATGTCACTGCAGAGTGGAAGCACGTAAATGAAGATTCACAAGACAAGAAGATAATTCTCTCGGCCGAAAGGGCCTGGGAGATCTTGAAACACATTAAGGATGAAGAATCTTTTATCTTGGGCATGGACCCGAAATTTGCACGGCCAGATTGGATGATCGTTACCGTACTGCCGGTGCCACCACTGTCTGTTAGACCTGCAGTTATTATGTACGGTTCCGCTAAGAATCAGGACGATCTGACACACAAACTGGCAGACATTATCAAATCAAATAATGAGTTAGTACGAAATGAACAGTCCGGCGCAGCGGCACACGTAATTTCTGAGAATATAAAGATGCTACAGTTTCATGTGGCGACGCTCGTCGACAACGATATGCCTGGTATGCCCCGGGCGATGCAGAAGTCGGGCAAACCGCTTAAAGCGATCAAGGCCCGATTGAAGGGAAAAGAGGGTAGAATTCGTGGGAATTTGATGGGTAAACGTGTGGACTTCTCTGCACGTACTGTTATCACTCCTGATCCCAATTTACGTATTGATCAAGTAGGCGTACCGCGCAGTATAGCCCAAAATCTGACATTCCCTGAGATTGTGACACCCTTCAACATCGATAAAATGCAGGTGCTAGTCAGGCGTGGCAATTCGCAATACCCTGGCGCGAAATACATAGTACGCGACAATGGCGAAAGAATTGATCTGCGTTTCCATCCCAAGTCCTCGGATCTACATCTGCAATGTGGCTACCGAGTGGAACGACATATCCGCGATGGCGATCTCGTGATCTTTAATCGTCAGCCCACTCTACACAAAATGAGTATGATGGGTCATCGTGTTAAGGTGCTTCCATGGAGCACATTCCGCATGAATCTGAGCTGCACATCACCGTACAATGCTGATTTTGATGGGGATGAAATGAATTTACATGTTCCACAGTCGATGGAGACACGCGCGGAGGTTGAAAATATTCATGTGACTCCACGACAGATTATTACCCCACAGGCAAATAAGCCGGTTATGGGAATTGTACAGGATACTCTGACAGCAGTCAGGAAAATGACTAAGCGTGACGTGTTTATCGAGAAGGAGCAAATGATGAATCTACTCATGTTCCTGCCCAGCTGGGATGGCAAGATGCCGCAACCATGTATCCTGAAACCGAAACCGCTGTGGACTGGCAAACAACTGTTCTCTCTCATTATACCAGGTAACGTGAATATGATACGGACGCACAGCACACATCCTGATGAAGAAGATGATGGTCCATATAAGTGGATCTCACCAGGTGATACA---------AAGGTAATGGTGGAACATGGAGAACTTGTGATGGGCATTCTCTGTAAGAAGACCCTTGGTACTTCGGCCGGTTCTTTGCTTCATATTTGTATGCTCGAACTGGGTCATGAAGTGTGCGGACGCTTTTATGGTAATATCCAAACTGTCATCAACAATTGGCTATTATTGGAGGGTCATTCAATTGGTATTGGTGACACTATTGCCGATCCGCAGACATATTTGGAGATTCAGAAGGCGATCAAGAAGGCCAAAGAGGACGTAATAGAGGTGATTCAAAAGGCACATAACATGGAACTTGAACCTACACCTGGTAACACACTTCGTCAGACTTTCGAGAATCAAGTAAACAGGATACTGAACGACGCTCGAGACAAGACCGGAGGCTCCGCTAAGAAGTCCTTGACAGAATACAATAATTTGAAGGCCATGGTAGTATCAGGTTCAAAGGGTTCCAACATCAACATCTCTCAGGTTATCGCTTGTGTGGGTCAGCAAAACGTTGAAGGTAAGCGGATACCCTTTGGTTTCCGTAAGAGAACGCTGCCACATTTCATCAAGGATGACTATGGACCAGAATCTCGTGGTTTTGTCGAGAATTCGTATCTCGCTGGTCTCACACCTTCAGAATTCTACTTTCACGCAATGGGCGGTCGTGAAGGTCTTATCGATACCGCCGTGAAGACGGCTGAGACTGGTTACATTCAGCGTCGTTTGATAAAGGCTATGGAATCAGTGATGGTGCATTATGATGGTACCGTACGTAATTCCGTCGGTCAATTGATTCAGCTGCGTTATGGAGAGGACGGTCTCTGCGGCGAGACCGTGGAATTCCAGAATCTACCAACAATCAAGGTGAGCAATAAGGCTTTCGAGAAGAAATTCAAGTTCGATCCCACCAATGAGCGATACTTGCGGCGTATATTTAACGAGGACATCGTCCGAGAGATGATGGGTTCCGGTGAAGTGATCTCCGAACTAGAAAGAGAATGGGAACAGTTGAACAGGGATCGTGCTGTACTCCGTGAAATCTTTCCGAGCGGAGAATCCAAAGTTGTACTACCCTGTAATCTGCAGAGGATGATTTGGAATGTGCAGAAGATTTTCCACATCAATAAGCGAGCGCCGACCGATCTCAGTCCAATGAGAGTGATCCAAGGCGTTAAGAATCTTCTAGAAAAGTGTATCATCGTTGCCGGGGATGACAGACTGAGCAAACAAGCGAACGAGAACGCAACATTACTGTTCCAGTGTTTAGTAAGATCGACTTTATGCACCAAGTGCGTCTCCGAGGAGTTTAGGCTGTCCAGTGAGGCCTTCGAATGGTTAATTGGAGAAATCGAGACAAGATTCCAGCAGGCTCAGGTATCACCCGGCGAAATGGTCGGCGCATTGGCGGCGCAGTCTCTCGGCGAGCCTGCCACACAGATGACTTTGAACACTTTTCACTTTGCTGGTGTATCATCGAAAAATGTAACCCTTGGTGTGCCCAGATTGAAAGAAATCATCAACATTAGCAAGAAACCGAAGGCGCCATCACTCACAGTGTTTCTGACGGGCGCTGCCGCGCGTGATGCCGAGAAGGCAAAGAATGTCCTTTGTCGATTAGAACACACGACGTTGAAAAAGGTGACGGCAAATACGGCGATATATTACGATCCAGATCCACAGAACACAGTAATTGCAGAAGATCAGGAGTTCGTCAACGTGTATTACGAGATGCCTGATTTTGATCCTACAAAAATATCGCCGTGGTTGCTGCGAATAGAGCTGGATAGGAAACGAATGACTGACAAGAAGTTAACAATGGAACAGATCGCGGAAAAGATCAACGCTGGTTTTGGTGATGATCTGAACTGCATATTCAATGATGATAACGCCGAAAAGTTGGTACTGCGCATCAGAATAATGAATAGTGACGACAACAAGTTCCAGGACACGGACGAGGAGACTGTAGATAAGATGGAGGACGATATGTTCCTCCGCTGTATCGAAGCCAACATGCTTAGTGATATGACTCTA------------------------------------------------------CAGGGTATTGAAGCTATCGGAAAAGTTTACATGCATCTACCACAAACGGATTCTAAAAAACGCATTGTTATCACGGAAACTGGTGAATTCAAGGCCATCGCAGAATGGCTCTTGGAAACCGACGGGACAAGCTTGATGAAAGTATTGAGCGAGAGAGATGTTGATCCCGTACGGACGTTCAGCAATGATATTTGTGAAATATTCCAAGTGCTCGGCATCGAAGCCGTGCGAAAGTCAGTAGAAAAAGAAATGAATGCAGTGTTGCAGTTCTATGGTCTTTATGTCAACTATCGACATCTCGCCTTGCTTTGTGATGTCATGACGGCAAAGGGTCATCTTATGGCGATAACACGTCATGGAATTAATAGACAAGACACCGGTGCTTTAATGAGGTGTTCCTTCGAAGAAACGGTGGATGTATTGTTGGATGCTGCATCTCACGCAGAGGTAGATCCAATGAGAGGAGTATCCGAAAATATTATAATGGGACAACTTCCCCGAATTGGAACA------------------GGATGCTTTGATCTGTTACTGGACGCGGAGAAATGTAAGTCTGGTATCGAAATTCCTATGGCAGTTGGGGCAGGTATGATGGGAACAGCAGGAATGTTTTTCGGCAGCGTAACTGGCATGTCC---AGTATGAGCCCTCAAATGACTCCTTGG------ATGGGAGCTACTCCTGGTTATGGCGCGTCGAATATGTCGCCAGCTTTGAGC---------------AGCGGTATGACGCCAGGTGGTGCATGTTTCTCGCCATCGGGAGCATCAGACGCATCCGGCTTATCGCCAGCATACTCTGCTTATTCACCGCAGCCGGGAAGTCCCGGTAGTCCAGGTCCAAGTATGAGTCCATTCCCAATGTCACCT---GCTGGTGCGGCATCACCTAGTTATTCTCCAACGTCGCCAGCGTATTTACCTACATCGCCTAGCATGACACCGTCGAGTCCGAATTATTCACCTACAAGTCCAACTTATTCACCGACCAGTCCAAATTATTCACCGACATCGCCAAGCTATTCTCCGACAAGTCCGAGTTATTCGCCAACTTCACCGAGTTATTCGCCAACAAGTCCAAGTTATTCGCCCACATCTCCAAGTTATTCGCCAACGAGTCCGAGTTACTCCCCTACTTCGCCAAGCTATTCACCGACCAGTCCGAGT------------------------------------------TATTCGCCTACGTCACCGAGTTATTCGCCAACTTCGCCGAGTTACTCGCCAACGAGCCCGAGTTATTCCCCAACATCGCCGAGTTATTCCCCAACAAGTCCAAGTTACTCGCCCACGAGTCCAAGCTATTCGCCTACGAGTCCAAGTTACTCGCCAACGTCGCCGAGCTATTCACCAAGTTCGCCCAACTACACACCTGCTTCACCCTCGTATTCGCCCACTTCACCCAGTTATTCACCAAGCTCGCCGCAATACTCGCCCGCGAGTCCGAGTTATTCTCCGAGCAGTCCCAAATATTCACCGACGAGCCCAAGTTATTCCCCTACCTCACCATCGTTCGCCGGTACATCGCCGCAATACACACCTGCGAGTCCCACATACTCGCCAACCAGCCCGACATATTCACCTACAAGTCCGTCGTATTCACCGAGTTCGCCACAGCAT---ACTACATCTGGTAGCACAAGATATTCACCCAGTAGTCCAAACTATTCGCCTACCAGTCCAACATATTCGCCCACAAGTCCACAGTACTCGCCATCAAGCACCAAATATTCGCCTACAAGTCCTACCTACACTCCTACAAGCCCGAGTTATTCCCCGACGAGTCCGACGTACTCGCCGCCCGTACCCGGATACTCGCCCACGAGTCCCACATACTCGCCAGCGTCACCCGCTTACGAGACGGACGAC---------
>Cyphomyrmex_costatus_XM_018541561.1
---------------------------------------------------------------------------------------------------------------------------------------ATGGCGACGTCCGATTCTAAAGCATCTTTACGGACGGTGAAACGCGTCCAATTCGGGATTCTCTCGCCCGACGAGATACGTCGTATGTCAGTCACTGATGGCGGCATACGATTTCCTGAAACTATGGAGGGCGGCCGCCCTAAACTGGGCGGTCTCATGGACCCGAGGCAAGGTGTTATCGACAGAAACTCCAGATGTCAAACTTGTGCTGGTAACATGACTGAATGTCCTGGACATTTTGGTCATATAGATCTAGCCAAACCAGTATTTCATGTGGGATTTATTACAAAAACTATAAAGATATTGAGATGTGTGTGTTTTTACTGTTCCAAACTACTTGTCAACCCTCATAATCCAAAGATAAAAGAAATCGTGATGAAGACGAAAGGACAGCCGCGGAAGCGACTCGCATTCGTTTATGATCTATGCAAAAGTAAGAACATCTGTGAAGGCGGAGATGAAATGGACATT---AACAAGGAGAGCACGGAGAACCAGACACAAATGGAT---AGAAAACCGGGTCATGGTGGTTGTGGTAGATATCAGCCTAATCTTAGGCGATCTGGTTTGGATGTCACTGCAGAGTGGAAGCACGTAAATGAAGATTCACAAGACAAGAAGATAATTCTCTCGGCCGAAAGGGCCTGGGAGATCTTGAAACACATTAAGGATGAAGAATCTTTTATCTTGGGCATGGACCCGAAATTTGCACGGCCAGATTGGATGATCGTTACCGTACTGCCGGTGCCACCACTGTCTGTTAGACCTGCAGTTATTATGTACGGTTCCGCTAAGAATCAGGACGATCTGACACACAAACTGGCAGACATTATCAAATCAAATAATGAGTTAGTACGAAATGAACAGTCCGGCGCAGCGGCACACGTAATTTCTGAGAATATAAAGATGCTACAGTTTCATGTGGCGACGCTCGTCGACAACGATATGCCTGGTATGCCCCGGGCGATGCAGAAGTCGGGCAAACCGCTTAAAGCGATCAAGGCCCGATTGAAGGGAAAAGAGGGTAGAATTCGTGGGAATTTGATGGGTAAACGTGTGGACTTCTCTGCACGTACTGTTATCACTCCTGATCCCAATTTACGTATTGATCAAGTAGGCGTACCGCGCAGTATAGCCCAAAATCTGACATTCCCTGAGATTGTGACACCCTTCAACATCGATAAAATGCAGGTGCTAGTCAGGCGTGGCAATTCGCAATACCCTGGCGCGAAATACATAGTACGCGACAATGGCGAAAGAATTGATCTGCGTTTCCATCCCAAGTCCTCGGATCTACATCTGCAATGTGGCTACCGAGTGGAACGACATATCCGCGATGGCGATCTCGTGATCTTTAATCGTCAGCCCACTCTACACAAAATGAGTATGATGGGTCATCGTGTTAAGGTGCTTCCATGGAGCACATTCCGCATGAATCTGAGCTGCACATCACCGTACAATGCTGATTTTGATGGGGATGAAATGAATTTACATGTTCCACAGTCGATGGAGACACGCGCGGAGGTTGAAAATATTCATGTGACTCCACGACAGATTATTACCCCACAGGCAAATAAGCCGGTTATGGGAATTGTACAGGATACTCTGACAGCAGTCAGGAAAATGACTAAGCGTGACGTGTTTATCGAGAAGGAGCAAATGATGAATCTACTCATGTTCCTGCCCAGCTGGGATGGCAAGATGCCGCAACCATGTATCCTGAAACCGAAACCGCTGTGGACTGGCAAACAACTGTTCTCTCTCATTATACCAGGTAACGTGAATATGATACGGACGCACAGCACACATCCTGATGAAGAAGATGATGGTCCATATAAGTGGATCTCACCAGGTGATACA---------AAGGTAATGGTGGAACATGGAGAACTTGTGATGGGCATTCTCTGTAAGAAGACCCTTGGTACTTCGGCCGGTTCTTTGCTTCATATTTGTATGCTCGAACTGGGTCATGAAGTGTGCGGACGCTTTTATGGTAATATCCAAACTGTCATCAACAATTGGCTATTATTGGAGGGTCATTCAATTGGTATTGGTGACACTATTGCCGATCCGCAGACATATTTGGAGATTCAGAAGGCGATCAAGAAGGCCAAAGAGGACGTAATAGAGGTGATTCAAAAGGCACATAACATGGAACTTGAACCTACACCTGGTAACACACTTCGTCAGACTTTCGAGAATCAAGTAAACAGGATACTGAACGACGCTCGAGACAAGACCGGAGGCTCCGCTAAGAAGTCCTTGACAGAATACAATAATTTGAAGGCCATGGTAGTATCAGGTTCAAAGGGTTCCAACATCAACATCTCTCAGGTTATCGCTTGTGTGGGTCAGCAAAACGTTGAAGGTAAGCGGATACCCTTTGGTTTCCGTAAGAGAACGCTGCCACATTTCATCAAGGATGACTATGGACCAGAATCTCGTGGTTTTGTCGAGAATTCGTATCTCGCTGGTCTCACACCTTCAGAATTCTACTTTCACGCAATGGGCGGTCGTGAAGGTCTTATCGATACCGCCGTGAAGACGGCTGAGACTGGTTACATTCAGCGTCGTTTGATAAAGGCTATGGAATCAGTGATGGTGCATTATGATGGTACCGTACGTAATTCCGTCGGTCAATTGATTCAGCTGCGTTATGGAGAGGACGGTCTCTGCGGCGAGACCGTGGAATTCCAGAATCTACCAACAATCAAGGTGAGCAATAAGGCTTTCGAGAAGAAATTCAAGTTCGATCCCACCAATGAGCGATACTTGCGGCGTATATTTAACGAGGACATCGTCCGAGAGATGATGGGTTCCGGTGAAGTGATCTCCGAACTAGAAAGAGAATGGGAACAGTTGAACAGGGATCGTGCTGTACTCCGTGAAATCTTTCCGAGCGGAGAATCCAAAGTTGTACTACCCTGTAATCTGCAGAGGATGATTTGGAATGTGCAGAAGATTTTCCACATCAATAAGCGAGCGCCGACCGATCTCAGTCCAATGAGAGTGATCCAAGGCGTTAAGAATCTTCTAGAAAAGTGTATCATCGTTGCCGGGGATGACAGACTGAGCAAACAAGCGAACGAGAACGCAACATTACTGTTCCAGTGTTTAGTAAGATCGACTTTATGCACCAAGTGCGTCTCCGAGGAGTTTAGGCTGTCCAGTGAGGCCTTCGAATGGTTAATTGGAGAAATCGAGACAAGATTCCAGCAGGCTCAGGTATCACCCGGCGAAATGGTCGGCGCATTGGCGGCGCAGTCTCTCGGCGAGCCTGCCACACAGATGACTTTGAACACTTTTCACTTTGCTGGTGTATCATCGAAAAATGTAACCCTTGGTGTGCCCAGATTGAAAGAAATCATCAACATTAGCAAGAAACCGAAGGCGCCATCACTCACAGTGTTTCTGACGGGCGCTGCCGCGCGTGATGCCGAGAAGGCAAAGAATGTCCTTTGTCGATTAGAACACACGACGTTGAAAAAGGTGACGGCAAATACGGCGATATATTACGATCCAGATCCACAGAACACAGTAATTGCAGAAGATCAGGAGTTCGTCAACGTGTATTACGAGATGCCTGATTTTGATCCTACAAAAATATCGCCGTGGTTGCTGCGAATAGAGCTGGATAGGAAACGAATGACTGACAAGAAGTTAACAATGGAACAGATCGCGGAAAAGATCAACGCTGGTTTTGGTGATGATCTGAACTGCATATTCAATGATGATAACGCCGAAAAGTTGGTACTGCGCATCAGAATAATGAATAGTGACGACAACAAGTTCCAGGACACGGACGAGGAGACTGTAGATAAGATGGAGGACGATATGTTCCTCCGCTGTATCGAAGCCAACATGCTTAGTGATATGACTCTA------------------------------------------------------CAGGGTATTGAAGCTATCGGAAAAGTTTACATGCATCTACCACAAACGGATTCTAAAAAACGCATTGTTATCACGGAAACTGGTGAATTCAAGGCCATCGCAGAATGGCTCTTGGAAACCGACGGGACAAGCTTGATGAAAGTATTGAGCGAGAGAGATGTTGATCCCGTACGGACGTTCAGCAATGATATTTGTGAAATATTCCAAGTGCTCGGCATCGAAGCCGTGCGAAAGTCAGTAGAAAAAGAAATGAATGCAGTGTTGCAGTTCTATGGTCTTTATGTCAACTATCGACATCTCGCCTTGCTTTGTGATGTCATGACGGCAAAGGGTCATCTTATGGCGATAACACGTCATGGAATTAATAGACAAGACACCGGTGCTTTAATGAGGTGTTCCTTCGAAGAAACGGTGGATGTATTGTTGGATGCTGCATCTCACGCAGAGGTAGATCCAATGAGAGGAGTATCCGAAAATATTATAATGGGACAACTTCCCCGAATTGGAACA------------------GGATGCTTTGATCTGTTACTGGACGCGGAGAAATGTAAGTCTGGTATCGAAATTCCTATGGCAGTTGGGGCAGGTATGATGGGAACAGCAGGAATGTTTTTCGGCAGCGTAACTGGCATGTCC---AGTATGAGCCCTCAAATGACTCCTTGG------ATGGGAGCTACTCCTGGTTATGGCGCGTCGAATATC------------------------------AGCGGTATGACGCCAGGTGGTGCATGTTTCTCGCCATCGGGAGCATCAGACGCATCCGGCTTATCGCCAGCATACTCTGCTTATTCACCGCAGCCGGGAAGTCCCGGTAGTCCAGGTCCAAGTATGAGTCCATTCCCAATGTCACCT---GCTGGTGCGGCATCACCTAGTTATTCTCCAACGTCGCCAGCGTATTTACCTACATCGCCTAGCATGACACCGTCGAGTCCGAATTATTCACCTACAAGTCCAACTTATTCACCGACCAGTCCAAATTATTCACCGACATCGCCAAGCTATTCTCCGACAAGTCCGAGTTATTCGCCAACTTCACCGAGTTATTCGCCAACAAGTCCAAGTTATTCGCCCACATCTCCAAGTTATTCGCCAACGAGTCCGAGTTACTCCCCTACTTCGCCAAGCTATTCACCGACCAGTCCGAGT------------------------------------------TATTCGCCTACGTCACCGAGTTATTCGCCAACTTCGCCGAGTTACTCGCCAACGAGCCCGAGTTATTCCCCAACATCGCCGAGTTATTCCCCAACAAGTCCAAGTTACTCGCCCACGAGTCCAAGCTATTCGCCTACGAGTCCAAGTTACTCGCCAACGTCGCCGAGCTATTCACCAAGTTCGCCCAACTACACACCTGCTTCACCCTCGTATTCGCCCACTTCACCCAGTTATTCACCAAGCTCGCCGCAATACTCGCCCGCGAGTCCGAGTTATTCTCCGAGCAGTCCCAAATATTCACCGACGAGCCCAAGTTATTCCCCTACCTCACCATCGTTCGCCGGTACATCGCCGCAATACACACCTGCGAGTCCCACATACTCGCCAACCAGCCCGACATATTCACCTACAAGTCCGTCGTATTCACCGAGTTCGCCACAGCAT---ACTACATCTGGTAGCACAAGATATTCACCCAGTAGTCCAAACTATTCGCCTACCAGTCCAACATATTCGCCCACAAGTCCACAGTACTCGCCATCAAGCACCAAATATTCGCCTACAAGTCCTACCTACACTCCTACAAGCCCGAGTTATTCCCCGACGAGTCCGACGTACTCGCCGCCCGTACCCGGATACTCGCCCACGAGTCCCACATACTCGCCAGCGTCACCCGCTTACGAGACGGACGAC---------
>Diachasma_alloeum_XM_015264288.1
---------------------------------------------------------------------------------------------------------------------------------------ATGGCCACGTCCGACTCGAAGGCTCCGATAAGGACCGTTAAAAGGGTCCAATTCGGTATCCTTTCACCCGATGAAATTCGACGTATGTCAGTGACGGAGGGAGGCATCCGCTTCCCGGAGACGATGGAAGGGGGTCGCCCAAAGCTGGGTGGTCTGATGGACCCGCGTCAGGGTGTGATCGACAGAAACTCCCGTTGCCAGACATGCGCCGGCAACATGACGGAGTGTCCCGGCCACTTTGGCCACATAGACCTGGCAAAGCCGGTGTTCCACGTGGGATTCATCACAAAAACCATCAAGATCCTGCGCTGCGTGTGCTTCTACTGTTCGAAGCTCCTGGTGAGCCCGCAAAATCCAAAGATCAAAGAAATCGTGATGAAGAGCAAGGGCCAGCCCCGCAAGCGCCTGACCTTCGTCTACGAATTGTGCAAAAGCAAGAACATCTGCGAGGGCGGGGACGAGATGGACATC---AACAAGGAGGGAGGCGAATCCACAGCGCAA---GAC---CGTAAACCAGGTCACGGTGGCTGCGGCAGATACCAGCCCAACCTTCGCAGATCAGGGCTGGACGTGAGTGCTGAATGGAAGCACGTGAACGAGGACTCGCAGGAGAAGAAAATCCCGTTGACAGCTGAACGAGCCTGGGAGATCCTGAAGCACATAACAGACGAGGAGTCCTTCATCCTGGGAATGGACCCAAAATTCGCGAGGCCCGACTGGATGGTCGTCACAGTGCTTCCAGTGCCCCCCCTGTCAGTCAGGCCAGCCGTCATCATGTACGGTTCAGCGAAGAATCAGGATGATCTCACCCACAAGCTGGCAGACATAATAAAATCGAACAACGAACTTGTGAGGAACGAGCAGGCCGGCGCTGCAGCCCACATTATCTCGGAGAACATAAAAATGTTGCAGTTCCACGTTGCCACACTGGTTGACAATGACATGCCTGGCATGCCCAGGGCAATGCAGAAGTCCGGCAAGCCCCTGAAGGCGATAAAAGCGAGGCTCAAGGGTAAGGAGGGGAGGATCCGAGGTAACTTGATGGGCAAACGTGTGGACTTTTCAGCGAGAACTGTCATCACACCAGACCCCAATCTCCGGATTGACCAGGTCGGTGTGCCCAGAAGTATCGCCCAAAATCTGACATTCCCCGAGATCGTCACGCCCTTCAACATCGACAAGATGCAGGAGCTCGTGAGACGAGGCAACTCCCAGTATCCAGGTGCCAAGTACATCGTGAGGGACAACGGCGAGCGTATCGACTTGAGATTCCACCCAAAGCCCTCGGACCTCCACCTCCAGTGTGGCTACAGAGTTGAGAGGCACATTCGCGACGGTGACTTGGTGATATTCAATCGTCAACCGACACTCCACAAGATGAGTATGATGGGTCACAGAGTGAAAGTCCTCCCCTGGAGCACCTTCAGGATGAACCTGAGCTGCACCTCTCCCTACAACGCTGACTTCGACGGTGACGAGATGAATCTCCACGTCCCCCAGTCCATGGAGACTCGAGCTGAGGTGGAGAACATTCACGTGACGCCCAGACAAATTATCACGCCTCAGGCCAACAAGCCTGTCATGGGTATTGTGCAGGACACCCTGACAGCTGTTCGAAAGATGACGAAGAGAGACGTCTTCATCGAGAAGGAGCAGATGATGAATATCCTCATGTTCCTGCCCAGTTGGGACGGCAAAATGCCCCAGCCCTGCATCCTCAAGCCCAAGCCCCTGTGGACGGGCAAGCAGATCTTCTCCCTGATTATCCCAGGAAACGTCAACATGATAAGAACACACTCGACTCACCCTGACGAGGAGGACGACGGCCCCTACAAGTGGATCTCCCCAGGAGACACC---------AAAGTAATGGTAGAGCATGGCGAACTAGTCATGGGGATTCTCTGCAAGAAGACCCTGGGGACGTCAGCAGGCTCCCTCCTCCACATCTGCATGCTGGAGTTGGGTCACGAGGTCTGCGGTAGATTCTACGGAAACATTCAGACTGTCATCAACAACTGGCTGCTACTGGAGGGTCACTCCATCGGTATTGGCGACACAATTGCCGATCCCCAGACATACCTGGAGATCCAGAAAGCCATCAAGAAGGCCAAGGAGGATGTCATAGAGGTCATCCAGAAGGCCCACAACATGGAGCTGGAGCCAACCCCTGGTAACACCCTTCGACAGACATTCGAGAACCAAGTCAACAGGATTTTGAACGACGCTCGTGACAAGACTGGAGGTTCAGCCAAGAAATCACTGACTGAGTACAATAATCTCAAGGCTATGGTGGTGTCAGGCTCCAAGGGCTCCAACATCAACATCTCCCAGGTTATTGCCTGCGTGGGACAGCAGAACGTCGAGGGTAAAAGAATTCCCTTTGGCTTCCGAAAGCGAACACTTCCCCACTTCATCAAGGACGATTACGGTCCTGAGTCCAGGGGTTTCGTTGAGAATTCCTACCTCGCTGGTCTGACCCCTTCGGAGTTCTATTTCCACGCCATGGGAGGACGTGAGGGTCTCATCGATACTGCTGTGAAAACAGCCGAGACTGGATACATTCAGAGACGTTTGATAAAGGCTATGGAGTCGGTGATGGTGCACTACGATGGAACTGTGAGGAACTCAGTGGGACAATTGATTCAGTTACGTTACGGAGAGGATGGGCTCTGTGGTGAGACGGTTGAATTCCAGAATCTGCCAACAATTAAATTAAGCAACAAGGCGTTTGAGAAGAAATTCAGGTTCGATCCGACCAACGAGAGATACCTGAGGAGGATTTTCAACGAGGAAATAGTCAGGGAGATGATGGGCTCTGGGGAGGTGATCTCAGAGCTGGAGAGAGAGTGGGACCAGTTGAACAGGGATCGTCAGGTGCTGAGAGAGATCTTCCCGAGTGGGGAATCCAAGGTGGTGCTCCCCTGCAACCTCACACGAATGATCTGGAACGTTCAGAAGATTTTCCACATCAACAAGAGGGCGCCCACCGACCTCAGCCCCATGCGAGTCATCCAGGGGGTGAAGGATCTCCTGGAGAAATGCATCATCGTGGCTGGTGACGACAGGCTCAGCAAACAGGCCAACGAGAACGCCACACTCCTCTTCAGATGTCTGGTGAGGTCGACCCTCTGCACAAAATGTGTGTCCGAGGAGTTCAGGCTGTCCAGTGAGGCATTCGAATGGCTGATCGGAGAGATTGAGACGAGATTCCAACAGGCGCAGGCAGCACCTGGGGAGATGGTGGGGGCCTTGGCTGCCCAGAGTCTCGGTGAACCTGCCACCCAGATGACCCTCAACACCTTCCACTTCGCTGGTGTATCCTCGAAGAACGTGACACTCGGTGTGCCGAGGCTCAAGGAAATCATCAACATCAGTAAAAAGCCCAAGGCCCCCTCCCTGACGGTATTCCTGACTGGTGCAGCTGCCAGAGACGCCGAGAAGGCCAAGAATGTCCTCTGCAGACTGGAGCACACGACCTTGAGGAAGGTAACAGCCAACACAGCCATCTACTACGACCCAGACCCCCAGAATACTGTTATCGCTGAGGACCAGGAGTTCGTCAATGTCTACTACGAAATGCCTGATTTCGATCCCACGAAAATATCACCCTGGCTACTTCGCATTGAGCTCGATCGCAAGAGAATGACTGACAAGAAATTAACAATGGAGCAGATCGCTGAGAAGATCAATGCTGGCTTTGGTGACGATCTCAACTGCATATTCAACGACGATAATGCCGAGAAACTAGTCCTTCGAATTCGTATTATGAACAGTGATGACAATAAATTCCAGGACACTGAGGAGGAGACTGTGGATAAGATGGAGGACGACATGTTCTTGAGGTGTATTGAGGCGAATATGCTGAGTGATATGACACTC------------------------------------------------------CAGGGGATCGAGGCGATTGGCAAAGTGTACATGCACTTGCCGCAGACTGATTCCAAGAAGAGAATCATCATCACAGATACTGGAGAGTTCAAAGCCATTGCTGAGTGGCTACTCGAGACTGATGGTACCAGTCTGATGAAGGTTCTGTCCGAGCGAGATGTTGATCCAGTGAGGACCTTCAGTAACGACATTTGCGAGATATTCCAGGTTCTGGGGATTGAGGCTGTGAGGAAGTCAGTGGAGAAGGAGATGAATGCTGTACTCCAGTTTTACGGACTTTACGTGAACTACCGGCATCTTGCATTGTTGTGCGACGTTATGACAGCCAAAGGGCACTTGATGGCCATCACACGTCACGGAATTAACAGACAGGACACTGGTGCACTGATGAGATGCTCATTCGAGGAGACTGTCGACGTCCTGTTGGACGCAGCATCTCACGCCGAGGTGGATCCAATGAGAGGTGTCTCTGAGAACATCATCATGGGGCAGTTGCCAAGAATTGGAACT------------------GGCTGTTTCGATTTACTGCTCGATGCTGAGAAATGTAAACAGGGGATTGAGATACCGATGGCAGTGGGTGCTGGTGTCATGGGTGGGGCTGGCATGTTCTTCGGAAGTGCTGCC---ACACCG---AGTATGAGCCCACAGATGACTCCCTGGAACCAAGCAGGAGCGACACCGGGTTACGGTGCATCAGCAATGTCACCAACACTGGGA---------------AGTGGAATGACCCCTGGGGGCGCTTGTTTCTCACCGTCAGGAGCTTCAGACGCCTCAGGGCTATCGCCAGCTTATTCAGCGTATTCCCCACAGCCTGGCAGCCCCGGCAGTCCAGGCCCCAGCATGAGCCCCTACCCAATGTCGCCA---GCAGGCGGTGCATCCCCAAGTTATTCGCCTACCTCACCAGCTTATCTACCCACTTCCCCAAGTATGACGCCTTCCAGCCCGAATTATTCACCTACAAGTCCAACTTATTCGCCCACGAGTCCAAATTACTCGCCAACGAGTCCCAGCTACTCACCAACGAGCCCTGGATACTCACCAGCGAGTCCCAGCTACTCTCCAACGAGTCCTAGCTACTCACCAACGTCTCCAAGCTACTCTCCAACGTCTCCAAGCTACTCTCCAACGTCTCCAAGCTACTCACCAACGAGTCCCAGC------------------------------------------TACTCGCCCACGAGCCACAGCTACTCCCCCACTTCCCCCAGCTATTCACCCACATCTCCGAGCTACTCACCAACATCTCCAGGATACTCACCCACAAGTCCAAGTTACTCGCCAACGAGTCCTGGATATTCACCGACGAGTCCAAGTTACTCGCCAACATCGCCAAGCTACTCGCCAAGCTCTCCAAATTACACACCAGCATCTCCATCCTACTCTCCAACATCTCCGTCATACTCACCCTCGTCCCCTCAATATTCACCAGCGAGTCCCAGCTACTCTCCCAGCAGTCCCAAGTACTCACCGACGAGTCCCAGCTACTCGCCAACGTCTCCATCATTCGCTGGTACCTCACCACAGTACACACCAGCCAGTCCCACGTACTCGCCGACTTCTCCGACGTATTCACCAACAAGTCCAAGCTATTCTCCGAGCTCACCGCAACAC---ACCACTGGCGGCAGCACGAGGTACTCACCCAGCAGCCCCAATTACTCGCCAACGAGCCCCACGTACTCACCGTCGAGCCCACAATATTCACCATCGAGCACGAAATATTCACCCACGAGTCTAACGTACACTCCAACGAGTCCTAGCTACTCACCCACGAGTCCAACTTACTCACCACCTGTGCCAGGGTACTCACCAACGAGTCCAACTTATTCGCCGGCATCGCCAGCTTACGAGCCTGATGAC---------
>Dinoponera_quadriceps_XM_014628062.1
---------------------------------------------------------------------------------------------------------------------------------------ATGGCGACCTCGGACTCGAAGGCGCCTTTGCGTACTGTCAAGCGGGTGCAATTTGGCATTCTTTCGCCAGATGAAATCCGTCGCATGTCTGTCACGGATACTGGGATCCGTTTCCCAGAAACCATGGAAGGTGGCCGTCCAAAACTGGGTGGCCTCATGGATCCAAGACAGGGTGTCATTGATAGGAATTCCAGATGCCAAACATGTGCTGGAAATATGACAGAATGTCCTGGTCATTTTGGTCATATAGATCTTGCGAAACCAGTATTTCACGTGGGATTCTTGACGAAGACTATTAAGATATTGAGATGTGTATGCTTCTATTGTTCTAAGCTGCTCGTCAGTCCTCAAAATCCCAAAATAAAAGAAGTCATCATGAAAACGAAGGGGCAGCCGCGGAAGAGGCTTACGCACATTTACGATCTGTGCAAGAGCAAAAACATTTGCGAAGGTGGGGACGAGATGGATATC---AACAAAGAAAATGCGGAGAACCAGCAGCCGTTAGAC---AGAAAACCCGGTCACGGCGGCTGTGGCCGTTATCAGCCGAACCTCAGGAGATCCGGCTTGGATGTCACGGCGGAATGGAAGCACGTGAACGAGGATTCGCAGGAGAAGAAAATAGTGCTCACGGCCGAGCGAGCCTGGGAGATCCTGAAGCACATCAAAGATGAGGAGTCCTTCATTCTGGGCATGGATCCGAAGTTTGCCCGGCCAGATTGGATGATAGTCACTGTGTTGCCGGTACCACCGTTGTCGGTGAGGCCGGCGGTAATCATGTACGGCTCCGCCAAGAATCAAGACGATCTGACCCACAAATTGGCGGACATAATAAAGTCGAACAACGAGTTGTTGCGCAACGAACAGTCCGGCGCAGCAGCGCACGTGATATCGGAGAACATCAAGATGTTGCAGTTCCACGTGGCAACCCTGGTCGACAACGATATGCCCGGCATGCCTAGGGCGATGCAGAAGTCTGGCAAGCCGTTGAAGGCAATCAAAGCCAGATTGAAGGGAAAAGAAGGCAGAATCCGAGGTAACTTGATGGGTAAGCGTGTAGATTTCTCCGCACGTACCGTCATCACGCCAGATCCCAACTTGCGGATCGATCAAGTGGGCGTGCCGCGCAGCATAGCACAGAACTTGACATTCCCGGAGATTGTGACGCCCTTCAACATCGACAAGATGCAGGTGCTGGTTAGACGTGGCAATTCGCAATATCCCGGCGCGAAATACATAGTCCGCGACAACGGCGAGAGGATCGACCTGCGTTTCCACCCGAAGTCGTCTGATCTGCATCTACAGTGTGGTTACCGGGTGGAGCGACACATCCGTGACGGCGATTTGGTTATCTTCAATCGCCAGCCGACTCTGCACAAGATGAGTATGATGGGCCATCGTGTCAAGGTGTTGCCATGGAGTACATTCCGTATGAATCTGAGCTGCACGTCCCCGTACAACGCAGACTTCGACGGCGACGAAATGAACATGCATGTGCCGCAGTCGATGGAGACTCGCGCCGAAGTGGAGAACATCCACGTGACCCCGCGGCAGATCATCACGCCGCAGGCGAACAAACCGGTCATGGGTATTGTGCAGGATACCCTGACAGCCGTGAGGAAGATGACGAAGCGCGACGTCTTCATCGAGAAAGAGCAGATGATGAATCTGCTCATGTTCCTGCCGAGCTGGGACGGCAAGATGCCGCAGCCGTGTATCCTGAAGCCGAAGCCGATGTGGACCGGCAAGCAGCTGTTCTCGCTCATCATTCCGGGGAACGTGAACATGATACGGACGCACAGTACGCATCCGGATGAGGAGGACGACGGCCCGTACAAGTGGATCTCGCCGGGCGACACC---------AAGGTCATGGTGGAGCACGGCGAGCTTGTGATGGGTATTCTTTGCAAGAAGACGCTGGGTACATCTGCCGGATCTCTCCTTCACATCTGCATGTTGGAGTTGGGCCACGAGGTGTGTGGACGTTTCTACGGTAACATCCAGACCGTGATTAATAACTGGCTGCTGCTCGAGGGCCACTCGATCGGTATTGGCGACACCATCGCCGATCCGCAGACTTACTTGGAGATCCAGAAGGCGATTAAGAAGGCGAAGGAGGACGTGATAGAGGTTATACAAAAGGCGCACAACATGGAGCTGGAGCCCACCCCGGGTAACACGCTGCGTCAGACCTTCGAGAACCAGGTGAACAGAATATTGAACGACGCTCGTGACAAGACCGGAGGCTCCGCCAAGAAATCCCTTACCGAGTACAACAACCTGAAGGCCATGGTGGTGTCGGGCTCGAAAGGCTCCAACATTAACATCTCTCAGGTTATCGCTTGCGTGGGTCAACAGAACGTCGAGGGTAAGCGTATACCGTTCGGCTTTCGCAAACGGACACTGCCGCACTTCATCAAGGACGATTACGGGCCGGAGTCCCGTGGCTTCGTCGAGAATTCGTATCTCGCTGGTCTCACGCCGTCCGAGTTCTACTTTCACGCGATGGGCGGTCGTGAAGGTCTCATCGATACCGCCGTGAAGACGGCCGAGACAGGTTACATCCAACGTCGTCTGATCAAGGCTATGGAGTCGGTGATGGTGCATTACGATGGCACCGTGAGGAACTCCGTCGGCCAGCTGATCCAGCTGCGTTACGGCGAGGACGGCCTCTGCGGTGAGACTGTTGAGTTCCAGAACTTGCCCACCATCAAGGTGAGCAACAAGGCCTTCGAGAAGAAGTTCAAGTTTGACCCGACCAACGAGCGATACCTCAGGCGTATATTCAACGAGGACATCGTCCGAGAGATGATGGGCTCCGGCGAGGTGATCTCCGAGCTCGAGAGAGAGTGGGAGCAGTTGAACAGGGACCGCGCCGTCCTCCGCGAGATCTTCCCCAGCGGGGAATCCAAGGTGGTGTTGCCCTGCAATCTGCAGAGGATGATTTGGAACGTGCAGAAGATATTCCACATCAACAAAAGAGCGCCAACTGATCTCAGCCCCATGAGAGTGATTCAAGGCGTGAAGGATCTTTTAGATAAATGTATTATCGTCGCCGGGGATGACCGACTCAGCAAACAGGCAAACGAAAACGCAACATTATTGTTCCAGTGTCTCGTAAGATCAACCTTGTGTACGAAAGTCGTCTCCGAGGAATTTAGGCTTTCCGGCGAAGCCTTCGAATGGTTGATCGGCGAAATTGAAACGCGATTCCAACAAGCTCAGGTGTCACCCGGAGAAATGGTCGGTGCCTTGGCGGCGCAATCACTCGGCGAGCCGGCCACGCAAATGACCCTGAATACTTTCCATTTTGCCGGTGTGTCGTCGAAGAACGTAACTCTCGGTGTACCGAGGCTGAAGGAAATCATTAACATTAGTAAGAAACCGAAGGCACCGTCGTTAACGGTCTTTCTGACGGGCGCCGCGGCGCGCGACGCCGAGAAAGCGAAGAACGTGCTCTGCCGGCTGGAACATACGACCCTGAAGAAGGTGACGGCCAACACCGCGATCTACTACGACCCGGATCCGCAGAACACGGTGATCGCGGAGGACCAGGAGTTCGTTAACGTGTACTACGAGATGCCGGACTTCGACCCTACAAAGATATCGCCGTGGCTGCTGCGTATCGAGCTGGACAGAAAACGCATGACCGACAAAAAGCTGACTATGGAGCAAATCGCCGAGAAGATCAACGCCGGCTTCGGCGACGACCTCAACTGCATATTCAACGACGACAATGCCGAAAAGCTGGTTCTGCGTATCAGAATAATGAACAGCGACGACAATAAGTTCCAGGAAACGGACGAGGAGCCGATGGACAAGATGGAGGACGATATGTTCCTGCGGTGTATCGAGGCCAACATGCTCAGCGACATGACTCTT------------------------------------------------------CAGGGTATCGAAGCGATTGGAAAAGTGTACATGCACTTGCCGCAAACGGACTCGAAAAAGCGCATCGTTATCACGGAGACCGGAGAGTTCAAGGCAATCGCTGAGTGGCTCTTGGAAACGGACGGGACGAGCTTGATGAAAGTGCTTAGTGAACGCGACGTCGACCCCGTGCGGACATTCAGCAACGATATCTGCGAGATATTCCAAGTGCTCGGCATCGAGGCTGTGCGTAAGTCCGTGGAGAAGGAGATGAACGCCGTATTGCAGTTCTACGGCCTCTACGTGAATTACCGTCATCTCGCTTTACTTTGCGACGTCATGACGGCGAAGGGTCATCTTATGGCCATCACTCGTCATGGAATCAACAGGCAGGACACGGGCGCTCTTATGAGATGTTCCTTCGAAGAAACAGTCGACGTGTTGCTGGACGCCGCTTCTCACGCAGAAGTTGACCCAATGCGAGGAGTATCTGAGAATATTATAATGGGTCAGCTTCCACGCATCGGAACA------------------GGTTGTTTCGATCTACTGCTGGACGCCGAGAAATGCAAAGCTGGCATTGAAATTCCTATAGCGGTCGGCGCGGGCGTGATGGGATCGGCTGGAATGTTCTTCGGCAGTGTTCCTGGCATATCC---AGCATGAGTCCTCAAATGACACCGTGG------ATGGGAGCTACTCCCGGTTATGGAGCGTCGAGCATGTCACCTGCAATGAGC---------------AGCGGTATGACGCCCGGAGGTGCCTGTTTCTCACCGTCGGGCGCTTCAGACGCGTCGGGCATGTCTCCGGCCTACTCTGCCTACTCGCCGCAACCTGGTAGTCCTGGTAGTCCAGGTCCCAGCATGAGCCCATTCCCGATGTCGCCG---GCGGGCGCCGCCTCGCCCAGCTATTCGCCCACTTCGCCCGCGTACCTGCCCACGTCGCCCAGCATGACACCGTCGAGCCCGAACTACTCGCCCACGAGTCCAACGTACTCGCCAACGAGTCCTAACTACTCGCCGACGTCCCCGAGTTACTCGCCGACGTCACCCAGCTACTCGCCCACGTCGCCTAGCTACTCGCCCACGTCGCCCAGCTACTCGCCCACCTCGCCCAGCTACTCGCCGACGTCGCCCAGTTACTCACCAACGTCGCCGAGCTATTCGCCCACCAGCCCGAGT------------------------------------------TACTCGCCCACGTCGCCCAGTTATTCACCGACGTCGCCGAGCTACTCGCCCACCAGTCCGAGTTACTCGCCTACGTCACCGAGTTACTCGCCCACCAGTCCGAGTTACTCGCCCACGTCGCCGAGTTATTCGCCGACGTCGCCTAGCTACTCTCCGACGTCACCGAGCTACTCGCCCAGCTCGCCGAACTACACGCCCGCCTCGCCGAGTTACTCGCCGACCTCGCCGAGCTACTCGCCCAGCTCGCCGCAGTATTCGCCGGCCAGTCCCAGCTACTCTCCCAGCAGCCCCAAATACTCGCCCACCTCGCCGAGCTACTCGCCCACTTCACCGTCTTTCGCCGGCACGTCGCCGCAGTACACACCCGCGAGTCCCACGTACTCGCCCACCAGTCCCACGTATTCGCCGACCAGTCCGTCGTACTCGCCCAGTTCGCCGCAGCAT---ACCGCGTCCGGTAGCACCAGGTACTCGCCGAGCAGTCCGAACTATTCACCCACCAGTCCGACTTACTCGCCCACGAGCCCGCAGTACTCGCCATCGAGCACCAAGTACTCACCCACCTCTCCCACTTACACACCGACCAGTCCGAGTTACTCACCGACGAGTCCGACGTATTCGCCGCCGGTACCGGGGTATTCGCCCACGAGCCCCACGTATTCGCCGGCGTCGCCCGCGTACGAGACAGAAGAT---------
>Dufourea_novaeangliae_XM_015577278.1
---------------------------------------------------------------------------------------------------------------------------------------ATGGCCACGTCCGACTCCAAAGCGCCTTTGCGAACCGTAAAAAGGGTCCAATTTGGCATTCTTTCTCCCGATGAAATACGTCGTATGTCCGTCACAGATGGCGGGATTCGCTTTCCAGAAACCATGGAAGGCGGTCGCCCAAAGCTCGGTGGACTTATGGACCCGAGACAAGGTGTTATTGATAGAAACTCTCGGTGTCAGACATGTGCCGGTAACATGACAGAGTGCCCAGGACATTTTGGTCACATCGATCTGGCTAAACCGGTGTTTCATGTTGGTTTTATAACAAAAACTATAAAAATATTAAGATGCGTGTGTTTTTATTGCTCGAAACTCCTAGTTAGTCCTCACAATCCAAAGATCAAAGAAATTGTTATGAAAACTAAAGGTCAACCACGTAAACGTCTCACATTTGTATATGATTTATGCAAAAGTAAAAACATTTGTGAGGGTGGTGACGAGATGGATATT---AACAAAGAAAATCCAGAGCAGCCTCCCGCG---GAT---CGGAAACCAGGCCACGGAGGTTGTGGTAGATATCAACCCAATCTTAGGAGATCAGGCTTGGATGTGACGGCGGAATGGAAACATGTGAATGAAGACTCTCAAGAAAAGAAAATGGCCCTCACCGCTGAAAGAGCATGGGAAATATTGAAGCACATTATAGACGAAGAATCGTTTATTCTTGGCATGGATCCGAAATTTGCTAGACCAGATTGGATGGTGGTGACAGTTCTACCTGTTCCACCTTTATCGGTCAGGCCAGCAGTCATTATGTATGGTTCAGCGAAAAATCAGGATGACTTAACGCATAAACTGGCGGACATTATAAAGTCTAACAACGAATTAATCAGAAACGAGCAGGCTGGAGCAGCGGCGCACGTTATATCAGAGAACATAAAGATGTTACAGTTTCATGTGGCGACGCTGGTGGACAACGATATGCCTGGAATGCCCAGGGCAATGCAGAAATCGGGAAAACCATTGAAAGCTATAAAGGCACGATTGAAAGGCAAGGAAGGTAGAATAAGAGGAAATTTGATGGGCAAACGTGTTGACTTCTCGGCTCGTACGGTCATCACGCCGGATCCAAACTTACGGATCGACCAAGTCGGTGTGCCTCGAAGTATTGCCCAAAATCTAACATTCCCTGAAATTGTAACACCCTTCAATATCGATAAAATGCAAGAGCTTGTCAGACGCGGGAACTCGCAATATCCAGGTGCGAAATATATCGTGCGGGACAATGGAGAAAGAATCGATTTACGATTCCATCCGAAACCATCTGATCTGCACCTGCAATGTGGTTACAGAGTGGAGCGTCACATTCGCGATGGCGACCTGGTAATTTTCAATCGTCAGCCAACGCTGCACAAAATGAGTATGATGGGACACCGAGTGAAAGTTCTGCCCTGGAGTACATTCCGTATGAATCTTAGCTGTACCTCGCCGTACAACGCCGATTTCGATGGGGACGAAATGAATTTGCACGTGCCGCAATCGATGGAGACACGTGCGGAGGTGGAAAACATTCATGTGACACCTCGACAGATTATTACGCCGCAGGCGAACAAACCAGTCATGGGTATTGTACAGGACACGCTCACAGCTGTACGAAAGATGACGAAAAGGGACGTTTTCATAGAGAAAGAACAAATGATGAATATTCTAATGTTCTTGCCCAGTTGGGACGGCAAGATGCCGCAGCCCTGTATATTGAAGCCGAAACCACTGTGGACCGGCAAACAGATCTTCTCTTTGATTATACCGGGAAACGTAAACATGATCCGAACGCACAGCACGCATCCAGATGAAGAGGACGACAGTCCTTACAAATGGATTTCGCCTGGCGACACT---------AAAGTAATGGTAGAACACGGGGAGCTCGTTATGGGTATCCTCTGTAAAAAGACTCTGGGTACGTCCGCTGGGTCTCTGCTTCACATCTGTATGTTGGAGTTGGGTCACGAGGTCTGTGGACGGTTCTATGGAAACATTCAGACTGTGATCAACACTTGGTTGTTATTGGAGGGTCACTCTATTGGTATCGGGGATACTATTGCCGATCCTCAGACCTATTTGGAGATCCAGAAGGCGATCAAGAAAGCCAAAGAGGATGTAATAGAGGTTATTCAGAAGGCTCACAATATGGAGCTGGAACCGACACCTGGTAACACATTGAGGCAGACATTCGAGAATCAAGTGAACAGGATCTTGAACGATGCTCGTGACAAGACTGGTGGTTCCGCCAAGAAATCCTTAACCGAGTACAATAATCTGAAGGCTATGGTGGTGTCAGGTTCGAAGGGGTCCAACATTAACATTTCTCAGGTTATCGCTTGTGTCGGTCAACAGAACGTTGAAGGTAAACGAATACCGTTCGGCTTCCGGAAGAGGACACTGCCGCATTTCATTAAAGACGATTACGGTCCTGAGTCAAGGGGATTCGTCGAGAATTCATATCTTGCCGGTTTGACACCGTCTGAGTTTTATTTCCACGCTATGGGAGGTCGTGAGGGTCTTATCGATACTGCTGTAAAAACCGCCGAAACCGGGTACATTCAGCGTCGTCTGATAAAGGCTATGGAGTCCGTAATGGTGCATTACGATGGTACAGTCAGAAACTCTGTGGGACAACTGATTCAGTTACGTTACGGCGAGGACGGTTTGTGCGGTGAAACTGTAGAATTCCAAAACTTACCCACCATTAAGCTAAGCAACAAAGCATTTGAAAAGAAATTCAAATTCGATCCGACCAACGAACGTTACCTCCGTCGTATATTCAATGAGGAGATTGTTAGAGAGATGATGGGATCTGGAGAGGTTATTTCAGAACTGGAAAGGGAATGGGAACAGTTGAACAAGGATCGTGCGATACTGAGAGAGATCTTCCCCAGTGGCGAGTCGAAAGTAGTACTGCCTTGTAACCTTCAACGAATGATTTGGAACGTGCAGAAGATTTTCCACATAAATAAACGAGCTCCAACCGATCTCAGTCCTATGAGAGTTATACAAGGTGTAAAGGATCTCCTAGAGAAGTGTATTATTGTGGCTGGCGAGGATAGGCTGAGCAAACAGGCGAATGAGAATGCCACGTTGTTGTTCCAATGCCTAGTAAGGTCCACTTTATGTACAAAGTGTGTTTCTGAGGAATTTAGATTGTCCAGTGAAGCCTTCGAATGGCTTATCGGAGAGATCGAAACAAGGTTCCAACAAGCACAGGTATCACCTGGTGAGATGGTTGGTGCTTTGGCCGCCCAGTCGCTTGGCGAACCAGCCACTCAGATGACATTGAACACTTTCCACTTTGCTGGTGTGTCGTCGAAGAACGTAACCCTTGGTGTGCCCAGATTGAAGGAAATTATAAATATTAGTAAAAAACCAAAGGCTCCGTCACTAACGGTGTTCTTGACTGGAGCTGCGGCAAGGGATGCGGAGAAAGCGAAGAACGTTCTCTGCCGGCTCGAACACACCACGCTGCGAAAGGTCACGGCGAATACAGCGATTTATTACGATCCGGATCCGCAGAACACAGTGATCGCAGAGGATCAAGAATTCGTTAACGTTTACTACGAGATGCCTGACTTCGATCCCACTAAAATTTCACCGTGGCTGCTCCGTATCGAATTAGACCGGAAGAGGATGACCGACAAGAAGTTGACCATGGAACAAATCGCGGAGAAAATTAACGCTGGTTTCGGGGACGATTTGAATTGTATATTCAATGACGATAACGCTGAGAAATTGGTGTTACGAATTAGGATAATGAACAGCGATGACAAATTCACAGGAGACACAGAGGAGGAGACTGTAGACAAGATGGAGGACGACATGTTCCTCCGGTGCATAGAGGCGAATATGCTCAGTGACATGACGTTG------------------------------------------------------CAGGGTATTGAGGCCATAGGAAAAGTGTACATGCATTTACCACAAACCGATTCGAAGAAACGTATCGTTATCACAGATACTGGTGAATTTAAAGCAATCGCAGAGTGGTTATTGGAAACGGACGGAACGAGTTTGATGAAAGTATTGAGCGAAAGAGACGTGGACCCTGTCAGAACGTTCAGTAACGACATTTGCGAAATATTCCAAGTGCTGGGAATAGAGGCTGTGAGAAAATCAGTGGAGAAAGAAATGAACGCTGTGTTGCAGTTCTATGGTCTTTACGTAAACTACCGTCATCTTGCTTTGCTTTGCGACGTTATGACTGCCAAAGGACACTTGATGGCTATTACTCGTCATGGAATCAATAGACAAGACACTGGTGCCCTTATGAGATGTTCCTTTGAAGAAACAGTAGACGTTTTATTGGATGCTGCATCTCACGCAGAAGTCGATCCTATGAGAGGAGTATCTGAAAATATTATAATGGGACAACTGCCACGTATAGGAACA------------------GGATGTTTCGATTTACTGTTGGACGCCGAGAAGTGTAAGGCTGGCATTGAAATTCCAATGGCAGTAGGAGCTGGTGTAATGGGAACTGCTGGAATGTTCTTCGGCAGTGTTGCC---ACGCCA---AGCATGAGCCCACAAATGACACCTTGG------ATGGGCGCTACTCCTGGCTATGGTGCTTCAAGCATGTCACCTGCACTAGGA---------------AGTGGTATGACACCGGGAGGTGCATGCTTCTCACCATCAGGCGCATCGGATGCCTCTGGTCTTTCGCCAGCATACTCTGCCTACTCACCGCAACCTGGAAGCCCAGGAAGTCCAGGGCCCAGTATGAGTCCATACCCAATGTCACCA---GCAGGCGGTGCATCGCCGAGTTATTCGCCTACGTCACCTGCTTATCTGCCAACATCGCCCAGTATGACACCGTCGAGTCCTAACTACTCGCCTACGAGTCCTACATACTCGCCCACCAGTCCGAACTACTCACCAACGTCGCCAAGCTACTCTCCAACGTCGCCTAGTTACTCACCGACGTCGCCAAACTACTCACCGACGTCGCCTAGTTACTCACCTACGTCGCCAAGCTATTCACCAACGTCACCGAGTTATTCACCAACGTCACCGAGTTACTCACCAACGTCGCCAAGC------------------------------------------TACTCGCCAACATCGCCGAGTTATTCACCAACTTCTCCTAGTTACTCGCCAACATCGCCAAGCTATTCACCTACTTCGCCCAGTTACTCGCCAACCTCGCCGAGTTATTCACCAACGTCACCGAGTTACTCACCGACTTCGCCTAGTTACTCGCCGACGAGTCCAAGTTACTCGCCCAGCTCGCCGAATTACACACCAGCCTCACCGTCGTACTCGCCCACGAGTCCTAGCTACTCGCCGAGTTCACCGCAATACTCTCCAGCGAGTCCAAGCTACTCGCCTAGCAGCCCGAAATATTCACCGACCAGTCCTAGCTACTCGCCCACATCACCGTCGTTCGCTGGCACCTCGCCGCAGTACACGCCAGCGAGTCCAACGTACTCGCCGACTAGTCCGACGTACTCGCCAACCAGTCCATCGTATTCGCCCAGCTCGCCGCAGCAC---ACGGCATCGGGAAGCACAAGATATTCGCCGAGCAGTCCGAACTACTCGCCAACTAGTCCAACGTATTCGCCAACGAGCCCGCAGTACTCGCCCTCCAGTACAAAGTACTCGCCCACCAGTCCGACTTACACACCCACCAGTCCAAGTTATTCGCCGACGAGTCCAACGTACTCGCCCCCAGTGCCGGGCTACTCGCCAACGAGTCCAACCTATTCACCGGCCTCCCCGGCCTACGAGACAGATGAC---------
>Eufriesea_mexicana_XM_017906664.1
---------------------------------------------------------------------------------------------------------------------------------------ATGGCCACGTCTGACTCCAAAGCGCCTCTGCGAACCGTAAAAAGGGTCCAATTCGGCATTCTTTCTCCCGATGAGATACGTCGAATGTCAGTCACAGATGGCGGCATTCGATTTCCAGAAACTATGGAAGGTGGTCGCCCCAAACTTGGTGGACTTATGGACCCTAGACAAGGTGTTATTGATAGAAATTCTAGATGTCAGACTTGTGCTGGTAATATGACAGAATGTCCAGGACATTTTGGTCATATAGATTTAGCAAAACCAGTTTTTCATGTTGGTTTTATAACAAAAACAATAAAAATCTTGAGATGTGTATGTTTTTATTGTTCAAAACTTCTTGTTAGTCCTCATAATCCAAAAATTAAAGAAATTGTTATGAAAACTAAAGGCCAGCCACGAAAACGTCTTACATTTGTTTATGATTTATGTAAAAGTAAAAACATTTGTGAGGGTGGTGATGAGATGGACATT---AATAAAGAAAATCAGGAACCACAATCTACA---GAA---AGGAAACCTGGGCATGGTGGATGTGGTAGATATCAACCAAACCTTCGAAGATCTGGTTTAGATGTAACTGCTGAATGGACACATGTAAATGAAGATTCACAAGAAAAAAAAATGGCACTCACTGCAGAAAGGGCCTGGGAAATTTTGAAGCATATTACAGATGAAGAATCATTTATCCTCGGTATGGATCCGAAATTTGCACGACCAGATTGGATGGTTGTAACTGTTTTACCTGTTCCACCCTTATCAGTTAGACCAGCAGTTATTATGTATGGTTCTGCCAAGAATCAAGATGATTTAACACACAAACTTGCTGATATTATAAAAGCAAATAATGAATTAATTAGAAATGAACAAGCTGGAGCAGCAGCACACGTGATATCGGAAAATATAAAAATGTTACAATTTCATGTAGCAACGTTAGTTGATAATGATATGCCTGGTATGCCAAGAGCTATGCAGAAATCTGGTAAACCGTTAAAAGCTATAAAGGCGAGACTGAAAGGAAAAGAAGGTAGGATAAGAGGAAATTTAATGGGTAAACGTGTCGACTTCTCTGCTCGTACCGTAATTACTCCTGATCCCAATTTGCGGATCGATCAGGTTGGTGTGCCTCGAAGCATTGCTCAGAATTTAACATTTCCTGAAATTGTAACGCCTTTTAATATCGATAAAATGCAAGAACTCGTTAGACGTGGTAATTCACAATATCCAGGCGCTAAGTATATTGTCAGAGATAATGGAGAGAGAATCGATTTAAGGTTCCATCCAAAACCGTCCGATCTACATTTACAATGTGGTTATAGAGTAGAACGTCATATTAGAGATGGTGATCTGGTAATTTTCAATCGTCAACCAACTCTGCACAAGATGAGTATGATGGGTCACAGAGTGAAAGTTTTACCATGGAGTACATTCCGTATGAATCTTAGTTGTACATCACCATATAACGCTGATTTTGACGGAGATGAAATGAATTTGCATGTACCGCAATCGATGGAGACTCGAGCGGAAGTAGAAAATATTCATGTAACACCGCGTCAAATTATTACACCACAAGCTAATAAACCAGTTATGGGTATTGTACAGGACACACTTACTGCTGTTAGAAAAATGACCAAAAGAGACGTTTTTATTGAAAAAGAACAAATGATGAATATTCTCATGTTTTTACCCAGTTGGGATGGCAAAATGCCACAACCCTGTATATTGAAACCAAAACCTCTATGGACGGGTAAACAAATATTTTCCTTAATTATACCAGGCAATGTAAATATGATAAGAACACACAGTACACATCCAGATGAAGAAGATGATGGTCCATATAAATGGATTTCTCCTGGTGATACT---------AAAGTTATGGTAGAACATGGAGAACTTGTTATGGGTATACTTTGTAAAAAGACATTGGGTACATCTGCTGGATCTCTACTTCATATTTGTATGTTGGAATTAGGACATGAAGTTTGTGGAAGATTTTATGGGAACATTCAAACTGTAATTAATAATTGGTTGCTGTTAGAAGGACATTCAATTGGTATTGGAGATACCATTGCTGATCCACAGACTTATCTAGAAATTCAGAAAGCCATAAAAAAGGCCAAAGAAGACGTGATAGAAGTCATTCAAAAAGCACACAATATGGAATTGGAACCTACACCTGGTAATACTTTAAGACAAACTTTTGAAAATCAAGTAAATAGAATTTTGAACGACGCTCGTGATAAGACTGGTGGTTCTGCTAAAAAATCATTAACAGAGTACAACAATCTCAAAGCTATGGTAGTATCAGGATCAAAAGGCTCTAACATTAATATCTCTCAGGTTATTGCTTGCGTCGGACAACAAAACGTAGAAGGTAAACGTATTCCGTTTGGTTTCCGTAAAAGAACATTGCCACATTTTATTAAGGATGATTATGGTCCTGAATCCAGAGGATTCGTCGAGAACTCGTATCTTGCTGGTTTGACTCCATCTGAATTTTATTTTCACGCTATGGGAGGTCGTGAGGGTCTTATCGATACTGCCGTAAAAACTGCAGAAACTGGTTACATTCAACGTCGTTTAATAAAGGCTATGGAGTCTGTTATGGTACATTATGATGGAACAGTTCGAAACTCTGTAGGACAGCTCATTCAATTGCGTTATGGGGAAGACGGTTTATGTGGTGAAACCGTCGAATTTCAGAATTTGCCTACGATTAAATTAAGCAACAAAGCATTTGAAAAGAAATTCAAGTTTGATCCCACTAATGAACGATATCTTCGCCGCATTTTCAACGAAGATATCGTTAGAGAAATGATGGGATCGGGTGAAGTAATATCCGAATTGGAAAGAGAGTGGGAACAGTTGAATAAGGATCGTGCTGTACTTAGAGAAATATTTCCTAGTGGAGAATCGAAAGTTGTATTACCTTGTAATCTACAAAGAATGATTTGGAATGTACAAAAAATTTTCCATATAAATAAGCGTGCACCCACCGATCTTAGTCCTATGAGAGTTATACAGGGTGTGAAAGATCTTTTGGATAAATGTATCATTGTGGCTGGAGATGATAGACTTAGCAAACAGGCTAACGAAAATGCTACATTACTATTCCAATGTTTAGTAAGATCTACTTTGTGTACAAAATGTGTTTCTGAAGAATTTCGATTATCCAGTGAAGCTTTTGAATGGCTCATTGGAGAAATTGAAACTAGATTCCAGCAAGCACAGGTATCGCCTGGAGAAATGGTAGGCGCTTTAGCTGCTCAATCACTTGGTGAACCTGCAACTCAGATGACATTGAATACTTTCCATTTCGCTGGTGTATCATCAAAGAACGTAACGCTTGGTGTACCCAGATTAAAAGAAATTATAAATATCAGTAAAAAACCTAAGGCTCCATCGTTGACGGTGTTTTTGACTGGAGCTGCAGCAAGGGATGCTGAAAAGGCAAAAAATGTACTTTGTCGATTGGAACATACTACATTGAGAAAAGTTACAGCAAACACTGCAATTTATTATGACCCAGATCCACAAAATACCGTAATTGCGGAGGACCAAGAATTTGTTAACGTTTATTACGAAATGCCCGATTTCGACCCTAATAAAATATCACCATGGTTACTTCGAATTGAGTTAGATCGTAAGAGGATGACCGATAAGAAATTAACTATGGAACAAATTGCGGAAAAAATTAATGCCGGTTTTGGTGATGATCTAAACTGTATCTTTAACGATGATAACGCTGAAAAGTTAGTTCTACGAATTAGAATAATGAACAGTGATGATAACAAATTCCAAGATAGCGAGGAAGAGACTGTAGATAAAATGGAGGATGATATGTTCCTTCGATGTATTGAAGCAAATATGCTCAGTGACATGACATTA------------------------------------------------------CAGGGTATTGAAGCAATAGGAAAAGTGTATATGCATTTGCCTCAAACTGATGCCAAAAAACGTATAGTTATTACAGAAACTGGTGAATTTAAAGCAATAGCCGAATGGTTATTGGAAACGGACGGTACAAGTTTGATGAAAGTCTTGAGCGAAAGAGATGTTGATCCAGTTAGAACATTTAGTAATGATATTTGTGAAATATTCCAAGTATTAGGTATAGAAGCCGTAAGAAAGTCGGTAGAGAAAGAAATGAACGCCGTTTTGCAATTTTACGGTCTTTACGTAAATTATCGTCATCTTGCTTTACTTTGTGATGTAATGACTGCCAAAGGACACTTGATGGCTATAACACGTCATGGAATTAATAGACAAGACACTGGTGCTCTTATGAGATGTTCCTTCGAAGAAACAGTAGACGTTCTGTTAGATGCAGCATCTCATGCAGAAGTAGATCCAATGAGAGGAGTATCTGAAAATATTATTATGGGACAACTTCCACGTATAGGAACA------------------GGATGTTTTGATCTGCTATTGGATGCTGAAAAATGTAAAGCTGGCATTGAAATACCAATGGCAATAGGTGGTGGTATGATGGGACCTGCTGGAATGTTCTTTGGTAGTGTTGCT---ACACCA---AGTATGAGTCCTCAAATGACACCTTGG------ATGGGTGCTACACCTGGTTATGGCGCCTCAAGTATGTCACCTGCTTTGGGT---------------AGTGGTATGACACCTGGAGGGGCATGCTTCTCACCATCAGGAGCATCAGATGCATCAGGACTTTCTCCCGCTTACTCTGCATACTCACCACAACCTGGAAGTCCAGGAAGTCCAGGACCCAGTATGAGTCCATATCCAATGTCACCA---GCGGGTGGCGCTTCACCAAGTTATTCACCTACATCTCCCGCTTATTTGCCAACATCGCCAAGTATAACACCATCGAGTCCTAATTACTCGCCAACAAGTCCCACCTACTCACCTACCAGTCCAAACTACTCACCAACGAGTCCGAGCTACTCACCAACAAGTCCAAGCTACTCACCAACATCACCAAGTTATTCTCCAACAAGTCCGAGTTACTCGCCAACATCGCCAAGTTATTCACCAACAAGTCCAAGTTATTCACCAACTAGTCCAAGCTATTCACCAACAAGTCCAAGT------------------------------------------TACTCACCAACAAGTCCAAGTTACTCACCGACAAGTCCAAGTTACTCTCCAACGAGTCCAAGTTATTCACCAACGTCACCAAGTTATTCACCAACAAGCCCATCGTACTCGCCAGCGTCACCAAGCTATTCACCAACGAGTCCGAGCTACTCGCCAACCAGTCCAAGCTACTCACCGAGTTCGCCAAATTACACACCTGCTTCACCGTCTTATTCTCCAACGAGTCCAAGTTATTCGCCAAGTTCCCCACAATATTCGCCAGCTAGTCCAAGTTACTCACCGAGCAGTCCAAAATATTCTCCAACAAGCCCATCATATTCGCCTACGTCACCATCGTTTGCTGGAACTTCGCCGCAATATACGCCAGCAAGTCCAACATATTCTCCAACAAGTCCAACATATTCACCGTCGAGTCCATCGTACTCGCCCAGTTCACCGCAACAC---ACTGCGTCAGGAAGTACAAGATATTCACCTAGTAGTCCGAATTATTCTCCTACTAGTCCAACGTATTCACCTACAAGTCCGCAATATTCGCCATCAAGTACCAAATATTCGCCCACCAGTCCAACGTATACACCGACTAGCCCAAGTTATTCACCAACAAGTCCAACGTACTCACCACCAGTGCCGGGATACTCACCGACAAGTCCTACGTATTCTCCAGCATCGCCCGCCTATGAAACAGATGAT---------
>Fopius_arisanus_XM_011305221.1
---------------------------------------------------------------------------------------------------------------------------------------ATGGCCACGTCCGACTCAAAGGCACCGATAAGGACCGTTAAAAGGGTCCAATTCGGAATCATATCGCCCGATGAAATACGACGTATGTCAGTGACAGAGGGAGGCATCAGATTCCCAGAGACAATGGAGGGAGGTCGTCCAAAGCTGGGAGGTCTGATGGATCCTCGTCAAGGTGTAATAGACAGAAACTCGCGGTGTCAAACGTGCGCTGGTAACATGACAGAGTGTCCAGGTCATTTCGGTCACATCGACCTGGCAAAGCCAGTATTCCACGTTGGATTCATCACAAAAACCATAAAGATCCTTCGCTGCGTGTGTTTCTACTGCTCAAAGCTCCTGGTGAGCCCCCACAATCCAAAGATCAAGGAGATCGTGATGAAGAGTAAAGGACAGCCCCGCAAACGCCTGACATTTGTCTACGAGTTGTGCAAAAGCAAGAACATCTGCGAGGGTGGCGACGAGATGGACATC---AACAAGGAAGGAACCGAATCAACAGCACCA---GAT---CGTAAACCAGGTCATGGTGGATGTGGTAGGTATCAGCCAAATCTCCGTAGATCAGGTCTTGACGTGAGTGCAGAGTGGAAACACGTGAACGAGGACTCGCAAGAGAAAAAAATACCCCTGACAGCTGAACGCGCCTGGGAAATTCTCAAACACATATCAGACGAGGAGTCATTCATCCTGGGAATGGATCCGAAATTCGCCAGACCAGACTGGATGGTCGTGACGGTTCTGCCAGTTCCCCCACTCTCGGTCAGACCAGCTGTCATCATGTACGGATCAGCGAAGAATCAGGACGATCTGACCCACAAGCTAGCAGACATCATAAAATCAAACAATGAACTCGTGAGAAATGAACAGGCTGGTGCTGCTGCTCACATTATCTCTGAAAATATAAAAATGCTCCAGTTCCACGTTGCCACACTGGTTGATAATGACATGCCTGGGATGCCCAGGGCAATGCAAAAATCAGGAAAACCTCTGAAAGCTATAAAAGCTAGACTGAAGGGAAAGGAGGGAAGAATCCGAGGAAATTTAATGGGAAAACGTGTGGACTTTTCAGCACGAACAGTCATCACACCAGATCCCAATCTCAGGGTTGATCAGGTTGGAGTTCCCAGAAGTATAGCTCAAAATTTAACATTCCCAGAGATAGTGACACCTTTCAATATTGATAAGATGCAGGAGCTCGTGAGGAGAGGAAACTCACAGTATCCAGGGGCTAAGTACATCGTCAGGGACAATGGTGAACGAATAGACTTGAGATTCCATCCAAAACCATCGGATCTTCACCTGCAATGTGGCTATAGGGTTGAGAGACACATTCGTGATGGTGATTTAGTGATATTCAATCGTCAACCGACACTCCACAAGATGAGTATGATGGGTCACAGGGTTAAAGTACTCCCCTGGAGCACCTTCAGGATGAATTTAAGCTGTACATCACCTTACAATGCTGATTTTGATGGTGACGAGATGAATCTTCATGTCCCTCAGTCCATGGAGACACGAGCTGAGGTTGAAAATATTCACGTGACACCCAGACAGATTATAACACCTCAAGCCAATAAACCAGTAATGGGTATTGTCCAGGATACCCTGACAGCTGTAAGAAAGATGACAAAACGTGATGTCTTCATTGAGAAGGAACAGATGATGAATATTCTTATGTTTTTACCAAGTTGGGATGGCAAAATGCCACAGCCTTGCATTCTCAAACCCAAACCTCTGTGGACAGGCAAGCAGATATTCTCACTTATTATTCCAGGGAATGTAAACATGATTAGGACACACTCGACACATCCCGACGAGGAGGACGATGGGCCCTACAAGTGGATCTCACCAGGTGATACC---------AAAGTTATGGTCGAGCATGGTGAACTGATAATGGGAATTCTGTGCAAAAAAACTCTAGGAACATCTGCAGGTTCTCTTCTTCACATCTGTATGTTGGAATTGGGTCATGAAGTTTGTGGAAAATTCTATGGAAATATTCAGACTGTTATAAACAATTGGCTGTTGCTGGAGGGCCACTCGATTGGTATTGGTGACACTATTGCTGATCCCCAGACCTATCTGGAGATTCAGAAAGCCATCAAGAAGGCCAAGGAGGATGTCATAGAGGTAATCCAAAAGGCTCACAACATGGAGCTAGAGCCAACACCTGGTAACACCCTTCGGCAGACATTTGAGAATCAAGTGAATAGAATTTTGAATGACGCTCGTGACAAAACTGGAGGTTCAGCTAAAAAATCACTCACTGAGTACAACAATTTGAAGGCTATGGTGGTGTCAGGCTCCAAGGGCTCCAACATCAATATCTCTCAGGTTATTGCTTGTGTGGGACAGCAGAATGTCGAGGGTAAAAGAATTCCATTTGGTTTCAGAAAACGAACACTTCCACACTTTATCAAGGACGACTATGGTCCAGAGTCCAGAGGATTCGTTGAGAATTCTTATCTCGCTGGTTTGACACCATCGGAATTTTATTTTCACGCAATGGGAGGACGTGAGGGTCTCATTGATACTGCTGTCAAGACAGCTGAGACAGGATACATTCAGAGACGTTTGATCAAAGCTATGGAGTCTGTCATGGTGCACTACGATGGAACAGTCAGAAATTCTGTGGGACAGCTCATTCAGTTGCGTTATGGTGAGGATGGACTCTGCGGAGAAACCGTTGAATTCCAGAATTTACCGACAATTAAACTGAGTAATAAAGCATTCGAGAAGAAATTTAAATTTGATCCGACCAACGAGAGATATCTCAGGAGAATTTTCAATGAAGAGATAGTGAGGGAGATGATGGGCTCGGGAGAGGTGATATCAGAGTTGGAACGTGAGTGGGATCAGTTGAACAGGGATCGTCAGGTCCTCAGGGAGATATTTCCCAGTGGTGAATCCAAGGTGGTGCTTCCCTGCAATTTGACGAGAATGATCTGGAATGTTCAGAAGATATTTCACATCAACAAACGTGCACCCACTGATCTCAGTCCCATGAGGGTCATCCAGGGTGTCAAAGATCTCCTTGAAAAATGTATAATTGTAGCTGGTGAGGATAGACTGAGCAAACAGGCCAACGAGAATGCAACACTCCTGTTCAGATGTCTCGTGAGATCGACACTTTGCACAAAATGTGTATCAGAGGAGTTCAGATTATCGAGTGAGGCATTCGAATGGCTGATTGGTGAGATTGAGACGAGATTCCAACAGGCACAGGTTGCACCTGGAGAGATGGTCGGTGCACTGGCTGCTCAGAGTCTTGGAGAACCTGCCACACAGATGACACTCAATACTTTTCATTTTGCTGGTGTATCATCCAAGAACGTAACACTTGGTGTACCGAGGCTCAAGGAAATTATTAATATCAGTAAAAAACCAAAGGCACCGTCTCTCACGGTTTTCTTGACTGGTGCAGCTGCTAGGGATGCTGAGAAAGCTAAAAATGTTCTCTGCAGACTTGAACACACAACTCTGAGGAAGGTAACAGCCAATACAGCTATTTATTACGATCCAGATCCCCAGAATACTGTTATCGCTGAGGATCAGGAGTTCGTCAATGTCTACTACGAAATGCCTGACTTTGATCCAACGAAAATATCACCCTGGCTACTTCGCATTGAGCTGGATCGTAAACGCATGACAGATAAAAAATTGACTATGGAACAGATTGCTGAGAAGATTAATGCTGGTTTTGGTGATGATCTCAACTGTATTTTCAATGATGACAATGCAGAGAAGCTAGTCCTTCGTATTCGTATAATGAACAGTGATGATAATAAATTCCAGGACACGGAGGAGGAGACTGTTGATAAAATGGAGGATGATATGTTCCTGAGGTGCATTGAAGCTAATATGCTGAGTGATATGACGCTT------------------------------------------------------CAGGGAATCGAGGCGATAGGTAAAGTGTACATGCACTTGCCACAGACTGATGCTAAGAAGAGAATTATAATAACAGATACTGGTGAATTCAAGGCTATTGCTGAGTGGTTACTTGAGACTGATGGTACAAGTCTCATGAAGGTTTTATCTGAACGAGATGTTGATCCTGTGAGAACATTCAGTAATGACATTTGCGAGATATTCCAGGTTCTGGGGATTGAGGCTGTCCGAAAATCAGTGGAGAAAGAGATGAATGCTGTACTGCAGTTCTATGGACTGTACGTTAATTATCGACATCTTGCTCTCTTGTGTGACGTTATGACGGCTAAAGGACACTTGATGGCTATCACCCGTCATGGTATCAACAGGCAGGACACTGGTGCACTTATGAGATGCTCATTCGAGGAGACTGTTGACGTTCTCTTGGACGCAGCATCTCATGCTGAAGTGGATCCAATGAGGGGTGTCTCTGAGAACATAATCATGGGACAATTGCCGAGAATTGGAACT------------------GGATGCTTCGATTTGCTGTTGGATGCTGAAAAATGTAAACAGGGAATTGAAATACCAATGGCTGTTGGAGCTGGTGTGATGGGTGGTGCTGGTATGTTCTTTGGAAGTGCTGCA---ACACCA---AGTATGAGTCCCCAGATGACACCGTGGAATCAAGCTGGTGCTACACCAGGATATGGGGCATCAGCAATGTCACCAACGTTGGGC---------------AGTGGAATGACACCTGGTGGCGCATGTTTCTCACCATCTGGTGCTTCAGATGCATCTGGATTGTCGCCAGCTTATTCAGCTTATTCACCGCAACCTGGAAGCCCTGGAAGTCCGGGACCAAGCATGAGTCCTTATCCAATGTCACCA---GCTGGTGGTGCATCTCCGAGTTATTCACCCACATCACCAGCTTATCTTCCTACATCACCAAGTATGACACCATCGAGCCCAAATTATTCACCAACAAGTCCCACATACTCACCAACAAGTCCCAATTATTCACCAACCAGTCCAAGTTATTCACCAACGAGTCCAGGATATTCACCAGCAAGTCCCAGTTATTCACCAACGAGTCCCAGCTACTCACCAACGTCTCCAAGCTATTCGCCAACATCTCCCAGTTACTCACCAACATCTCCGAGTTATTCTCCAACGAGTCCAAGC------------------------------------------TACTCACCAACCAGTCACAGTTATTCACCTACATCTCCCAGTTACTCACCCACGTCACCGAGTTATTCACCAACGAGTCCTGGATATTCACCAACATCTCCGAGTTATTCACCAACGAGTCCTGGATATTCACCTACATCACCCAGTTATTCACCAACATCTCCGAGCTACTCCCCCAGTTCACCAAATTATACACCAGCATCTCCATCTTATTCTCCAACCTCTCCATCGTATTCACCATCATCACCTCAATATTCACCAGCAAGTCCCAGTTATTCCCCGAGCAGTCCGAAATATTCACCAACAAGTCCGAGCTATTCACCAACATCTCCATCATTCGCTGGTACATCACCCCAGTATACACCAGCGAGTCCCACATACTCACCAACATCTCCGACTTATTCACCAACGAGTCCAAGCTACTCTCCTAGCTCACCTCAACAC---ACAGCTGGTGGTAGCACGAGGTATTCACCAAGCAGTCCAAATTACTCACCAACCAGTCCAACATATTCACCATCGAGTCCTCAATATTCACCATCGAGCACCAAATATTCACCCACAAGTCCAACGTACACTCCAACGAGTCCCAGCTATTCACCAACAAGTCCAACTTATTCACCACCTGTGCCAGGGTACTCTCCAACGAGTCCAACATATTCACCAGCATCACCAGCTTATGAGCCTGATGAT---------
>Habropoda_laboriosa_XM_017939506.1
---------------------------------------------------------------------------------------------------------------------------------------ATGGCCACGTCCGACTCCAAAGCGCCTCTGCGAACCGTAAAAAGGGTCCAATTCGGCATTCTCTCTCCCGATGAGATACGTCGGATGTCAGTCACAGATGGCGGCATTCGCTTTCCAGAAACTATGGAAGGTGGTCGTCCAAAGCTTGGTGGACTTATGGACCCAAGACAAGGTGTCATTGATAGAAATTCTAGATGTCAGACATGTGCTGGTAATATGACAGAATGTCCAGGGCACTTTGGTCACATAGATTTGGCAAAACCAGTTTTTCATGTTGGTTTTATAACAAAAACAATAAAAATCTTGAGATGTGTGTGTTTTTATTGTTCAAAGCTTCTTGTCAGTCCACACAATCCAAAAATCAAAGAAATTGTAATGAAAACTAAAGGTCAACCACGTAAACGTCTCACATTTGTTTATGATTTATGTAAAAGTAAAAATATTTGTGAGGGTGGTGATGAGATGGATATT---AATAAAGAGAATCAAGAGCAACAACCTACA---GAA---AGAAAACCTGGACATGGTGGATGTGGTAGATATCAGCCCAATCTTCGAAGGTCTGGTTTAGATGTTACTGCAGAATGGAAACATGTGAATGAAGATTCACAGGAGAAGAAAATGGCACTCACAGCAGAAAGGGCATGGGAAATTTTAAAGCATATTACAGATGAAGAGTCATTTATTCTTGGTATGGACCCAAAGTTTGCCAGACCAGATTGGATGGTAGTAACAGTCTTACCTGTTCCACCCTTATCAGTTAGGCCAGCTGTTATTATGTATGGTTCTGCCAAAAATCAAGATGATTTAACACACAAACTTGCTGACATTATAAAAGCGAATAATGAATTAATAAAGAATGAACAAGCTGGAGCAGCGGCGCACGTGATATCAGAAAATATAAAAATGTTGCAATTTCATGTGGCAACTCTGGTCGATAACGATATGCCTGGCATGCCAAGAGCGATGCAGAAATCAGGCAAACCTCTAAAAGCTATAAAAGCTAGACTGAAAGGGAAAGAAGGCAGAATAAGAGGAAATTTAATGGGAAAACGTGTTGACTTCTCTGCTCGTACTGTAATTACGCCCGATCCCAACCTGCGAATCGATCAAGTCGGTGTGCCTCGAAGTATCGCTCAAAATTTAACATTCCCTGAAATTGTAACGCCTTTCAATATTGATAAAATGCAAGAGCTAGTCAGACGTGGAAATTCACAATATCCAGGCGCTAAGTATATCGTCAGAGACAATGGAGAGAGAATTGATTTAAGATTTCATCCAAAACCGTCCGATCTGCATCTACAATGTGGTTATAGAGTGGAGCGTCACATTCGAGATGGTGACCTAGTAATTTTTAATCGTCAACCGACTTTGCACAAAATGAGTATGATGGGTCACAGAGTGAAAGTTTTACCATGGAGTACATTCCGTATGAATCTTAGCTGTACCTCACCGTATAATGCCGATTTTGACGGCGATGAAATGAATTTGCACGTACCACAGTCGATGGAGACTCGTGCCGAAGTAGAAAATATTCACGTAACACCACGTCAAATTATCACACCACAGGCCAACAAACCAGTTATGGGTATTGTACAGGACACACTTACTGCTGTAAGAAAGATGACCAAGAGAGACGTTTTCATTGAAAAAGAGCAGATGATGAACATCCTTATGTTTTTGCCCAGTTGGGATGGTAAAATGCCTCAACCATGTATATTGAAACCAAAGCCTCTATGGACTGGTAAACAGATTTTCTCTCTAATTATACCAGGCAATGTGAACATGATCAGAACTCACAGTACACATCCTGATGAAGAGGATGATGGTCCATATAAATGGATTTCTCCTGGTGACACC---------AAAGTAATGGTAGAACATGGTGAACTTGTCATGGGTATCCTTTGTAAAAAGACTTTGGGTACGTCTGCTGGGTCTTTGCTTCATATTTGTATGTTAGAGTTGGGACACGAGGTTTGTGGACGATTTTACGGAAACATTCAAACTGTGATCAACAATTGGTTACTGCTTGAGGGTCACTCGATTGGTATTGGAGATACCATTGCTGATCCCCAGACCTACCTAGAGATTCAGAAAGCCATCAAGAAGGCCAAAGAGGACGTGATAGAGGTTATTCAAAAAGCACACAACATGGAGTTGGAACCCACACCTGGTAACACATTGAGGCAGACTTTCGAGAATCAAGTAAACAGAATTTTGAACGACGCTCGTGACAAGACTGGTGGCTCTGCCAAGAAATCTTTGACTGAGTACAATAATTTAAAGGCTATGGTAGTATCAGGTTCGAAGGGGTCCAACATTAATATCTCTCAAGTTATTGCTTGTGTCGGTCAACAAAACGTAGAAGGTAAACGAATTCCATTCGGTTTTCGCAAGAGAACGTTGCCACATTTCATTAAAGACGATTACGGTCCTGAGTCCAGAGGATTCGTCGAGAACTCGTATCTTGCCGGTTTGACTCCGTCTGAATTTTATTTTCACGCTATGGGAGGTCGTGAGGGTCTTATCGATACTGCTGTAAAGACTGCAGAAACTGGATACATTCAGCGTCGTCTGATAAAGGCTATGGAGTCTGTAATGGTACATTATGACGGAACGGTCAGAAACTCGGTGGGACAACTTATTCAGTTGCGTTACGGTGAGGACGGTTTATGCGGTGAAACAGTCGAGTTCCAGAATCTACCTACTATTAAATTGAGTAATAAATCATTTGAGAAGAAGTTCAAATTCGATCCAACCAACGAACGATATCTTCGTCGCATTTTCAATGAAGATATCGTTCGGGAAATGATGGGATCTGGTGAAGTAATATCTGAACTGGAAAGAGAATGGGAACAATTGAACAAGGACCGTGCTGTTCTAAGAGAGATCTTCCCCAGTGGAGAATCGAAAGTTGTATTACCTTGCAATCTGCAAAGAATGATTTGGAATGTGCAGAAAATATTCCATATAAATAAGAGAGCACCTACAGATCTTAGCCCTATGAGAGTTATACAGGGAGTGAAAGATCTTTTGGATAAATGTATCATTGTGGCTGGTGATGATAGACTTAGCAAACAGGCTAATGAAAATGCCACATTATTGTTCCAATGCTTAGTGAGATCTACTTTATGTACGAAATGCGTTTCTGAAGAATTCAGATTGTCCAGTGAAGCTTTTGAATGGCTTATTGGAGAAATTGAAACTAGGTTCCAACAAGCACAGGTATCTCCTGGTGAAATGGTAGGCGCTTTGGCTGCGCAGTCACTCGGTGAACCTGCAACCCAGATGACACTGAACACTTTCCACTTTGCTGGTGTATCATCGAAGAACGTAACCCTTGGTGTACCCAGATTAAAGGAAATTATAAATATCAGTAAAAAACCAAAGGCTCCGTCGTTGACGGTATTCTTGACTGGAGCTGCTGCGAGAGATGCTGAGAAAGCGAAGAATGTACTTTGTNNG------------------AGAAAAGTCACAGCAAACACAGCGATCTACTATGATCCAGATCCACAAAATACTGTAATCGCAGAGGATCAAGAATTCGTTAACGTCTATTATGAAATGCCTGACTTTGATCCAACTAAAATATCACCCTGGTTACTTCGTATAGAGTTGGATCGTAAGAGGATGACTGACAAGAAGTTAACTATGGAACAAATCGCAGAAAAAATTAATGCTGGTTTCGGTGACGATTTAAACTGCATTTTCAATGACGATAACGCGGAGAAATTGGTTCTGCGAATTAGGATAATGAACAGTGACGATAACAAGTTCCAAGACAGCGAGGAAGAGACTGTAGACAAAATGGAGGACGATATGTTCCTTCGATGTATCGAAGCAAATATGCTCAGTGACATGACATTA------------------------------------------------------CAGGGTATTGAAGCTATAGGAAAAGTGTACATGCATTTACCTCAAACAGATGCCAAGAAACGTATAGTTATCACAGAGACTGGCGAGTTCAAAGCAATAGCAGAGTGGTTATTGGAAACGGACGGTACAAGTTTGATGAAAGTGTTGAGCGAAAGGGATGTAGATCCTGTTAGGACATTCAGTAACGACATTTGCGAGATATTCCAAGTATTGGGTATAGAGGCTGTGAGAAAGTCGGTCGAGAAAGAAATGAACGCCGTATTGCAATTCTATGGTCTTTACGTAAACTATCGTCATCTTGCTTTGCTTTGCGACGTAATGACTGCCAAAGGACATTTGATGGCTATTACACGTCACGGAATTAACAGACAGGACACTGGTGCTCTTATGAGATGTTCCTTCGAAGAAACAGTAGACGTTTTGTTGGACGCAGCGTCTCACGCTGAAGTAGATCCGATGAGAGGAGTATCTGAGAACATTATCATGGGTCAACTTCCACGTATAGGAACA------------------GGATGTTTCGATTTGCTTTTGGATGCCGAGAAATGTAAAGCTGGTATTGAAATACCAATGGCAGTGGGTGCTGGAGTAATGGGAACTGCCGGAATGTTCTTTGGTAGTGTCGCC---ACACCG---AGCATGAGCCCTCAAATGACACCTTGG------ATGGGTGCTACACCTGGCTATGGCGCCTCGAGCATGTCACCTGGTACGAACATTTTTTATCATTTTAATGGTATGACACCCGGAGGAGCATGCTTCTCACCATCAGGAGCATCAGATGCCTCAGGACTTTCTCCAGCATACTCTGCATACTCACCACAACCTGGAAGTCCTGGAAGTCCAGGACCCAGTATGAGTCCATACCCCATGTCTCCA---GCAGGTGGTGCTTCGCCAAGCTACTCGCCTACGTCTCCTGCTTATCTACCAACGTCACCAAGTATAACACCGTCAAGCCCCAACTATTCGCCTACAAGTCCTACTTATTCACCAACCAGCCCAAACTATTCACCAACGAGTCCAAGTTATTCACCAACGAGTCCAAATTACTCACCAACGTCACCAAGCTATTCACCAACGAGTCCAAGCTACTCACCAACGTCACCAAGTTACTCGCCAACGAGTCCAAGCTACTCACCAACCAGTCCAAGCTATTCACCAACGAGCCCAAGT------------------------------------------TACTCACCAACGAGTCCAAGCTACTCACCAACGAGTCCAAGTTATTCTCCGACCAGTCCAAGTTACTCGCCAACCAGTCCAAGTTATTCTCCAACGTCTCCGAGCTATTCA---ACATCGCCAAGCTACTCACCAACGAGTCCAAGTTACTCTCCAACGAGTCCAAGCTACTCGCCAAGTTCACCAAATTACACACCAGCTTCACCGTCGTATTCTCCAACGAGTCCAAGCTACTCGCCAAGTTCTCCACAATATTCGCCAGCTAGTCCAAGCTACTCACCAAGTAGTCCAAAATATTCACCAACGAGTCCATCGTACTCGCCTACATCGCCGTCGTTCGCTGGAACCTCGCCACAATACACTCCAGCGAGTCCAACGTACTCTCCAACAAGTCCAACCTACTCACCAACGAGTCCATCGTACTCGCCCAGTTCACCCCAACAC---ACAGCGTCAGGTAGCACAAGATACTCACCCAGTAGTCCAAATTATTCACCTACTAGTCCAACGTACTCGCCAACGAGTCCACAATATTCGCCGTCGAGTACGAAGTACTCTCCAACCAGTCCAACATACACACCGACCAGTCCAAGCTACTCGCCAACGAGCCCAACGTACTCTCCGCCAGTGCCTGGTTACTCGCCGACAAGTCCCACGTATTCCCCGGCCTCACCAGCCTACGAAACAGACGAC---------
>Harpegnathos_saltator_XM_011148591.3
---------------------------------------------------------------------------------------------------------------------------------------ATGGCTACTTCGGATTCGAAGGCGCCGTTGCGTACGGTGAAGCGGGTACAATTTGGTATTCTCTCGCCAGATGAAATCCGTCGCATGTCCGTCACAGATGGCGGAATACGCTTTCCAGAAACTATGGAAGGTGGGCGTCCAAAACTGGGTGGTCTTATGGATCCAAGACAGGGTGTTATTGATAGAAATTCCAGATGTCAAACATGTGCTGGCAATATGACAGAATGTCCTGGCCACTTTGGTCACATAGATCTTGCAAAACCAGTATTTCATGTAGGATTCTTAACAAAGACTATAAAAATACTAAGATGTGTATGCTTCTATTGTTCCAAGTTGCTTGTCAGTCCTCACAATCCAAAAATAAAAGAAGTGATAATGAAAACAAAGGGACAACCACGAAAAAGACTCACACACATTTATGATCTGTGCAAAAGCAAGAATATTTGCGAAGGTGGAGATGAAATGGATATT---AATAAGGAGAATTCAGAGAACCAGCCACCAGTGGAA---AGAAAACCTGGTCACGGTGGCTGCGGCAGATACCAGCCTAATCTTAGGAGATCTGGTTTGGATGTAACCGCAGAGTGGAAACATGTGAATGAAGATTCGCAGGAAAAGAAAATAGTGCTTACGGCCGAGAGAGCCTGGGAAATCTTGAAGCACATTAAAGACGAAGAATCCTTTATTCTGGGCATGGACCCAAAGTTTGCCCGACCTGATTGGATGATAGTCACTGTGTTACCAGTACCACCATTGTCAGTGAGACCAGCAGTGATTATGTATGGCTCCGCCAAAAATCAAGACGATTTGACTCACAAACTGGCAGACATAATAAAATCAAACAACGAGCTATTACGCAACGAACAGTCCGGTGCAGCTGCGCACGTGATATCGGAGAATATCAAAATGTTACAATTCCATGCAGCAACATTGGTCGACAATGATATGCCCGGCATGCCCAGAGCGATGCAGAAGTCTGGTAAACCGTTGAAAGCTATCAAGGCTAGATTGAAAGGGAAAGAAGGTAGAATAAGAGGTAATCTGATGGGGAAGCGTGTGGACTTCTCCGCGCGTACCGTCATCACGCCAGATCCCAACTTGCGGATCGATCAAGTGGGCGTGCCGCGCAGTATAGCACAGAACTTGACATTCCCAGAGATTGTAACACCTTTTAATATCGACAAGATGCAGGTACTGGTTAGACGCGGCAATTCGCAATATCCCGGCGCGAAATACATAGTTCGCGACAACGGTGAGAGGATCGACTTGCGTTTTCATCCGAAATCGTCTGACTTGCATCTACAGTGTGGCTACAGAGTGGAACGACACATCCGAGATGGTGATCTGGTGATTTTCAATCGCCAACCGACTCTGCACAAAATGAGTATGATGGGTCATCGCGTAAAGGTGTTACCGTGGAGTACATTCCGTATGAATCTGAGTTGCACATCGCCCTACAACGCGGACTTCGACGGCGACGAGATGAATCTGCATGTACCGCAGTCGATGGAGACACGCGCGGAGGTGGAGAACATCCACGTGACTCCCCGGCAAATTATCACACCGCAAGCGAACAAACCCGTCATGGGAATCGTGCAGGATACCTTGACGGCTGTGAGAAAGATGACAAAGCGCGACGTCTTCATCGAGAAGGAGCAGATGATGAATTTGCTTATGTTTCTACCCAGCTGGGACGGCAAGATGCCACAGCCGTGTATCCTGAAGCCAAAACCGATGTGGACCGGTAAACAACTGTTCTCGCTCATCATTCCGGGAAATGTGAATATGATACGAACGCACAGCACACATCCGGATGAAGAAGATGACGGCCCATACAAGTGGATCTCTCCGGGTGACACC---------AAAGTCATGGTGGAGCATGGCGAACTCGTGATGGGTATTCTTTGCAAAAAGACGTTGGGTACATCTGCTGGGTCTCTTCTTCATATCTGTATGTTGGAGCTGGGTCACGAGGTCTGCGGACGTTTCTACGGTAACATCCAAACCGTAATTAATAACTGGTTGTTGCTCGAGGGCCACTCAATCGGTATTGGTGACACCATTGCCGATCCGCAAACCTATTTGGAGATCCAAAAAGCGATCAAGAAAGCGAAAGAAGACGTGATAGAGGTGATCCAAAAGGCGCATAATATGGAGCTGGAGCCCACCCCCGGCAACACATTACGTCAGACTTTCGAGAATCAAGTGAACAGAATACTTAACGACGCTCGTGATAAGACCGGGGGTTCCGCCAAGAAGTCTCTAACTGAATACAATAACCTGAAAGCCATGGTAGTATCAGGCTCGAAAGGTTCCAACATTAACATTTCTCAGGTTATTGCTTGCGTGGGTCAACAGAATGTTGAGGGTAAGCGTATACCATTCGGCTTCCGCAAGCGAACGCTGCCGCACTTCATTAAGGACGATTACGGTCCCGAGTCACGTGGTTTCGTCGAGAATTCGTACCTCGCCGGTCTCACTCCGTCAGAATTTTACTTCCACGCGATGGGCGGTCGCGAAGGACTTATCGATACAGCTGTGAAGACGGCCGAAACAGGTTACATCCAACGTCGTCTAATAAAAGCTATGGAATCAGTCATGGTGCATTACGACGGCACCGTAAGGAACTCCGTTGGTCAGCTAATTCAGCTGCGTTATGGCGAGGATGGACTCTGCGGCGAGACCGTCGAGTTCCAGAACTTGCCCACCATCAAAGTGAGCAACAAAGCATTCGAGAAGAAATTCAAATTTGACCCGACCAACGAGCGGTATTTGCGTCGTATATTCAACGAGGAAATTGTCCGAGAGATGATGGGCTCCGGCGAAGTAATCTCCGAACTGGAGAGAGAGTGGGAGCAATTGAACAGGGACCGCACTGTGCTCCGTGAGATCTTCCCGAGCGGAGAATCCAAGGTGGTGCTGCCCTGCAATCTACAAAGGATGATTTGGAATGTGCAAAAGATATTCCATATTAATAAGAGAGCGCCGACTGATCTCAGTCCTATGAGAGTGATTCAAGGCGTAAAGGATCTTTTAGATAAATGTATTATTGTCGCTGGCGATGATAGACTCAGCAAACAGGCGAATGAGAACGCAACATTGCTGTTCCGATGTCTCGTGAGATCAACTCTGTGTACAAAATGCGTTTCCGAAGAATTTAGACTGTCCAGCGAGGCATTCGAATGGTTGATCGGTGAAATCGAAACGCGATTCCAACAAGCTCAGGTGTCACCCGGTGAAATGGTCGGTGCCTTGGCGGCACAGTCACTTGGCGAGCCTGCCACACAAATGACCCTGAACACTTTCCACTTTGCTGGTGTATCATCGAAGAACGTAACCCTCGGCGTACCGAGATTGAAGGAGATCATTAACATCAGTAAGAAGCCGAAAGCGCCGTCGCTGACGGTTTTCTTGACGGGCGCGGCGGCGCGCGATGCCGAGAAGGCAAAGAACGTTCTCTGCCGGCTAGAGCACACGACCCTGAAAAAGGTGACGGCTAACACCGCGATCTACTATGACCCGGATCCGCAGAACACAGTGATCGCCGAAGATCAGGAGTTTGTTAACGTATACTACGAGATGCCGGACTTTGACCCCACGAAGATATCGCCGTGGCTGTTGCGTATTGAGCTAGATAGGAAACGTATGACCGACAAGAAATTAACCATGGAACAAATCGCCGAAAAGATCAATGCTGGATTCGGCGACGATCTCAATTGCATATTCAACGATGATAACGCTGAGAAACTTGTCCTGCGTATTAGAATAATGAATAGCGATGACAACAAGTTCCAGGAGACGGATGAAGAACCAATGGACAAAATGGAGGACGATATGTTCTTGCGATGTATCGAGGCAAACATGCTCAGTGACATGACTTTG------------------------------------------------------CAGGGTATCGAAGCAATTGGAAAAGTATACATGCATTTACCACAAACAGACGCTAAAAAGCGCATCGTCATCACAGAGACTGGCGAGTTTAAGGCAATTGCGGAATGGCTTTTAGAAACGGACGGGACGAGCTTAATGAAAGTTCTAAGCGAACGTGACGTTGATCCTGTCCGAACGTTCAGTAACGATATCTGCGAGATATTCCAAGTACTCGGCATCGAGGCCGTGCGTAAATCAGTAGAAAAGGAGATGAATGCTGTATTGCAGTTCTACGGTCTCTACGTGAATTATCGTCATCTCGCTTTACTTTGCGACGTCATGACAGCAAAGGGTCATCTTATGGCCATCACTCGTCACGGAATCAATAGGCAAGATACAGGTGCTCTTATGAGATGTTCCTTCGAAGAAACAGTTGACGTGTTATTGGATGCGGCTTCTCACGCGGAAGTTGACCCAATGCGAGGAGTATCTGAGAACATTATAATGGGCCAGCTTCCACGCATTGGAACG------------------GGTTGTTTTGATCTACTGCTGGACGCCGAGAAGTGCAAGGCCGGTATTGAAATTCCTATAGCAGTCGGTGCGGGTGTGATGGGATCTGCTGGCATGTTCTTCGGTAGCGTTCCTGGCATGTCC---AGTATGAGTCCTCAGATGACACCGTGG------ATGGGAGCTACTCCCGGTTATGGTGCGTCGAGCATGTCACCAGCAATGAGC---------------AGCGGCATGACGCCTGGAGGTGCATGTTTCTCGCCCTCGGGCGCTTCAGATGCATCGGGCATGTCTCCAGCGTACTCAGCTTACTCGCCACAACCGGGAAGTCCTGGTAGTCCAGGTCCGAGCATGAGTCCATTCCCGATGTCGCCG---GCAGGTGCCGCTTCGCCAAGTTATTCACCTACTTCGCCTGCGTACCTGCCCACGTCACCCAGTATGACACCATCGAGTCCGAACTACTCTCCCACAAGCCCAACTTATTCACCAACAAGTCCGAACTATTCACCGACGTCTCCGAGTTACTCGCCGACGTCTCCAAGTTATTCACCTACATCGCCTAGCTATTCACCTACGTCGCCGAGTTACTCACCTACGTCGCCCAGTTATTCACCAACGTCACCCAGTTATTCACCGACTTCACCGAGTTACTCGCCCACTAGCCCGAGT------------------------------------------TACTCGCCTACATCACCTAGTTACTCGCCAACGTCACCTAGTTACTCGCCTACATCGCCGAGTTATTCACCCACGTCACCGAGTTATTCACCCACCAGTCCAAGTTATTCACCGACGTCGCCGAGTTACTCGCCGACGTCACCCAGTTATTCACCAACATCACCAAGCTATTCACCTAGCTCGCCGAACTACACGCCCGCTTCGCCGAGTTATTCGCCGACCTCGCCGAGCTACTCGCCTAGCTCGCCGCAATATTCCCCGGCCAGTCCCAGCTATTCCCCCAGCAGTCCAAAGTACTCGCCTACTTCCCCAAGTTATTCACCAACTTCACCGTCCTTCGCTGGCACATCACCACAATATACACCTGCGAGTCCTACGTATTCGCCTACCAGTCCGACATATTCGCCAACCAGTCCGTCGTACTCGCCTAGCTCGCCGCAACAC---ACAGCCTCTGGTAGCACCAGGTACTCGCCAAGCAGTCCGAACTATTCGCCGACGAGTCCAACCTATTCGCCTACAAGTCCGCAATATTCACCATCGAGTACCAAGTATTCACCCACGTCCCCTACTTATACACCGACAAGTCCAAGTTACTCACCTACAAGTCCGACTTATTCGCCGCCAGTACCGGGGTACTCGCCCACGAGTCCTACGTATTCGCCAGCATCGCCCGCGTATGAAGCGGACGAT---------
>Lasius_niger_LBMM01000249.1
---------------------------------------------------------------------------------------------------------------------------------------ATGGCTACATCCGACTCCAAGGCGCCTCTGCGAACGGTGAAACGCGTACAATTCGGCATCCTTTCGCCGGACGAGATACGTCGTATGTCAGTCACAGATGGCGGCATACGATTTCCAGAAACTATGGAAGGTGGCCGCCCTAAACTGGGCGGTCTCATGGATCCCAGACAAGGTGTCATTGACAGAAATTCTAGATGTCAGACATGCGCTGGCAATATGACAGAGTGCCCTGGCCATTTTGGTCATATAGATCTTGCAAAACCAGTATTCCACGTGGGATTTATTACAAAGACTATAAAGATACTAAGATGCGTGTGTTTCTACTGCTCCAAATTGCTCGTCAGTCCTCATAATCCAAAGATCAAAGAAATTGTCATGAAGACAAAGGGACAGCCACGGAAGCGACTTGCGTTTGTTTATGATTTATGCAAAAGCAAGAGCATCTGCGAAGGCGGAGACGAAATGGACATC---AACAAAGAGAACGCAGAGACTCAACCGCAGATGGAT---AGAAAACCTGGTCACGGCGGTTGCGGCAGATATCAACCTAATCTCAGACGATCCGGTTTAGACGTCACCGCGGAGTGGAAGCAC---------------------------------------------------------------------------GACGAAGAGTCCTTCATCCTGGGCATGGACCCGAAATTCGCTCGACCGGATTGGATGATTGTTACG------------------------------------------------------------------GACGATCTCACCCACAAACTGGCGGACATCATCAAATCGAACAACGAGCTGCTGCGAAACGAGCAATCGGGGGCAGCGGCACACGTGATCCTGGAGAACATAAAGATGCTGCAGTTTCACGTGGCGACACTCGTTGACAACGATATGCCCGGCATGCCACGAGCGATGCAAAAATCGGGCAAACCGCTCAAAGCGATCAAAGCTCGTCTGAAAGGAAAAGAGGGTAGAATTCGAGGAAACCTGATGGGCAAGCGCGTGGACTTTTCCGCGCGCACCGTCATCACGCCCGATCCCAACTTGCGCATCGATCAAGTTGGCGTGCCGCGCAGCATAGCGCAGAACTTGACGTTTCCCGAGATCGTGACGCCGTTCAACATCGACAAGATGCAAGTGTTA------------------------------------------------------------------------------------------------------------TGCGGCTATCGGGTGGAGCGACACATCCGCGACGGTGATCTCGTCATCTTCAATCGTCAGCCGACTCTGCATAAAATGTCAATGATG------------------------------------------------------------------------GACTTCGACGGCGACGAAATGAATTTGCAC---------------------------------------------------------------------------GCGAACAAACCGGTCATGGGTATCGTGCAGGATACCCTGACGGCTGTAAGAAAGATGACGAAGCGCGATGTGTTCATCGAGAAGGAGCAGATGATGAATCTGCTCATGTTTTTGCCCAGCTGGGACGGCAAGATGCCGCAACCGTGTATTCTGAAACCGAAACCACTGTGGACCGGCAAGCAATTGTTCTCTCTCATCATACCGGGAAACGTGAACATGATACGAACGCACAGCACACATCCCGACGAGGAGGACGACGGTCCGTACAAGTGGATCTCACCGGGTGACACG------------------------------------------------------AAGAAGACCCTGGGTACGTCCGCCGGCTCTTTGCTTCACATCTGTATGCTCGAATTGGGTCACGACGTATGCGGACGCTTCTACGGCAACATTCAGACCGTCATCAATAACTGGTTGCTGCTGGAGGGTCATTCGATCGGTATTGGCGACACCATCGCCGATCCGCAGACATACCTGGAGATTCAGAAAGCGATCAAGAAGGCCAAGGAGGACGTGATAGAG---------------------------------------------------------------------------GTGAACAGAATTTTAAACGACGCCAGAGACAAGACCGGAGGTTCCGCCAAGAAATCTCTGACGGAATACAACAACTTGAAAGCCATGGTA------------------------------------------------------------CAGAACGTTGAGGGTAAACGAATACCCTTCGGTTTCCGCAAGCGAACGCTTCCGCATTTCATCAAGGACGACTACGGACCCGAGTCCCGCGGCTTTGTCGAGAACTCGTATCTCGCCGGTCTCACGCCGTCAGAGTTCTATTTCCACGCTATGGGCGGTCGTGAAGGTCTTATCGATACTGCCGTGAAGACGGCCGAGACCGGTTACATTCAACGTCGTTTGATAAAGGCTATGGAATCGGTGATGGTGCATTACGACGGTACCGTGCGCAACTCGGTCGGTCAATTGATCCAGCTGCGTTACGGAGAGGACGGTCTCTGCGGCGAGACCGTCGAGTTCCAAAATTTGCCCACCATCAAGGTGAGCAACAAGGCCTTCGAGAAGAAGTTCAAATTCGATCCGACCAACGAGCGATACCTACGACGCATATTCAACGAGGAAATTGTACGAGAGATGATGGGCTCCGGCGAGGTGATCTCCGAGCTGGAAAGAGAGTGGGAGCAGCTGAACAAGGATCGCGCTGTGCTACGGGAGATTTTCCCAAGCGGCGAGTCCAAGGTCGTCTTACCTTGCAATCTGCAGAGAATGATTTGGAACGTGCAAAAGATATTCCACATCAACAAGCGAGCGCCGACCGATCTCAGCCCCATGAGGGTGATTCAAGGCGTGAAGGATCTTCTGGATAAATGTATCATCGTCGCCGGGGACGATAGACTTAGCAAGCAGGCGAACGAGAACGCGACCTTACTATTTCAATGCTTGGTGAGGTCGACTCTATGTACGAAATGCGTCTCCGAGGAATTCAGGCTGTCCAGCGAGGCCTTCGAGTGGCTGATCGGAGAAATAGAAACCAGGTTCCAACAGGCTCAGGTGTCGCCGGGCGAAATGGTGGGCGCGTTAGCGGCGCAGTCTCTCGGCGAACCCGCCACTCAGATGACCCTGAATACTTTCCACTTCGCCGGTGTATCATCGAAGAACGTCACCCTTGGTGTACCGAGATTGAAGGAGATCATCAACATCAGCAAGAAACCGAAGGCGCCGTCGCTCACGGTGTTCCTGACAGGCGCGGCCGCGCGAGACGCCGAGAAGGCGAAGAACGTGCTCTGCCGATTGGAACACACGACGCTGAAGAAGGTGACTGCCAACACGGCGATATACTACGATCCTGATCCGCAGAACACGGTGATCGCGGAGGATCAGGAATTCGTCAACGTGTACTACGAGATGCCCGACTTCGATCCTACGAAGATATCGCCCTGGTTGCTGCGCATCGAGTTGGACAGGAAGCGAATGACCGACAAGAAGCTGACGATGGAGCAGATCGCGGAGAAGATCAACGCCGGCTTCGGCGATGACTTGAACTGCATCTTCAATGACGACAATGCCGAGAAGCTGGTGCTACGGATCCGAATAATGAACAGCGACGACAACAAGTTCCAGGACACGGAGGAAGAGACTGTGGACAAAATGGAGGACGATATGTTCCTGCGATGCATCGAGGCCAACATGCTTAGCGACATGACTCTACAGTTACAAAAAAACACGGAACACTTCCATCACGGTATTTTCCGTTGGATATTCCAGGGTATCGAAGCTATTGGCAAGGTTTATATGCATCTACCGCAAACGGACTCCAAGAAACGCATCGTTATCACGGACACGGGCGAATTCAAGGCCATCGCGGAATGGCTCTTGGAAACCGACGGAACGAGTTTGATGAAAGTATTGAGCGAAAGAGACGTAGATCCGGTACGAACCTTCAGCAACGATATCTGCGAGATATTCCAAGTCCTCGGCATCGAGGCTGTGCGGAAGTCGGTGGAAAAGGAGATGAATGCGGTGTTGCAGTTCTACGGTCTCTATGTCAACTATCGACATCTCGCTTTACTTTGCGACGTCATGACGGCGAAAGGTCATCTCATGGCGATAACACGTCACGGAATCAATAGACAGGATACCGGCGCTCTCATGAGGTGCTCCTTCGAAGAAACGGTTGATGTGCTGCTGGATGCCGCATCTCACGCGGAGGTGGATCCAATGCGTGGAGTATCCGAAAACATTATAATGGGACAACTTCCACGAATTGGGACA------------------GGATGTTTCGATTTATTATTGGATGCTGAGAAATGCAAATCCGGCATCGAGATTCCTATGGCGGTTGGCGCTGGT---ATGGGAACGGCGGGAATGTTCTTCGGCAGCGTAACTGGTATCTCCAATAGTATGAGTCCTCAGATGACTCCTTGG------ATGGGAGCTACTCCTGGCTACGGTGCATCAAGCATGTCTCCG---------------------------------------------------------------------GAAGACAAGAAGGATCTGTTACGAACTTTTATGAAATATGTATCGAAT---------------AGTCCCGGGACCGAGCATGAGTCCGTTCCCGATGTCACC---GGCGGGCGCGGCCTCGCCCAGTTACTCCCC------------------------------------------------------------------------------------------------------------------------------------------------------------------------------------------------------------------------------------------------------------------------------------------------------------------CACGTCACCGGCATATCTGCCTACGTCTCCCAGCATGACACCGTCGAGCCCGAACTATTCGCCCACGAGCCCGACGTACTCGCCGACCAGTCCAAACTACTCGCCTAC---------------------------------------------------------------------------------------------------------------ATCACCAAGTTACTCGCCGACGAGTCCGAGCTATTCACCGACATCGCCAAGCTACTCGCCGACGAGTCCAAGTTACTCGCCCACTTCACCAAGTTATTCGCCGACGAGCCCGAGCTATTCGCCCACATCGCCGAGCTACTCACCAACGAGCCCAAGCTATTCACCCACATCGCCGAGCTACTCGCCGACCTCGCCAAGTTACTCGCC---CACGAGCCCGAGCTA---CTCGCCTACGAGTCCAAGTTACTCACCGACGAGTCCAAGTTACTCACCTACAAGTCCAAGCTATTCACCCACAAGTCCGAGTTATTCGCCGACTTCACCGAGTTATTCGCCTAG---------------------------------------------------------------------------------------------------------------------------------------------
>lAthalia_rosae_XM_012395805.2
---------------------------------------------------------------------------------------------------------------------------------------ATGGCGACGTCCGACTCCAAGGCGCCGATACGCGTCGTCAAAAGAGTGCAGTTTGGCATTCTTTCCCCAGATGAAATACGACGCATGTCAGTCACTGATGGCGGGATTCGTTTTCCCGAAACAATGGAAGGTGGCCGTCCAAAGTTGGGCGGTCTCATGGATCCTAGGCAAGGGGTGATAGACAGAAATTCTCGTTGTCAGACCTGTGCTGGCAATATGACAGAGTGCCCTGGACATTTTGGGCATATTGATTTAGCAAAACCAGTTTTTCATGTTGGTTTCATAACAAAAAGTATTAAAATACTTAGATGTGTTTGCTTCTACTGCTCAAAGCTGCTTGTTAGTCCGCACAATCCCAAGATAAAAGAAATCGTGATGAAGACTAAAGGGCAACCAAGAAAGCGACTGACGTTTGTTTACGATTTGTGCAAAAGTAAAAATATATGCGAGGGTGGAGATGAAATGGATATA---AATAAGGAAGGACAAGAACAGCAACCAGCA---GAC---AGAAAACCAGGGCACGGAGGGTGTGGTAGATATCAGCCAAATCTCAGACGTTCTGGTCTTGATGTCTCTGCTGAATGGAAACATGTGAATGAAGATTCTCAGGAAAAAAAAATAGTCCTGACTGCGGAGAGAGCCTGGGAGATATTGAAACATATTACGGATGAGGAATCCTTCATTCTTGGTATGGATCCAAAGTTTGCGCGTCCAGATTGGATGATTGTTACTGTACTACCCGTACCTCCATTGTCTGTACGTCCAGCAGTTGTTATGTACGGATCGGCTAAAAATCAGGATGATTTGACACATAAATTGGCAGATATTATCAAATCGAATAATGAACTTCTGCGAAACGAGCAGGCAGGAGCTGCCACACACGTTATATCAGAGAATATAAAAATGTTACAGTTCCATGTTGCAACTTTGGTAGACAACGATATGCCAGGTATGCCTAGGGCGATGCAGAAATCCGGTAAACCTTTGAAAGCTATCAAGGCACGTTTAAAGGGGAAAGAAGGGAGAATCAGAGGGAACTTGATGGGGAAACGAGTAGATTTTTCAGCCCGCACTGTTATTACACCAGATCCCAACTTGCGAATCGACCAAGTCGGTGTGCCTCGCAGCATAGCACAAAACTTGACTTTTCCTGAAATAGTGACACCGTTCAACATAGACAAAATGCAGGAGCTAGTCCGACGGGGGAACTCACAGTATCCTGGAGCAAAGTACATAGTCAGAGACAATGGAGAGAGAATAGACCTCAGGTTTCATCCTAAACCATCAGACCTCCACTTGCAATGCGGGTACAGAGTCGAAAGACACATCAGAGATGGAGATTTAGTTATTTTCAACCGACAGCCTACGCTACACAAGATGAGTATGATGGGACACAGGGTAAAAGTATTACCCTGGAGTACCTTCCGTATGAATCTCAGCTGCACATCTCCATACAACGCTGATTTTGACGGAGATGAGATGAATCTGCACGTCCCCCAGTCCATGGAGACGAGAGCAGAGGTTGAAAATATCCACGTAACACCTCGGCAAATCATTACACCCCAGGCAAATAAGCCTGTTATGGGTATTGTACAAGATACTCTGACAGCTGTTAGAAAGATGACAAAAAGAGATGTATTCATAGAAAAGGAACAAATGATGAATATTCTCATGCATTTGCCCAGTTGGGATGGAAAAATGCCGCAACCGTGCATTCTCAAACCCAAACCTCTATGGACTGGCAAGCAAATCTTCTCCCTCATAATTCCTGGTAACGTCAACATGATAAGAACTCACGGCCCTCATCCAGATGACGAAGATGACGGCCCCTACAAGTGGATTTCGCCCGGTGATACA---------AAAGTCATGGTCGAACATGGGGAATTGGTTATGGGAATTCTGTGTAAAAAAACCTTAGGAACTTCTGCTGGATCTTTGCTTCATATTTGTATGTTGGAGCTCGGACACGAAGTTTGTGGTAGATTTTACGGAAATATTCAGACTGTTATCAACAACTGGCTGTTGCTCGAAGGTCACTCCATCGGTATTGGAGACACAATTGCCGATCCACAAACCTATTTGGAAATTCAAAAGGCAATTAAAAAAGCCAAAGAAGACGTGATAGAAGTTATACAAAAAGCACACAACATGGAGTTGGAACCAACTCCAGGTAATACGCTCAGGCAAACTTTTGAGAATCAGGTGAACAGAATCTTGAATGATGCTCGTGACAAAACTGGAGGATCTGCAAAGAAGTCACTCACGGAATACAACAATTTAAAAGCTATGGTGGTCTCAGGATCCAAAGGATCTAACATCAATATCTCCCAGGTTATTGCCTGTGTAGGACAACAGAACGTTGAAGGTAAAAGAATACCATTTGGATTCCGTAAACGAACCCTACCTCATTTCATCAAGGATGATTACGGTCCCGAGTCTAGAGGATTTGTGGAAAATTCTTACCTTGCCGGTCTCACACCTTCTGAGTTTTACTTCCACGCTATGGGAGGACGAGAAGGTCTCATTGATACTGCTGTAAAAACTGCAGAAACTGGTTACATTCAGCGTCGTTTGATCAAGGCTATGGAGTCTGTTATGGTCCACTACGATGGAACTGTAAGAAATTCTGTAGGACAACTCATTCAGCTGCGTTATGGAGAGGATGGGCTTTGCGGGGAAACTGTAGAATTTCAGAATCTTCCCACGATCAAATTGAGTACTAAGGCATTTGAGAAGAAATTTAAATTCGATCCAACCAATGAAAGATATCTTCGGCGTATATTCACCGAGGATATAGTTCGTGAAATGATGGGCTCCGGGGAGGTAATTTCAGAGCTCGAACGAGAGTGGGAACAATTGAATAAAGATCGTGTCGCGTTGCGTGAAATTTTCCCTAGTGGAGAATTTACCGTGGTACTGCCCTGTAACTTGCAGAGAATGATATGGAATGGACAGAAAATTTTCCACATTAATAAACGTGCCCCCACTGATCTCAGCCCCATCAGAGTTATACAGGGGGTTAAAGATTTATTAGAAAAGTGTATTATCGTGGCCGGTGAAGACAGACTAAGCAAACTAGCCAACGAAAATGCCACGCTGTTGTTCCAGTGCTTAGTGCGATCGACTTTGTGCACAAAGTGTGTTTCTGAGGAATTCAGACTCTCCACCGAAGCTTTTGAGTGGCTTATCGGAGAAATTGAGACTCGGTTCCAGCAGGCTCAGGTGTTCCCTGGGGAAATGGTTGGTGCATTAGCGGCTCAATCTCTTGGTGAGCCCGCGACTCAGATGACACTGAACACCTTCCACTTTGCTGGAGTATCGTCGAAGAACGTAACCTTGGGTGTGCCAAGATTGAAGGAAATTATAAATATCAGTAAAAAGCCAAAAGCTCCATCCCTAACGGTTTTCCTGACGGGAGCAGCGGCCAGAGATGCTGAAAAGGCAAAAAACGTGCTTTGTCGTCTCGAACATACAACTCTAAGGAAAGTAACAGCAAATACAGCCATTTACTACGATCCGGACCCGCAGAATACCGTCATTGCCGAAGATCAGGAGTTTGTCAATGTCTATTATGAAATGCCGGACTTTGACCCAACCAAAATCTCGCCGTGGCTCTTGCGTATCGAACTTGACAGAAAGAGAATGACAGATAAAAAATTGACTATGGAGCAGATTGCTGAAAAAATCAATGCTGGATTTGGTGACGACCTCAATTGTATTTTCAATGATGATAACGCTGAAAAATTAGTGCTGCGTATCAGAATAATGAACAGCGACGACAGTAAATTCCAAGATACCGAAGAAGAAACTGTTGACAAGATGGAAGATGATATGTTCCTTCGGTGTATCGAAGCTAACATGCTCAGTGACATGACTTTA------------------------------------------------------CAGGGTATAGAAGCAATCGGAAAAGTGTACATGCACTTGCCTCAAACAGACTCAAAGAAGCGTATCATAGTCACAGACACAGGAGAGTTCAAAGCAATTGCTGAATGGCTTTTGGAAACTGATGGAACGAGTTTGATGAAGGTTTTGAGTGAGAGAGACGTGGACCCAGTGCGAACATTCAGTAACGATATATGTGAGATATTCCAAGTACTGGGTATTGAAGCTGTTCGTAAATCGGTGGAGAAGGAAATGAACACTGTTCTACAGTTCTATGGTCTTTACGTCAACTATCGACATCTTGCTTTACTCTGTGATGTGATGACTGCCAAAGGTCATCTCATGGCCATCACTCGTCACGGTATCAATAGACAAGATACCGGAGCTCTTATGAGATGTTCTTTTGAGGAGACAGTTGACGTCTTACTTGATGCAGCTTCTCATGCAGAGGTCGATCCAATGAGGGGTGTATCTGAAAATATTATCATGGGACAACTACCGCGCCTTGGAACT------------------GGTTGCTTTGATTTACTTCTTGACGCGGAGAAATGCAAGGCTGGTATAGAAATTCCAATGGCTGTGGGCGCTGGTATGATGGGTGGAGCAGGAATGTTCTTCGGAAGTGCAGCC---ACTCCA---AGTATGAGTCCGCAAATGACACCATGGAACCAGATGGGTGCAACTCCAGGTTACGGTGCCTCCAGTATGTCGCCTGCCCTAGGT---------------AGTGGCATGACACCTGGTGGAGCCTGTTTCTCTCCCTCAGGAGCATCAGATGCTTCAGGATTATCCCCGGCATATTCGGTGTACTCACCGCAACCAGGTAGTCCTGGTAGTCCAGGACCCAGCATGAGTCCTTACCCGATGTCACCA---GCTGGTGGCGCTTCTCCGAGTTATTCTCCAACTTCTCCGGCGTATCTACCAACATCTCCGAGTATGACACCTTCGAGTCCAAACTACTCACCGACCAGTCCAACCTATTCACCTACTAGCCCTAATTACTCACCAGCTAGTCCTAGTTATTCGCCTACGAGTCCTAGTTATTCACCAACGAGTCCAAGCTACTCGCCAACGAGTCCGAGCTACTCGCCAACTTCTCCGAGTTATTCACCGACTAGCCCCAGTTACTCGCCCACAAGTCCTAGTTACTCTCCAACTTCTCCGAGT------------------------------------------TACTCGCCAACTAGCCCCAGTTACTCGCCCACGAGTCCAAGTTATTCGCCGACCAGTCCAAGCTACTCGCCCACAAGTCCAAGCTATTCTCCAACCAGCCCGAGCTACTCGCATACAAGCCCAAGTTACTCCCCGACATCTCCTAGTTACTCACCAACTTCTCCCAGCTATTCCCCCAGTTCGCCAAATTATACTCCAGCTTCACCATCGTATTCACCTACTAGTCCATCATACTCTCCTAGTTCCCCCCAATACTCACCTGCCAGTCCAAGCTATTCGCCAAGCAGCCCAAAATATTCTCCAACGAGCCCAAATTATTCACCTACTTCGCCTTCCTTTGCTAGTACTTCGCCACAGTACACACCAGCTAGCCCAACATATTCACCAACTAGCCCGACGTACTCCCCTACCAGTCCAAGCTACTCACCAAGCTCACCGCAACACACAACTGCTGGAGGTAGCACCAGATATTCGCCGAGTAGCCCTAATTACTCGCCAACTAGTCCTACCTATTCGCCGTCGAGTCCACAGTACTCACCATCCAGCACAAAGTATTCGCCTACTAGCCCGACTTACACACCTACGAGTCCTAGTTATTCGCCGACAAGCCCAACTTACTCGCCACCTGTACCTGGATATTCGCCAACAAGTCCTACCTATTCACCAGCTTCACCTGCTTACGAAACTGATGAC---------
>Linepithema_humile_XM_012375640.1
---------------------------------------------------------------------------------------------------------------------------------------ATGGCTACGTCTGACTCCAAAGCGCCTTTGCGGACGGTGAAACGCGTCCAATTCGGCATTCTTTCGCCGGATGAAATACGTCGTATGTCAGTCACAGATGGCGGCATACGATTTCCAGAAACCATGGAAGGTGGCCGCCCTAAATTGGGCGGTCTCATGGATCCAAGACAAGGTGTTATTGACAGAAATTCCAGATGTCAAACATGCGCTGGTAATATGACAGAATGCCCTGGCCATTTTGGTCATATAGATCTTGCAAAGCCAGTATTTCATGTTGGATTCATTACAAAGACCATCAAGATATTGAGATGTGAGTGTTTCTACTGCTCTAAACTGCTTGTTGGCCCTCATAATCCAAAAATTAAAGAAATTGTCATGAAGACAAAGGGACAGCCGCGGAAGCGACTTGCATTTGTTTATGATCTATGTAAAAGCAAGAACATTTGCGAAGGTGGAGATGAAATGGATATT---AACAAAGAGAATGCGGAAAGTCAGCCACAGATGGAA---AGGAAACCTGGCCACGGAGGTTGTGGTAGATATCAACCTAATCTCAGACGATCTGGGTTGGACGTCACTGCAGAATGGAAGCATGTGAATGAAGATACACAGGAGAAGAAGATAAATCTTTCAGCCGAGAGAGCGTGGGAAATTCTCAAACACATCAAGGACGAGGAATCCTTCATCCTGGGCATGGATCCGAAATTTGCCCGACCAGATTGGATGATAGTTACTGTACTTCCCGTACCACCGTTGTCTGTCAGACCCGCAGTAATCATGTACGGCTCTGCCAAGAATCAGGATGACTTGACTCACAAACTAGCGGATATCATCAAGTCGAACAACGAATTGCTGCGAAACGAGCAGTCCGGTGCGGCAGCACACGTGATCTTGGAGAACATAAAGATGCTGCAGTTTCACGTAGCGACGCTCGTCGACAACGACATGCCGGGTATGCCACGGGCGATGCAAAAGTCGGGGAAACCACTCAAGGCGATCAAGGCCCGGCTGAAGGGAAAGGAGGGGAGAATTCGAGGAAACCTGATGGGGAAACGTGTGGACTTCTCTGCGCGCACCGTCATCACACCAGATCCCAATTTGCGCATCGACCAAGTAGGCGTGCCGCGCAGTATAGCGCAGAACTTGACATTCCCCGAAATTGTGACGCCTTTCAACATTGACAAAATGCAGATATTAGTCAGGCGGGGCAATTCGCAGTATCCCGGCGCGAAGTACATCGTACGCGACAACGGTGAGAGGATTGATCTGCGCTTCCACCCCAAGACATCGGATCTGCACTTGCAGTGCGGCTACAGAGTGGAACGGCACATCCGCGACGGCGATCTCGTGATCTTCAACCGTCAGCCGACGCTGCACAAAATGAGTATGATGGGTCACCGCGTGAAGGTGTTACCCTGGAGCACATTCCGTATGAATCTGAGCTGCACGTCGCCTTATAATGCCGACTTTGACGGCGACGAAATGAATCTACACGTGCCACAATCGATGGAGACTCGCGCGGAGGTCGAAAACATTCACGTGACACCGCGCCAGATCATAACCCCGCAAGCGAACAAACCGGTCATGGGTATCGTGCAGGATACTTTAACAGCCGTGAGGAAGATGACGAAACGCGACGTTTTCATCGAGAAGGAGCAGATGATGAATCTGCTCATGTTTCTGCCCAGCTGGGACGGCAAGATGCCGCAGCCGTGCATCCTGAAGCCGAAACCACTGTGGACCGGCAAGCAATTGTTCTCTCTTATCATTCCGGGGAATGTGAACATGATACGGACGCACAGCACTCATCCAGACGAGGAGGACGACGGCCCGTACAAATGGATCTCGCCGGGCGACACC---------AAAGTAATGGTCGAGCACGGAGAGCTCGTGATGGGTATTCTCTGCAAGAAGACCCTGGGTACGTCCGCCGGATCGTTGCTTCACATCTGTATGCTGGAGCTGGGCCACGAGGTATGCGGACGCTTCTACGGCAACATTCAAACTGTCATCAACAACTGGTTGCTGCTGGAGGGTCACTCAATCGGTATCGGCGACACTATTGCCGATCCACAGACATACTTGGAAATCCAGAAGGCGATCAAGAAGGCCAAGGAGGACGTGATAGAGGTGATCCAGAAGGCGCACAATATGGAGCTGGAGCCTACTCCCGGTAACACGCTGCGTCAGACTTTCGAGAATCAAGTGAACAGAATCCTAAACGACGCTCGAGACAAAACCGGTGGTTCCGCCAAGAAATCTCTTACTGAATACAACAACTTGAAGGCTATGGTGGTGTCGGGCTCGAAAGGCTCCAACATTAATATCTCACAGGTTATCGCTTGCGTGGGTCAACAAAACGTTGAAGGTAAACGAATACCCTTCGGTTTCCGCAAGAGGACCCTGCCGCATTTCATAAAAGACGACTACGGACCCGAGTCTCGCGGTTTCGTCGAAAACTCGTACCTCGCCGGTCTCACGCCGTCGGAGTTTTACTTTCACGCTATGGGCGGTCGTGAGGGTCTTATCGATACCGCCGTAAAGACGGCCGAGACCGGTTACATCCAGCGTCGTCTGATAAAGGCTATGGAGTCGGTGATGGTGCACTACGACGGCACCGTGCGTAACTCCGTCGGCCAGTTGATCCAGCTGCGCTACGGCGAGGACGGCCTCTGCGGTGAGACCGTGGAGTTTCAGAATCTGCCCACCATCAAGGTGAGCAACAAGGCCTTCGAGAAGAAATTTAAGTTCGATCCAACCAACGAACGATACCTGCGACGCATATTCAACGAGGATATCGTCCGGGAGATGATGGGTTCCGGCGAGGTGATCTCCGAGCTGGAGAGAGAGTGGGAACAGTTGAACAAGGATCGCGCCGTGCTCCGAGAGATCTTCCCGAGCGGTGAGTCCAAGGTCGTGCTACCGTGCAATTTGCAGAGGATGATTTGGAACGTACAGAAGATTTTCCACATCAACAAACGAGCGCCGACTGATCTTAGTCCCATGAGGGTGATCCAGGGCGTGAAGGACCTTCTGGATAAATGCATCATCGTCGCCGGAGATGACAGACTGAGCAAACAGGCGAACGAGAACGCAACTTTACTATTCCAGTGCTTGGTTCGATCTACTTTATGCACGAAATGCGTCTCCGAGGAGTTTAGGCTGTCCAGCGAAGCTTTTGAATGGTTGATTGGAGAAATTGAGACGCGATTCCAGCAGGCTCAGGTGTCACCCGGTGAAATGGTCGGCGCTTTGGCAGCGCAGTCTCTCGGCGAGCCCGCCACTCAGATGACACTGAACACTTTCCACTTTGCCGGTGTGTCATCGAAGAACGTAACTCTCGGTGTGCCTCGATTGAAAGAAATCATTAATATTAGTAAAAAACCGAAAGCGCCGTCGCTCACGGTGTTCCTGACGGGCGCAGCCGCGCGAGACGCTGAGAAGGCGAAGAATGTACTTTGCCGACTCGAGCACACGACGCTGAAGAAAGTGACGGCCAACACGGCGATTTATTACGATCCGGATCCGCAAAATACAGTAATCTCGGAGGATCAGGAATTCGTCAACGTGTATTACGAGATGCCTGACTTCGACCCCACGAAAATCTCGCCGTGGTTGCTGCGTATCGAGTTGGACAGAAAACGGATGACCGACAAGAAGCTGACGATGGAGCAAATCGCGGAGAAAATCAACGCCGGCTTCGGCGATGATCTAAATTGCATATTCAACGACGACAACGCCGAGAAGCTGGTGCTGCGAATTAGGATAATGAACAGCGACGACAACAAGTTCCAGGAGACGGACGAGGAAACCGTAGATAAGATGGAAGATGACATGTTTTTACGATGCATCGAAGCGAACATGCTTAGTGACATGACTTTG------------------------------------------------------CAGGGTATCGAAGCTATCGGCAAGGTTTATATGCATTTACCACAAACAGACTCCAAGAAGCGCATTGTTATCACGGACACAGGCGAATTTAAGGCTATCGCGGAATGGCTTTTGGAAACAGACGGGACGAGCTTGATGAAAGTATTGAGCGAGAGAGACGTGGATCCTGTAAGGACCTTCAGTAACGATATCTGCGAAATATTCCAAGTGCTCGGCATCGAGGCTGTGCGGAAGTCCGTAGAAAAAGAAATGAATGCGGTGTTGCAGTTTTATGGTCTTTATGTAAATTATCGACATCTTGCTTTACTGTGCGATGTTATGACGGCGAAGGGCCATCTCATGGCAATTACACGTCACGGAATTAACAGACAAGATACCGGAGCCCTTATGAGGTGCTCCTTTGAAGAAACAGTCGATGTCTTATTGGATGCTGCATCTCATGCAGAGGTAGATCCAATGCGGGGAGTATCTGAAAACATTATTATGGGACAACTTCCGCGTATTGGGACA------------------GGATGCTTCGATTTATTATTGGACGCGGAGAAATGCAAAGCTGGTATCGAGATTCCGATGGCGGTTGGCGCAGGTATGATGGGAACAGCAGGAATGTTCTTCGGCAGTGTAACTGGTATGTCA---AGTATGAGTCCTCAGATGACTCCTTGG------ATGGGAGCTACTCCAGGTTACGGTGCCTCAAGCATGTCACCCGCTTTGAGC---------------AGTGGCATGACTCCAGGAGGTGCGTGTTTCTCGCCGTCGGGCGCGTCGGACGCGTCGGGCTTATCGCCGGCATATTCTGCTTATTCACCGCAGCCGGGAAGCCCGGGTAGTCCGGGGCCCAGCATGAGCCCGTTCCCGATGTCACCA---GCAGGCGCAGCCTCACCTAGCTACTCACCGACATCGCCTGCGTATCTGCCCACGTCTCCCAGCATGACACCGTCGAGTCCGAACTACTCGCCCACGAGTCCGACTTACTCGCCGACCAGCCCGAACTATTCGCCGACGTCGCCAAGCTACTCGCCGACAAGTCCGAGTTATTCACCGACGTCACCCAGTTACTCGCCGACAAGTCCGAGTTATTCACCGACGTCACCCAGTTACTCGCCGACCAGTCCCAGTTATTCGCCCACGTCGCCGAGTTACTCGCCGACTTCGCCGAGC------------------------------------------TACTCGCCCACATCGCCAAGTTACTCACCGACTTCACCAAGCTATTCGCCAACCTCACCGAGTTATTCGCCGACATCACCAAGCTACTCGCCGACATCACCAAGTTACTCACCGACAAGTCCAAGTTATTCTCCTACGTCGCCGAGTTACTCACCGACCTCGCCGAGCTACTCGCCTAGTTCGCCCAACTATACACCCGCGTCGCCTTCATACTCACCTACTTCACCCAGTTACTCGCCGAGTTCACCGCAGTATTCGCCCGCGAGTCCGAGTTACTCACCTAGCAGTCCAAAATATTCGCCGACAAGTCCGAGTTACTCGCCTACCTCGCCGTCGTTCGCCGGCACGTCACCGCAATATACGCCCGCGAGTCCCACTTACTCGCCGACCAGTCCGACATATTCGCCCACAAGTCCATCCTACTCGCCGAGCTCGCCACAGCAC---ACGGCATCAGGCAGTACACGTTACTCGCCCAGCAGTCCGAATTATTCGCCTACCAGTCCGACATATTCGCCCACGAGCCCGCAGTATTCACCGTCGAGCACCAAATATTCACCTACGAGTCCAACTTACACACCCACGAGTCCCAGCTACTCGCCGACAAGTCCAACGTACTCGCCGCCGGTGCCAGGATACTCACCCACGAGTCCTACGTACTCACCAGCGTCACCCGCTTACGAGACAGATGAT---------
>Megachile_rotundata_XM_003704088.2
---------------------------------------------------------------------------------------------------------------------------------------ATGGCCACGTCCGACTCCAAAGCGCCTTTGCGAACCGTGAAAAGGGTCCAATTTGGTATTCTTTCACCCGATGAAATACGTCGGATGTCAGTCACAGATGGCGGCATTCGCTTTCCAGAAACTATGGAAGGCGGTCGCCCAAAGCTTGGTGGACTTATGGACCCAAGACAAGGTGTCATAGATAGAAACTCCAGATGTCAAACATGTGCAGGAAATATGACAGAGTGTCCAGGACACTTTGGCCATATAGATTTGGCCAAACCAGTTTTTCATGTTGGTTTTATAACAAAAACTATAAAGATTTTAAGATGTGTTTGTTTTTATTGCTCAAAACTTCTTGTTGGCCCACATAATCCAAAAATTAAGGAAATTGTAATGAAAACTAAAGGTCAACCACGTAAACGCCTCACATTTGTTTATGATTTATGTAAGAGTAAAAATATTTGTGAAGGTGGTGATGAAATGGATATT---AACAAAGAGAACCAAGATCAACAAAATACA---GAT---AGAAAACCAGGGCATGGTGGTTGTGGTAGATATCAACCAAATCTTCAGAGATCAGGTTTAGATGTTACAGCAGAATGGAAACATGTAAATGAAGATTCCCAAGAAAAGAAGATAGCACTGACTGCAGAAAGAGCATGGGAAATTTTGAAGCATATTACAGATGAAGAATCATTCATCCTTGGTATGGATCCAAAATTTGCAAGACCAGATTGGATGGTGGTCACAGTTTTACCTGTCCCACCTTTGTCAGTTAGACCAGCAGTTATTATGTATGGTTCAGCCAAAAATCAAGATGACTTAACACATAAACTAGCAGACATCATTAAAGCAAATAATGAATTAATCAGAAACGAACAAGCTGGAGCTGCAGCACATGTAATATCAGAAAACATAAAAATGTTACAGTTTCATGTAGCTACTCTAGTTGACAATGATATGCCTGGCATGCCAAGGGCAATGCAGAAATCAGGTAAACCTTTAAAAGCTATAAAAGCAAGACTGAAAGGAAAAGAAGGAAGAATAAGAGGAAACTTGATGGGTAAACGTGTCGACTTTTCTGCTCGTACTGTCATTACACCAGATCCCAATTTACGAATTGATCAAGTAGGTGTGCCTAGAAGTATTGCCCAGAATTTAACATTTCCTGAAATTGTGACCCCCTTTAACATTGATAAAATGCAAGAACTCGTCAGACGTGGGAATTCACAGTATCCAGGAGCCAAGTATATTGTGAGAGATAATGGAGAAAGAATCGATTTGAGATTCCATCCAAAACCATCCGATCTGCATTTACAGTGTGGTTACAGAGTAGAACGTCACATTCGAGATGGTGATTTAGTAATCTTCAATCGTCAACCGACTCTGCATAAAATGAGTATGATGGGTCACAGAGTAAAAGTTTTACCATGGAGTACATTCCGTATGAATCTAAGTTGCACGTCACCTTATAACGCTGATTTTGACGGAGATGAAATGAATTTACACGTACCGCAGTCGATGGAAACTCGTGCAGAAGTAGAAAACATTCACGTGACCCCACGTCAAATTATCACACCGCAGGCTAATAAGCCAGTTATGGGTATTGTACAAGACACATTAACTGCTGTAAGAAAAATGACCAAAAGGGACGTTTTTATCGAAAAAGAACAAATGATGAATATTCTCATGTTCTTGCCCAGTTGGGATGGAAAAATGCCTCAACCATGTATATTAAAACCAAAGCCTTTGTGGACTGGTAAACAAATCTTTTCCTTAATCATACCAGGTAATGTAAATATGATAAGAACTCACAGTACACATCCTGATGAAGAGGATGATGGTCCGTACAAATGGATTTCTCCTGGTGATACT---------AAAGTCATGGTAGAACACGGAGAGCTTGTTATGGGAATACTTTGTAAGAAAACTCTGGGTACATCTGCTGGATCTCTGCTTCACATTTGTATGCTGGAGTTGGGACACGAAGTCTGTGGTCGGTTTTATGGAAACATTCAGACAGTGATCAACAACTGGTTACTACTGGAAGGTCACTCTATTGGTATTGGAGACACAATTGCTGATCCTCAAACATATTTAGAAATCCAGAAAGCAATTAAGAAAGCTAAAGAAGACGTGATAGAGGTTATCCAGAAAGCTCACAATATGGAGCTGGAACCTACGCCTGGTAACACCTTGAGGCAAACATTCGAAAATCAAGTAAACAGAATTTTGAACGACGCTCGTGACAAAACTGGTGGCTCTGCAAAGAAATCTTTGACTGAATACAATAATCTGAAGGCTATGGTGGTATCGGGATCAAAAGGATCCAACATTAATATTTCTCAAGTTATTGCTTGTGTAGGTCAGCAGAACGTTGAAGGTAAACGAATTCCTTTTGGTTTCCGTAAAAGAACGTTGCCACATTTCATCAAGGATGATTACGGTCCTGAGTCTAGAGGATTCGTCGAGAACTCGTATCTTGCCGGTTTGACACCGTCTGAATTTTATTTCCACGCCATGGGAGGTCGTGAAGGTCTTATCGATACTGCTGTAAAGACTGCAGAAACTGGATACATTCAGCGTCGTTTGATAAAGGCTATGGAGTCTGTAATGGTACATTACGATGGCACTGTTAGGAACTCTGTAGGTCAACTTATTCAGTTGCGTTATGGTGAAGACGGTTTGTGCGGTGAAACTGTCGAGTTCCAAAATCTACCTACTATAAAATTGAGCAATAAAGCGTTTGAGAAGAAGTTTAAATTTGACCCAACCAATGAACGGTACCTTCGTCGTATTTTCAATGAAGATATTGTTAGAGAAATGATGGGATCCGGTGAAGTAATATCTGAACTGGAAAGGGAATGGGAGCAGTTGAATAAGGATCGTGCTATACTTAGAGAAATATTCCCTAGTGGAGAATCAAAAGTTGTATTGCCTTGTAATCTTCAAAGAATGATTTGGAATGTGCAGAAAATATTCCATATCAACAAACGGGCACCTACGGATCTTAGTCCTATGAGAGTCATTCAAGGCGTGAAAGATCTTTTGGACAAATGTATTATTGTGGCTGGCGATGACAGACTTAGTAAACAGGCAAACGAAAACGCCACATTATTATTCCAATGTTTAGTAAGATCTACTCTATGCACAAAGTGTGTTTCTGAAGAGTTCCGATTATCCAGCGAAGCTTTTGAATGGCTTATCGGTGAAATTGAAACTAGATTCCAACAAGCACAGGTATCGCCAGGTGAAATGGTTGGTGCTTTAGCTGCACAGTCACTTGGTGAACCTGCAACCCAGATGACATTGAACACTTTCCACTTTGCTGGTGTATCATCAAAGAACGTAACTCTTGGTGTACCCAGGCTAAAAGAAATTATAAACATTAGTAAGAAACCAAAAGCTCCATCGTTAACAGTGTTCTTGACGGGAGCTGCAGCAAGAGATGCTGAGAAAGCGAAGAATGTACTTTGTCGATTGGAACACACAACGTTAAGAAAAGTTACGGCAAACACTGCGATTTATTATGATCCAGATCCACAAAATACTGTGATCGCAGAGGATCAGGAATTCGTTAATGTCTACTATGAAATGCCTGACTTTGATCCTACCAAAATATCGCCATGGTTACTTCGTATCGAATTAGACAGAAAGAGAATGACCGATAAAAAGTTAACTATGGAACAAATTGCGGAAAAAATTAACGCTGGCTTTGGAGACGATCTAAATTGTATTTTTAATGATGACAACGCTGAGAAACTAGTCCTACGAATTAGAATAATGAACAGCGATGATAACAAGTTCCAAGATACCGAAGAAGAGACTGTAGATAAAATGGAAGATGATATGTTCCTTCGGTGTATAGAAGCAAATATGCTCAGTGACATGACATTA------------------------------------------------------CAGGGTATCGAAGCAATAGGAAAAGTTTATATGCACTTACCCCAAACTGACTCCAAGAAACGTATCGTGATCACAGAAACTGGTGAATTTAAAGCAATAGCTGAATGGTTATTGGAAACAGATGGAACAAGTTTAATGAAAGTATTGAGCGAAAGGGACGTTGATCCTGTCAGGACATTCAGTAACGATATCTGTGAAATTTTCCAAGTCCTTGGAATAGAAGCTGTCAGGAAATCCGTGGAAAAAGAAATGAATGCTGTTTTGCAGTTTTATGGACTTTACGTAAATTATCGCCATCTTGCTTTGCTTTGTGATGTCATGACAGCTAAAGGTCACTTGATGGCTATAACCCGTCACGGTATTAATAGACAAGACACCGGTGCACTTATGAGATGTTCCTTTGAAGAAACAGTGGATGTCTTATTGGATGCAGCCTCTCACGCAGAGGTGGATCCAATGAGAGGAGTATCTGAAAACATTATTATGGGACAACTTCCAAGGATAGGAACA------------------GGATGTTTCGATTTACTACTGGATGCTGAAAAGTGTAAAGCTGGTATTGAAATACCGATGGCAGTAGGGGCTGGCGTAATGGGAACTGCTGGAATGTTCTTTGGCAGTGTCGCA---ACTCCA---AGCATGAGTCCGCAAATGACTCCCTGG------ATGGGTGCTACTCCAGGTTACGGAGCTTCAAGCATGTCTCCAGCATTAGGA---------------AGTGGTATGACGCCAGGAGGTGCATGTTTCTCGCCATCTGGAGCGTCGGATGCTTCAGGACTTTCACCTGCATATTCTGCATATTCACCGCAACCTGGAAGTCCTGGCAGTCCTGGACCCAGTATGAGTCCATACCCAATGTCACCA---GCAGGAGGTGCTTCCCCGAGTTATTCACCTACATCACCTGCATATTTGCCAACTTCACCGAGCATCACACCGTCAAGTCCTAATTACTCGCCTACCAGTCCAACTTACTCACCCACCAGTCCAAACTACTCGCCGACGAGTCCAAGTTATTCTCCAACGAGTCCAAGCTACTCACCAACGAGTCCCAGCTATTCACCAACGAGTCCGAGCTACTCGCCAACGAGTCCAAGCTACTCGCCGACGAGTCCCAGTTACTCACCAACGAGTCCAAGTTACTCGCCAACAAGTCCCAGC------------------------------------------TACTCACCAACGAGTCCCAGTTACTCGCCAACGAGTCCAAGTTATTCTCCAACGAGTCCAAGCTATTCACCGACGAGTCCAAGTTATTCTCCAACGAGTCCAAGCTACTCTCCGACGAGTCCAAGCTATTCACCAACGAGTCCGAGTTATTCACCGACAAGTCCAAGCTATTCGCCAAGTTCGCCGAATTATACGCCAGCTTCACCGTCTTACTCTCCAACGAGTCCAAGTTACTCGCCAAGTTCTCCACAATATTCGCCTGCTAGTCCAAGCTACTCACCGAGCAGCCCGAAATATTCTCCGACGAGTCCCAGCTATTCTCCGACGTCACCATCCTTCGCTGGAACCTCGCCGCAGTATACACCAGCTAGTCCAACTTACTCGCCAACGAGTCCAACGTACTCGCCGACGAGTCCTTCGTATTCTCCCAGTTCACCGCAACAT---ACAGCATCAGGAAGTACGAGGTATTCGCCGAGTAGTCCGAACTACTCGCCAACTAGCCCAACATATTCACCCACGAGTCCTCAGTACTCGCCATCGAGCACTAAATACTCGCCTACCAGCCCGACATACACGCCAACCAGTCCGAGTTATTCACCGACGAGTCCAACATACTCGCCACCGGTGCCGGGATACTCTCCAACGAGTCCCACATATTCCCCGGCATCTCCAGCCTACGAGACAGACGAT---------
>Melipona_quadrifasciata_KQ435878.1
---------------------------------------------------------------------------------------------------------------------------------------ATGGCCTCGTCCGACTCTAAAGCGCCTCTGCGAACTGTAAAAAGGGTCCAGTTTGGTATTCTTTCGCCAGATGAGATACGTCGAATGTCCGTCACAGATGGAGGCATTCGCTTTCCAGAAACTATGGAGGGTGGCCGTCCAAAGCTTGGTGGACTTATGGACCCAAGACAAGGTGTCATTGATAGAAATTCTCGGTGTCAAACGTGTGCTGGTAACATGACAGAATGTCCAGGACACTTTGGTCACATAGATTTGGCAAAACCAATTTTTCATGTTGGTTTTATAACAAAAACAATAAAAATTTTGAGATGCGTGTGTTTTTATTGTTCAAAACTTCTTGTCAGTCCACACAATCCGAAAATTAAAGAAATTGTTATGAAAACTAAAGGTCAGCCACGGAAACGTCTCACGTTCGTTTACGATTTGTGTAAAAGTAAAAATATATGCGAGGGTGGAGATGAGATGGACATT---AACAAAGAAAATCAAGAACAACAATCTACA---GAT---AGAAAACCAGGACATGGTGGTTGTGGTAGATATCAGCCGAATCTCCGGAGATCTGGATTAGATGTCACCGCAGAATGGACGCATGTAAATGAAGATTCGCAAGAAAAGAAAATGGCCCTTACGGCAGAGAGAGCTTGGGAAATTTTAAAGCACATTACAGATGAAGAATCATTTATTCTTGGTATGGACCCAAAATTCGCACGACCCGATTGGATGGTAGTAACTGTTTTGCCTGTTCCACCGTTGTCTGTTAGGCCGGCAGTTATTATGTACGGTTCTGCCAAGAATCAAGACGATTTAACACACAAGCTTGCTGATATTATAAAAGCAAATAACGAATTAATTAGAAACGAACAAGCTGGAGCAGCAGCACACGTCATATCGGAAAATATAAAAATGTTACAGTTTCATGTAGCAACGTTAGTTGATAACGATATGCCCGGTATGCCACGAGCTATGCAGAAATCGGGAAAACCATTAAAAGCTATAAAAGCGAGGTTGAAAGGAAAGGAAGGCAGAATAAGAGGAAATTTAATGGGCAAACGTGTTGACTTCTCTGCTCGTACTGTTATTACTCCTGATCCTAATTTACGGATCGATCAGGTTGGTGTACCTCGGAGTATTGCACAGAATTTAACATTCCCGGAAATTGTAACGCCTTTCAATATCGATAAAATGCAAGAACTTGTCAGACGAGGAAATTCGCAATACCCAGGCGCCAAGTATATTGTCAGAGATAATGGTGAAAGAATTGATTTAAGGTTCCATCCGAAACCATCTGATTTACATCTACAGTGTGGCTACAGAGTGGAACGTCATATTCGCGATGGTGACTTAGTAATTTTCAATCGACAGCCAACGCTTCATAAAATGAGTATGATGGGCCATAGAGTAAAAGTGTTACCATGGAGTACATTCCGTATGAATCTCAGTTGTACGTCTCCTTATAACGCCGATTTCGACGGTGACGAAATGAATCTACACGTCCCACAGTCAATGGAAACCCGAGCGGAAGTAGAAAATATTCATGTGACACCCCGTCAGATCATTACGCCACAAGCTAATAAACCAGTCATGGGTATTGTACAGGATACACTTACTGCTGTGAGAAAGATGACGAAGAGGGACGTTTTCATAGAAAAGGAACAAATGATGAACATCCTTATGTTCTTACCAAGCTGGGATGGCAAAATGCCTCAGCCATGCATATTAAAACCAAAGCCCTTATGGACTGGTAAACAAATCTTTTCTTTAATTATACCAGGCAATGTGAATATGATAAGAACTCACAGTACACATCCGGACGAAGAAGATGACGGCCCGTACAAATGGATTTCACCTGGTGATACG---------AAGGTCATGGTAGAGCACGGAGAACTCGTTATGGGCATTCTCTGTAAGAAAACTTTGGGTACGTCTGCTGGATCTCTGCTTCACATTTGTATGTTAGAACTAGGACACGAGGTTTGTGGACGATTTTACGGAAACATTCAAACTGTAATTAACAATTGGTTACTACTAGAAGGTCACTCAATTGGTATTGGAGATACTATTGCCGATCCACAGACTTATTTAGAAATTCAGAAAGCCATTAGGAAAGCCAAAGAGGACGTGATAGAGGTAATTCAGAAAGCTCACAACATGGAATTAGAGCCAACTCCTGGTAACACTTTGAGGCAGACTTTCGAAAATCAAGTAAACAGAATTCTAAACGACGCTCGTGATAAAACTGGTGGCTCTGCTAAGAAATCTTTGACCGAGTACAACAATCTAAAGGCCATGGTAGTGTCAGGATCAAAGGGATCTAACATCAATATCTCTCAGGTTATTGCTTGCGTCGGTCAGCAGAACGTAGAAGGTAAACGTATTCCGTTCGGTTTTCGCAAAAGAACGTTGCCACATTTCATCAAGGATGATTATGGTCCTGAATCCAGAGGATTCGTTGAAAACTCGTACCTTGCTGGTTTAACACCATCCGAGTTTTATTTTCACGCCATGGGAGGTCGTGAGGGTCTTATCGATACTGCTGTAAAAACTGCAGAAACTGGGTACATCCAGCGTCGTTTGATAAAGGCTATGGAGTCTGTAATGGTGCATTACGACGGAACAGTTAGAAACTCCGTGGGACAGCTTATCCAATTGCGTTATGGCGAGGACGGTCTATGCGGCGAAACTGTTGAATTTCAGAATTTGCCTACCATTAAATTAAGTAATAAAGCATTTGAGAAAAAGTTCAAGTTTGACCCAACCAACGAACGATATCTTCGTCGTATCTTTAACGAAGATATTGTTCGAGAAATGATGGGATCTGGCGAAGTCATATCCGAACTAGAAAGAGAATGGGAACAGTTGAACAAAGATCGTGCTGTACTCAGAGAGATTTTTCCTAGTGGAGAATCGAAAGTTGTACTGCCTTGTAACTTGCAAAGAATGATTTGGAATGTACAAAAGATTTTCCATATAAATAAGCGTGCACCTACTGATCTTAGCCCTATGAGGGTCATACAAGGTGTAAAGGATCTTTTGGATAAGTGTATCATTGTAGCTGGTGAGGATAGACTTAGCAAACAGGCTAATGAGAATGCCACATTATTATTCCAGTGTTTAGTGAGATCCACTTTATGTACAAAATGTGTTTCTGAAGAATTTCGATTATCTAGTGAAGCCTTTGAATGGCTTATTGGAGAAATTGAAACTAGATTCCAACAAGCACAGGTATCACCGGGAGAAATGGTAGGTGCTTTGGCTGCACAATCGCTTGGTGAACCTGCAACTCAAATGACACTGAATACTTTCCATTTTGCTGGTGTATCGTCAAAGAACGTAACTCTTGGTGTACCGAGATTGAAGGAAATTATAAACATTAGTAAGAAACCGAAGGCTCCATCTTTGACTGTATTTTTGACGGGAGCTGCAGCAAGAGATGCCGAGAAAGCAAAGAATGTGCTATGTCGGTTGGAACATACCACACTGAGAAAAGTTACGGCAAACACTGCGATCTACTATGATCCAGATCCACAAAATACTGTAATAGCAGAAGATCAAGAATTCGTCAATGTATATTACGAAATGCCTGATTTTGATCCAACTAAAATATCACCATGGTTACTTCGAATTGAACTAGATCGCAAGAGGATGACTGATAAGAAATTAACCATGGAACAAATTGCGGAAAAAATTAATGCTGGTTTCGGTGACGATTTGAACTGTATCTTTAATGACGATAACGCCGAGAAATTAGTTTTACGAATTAGAATAATGAATAGCGACGATAACAAGTTCCAAGACAGTGAGGAAGAGACTGTAGATAAAATGGAAGATGATATGTTTCTTCGATGCATCGAAGCAAATATGCTCAGTGATATGACATTA------------------------------------------------------CAGGGTATTGAAGCGATAGGAAAAGTGTATATGCATTTACCTCAAACTGATGCTAAGAAACGTATAGTTATCACGGAAACTGGTGAATTTAAAGCAATAGCAGAATGGTTATTGGAAACGGATGGTACGAGTTTGATGAAAGTGTTGAGCGAAAGAGACGTCGATCCGGTTAGAACATTTAGTAATGATATTTGCGAGATATTCGAAGTATTGGGTATAGAGGCTGTGAGAAAATCGGTAGAGAAAGAAATGAACGCTGTTCTGCAATTCTACGGCCTTTATGTAAACTATCGTCATCTAGCTTTGCTTTGTGATGTAATGACTGCAAAAGGTCACTTGATGGCTATAACACGTCATGGAATCAACAGACAGGATACAGGTGCTCTTATGAGATGTTCCTTCGAAGAAACAGTAGACGTTTTGTTAGATGCAGCTTCTCACGCAGAGGTGGATCCTATGAGAGGAGTGTCTGAAAACATCATCATGGGACAACTTCCGCGTATAGGGACAGGTATTGAT---------GGATGTTTCGATTTACTATTAGACGCTGAGAAATGTAAAGCTGGTATTGAAATACCAATGGCAGTGGGTGCCGGTGTAATGGGAACTGCTGGAATGTTCTTTGGTAGTGTTGCT---ACACCA---AGTATGAGTCCTCAAATGACACCTTGG------ATAGGCGCAACACCTGGTTATGGTGCTTCGAGTATGTCGCCTGCATTGGGT---------------AGTGGTATGACGCCAGGAGGAGCGTGCTTCTCCCCATCAGGAGCATCAGATGCCTCAGGACTTTCTCCTGCGTATTCTGCATATTCACCACAACCTGGAAGTCCAGGAAGCCCAGGACCTAGCATGAGTCCGTATCCAATGTCACCA---GCGGGTGGTGCTTCACCAAGTTATTCACCTACGTCACCCACCTACTTACCAACATCGCCGAGTATAACACCATCGAGTCCTAATTATTCGCCAACGAGTCCCACTTATTCACCTACTAGTCCAAACTACTCGCCGACAAGTCCAAGTTATTCGCCAACGAGTCCGAGCTATTCACCAACGTCACCAAGTTATTCACCAACAAGTCCAAGCTACTCACCAACATCGCCAAGTTATTCGCCAACGAGTCCAAGTTATTCGCCAACTAGTCCGAGCTATTCGCCAACGAGTCCGAGT------------------------------------------TATTCGCCAACGAGTCCGAGCTACTCACCAACGAGTCCAAGTTACTCTCCAACAAGTCCGAGCTATTCACCAACGTCTCCAAGCTACTCACCGACAAGTCCATCGTACTCACCAACATCGCCGAGTTATTCGCCAACAAGTCCAAGTTATTCACCAACAAGCCCAAGTTATTCGCCGAGCTCACCGAATTATACACCAGCCTCACCGTCTTATTCTCCAACGAGTCCAAGTTATTCGCCAAGTTCTCCACAATATTCACCAGCTAGTCCAAGTTATTCGCCGAGTAGTCCAAAATATTCACCAACAAGCCCGTCGTATTCGCCTACGTCGCCGTCGTTCGCTGGAACTTCGCCACAGTATACGCCAGCAAGTCCGACGTACTCTCCAACGAGTCCAACTTATTCGCCGACCAGCCCATCGTACTCTCCCAGTTCACCACAGCAC---ACAGCATCGGGAAGTACCAGATATTCACCCAGTAGTCCAAATTATTCCCCTACTAGTCCGACGTATTCGCCTACGAGTCCTCAATATTCACCGTCGAGTACCAAATACTCGCCTACCAGTCCAACGTATACACCAACCAGCCCGAGTTACTCACCAACGAGTCCAACATATTCTCCACCGGTACCTGGTTATTCGCCGACGAGTCCTACGTATTCTCCGGCGTCACCAGCCTACGAAACAGACGAT---------
>Microplitis_demolitor_XM_008560113.2
---------------------------------------------------------------------------------------------------------------------------------------ATGGCCACGTCCGACTCGAAAGCTCCGATAAGGACCGTTAAAAGAGTGCAATTTGGTATTCTTTCTCCAGATGAAATCCGCCGTATGTCTGTCACCGAGGGTGGCATCAAATTTCCTGAAACGATGGAAGGAGGCCGCCCAAAACTTGGTGGTCTTATGGATCCGCGACAGGGTGTCATTGACAGGAATTCACGATGTCAAACTTGCGCTGGTAACATGACAGAGTGTGCTGGTCATTTTGGACACATTGATCTAGCTAAGCCGGTATTTCACGTTGGATTTATCACTAAAACAATTAAAATATTACGGTGTGTATGTTTCTACTGTTCAAAATTACTTGTAAATCCTCACAATCCCAAAATCAAGGAGATTGTCATGAAAAGTAAAGGTCAGCCTCGTAAGAGGCTTACGTTCGTCTACGATTTGTGTAAAAGTAAAAATATTTGTGAAGGAGGAGATGAAATGGATATC---AACAAAGACGGTATTGAAGCACCACCACCT---GGA---AGCAAACAAGGACACGGTGGATGTGGTAGATACCAACCAACGTTGCGTAGAACTGGACTAGACATAACTGCTGAGTGGAAGCATGTAAATGAAGATTCTCAGGAGAAAAAAATTGTTTTAACAGCCGAACGTGCCTGGGAAATTCTCAAGCATATCGTTGACGAGGAGTCATTTATACTTGGAATGGATCCAAAATTCGCAAGACCCGATTGGATGATAGTCACAGTCTTACCAGTTCCTCCTCTATCAGTAAGACCAGCTGTCATCATGTACGGGTCTGCTAAAAACCAAGACGATTTAACTCACAAGCTGGCTGACATCATCAAAGCCAATAACGAGTTGTTGCGTAATGAGCAAGCTGGTGCAGCTACACACGTTATCTCCGAGAATATTAAAATGCTGCAGTTTCACGTGGCGACACTCGTCGACAATGACATGCCGGGAATGCCAAAAGCTATGCAGAAGTCCGGTAAACCCTTAAAAGCCATCAAAGCAAGACTGAAAGGTAAGGAAGGTCGTATACGTGGTAACCTTATGGGTAAACGTGTTGACTTCTCAGCCCGTACTGTTATCACGCCAGACCCAAATTTACGTATAGACCAGGTCGGCGTGCCCCGTAGTATTGCTCAAAATTTAACATTCCCAGAAATAGTTACTCCATTTAATATTGACAAAATGCAGGAACTAGTACAGCGTGGAAATTCACAGTATCCTGGAGCCAAGTACATAGTACGAGACAATGGTGAACGTATCGACTTGAGGTACCATCCAAAACCATCAGATTTACATCTCCAGTGTGGGTACCGAGTTGAGAGACACATTCGAGATGGTGATCTAGTTATTTTCAACCGACAACCCACTCTGCATAAAATGAGTATGATGGGCCATCGTGTCAAAGTCCTACCTTGGAGTACATTCCGTATGAATTTAAGTTGCACGTCACCTTACAACGCTGATTTTGATGGTGATGAAATGAATCTTCACGTTCCGCAGTCTATGGAGACACGAGCTGAAGTTGAGAATATTCACGTGACACCACGTCAAATTATTACTCCACAAGCAAACAAACCTGTCATGGGTATCGTACAGGACACGCTCACGGCCGTGAGAAAAATGACTAAGCGCGATGTTTTTATTGAGAAAGAACAGATGATGAATATACTTATGTTTTTACCCAGCTGGGATGGTAAAATGCCTCAGCCATGTATTTTAAAACCTAAACCTCTCTGGACTGGTAAACAAATATTCTCTCTCATTATTCCTGGTAATGTCAATATGATCCGTACTCACAGTACCCATCCAGATGAAGAGGATGATGGTCCGTACAAATGGATTTCTCCAGGAGACACC---------AAAGTAATGGTAGAACATGGAGAACTAGTTATGGGTATTTTGTGTAAGAAAACCCTGGGTACATCTGCCGGTTCATTGCTTCATATTTGTATGCTGGAGTTGGGTCACGAAGTGTGCGGTAGATTTTATGGTAACATCCAGACTGTAATCAATACTTGGTTATTGCTTGAAGGTCACTCGATTGGTATTGGAGACACCATTGCCGATCCGATGACTTATTTGGAAATCCAGAAAGCTATTAAGAAAGCCAAAGAGGATGTAATAGAAGTAATTCAGAAAGCCCACAACATGGAACTGGAGCCGACACCTGGTAATACACTGCGACAGACTTTTGAGAATCAGGTAAACAGAATTTTGAACGACGCTCGTGACAAAACTGGAGGTTCTGCTAAGAAATCCTTGACTGAATACAATAACTTGAAGGCTATGGTGGTATCGGGATCCAAGGGATCCAACATTAACATTTCTCAGGTTATTGCTTGTGTAGGTCAACAGAACGTTGAGGGTAAGCGTATTCCATTTGGTTTCCGAAAACGTACTCTGCCGCATTTCATCAAAGACGATTACGGTCCCGAGTCTCGAGGCTTCGTTGAGAACTCATATCTTGCTGGTCTTACTCCTTCGGAATTTTATTTCCACGCTATGGGAGGTCGTGAAGGTCTTATCGATACTGCTGTAAAAACTGCTGAGACTGGATATATTCAACGTCGTTTGATAAAGGCTATGGAGTCTGTAATGGTTCACTACGACGGCACAGTAAGAAATTCTGTCGGTCAGTTGATCCAGTTGCGTTACGGAGAAGATGGTTTGTGTGGAGAGACAGTAGAGTTTCAGAATCTACCGACGATAAAATTGAGTAACAAAGCATTTGAGAAGAAGTTTAAATTTGATCCCAGCAATGAAAGATATCTCAGACGAATATTTTCTGAGGATATTGTAAGAGAAATGATGGGATCTGGTGAAGTTATCTCTGAGCTTGAACGTGAATGGGATCAATTGTCCAGAGATCGTGCTGTTCTACGTGAAATTTTCCCCAGCGGTGAGTCAAAAGTTGTATTACCTTGTAATCTACAGAGAATGATCTGGAATGTACAGAAAATTTTCCATATCAACAAACGAGCGCCCACTGATCTCAGTCCTATGAGAGTTATTCAAGGTGTCAAAGATTTACTGGAGAAGTGTATTATTGTAGCTGGTGAAGATCGTCTGAGCAAACAAGCCAACGAAAATGCTACGCTGCTTTTCCGTTGTCTCGTACGTTCAACTCTGTGCACAAAATGTGTGTCTGAAGAATTCCGATTGTCAAGTGAGGCCTTTGAATGGTTGATTGGAGAAATAGAAACACGGTTCCAACAAGCTCAAGTGTCACCCGGTGAAATGGTTGGTGCACTGGCTGCTCAATCACTTGGTGAACCTGCAACTCAGATGACACTTAATACTTTCCATTTTGCTGGTGTATCATCAAAAAACGTAACTCTTGGTGTCCCTCGTTTGAAAGAAATTATTAACATCAGTAAACGGCCAAAAGCTCCCTCGCTAACTGTATTTTTAACTGGCGCAGCTGCTAGAGATGCTGAGAAAGCAAAAAATGTACTTTGTCGTCTCGAGCACACGACCTTGAGAAAGGTAACAGCCAACACAGCTATTTACTATGACCCAGATCCACAAAATACCGTGATCGCTGAAGATCAAGAGTTTGTAAATGTTTACTACGAAATGCCTGACTTTGATCCAACCAAAATATCACCATGGCTACTTCGTATCGAGTTGGATCGCAAGAGAATGACTGATAAAAAATTAACCATGGAACAAATTGCTGAAAAAATAAACGTTGGTTTCGGTGATGATCTTAATTGTATATTTAATGATGACAATGCTGAGAAATTAGTTTTACGAATAAGAATAATGAACAGTGATGACAATAAATTCCAAGATGCTGACGAGGAGAGCGTTGATAAAATGGAGGATGATATGTTTTTACGTTGTATCGAAGCAAATATGCTTAGTGATATGACACTA------------------------------------------------------CAAGGTATTGAAGCTATTGGGAAAGTATACATGCATTTACCACAAACAGACGCCAAGAAACGTATTATTGTAACAGATACAGGTGAATTCAAAGCCATAGCTGAGTGGTTGCTGGAAACAGATGGTACGAGTTTGATGAAAGTACTGAGTGAACGTGATGTCGATCCTGTCAGGACATTCTCGAACGATATTTGTGAAATATTCCAAGTGCTGGGTATTGAGGCAGTACGTAAATCTGTTGAAAAAGAAATGAACGCTGTGTTGCAATTCTACGGTCTGTATGTAAACTACCGTCACTTGGCGTTGCTTTGTGATGTAATGACTGCTAAAGGACACTTGATGGCTATTACACGTCACGGTATCAACAGACAGGACACTGGTGCGCTTATGAGATGTTCATTTGAGGAAACTGTTGATGTACTGCTCGATGCAGCTTCTCATGCTGAGGTCGATCCAATGAGAGGTGTGTCAGAGAATATTATTATGGGACAATTGCCACGTATTGGTACA------------------GGATGCTTTGATTTACTGCTCGACGCTGAAAAATGTAAGCAGGGTATTGAAATTCCGTCGGTTGTGGGCGCGAGTGTCATGGGCGGAGCTGGCATGTTCTTCGGAAGTGCAGCT---ACGCCA---AGTATGAGTCCACAGATGACTCCTTGGAACCAAATGGGAGCCACTCCTGGCTACGGTGCATCTGCCATGTCTCCAGCTTTAGGA---------------AGTGGTATGACACCTGGAGGAGCTTGCTTCTCACCATCTGGTGCTTCAGACGCATCAGGTTTATCACCAGCGTACTCGGCGTACTCACCACAACCTGGCAGCCCTGGAAGTCCAGGTCCAAGTATGAGTCCTTACCCAATGTCACCA---GCAGGCGGCGCATCGCCCAGTTACTCACCAACTTCACCGGCATATTTACCAACGTCTCCAAGTATGACTCCGTCGAGCCCCAACTACTCTCCAACTAGTCCAACGTACTCGCCGACTAGTCCAAATTACTCACCAACGTCTCCCAGCTACTCTCCAACAAGCCCAGGCTATTCTCCAGCAAGTCCAAGCTACTCACCAACCAGCCCCAGTTATTCGCCTACGTCTCCAAGCTATTCACCAACTAGTCCGAGTTATTCTCCGACAAGTCCCAGCTACTCTCCCACATCCCCCAGT------------------------------------------TATTCTCCTACCTCACCAAGTTATTCACCTACAAGTCATAGCTATTCTCCAACAAGCCCCAGCTATTCTCCGACAAGTCCTGGGTACTCGCCAACGAGTCCCAGCTATTCTCCAACAAGTCCAGGCTATTCTCCAGCGGGACCAAGTTATTCACCAACCAGTCCATCATATTCGCCAAGTTCACCCAACTACACACCTCAATCACGCTCTTATTCACCAACAAGTCCCTCATATTCACCAAGCTCACCACAATATTCACCAGCCAGCCCGAGCTATTCACCCAGCAGTCCAAAATATTCTCCAACGAGTCCGAGTTACTCGCCAACGTCACCATCATTCGCTGGCACCTCACCTCAATACACACCAACGAGTCCAACGTACTCGCCTACCAGCCCAACTTACTCCCCAACGAGTCCCTCATACTCACCGAGCTCACCTCAACAC---ACCGCTGGTGGTAGCACAAGATATTCGCCCAGTAGTCCGAACTATTCGCCCACCAGCCCCACCTATTCACCCTCAAGTCCACAATACTCTCCATCAAGTACAAAATATTCTCCCACAAGTCCAACCTACACACCAACATCTCCAAGCTATTCACCAACCAGCCCAACTTACTCTCCTCCAGTGCCTGGTTATTCACCAACAAGTCCAACATATTCACCAGCTTCGCCAGCCTACGAGACCGATGAC---------
>Monomorium_pharaonis_XM_012676574.2
---------------------------------------------------------------------------------------------------------------------------------------ATGGCGACGTCCGACTCCAAAGCACCTCTGCGAACGGTGAAACGGGTCCAGTTTGGCATCCTGTCGCCAGATGAAATACGTCGTATGTCAGTTACTGATGGTGGCATACGGTTTCCTGAAACTATGGAAGGTGGTCGCCCTAAACTGGGTGGCCTCATGGATCCACGGCAAGGTGTTATTGACAGAAATTCCAGGTGTCAGACTTGTGCCGGCAATATGACAGAATGCCCTGGCCATTTTGGTCATATAGATCTAGCAAAACCAGTATTCCATGTAGGATTTATTACCAAAACTATAAAGATATTGAGATGTGTGTGCTTCTACTGCTCCAAATTGCTTGTTAACCCTCATAATCCAAAGATTAAAGAAATTGTCATGAAGACGAAGGGTCAGCCACGAAAACGACTTGCATTCGTTTACGATCTGTGTAAAAGCAAGAACATTTGCGAAGGCGGAGATGAGATGGACATT---AATAAGGAGAATATGGAAACTCAACCGCAA---GAC---AGAAAACCAGGACACGGTGGATGTGGTAGATATCAGCCCAATCTCAGACGATCCGGCTTAGATGTAACTGCAGAGTGGAAGCATGTAAACGAGGATTCACAAGAAAAGAAGATAATTCTCTCGGCCGAGAGGGCCTGGGAAATCTTGAAGCACATTAAGGACGAGGAGTCCTTCATCTTGGGCATGGATCCGAAATTTGCTAGGCCGGATTGGATGATAGTCACGGTGTTGCCAGTGCCACCGTTGTCTGTGAGACCTGCAGTTATCATGTATGGTTCTGCTAAAAATCAGGATGACTTGACGCACAAACTGGCGGACATTATTAAGTCGAACAACGAGTTACTACGAAACGAACAATCCGGCGCGGCAGCGCACGTGATCTCCGAGAACATAAAGATGCTGCAATTCCATGTGGCGACGCTTGTCGACAATGACATGCCTGGGATGCCCCGGGCGATGCAAAAGTCGGGCAAACCGCTTAAAGCGTTGAAAGCCCGACTGAAAGGAAAGGAAGGCAGGATTCGTGGAAATTTGATGGGTAAACGCGTGGACTTCTCCGCGCGTACCGTTATCACGCCGGATCCTAATCTGCGCATCGATCAGGTGGGTGTCCCGCGCAGTATAGCGCAGAACTTGACATTTCCAGAGATTGTGACGCCCTTCAACATTGACAAGATGCAAGTACTGGTTAGGCGTGGCAATTCACAATATCCCGGCGCGAAGTACATTGTTCGCGACAACGGCGAGAGAATCGATTTGCGTTTCCATCCCAAATCCTCGGATCTGCATTTGCAATGCGGCTACCGAGTAGAACGGCACATCCGCGACGGCGATCTCGTCATCTTCAATCGTCAGCCGACTCTTCACAAGATGAGTATGATGGGTCATCGTGTCAAGGTGTTGCCATGGAGCACGTTTCGCATGAATTTGAGCTGCACGTCGCCATACAACGCTGACTTTGATGGCGACGAAATGAATCTGCACGTGCCACAATCGATGGAGACGCGCGCCGAGGTTGAGAACATTCACGTGACGCCGCGACAGATTATCACCCCGCAGGCGAACAAGCCAGTCATGGGAATTGTACAGGATACCTTAACAGCAGTCAGGAAGATGACTAAGCGCGACGTATTCATCGAGAAGGAGCAAATGATGAATCTGCTCATGTTTTTACCGAGCTGGGACGGCAAAATGCCGCAGCCGTGTATTCTGAAGCCGAAGCCGCTGTGGACTGGCAAGCAGTTGTTCTCCCTTATCATCCCGGGTAATGTAAACATGATACGAACGCACAGCACACATCCAGACGAAGAGGACGACGGTCCGTACAAATGGATCTCGCCAGGCGACACC---------AAAGTAATGGTGGAACATGGCGAACTTGTGATGGGTATTCTCTGCAAAAAGACTCTGGGTACCTCCGCCGGATCTTTACTTCACATCTGTATGCTCGAACTGGGCCACGAAGTGTGCGGACGTTTCTACGGTAACATTCAAACTGTTATCAACAATTGGCTGTTATTGGAGGGTCATTCAATCGGTATTGGCGACACTATTGCCGATCCGCAGACATACTTGGAGATCCAGAAGGCGATCAAGAAGGCTAAAGAGGACGTGATAGAGGTGATTCAGAAGGCGCACAACATGGAACTCGAGCCCACGCCTGGCAACACACTTCGCCAGACCTTTGAAAATCAGGTGAACAGGATACTGAACGACGCTCGAGACAAGACCGGTGGCTCTGCAAAGAAGTCCTTGACAGAATACAATAATTTGAAGGCCATGGTGGTGTCGGGTTCGAAAGGCTCCAACATCAATATCTCTCAAGTCATCGCTTGCGTCGGTCAACAGAATGTCGAGGGTAAACGTATACCCTTTGGCTTCCGTAAAAGAACGCTGCCACATTTCATCAAAGACGATTACGGACCAGAGTCCCGTGGTTTTGTTGAGAATTCATATCTCGCTGGTCTCACGCCGTCTGAGTTCTACTTCCACGCGATGGGAGGTCGTGAAGGTCTCATCGATACCGCCGTGAAAACGGCCGAGACTGGTTACATTCAGCGTCGTTTGATAAAGGCTATGGAGTCTGTGATGGTGCACTACGACGGCACCGTACGCAACTCCGTCGGTCAGTTGATTCAGCTGCGTTACGGAGAGGACGGTCTCTGCGGCGAGACTGTCGAGTTTCAGAATTTGCCAACGATTAAGGTGAGCAACAAAGCCTTCGAGAAAAAGTTTAAGTTTGATCCGACCAACGAGCGATACTTGCGCCGTATATTCAACGAGGACATTGTCCGAGAGATGATGGGCTCCGGAGAGGTGATATCCGAATTAGAGAGAGAATGGGAACAGTTGAATAGAGACCGCACCGTGCTTCGGGAGATCTTCCCGAGCGGCGAGTCCAAGGTTGTGTTGCCCTGCAATCTGCAACGGATGATTTGGAACGTGCAGAAGATATTCCACATCAATAAGCGAGCACCGACCGATCTCAGTCCTATGAGAGTGATTCAAGGAGTGAAGAATCTTTTGGAGAAATGTATCATTGTCGCTGGAGACGATAGACTGAGCAAACAGGCGAACGAGAATGCGACATTACTGTTCCAGTGTTTAGTCAGATCAACTTTGTGCACCAAGTGTGTTTCCGAAGAGTTCAGGCTGTCCAGTGAGGCTTTTGAGTGGTTGATCGGAGAAATTGAGACGAGATTCCAGCAAGCTCAGGTATCCCCTGGTGAGATGGTCGGCGCATTGGCCGCACAGTCTCTCGGCGAGCCTGCCACTCAGATGACCCTGAATACTTTCCACTTTGCTGGTGTATCGTCAAAGAACGTAACTCTCGGTGTGCCCAGATTGAAGGAGATCATCAACATTAGTAAGAAACCAAAAGCGCCATCGCTTACAGTATTTTTAACGGGCGCGGCCGCGCGTGACGCTGAAAAGGCGAAGAACGTGCTCTGCCGACTGGAGCACACGACATTGAAAAAGGTGACCGCGAATACGGCGATATACTACGATCCGGATCCGCAAAACACTGTGATCGCGGAGGATCAGGAATTTGTCAACGTTTACTACGAGATGCCTGACTTTGACCCCACGAAAATATCACCGTGGTTATTGCGAATTGAACTGGACAGGAAACGGATGACCGACAAGAAGCTGACGATGGAACAGATCGCGGAGAAGATCAATGCTGGTTTCGGCGACGATCTCAATTGCATCTTCAACGATGACAATGCCGAGAAGCTGGTGTTGCGTATTAGAATAATGAATAGCGATGATAACAAGTTCCAAGACACTGACGAGGAGACTGTGGACAAGATGGAGGATGACATGTTCCTTCGGTGTATCGAAGCTAACATGCTTAGTGATATGACTCTG------------------------------------------------------CAGGGTATCGAAGCTATCGGAAAGGTTTACATGCATCTGCCACAAACCGATTCCAAAAAACGCATTGTCATTACGGAGACTGGTGAATTCAAGGCTATTGCAGAATGGCTTTTGGAAACCGATGGTACGAGCTTGATGAAGGTATTAAGCGAAAGAGACGTGGATCCCGTGCGAACGTTCAGCAACGATATTTGCGAGATATTCCAAGTGCTCGGCATCGAAGCCGTGCGGAAATCAGTGGAGAAAGAAATGAACGCGGTATTGCAGTTCTATGGTCTTTATGTCAACTATCGACATCTCGCCTTACTTTGTGACGTCATGACGGCGAAGGGTCATCTCATGGCGATAACACGTCACGGAATCAATAGACAAGATACCGGTGCTTTGATGAGATGTTCCTTTGAAGAAACAGTTGATGTGTTACTGGATGCTGCATCTCATGCAGAGGTAGATCCAATGAGAGGAGTATCCGAAAATATTATAATGGGACAACTTCCTCGAATTGGAACA------------------GGATGCTTTGATCTATTATTGGACGCGGAGAAGTGCAAATCTGGAATCGAAATTCCTATGGCGGTTGGCGCAGGCATGATGGGAACGGCGGGAATGTTCTTTGGCAGCGTAACTGGCATATCT---AGTATGAGTCCTCAAATGACTCCTTGG------ATGGGAGCTACTCCTGGTTATGGTGCGTCAAGTATGTCGCCAGCATTGAGC---------------AGCGGTATGACGCCAGGTGGTGCATGTTTCTCACCATCGGGCGCGTCGGATGCATCAGGCTTATCGCCAGCGTACTCGGCTTATTCACCACAACCTGGAAGTCCTGGTAGTCCAGGTCCGAGTATGAGTCCATTCCCAATGTCACCA---GCTGGTGCAGCATCGCCTAGTTATTCTCCGACGTCACCAGCATATCTACCTACATCGCCCAGTATGACGCCTTCAAGTCCAAATTATTCACCTACAAGTCCAACGTATTCGCCAACCAGTCCGAATTATTCGCCTACTTCTCCGAGTTATTCGCCAACGAGTCCGAGTTACTCGCCGACTTCTCCGAGTTACTCGCCCACGAGTCCGAGTTACTCGCCTACTTCTCCAAGTTATTCGCCGACGAGTCCCAGTTATTCGCCCACCTCGCCAAGTTATTCGCCAACTAGTCCGAGC------------------------------------------TATTCGCCCACGTCGCCGAGCTATTCACCAACCTCGCCGAGTTACTCCCCGACAAGCCCGAGTTACTCGCCAACTTCCCCAAGTTACTCCCCGACAAGTCCAAGTTATTCACCCACGAGTCCAAGTTATTCTCCTACGAGCCCGAGTTATTCACCAACTTCGCCGAGCTATTCACCAAGTTCGCCTAATTACACACCCGCCTCGCCCTCGTATTCGCCCACTTCACCTAGTTATTCGCCGAGCTCGCCGCAATACTCGCCCGCGAGTCCGAGTTATTCTCCTAGCAGTCCCAAATATTCACCGACAAGTCCAAGTTATTCTCCTACTTCTCCGTCATTCGCCGGTACATCACCGCAATACACACCTGCTAGCCCTACGTACTCGCCCACCAGTCCGACGTATTCCCCTACGAGCCCATCGTACTCACCGAGTTCGCCGCAGCAT---ACCGCGTCTGGTAGCACGCGATATTCACCCAGTAGCCCGAATTATTCACCCACCAGTCCAACATACTCTCCTACAAGTCCACAGTACTCACCGTCAAGCACCAAATATTCGCCCACAAGTCCTACTTACACACCTACAAGCCCGAGTTATTCTCCAACGAGTCCGACGTACTCGCCGCCCGTACCGGGATACTCTCCCACGAGTCCCACATACTCGCCGGCGTCACCCGCTTACGAGACCGACGAA---------
>Neodiprion_lecontei_XM_015665442.1
---------------------------------------------------------------------------------------------------------------------------------------ATGGCGACGAACGACTCGAAGGCGCCGGTGCGCGTCGTGAAAAGAGTGCAGTTTGGTATTCTTTCCCCAGATGAAATTCGCCGCATGTCAGTTACCGATGGGGGAATCCGTTTCCCGGAAACGATGGAGGGCGGCCGCCCGAAGCTTGGCGGTCTCATGGACCCTAGACAAGGGGTGATAGATAGACATTCTCGATGTCAGACATGTGCAGGCAACATGACAGAGTGCCCTGGACATTTTGGACACATTGATTTGGCCAAACCAGTATTTCACGTTGGTTTCATCACAAAGAGTATCAAAATATTAAGATGTGTTTGTTTCTACTGCTCAAAGCTTCTTGTCAGTCCACACAATCCAAAGATAAAAGAAATTGTCATGAAGACCAAAGGACAGCCCCGAAAGCGATTAACATTCGTATATGACCTCTGCAAAAGTAAGAATATCTGTGAAGGTGGAGATGAAATGGACATA---AACAAGGACGGGCAGGAACAGCAACAGGCG---GAT---AAAAAACCAGGACACGGAGGATGTGGTAGGTATCAGCCAAACCTGAGACGATCAGGCCTGGATGTGTCCGCGGAATGGAAACACGTCAACGAAGATTCACAAGAAAAAAAGATTGTATTGACCGCGGAACGCGCCTGGGAGATACTGAAACACATAACGGATGAAGAGTCTTTCATTCTTGGTATGGACCCCAAGTTTGCTAGGCCCGATTGGATGATCGTCACGGTACTTCCGGTTCCTCCACTCTCAGTCAGACCAGCAGTCGTTATGTATGGCTCGGCAAAGAATCAAGATGATTTAACGCACAAGCTTGCTGATATTATAAAATCGAACAACGAGTTATTGAGGAATGAGCAGGCTGGTGCAGCTGCGCACGTTATATCAGAAAATATAAAAATGCTGCAATTCCATGTGGCCACACTTGTAGATAACGACATGCCTGGCATGCCGAAGGCCATGCAAAAATCTGGCAAACCATTAAAAGCTATTAAGGCGAGATTAAAGGGGAAGGAAGGAAGAATCAGAGGTAATCTTATGGGCAAACGTGTGGACTTTTCAGCGCGTACGGTCATCACCCCAGATCCAAACCTCCGGATTGACCAAGTCGGTGTCCCCCGTAGCATAGCTCAGAATTTAACGTTTCCAGAAATAGTGACACCTTTCAATATCGACAAAATGCAGGAACTCGTGCGACGAGGTAACTCGCAGTATCCCGGAGCAAAGTACATTGTCCGAGATAACGGGGAGAGAATAGATCTAAGGTTTCACCCGAAACCCTCAGACCTTCACCTCCAATGTGGATACAGAGTAGAAAGACACATAAGGGACGGCGACCTCGTGATTTTCAACCGACAACCGACCCTGCACAAAATGAGTATGATGGGACACAGAGTCAAAGTTCTACCTTGGAGTACATTCAGAATGAATCTTAGCTGCACTTCTCCGTACAACGCTGATTTCGATGGTGACGAAATGAACCTGCACGTACCTCAGTCGATGGAGACCAGAGCTGAAGTTGAGAACATTCACGTCACACCTCGACAGATCATTACACCTCAGGCAAACAAGCCTGTCATGGGTATTGTGCAGGATACGTTGACTGCCGTTAGAAAAATGACCAAGAGAGACGTATTCATAGAAAAGGAACAAATGATGAACATTTTAATGCACTTACCCAGCTGGGATGGGAAAATGCCCCAACCCTGCATCCTAAAACCAAAACCATTGTGGACCGGGAAGCAAATATTCTCCCTGATCATTCCTGGCAATGTGAACATGATCAGAACCCACAGCACACATCCAGACGAGGAGGACGACGGACCTTACAAGTGGATATCACCCGGAGATACA---------AAAGTTATGGTCGAACATGGGGAACTGGTTATGGGTATTCTGTGTAAAAAGACATTAGGTACCTCAGCCGGATCTCTTCTTCATATTTGTATGTTGGAATTGGGACACGACGTGTGCGGTCGTTTTTACGGGAACATTCAAACCGTGATTAATAACTGGCTGCTGCTAGAGGGTCACTCGATTGGTATTGGAGATACGATTGCCGATCCTCAAACATACTTGGAAATTCAAAAGGCTATCAAGAAAGCCAAGGAGGATGTAATAGAGGTGATACACAAGGCGCACAACATGGAACTGGAACCGACACCAGGTAACACGCTTAGACAAACCTTCGAGAATCAGGTAAACAGAATCCTAAACGATGCTCGTGACAAAACTGGTGGTTCGGCGAAGAAATCTCTTACGGAATATAACAATTTGAAAGCTATGGTCGTATCTGGTTCAAAGGGATCGAACATCAACATTTCTCAGGTCATTGCGTGTGTCGGTCAGCAAAACGTTGAGGGTAAGAGAATACCATTCGGATTCCGCAAACGCACCCTGCCACATTTCATCAAAGACGATTACGGTCCTGAATCAAGAGGGTTCGTTGAAAACTCATACCTTGCCGGTCTCACACCATCAGAGTTCTATTTCCACGCTATGGGAGGTAGAGAGGGTCTCATTGATACCGCCGTCAAAACTGCTGAAACTGGATACATTCAGCGACGTTTGATCAAAGCTATGGAATCTGTTATGGTTCACTATGACGGAACAGTTAGGAATTCTGTTGGACAGCTTATTCAGCTGCGTTACGGAGAGGACGGACTTTGTGGTGAAACCGTAGAATTCCAAAACTTGCCAACTATCAAATTGAGCAACAAGGCATTTGAAAAGAAATTCAAATTCGATCCAACTAACGAGAGATACCTTCGTCGTATATTCACTGAAGACATTGTCCGTGAAATGATGGGCTCCGGAGATGTAATTTCAGTGCTTGAGCAAGAGTGGGAACAATTGAACAAAGATCGTATTGCATTGCGTGAAATTTTTCCCAGTGGTGAGTCAAAAGTTGTGTTACCGTGCAACTTGCAGAGAATGATATGGAACGGGCAAAAAATATTTCACATCAACAAAAGGGCGCCAACCGACCTCAGCCCTATCAGAGTTATCCAAGGTGTCAAGGATTTGTTGGAAAAGTGTATTATCGTGGCTGGTGACGACAGATTGAGCAAACAGGCTAACGAAAATGCTACCCTGTTGTTCCAATGTTTGGTACGCTCGACTTTGTGCACCAAATGTGTTTCTGAAGAATTCAGATTGTCCACTGAAGCTTTTGAGTGGCTGATTGGTGAAATTGAAACTCGATTCCAGCAGGCACAGGTATTCCCTGGAGAAATGGTGGGGGCATTGGCTGCCCAGTCTCTTGGTGAACCTGCAACACAGATGACGCTGAACACTTTCCACTTTGCTGGAGTATCGTCCAAGAACGTAACTTTGGGAGTGCCGAGGCTAAAGGAGATAATCAATATCAGTAAAAAACCAAAGGCTCCTTCGCTAACTGTTTTCTTAACCGGAGCAGCTGCCAGAGATGCGGAGAAGGCCAAGAATGTACTTTGTCGATTGGAACATACAACTTTGCGAAAAGTCACTGCAAATACTGCAATCTACTATGATCCTGATCCCCAAAATACAGTGATCGCCGAAGATCAAGAGTTTGTTAACGTTTATTACGAGATGCCAGATTTTGATCCGACTAAAATCTCACCGTGGCTTTTGCGTATCGAGTTGGACAGGAAGAGAATGACAGATAAGAAATTGACTATGGAACAGATAGCTGAAAAAATAAATGCTGGGTTTGGAGATGATCTCAATTGCATATTCAATGACGACAATGCTGAGAAATTGGTATTGCGAATAAGAATAATGAACAGTGATGACAACAAATTTCAAGATACCGAAGAAGAGACTGTCGACAAAATGGAGGATGATATGTTCTTACGATGCATTGAAGCCAATATGCTTAGCGATATGACATTG------------------------------------------------------CAGGGAATAGAAGCGATCGGCAAAGTCTACATGCATTTGCCACAGACAGATTCAAAAAAGCGTATTGTAGTCACCGATACCGGGGAGTTCAAAGCTATTGCTGAATGGCTTTTGGAAACTGATGGGACAAGCCTTATGAAAGTTTTGAGTGAAAGGGACGTCGATCCAGTACGTACATTCAGTAACGACATCTGTGAAATATTCCAAGTATTGGGTATTGAGGCTGTGCGTAAATCAGTTGAAAAAGAAATGAATACTGTACTGCAATTCTATGGTCTTTACGTGAACTATCGACATCTTGCGCTGCTTTGTGATGTCATGACTGCTAAAGGTCATCTCATGGCTATCACTCGTCACGGTATAAACAGACAGGACACCGGAGCACTCATGAGATGTTCCTTTGAAGAAACGGTCGATGTTTTGCTTGATGCCGCATCTCATGCTGAAGTCGATCCGATGAGAGGTGTGTCCGAAAATATTATCATGGGACAACTACCGCGTCTTGGCACT------------------GGCTGTTTTGACCTCCTCCTCGATGCAGAGAAGTGTAAGGCTGGTATAGAAATACCAATGGCAGTGGGAGCTGGAATGATGGGTGGGGCTGGTATGTTCTTCGGAAGTGCTGCT---ACACCT---AGCATGAGTCCTCAAATGACACCTTGGAACCAAATGGGTGCAACTCCTGGTTACGGAGCCTCCAGCATGTCTCCTGCCTTGGGA---------------AGTGGCATGACACCTGGAGGAGCCTGTTTTTCTCCATCGGGAGCATCAGATGCGTCAGGTTTATCCCCAGCCTACTCTGTCTATTCACCACAACCTGGGAGTCCGGGCAGTCCAGGGCCCAGCATGAGTCCCTACCCGATGTCTCCG---GCAGGTGGAGCCTCACCAAGTTACTCTCCAACGTCACCGGCATACTTACCAACGTCACCCAGTATGACACCTTCCAGTCCAAATTACTCACCAACTAGTCCAACGTACTCGCCAACTAGTCCGAATTACTCACCGACCAGTCCTAGCTACTCGCCGACAAGCCCAAGCTACTCGCCAACGAGTCCAAGTTATTCGCCCACTAGTCCGAGCTACTCACCAACTTCCCCAAGTTATTCGCCGACTAGTCCGAGCTATTCACCCACGAGTCCGAGCTACTCGCCCACGAGTCCGAGC------------------------------------------TACTCACCGACTAGCCCGAGCTACTCTCCCACGAGTCCGAGCTATTCGCCAACGAGTCCAAGCTACTCACCGACTAGTCCAAGCTACTCACCTACGAGTCCAAGTTATTCACCAACGAGCCCGAGCTACTCGCCCACCAGTCCAAGCTACTCGCCAACAAGTCCAAGCTACTCACCCAGCTCTCCAAATTATACACCTGCTTCGCCGTCGTATTCCCCCACTAGCCCCTCTTACTCGCCTAGTTCACCTCAGTATTCGCCCGCCAGTCCAAGCTACTCTCCTAGCAGTCCTAAATACTCCCCAACCAGTCCCAGCTACTCCCCTACCTCCCCGTCGTTCGCCGGTACATCGCCGCAGTACACGCCGGCTAGCCCCACTTACTCGCCGACTAGCCCAACCTACTCGCCTACGAGCCCCAGCTACTCACCAAGCTCTCCGCAACGC---ACAGCTTCTGCAAGCACGGGGTACTCGCCCAGCAGTCCCAACTACTCGCCGACCAGTCCAACTTACTCTCCGTCGAGCTCACAG---------------------TATTCGCCGACTAGTCCCACCTACACACCAACCAGCCCAAGCTACTCTCCTACAAGTCCTACATATTCGCCGCCAGCACGTGGCTACTCTCCGACCAGTCCTACTTATTCGCCTGCGTCGCCTGCCTATGAAACTGACGAT---------
>Ooceraea_biroi_XM_026973633.1
---------------------------------------------------------------------------------------------------------------------------------------ATGACTACGTCGGATTCCAAGGCGCCTTTACGGACGGTGACACGCGTTCAGTTTGGCATCCTTTCGCCAGATGAGACACATCGTATGTCAGTCACAGATGGTGGCATACGTTTTCCAGAAACCATGGAGGGTGGTCGCCCGAAATTGGGTGGCCTTATGGACCCAAGGCAAGGTGTTATTGATAGAAATTCTAGATGTCAAACGTGTGCCGGTAATATGACAGAATGCCCCGGTCACTTTGGTCACATAGATCTCGCAAAGCCTGTATTTCATGTGGGATTTATCACGAAAACTATAAAAATATTGAGATGCGTGTGTTTTTACTGCTCCAAACTGCTCGTCAATCCTCATAATCCAAAGATAAAAGAAATCGTTATGAAGACAAAGGGGCAACCACGGAAACGACTTGCATTCGTCTATGATTTATGCAAAAGTAAGAATATCTGCGAGGGTGGGGATGAAATGGACATC---AACAAAGAGAATGCAGAAAATCAGCCACAGGTAGAAAACAGAAAACCAGGTCATGGGGGTTGTGGCAGATATCAACCCAATCTGAGACGGTCCGGGTTGGACGTCACTGCCGAGTGGAAACACGTAAACGAGGATTCGCAAGAGAAAAAGATAGCGCTCACCGCCGAAAGAGCGTGGGAAATTCTCAAGCACATCAAGGACGAGGAATCTTTTATTCTGGGCATGGATCCGAAATTTGCCCGGCCGGATTGGATGATAATCACGGTGTTACCGGTACCACCATTGTCCGTGAGACCAGCGGTCATCATGTACGGCTCCGCGAAAAATCAAGACGATCTGACGCACAAGTTGGCGGACATCATCAAATCAAACAATGAGCTGGTGCGAAACGAGCAGTCCGGTGCTGCGGCACACGTGATCTCGGAGAACATAAAGATGCTGCAATTCCACGTGGCAACGCTCGTCGACAACGACATGCCTGGTATGCCGCGAGCGATGCAAAAGTCGGGCAAACCGCTCAAGGCGATCAAAGCCAGGCTGAAGGGAAAAGAGGGCAGGATTCGAGGGAACCTGATGGGAAAGCGCGTGGATTTTTCAGCGCGCACCGTTATCACGCCGGACCCCAACTTACGAATAGACCAAGTGGGCGTACCGCGTAGCATAGCGCAAAACCTGACGTTTCCCGAGATCGTGACACCCTTCAACATCGATAAGATGCAAGTATTGGTCAGACGTGGTAACTCGCAATATCCTGGGGCGAAATACATAGTTCGCGATAACGGCGAGAGAATCGACCTGCGCTTTCATCCCAAGTCGTCTGACTTGCATTTGCAGTGCGGCTACCGAGTAGAGCGACACATCCGTGACGGCGACCTCGTGATCTTCAATCGTCAACCGACGCTGCACAAAATGAGTATGATGGGCCATCGCGTGAAGGTGTTACCTTGGAGTACATTCCGCATGAATCTGAGCTGTACGTCGCCTTACAACGCCGACTTTGACGGCGACGAAATGAATTTGCACGTGCCGCAGTCGATGGAAACCCGTGCGGAGGTTGAGAACATTCACGTAACTCCGCGGCAGATCATCACGCCGCAAGCGAACAAGCCTGTCATGGGTATCGTGCAGGATACACTGACGGCCGTGAGGAAAATGACTAAGCGCGACGTGTTCATCGAGAAGGAGCAGATGATGAATCTGCTTATGTTTCTACCCAGCTGGGACGGCAAAATGCCACAACCTTGTATCCTGAAGCCGAAACCGTTGTGGACCGGCAAGCAACTGTTCTCCCTCATTATACCAGGAAACGTGAACATGATACGGACGCACAGCACGCACCCGGACGAAGAGGATGACGGCCCGTACAAGTGGATTTCACCGGGTGACACC---------AAGGTAATGGTAGAGCACGGAGAGCTCGTGATGGGTATTCTCTGTAAAAAAACTCTCGGCACATCCGCCGGGTCTTTACTTCACATCTGCATGCTCGAATTGGGCCATGAAGTTTGCGGACGCTTCTACGGCAACATTCAAACGGTCATCAATAACTGGCTGTTGTTGGAGGGTCACTCGATCGGTATCGGCGATACCATTGCCGATCCGCAAACCTACCTGGAAATCCAGAAGGCAATCAAGAAGGCTAAAGAGGACGTGATAGAGGTAATTCAGAAGGCTCACAACATGGAGCTGGAGCCGACGCCCGGTAACACGTTGCGTCAAACTTTTGAGAACCAAGTGAACAGGATATTGAACGACGCTCGTGACAAGACCGGAGGTTCCGCCAAGAAATCGCTGACAGAGTATAACAATCTGAAAGCTATGGTGGTGTCGGGTTCGAAGGGCTCCAACATTAACATCTCTCAGGTAATCGCTTGCGTCGGTCAGCAGAACGTTGAAGGTAAACGAATACCTTTCGGCTTTCGCAAGAGAACGTTGCCACACTTTATCAAAGACGATTACGGTCCTGAATCCCGTGGCTTCGTCGAGAATTCGTATCTCGCCGGTCTCACGCCGTCCGAGTTTTACTTCCACGCCATGGGAGGTCGCGAAGGTCTCATCGATACCGCCGTGAAGACAGCCGAGACCGGTTACATCCAGCGTCGTCTGATAAAAGCTATGGAGTCTGTGATGGTGCACTACGATGGCACCGTTCGTAACTCCGTCGGTCAGCTGATCCAGCTGCGTTACGGAGAGGACGGTCTTTGCGGCGAGACTGTCGAGTTCCAAAATCTACCCACCATCAAAGTGAGCAATAAAGCCTTCGAGAAGAAGTTCAAGTTCGATCCGACCAACGAGCGCTACCTACGGCGGATATTTAATGAAGACATCGTCCGCGAGATGATGGGTTCCGGCGAGGTGATCTCCGAACTGGAGAGAGAATGGGAACAGCTGAACAAGGATCGCGCTGTACTGCGTGAGATCTTCCCGAGCGGCGAATCGAAGGTTGTGCTGCCTTGCAACTTGCAGAGAATGATTTGGAACGTGCAGAAGATATTCCACATTAACAAACGGGCGCCAACCGATCTCAGCCCGATGAGAGTTATCCAGGGTGTGAAGGATCTCTTGGAGAAGTGTATCATCGTCGCTGGGGACGACAGACTGAGCAAGCAGGCAAACGAAAACGCGACCCTACTGTTCCAATGCTTAGTGAGATCAACTTTGTGTACGAAATGCGTGTCCGAAGAATTCCGACTGTCGAGCGAAGCCTTCGAGTGGCTGATCGGAGAGATCGAGACCAGATTCCAACAGGCTCAAGTGTCCCCGGGTGAGATGGTCGGCGCGTTGGCGGCACAGTCTCTCGGCGAGCCCGCCACTCAGATGACCCTGAACACTTTCCACTTTGCTGGTGTATCATCGAAGAATGTAACTCTCGGTGTGCCGAGGCTGAAGGAAATTATTAACATCAGCAAGAAACCGAAGGCGCCATCGCTCACGGTGTTCCTGACCGGCGCGGCTGCGCGCGACGCCGAAAAGGCGAAGAACGTGCTCTGCCGATTGGAACACACCACGCTGAAGAAGGTAACGGCCAACACAGCGATATACTACGACCCGGATCCGCAGAACACGGTGATCGCCGAGGATCAAGAGTTCGTTAACGTGTACTATGAGATGCCTGATTTCGATCCCACAAAAATATCGCCGTGGTTGCTGCGTATCGAGCTGGATAGGAAGCGAATGACCGACAAGAAGCTGACGATGGAGCAAATCGCGGAGAAGATCAATGCAGGTTTTGGCGACGACTTGAATTGTATATTCAACGATGACAATGCCGAGAAATTGGTGTTACGTATCAGAATAATGAATAGCGACGATAACAAGTTCCAAGACACGGACGAGGAGACCGTGGACAAGATGGAGGACGATATGTTCTTGCGATGCATCGAAGCTAACATGCTTAGCGACATGACTCTA------------------------------------------------------CAGGGTATCGAAGCTATTGGCAAAGTTTACATGCACTTACCCCAGACGGACTCGAAGAAGCGTATTGTTATTACGGAAACGGGCGAATTCAAAGCTATCGCGGAGTGGCTCTTGGAAACTGATGGAACAAGTTTGATGAAAGTTTTAAGCGAAAGAGATGTAGATCCCGTACGGACATTCAGTAACGATATCTGTGAAATATTCCAAGTACTTGGCATCGAGGCTGTACGAAAGTCAGTAGAGAAGGAAATGAATGCGGTTTTGCAATTCTACGGCCTGTACGTGAATTATCGTCATCTTGCTTTACTTTGCGACGTCATGACGGCGAAAGGTCATCTTATGGCGATAACTCGTCATGGAATCAACAGACAGGACACGGGTGCTCTTATGAGGTGTTCCTTTGAAGAAACGGTCGATGTATTATTGGATGCCGCATCGCACGCGGAGGTAGACCCAATGCGAGGAGTATCCGAGAACATTATAATGGGACAACTTCCACGCATTGGAACA------------------GGTTGTTTCGATCTATTACTGGATGCTGAAAAATGTAAAGCTGGCATTGAGATTCCCGTGGCGGTCGGTTCGGGTATGTTAGGAACAGCAGGAATGTTCTTCGGTAGTGTAACCGGTATATCT---AGCATGAGTCCTCAGATGACTCCTTGG------ATGGGAGCAACTCCCGGTTACGGTGCATCGAGTATGTCACCGGCATTGAGC---------------AGTGGCATGACACCAGGAGGTGCATGCTTTTCACCATCGGGCGCATCGGACGCATCGGGCTTGTCACCAGCGTACTCTGCGTATTCGCCACAACCTGGAAGTCCTGGTAGCCCGGGTCCGAGTATGAGTCCGTTCCCGATGTCACCA---GCGGGTGCAGCTTCGCCCAGTTATTCTCCCACTTCACCCGCGTATCTGCCTACGTCGCCCAGCATGACCCCGTCGAGTCCGAACTATTCACCCACGAGTCCGACGTACTCGCCGACCAGTCCAAACTATTCACCGACATCTCCAAGTTACTCACCGACAAGTCCGAGTTACTCCCCGACATCGCCGAGTTATTCGCCGACGTCGCCAAGTTACTCGCCCACTTCGCCGAGTTATTCGCCGACAAGTCCAAGCTATTCTCCGACGTCGCCAAGTTACTCGCCGACCAGTCCAAGC------------------------------------------TACTCACCCACGTCACCGAGCTACTCGCCCACGTCACCAAGTTACTCGCCCACTTCGCCGAGCTACTCGCCAACCTCGCCGAGTTACTCCCCAACGAGTCCAAGTTATTCACCTACGAGCCCGAGTTACTCACCGACGTCGCCCAGCTACTCGCCTACGTCACCGAGTTACTCGCCCAGTTCACCAAACTACACTCCGGCCTCGCCGTCGTACTCGCCCACATCGCCGAGTTATTCGCCAAGTTCGCCGCAGTATTCGCCTGCCAGCCCGAGCTACTCGCCCAGCAGTCCCAAGTACTCGCCAACCAGTCCAAGTTATTCCCCTACTTCACCTTCATTCGCCGGTACATCGCCACAGTATACGCCCGCGAGTCCCACGTATTCGCCGACCAGTCCGACGTATTCGCCTACGAGCCCGTCGTACTCGCCCAGCTCACCGCAGCAT---ACCGCGTCCGGCAGTACCAGATACTCGCCCAGCAGCCCGAACTATTCGCCCACCAGTCCGACGTACTCTCCGACGAGTCCTCAGTACTCGCCGTCGAGTACCAAATATTCGCCAACAAGCCCCACGTACACGCCCACGAGCCCGAGTTATTCACCGACGAGTCCAACGTACTCGCCGCCGGTGCCAGGTTACTCGCCCACGAGTCCCACCTACTCCCCAGCATCACCTGCTTATGAGACAGATGAT---------
>Orussus_abietinus_XM_012421207.1
---------------------------------------------------------------------------------------------------------------------------------------ATGACTACGTCCGACTCAAAAGCCCCGCTCCGAACTGTCAAAAGGGTGCAATTCGGTATCCTTTCTCCAGATGAAATCCATCGTATGTCGGTTACCGATGGGGGCATACGCTTTCCCGAGACTATGGAAGGTGGTCGTCCTAAGCTTGGAGGTCTTATGGACCCTCGGCAGGGTGTCATCGACAGAAATACTCGGTGTCAAACTTGTGCTGGCAACATGACGGAGTGTCCAGGTCATTTTGGTCACATAGATCTAGCTAAACCTGTTTTCCACGTAGGTTTCATCACAAAAACCATTAAAATTCTCCGATGTGTCTGTTTCTTTTGCTCCAAGATGTTAGTAAGCCCACACAATCCAAAAATTAAAGAAATAGTTATGAAAACCAAGGGACAACCTCGTAAACGTCTTACATTTGTTTATGATTTATGCAAAAGTAAAAACATATGCGAAGGTGGAGATGAAATGGATATC---AATAAGGAAGGACAAGAACAGCAACCTGCT---GAC---AGAAGACCAGGCCATGGGGGTTGCGGCAGATATCAACCGAATCTTAGAAGGTCTGGATTGGATGTTTCAGCAGAGTGGAAACACGTGAACGAAGACTCACAGGAAAAGAAAATTGTTTTGACTGCTGAGAGAGCATGGGAGATTCTGAAACACATCACGGATGAGGAATCTTTCATTCTGGGAATGGATCCTAAATTTGCAAGGCCTGATTGGATGGTGGTCACTGTTCTGCCCGTACCTCCACTTTCGGTACGACCTGCGGTTATCATGTATGGGTCTGCCAAGAATCAAGATGACTTGACCCATAAGTTGGCAGATATAATAAAGTCTAACAATGAGCTTTTAAGAAATGAGCAGGCTGGTGCCGCCGCGCATGTAATATCAGAGAATATTAAAATGCTACAATTTCACGTAGCAACATTGGTGGACAACGAGATGCCTGGTATGCCAAGAGCCATGCAAAAATCAGGAAAACCATTAAAGGCGCTGAAAGCCCGATTGAAGGGAAAAGAAGGTCGTATACGAGGGAACCTTATGGGTAAGCGAGTGGATTTTTCAGCTCGTACGGTCATTACGCCAGATCCTAATCTACGCATCGATCAAGTTGGCGTGCCTCGTAGCATCGCACAAAATTTGACTTTTCCTGAAATCGTGACACCATTCAATATTGACAAGATGCAAGAACTTGTAAGGCGAGGAAATTCACAGTACCCTGGTGCAAAATATATAGTCCGTGACAACGGAGAGAGAATCGACCTTCGCTTCCATCCAAAGTCATCGGATCTTCATTTGCAGTGTGGGTACAGAGTTGAAAGGCACATTAGGGATGGTGACTTGGTAATCTTCAACAGACAGCCAACGTTACATAAAATGAGTATGATGGGGCATCGTGTAAAAGTCCTCCCCTGGAGTACATTCCGTATGAATCTGAGCTGCACTTCTCCATATAACGCTGACTTCGATGGGGACGAGATGAATCTGCACGTGCCACAGTCCATGGAAACTCGAGCGGAAGTGGAAAATATCCATGTCACTCCCCGACAGATCATCACTCCTCAGGCTAACAAACCCGTTATGGGTATCGTGCAGGATACGCTCACTGCAGTTAGAAAAATGACGAAAAGAGATGTTTTCGTTGAAAAAGAGCAAATGATGAACATTCTCATGTATCTACCTAACTGGGATGCTAAGGTGCCGCAACCTTGTATCTTGAAGCCAAAGCCCCTCTGGACGGGGAAGCAAATCTTTTCTCTGATAATCCCAGGGAATGTGAACATGATTCGAACTCATAGCACGCATCCTGACGAGGAAGACGATGGACCGTACAAGTGGATATCTCCCGGAGATACC---------AAGGTAATGGTCGAGCACGGTGAGCTGGTCATGGGAATCCTCTGCAAGAAAACCCTAGGTACATCGGCAGGCTCTCTTCTTCACATCTGTATGCTTGAACTGGGGCACGAGGTCTGCGGCCGCTTCTATGGTAACATCCAGACCGTAATCAACCACTGGTTGCTCCTGGAGGGCCACTCCATCGGTATCGGAGACACTATCGCCGATCCACAGACGTACCTCGAGATCCAGAAGGCCATCAGGAAAGCCAAGGAGGACGTGATAGAGGTCATCCAGAAAGCCCACAACATGGAGCTCGAGCCCACTCCAGGTAACACTCTCAGACAGACCTTCGAGAACCAGGTCAACAGGATACTGAACGACGCGAGAGACAAAACCGGAGGCTCCGCTAAGAAGTCCCTTACCGAGTACAATAATCTTAAGGCCATGGTGGTGTCGGGCTCTAAAGGATCCAACATCAATATCTCTCAGGTTATCGCCTGCGTGGGTCAACAGAACGTCGAGGGTAAGCGAATCCCATTTGGGTTCAGAAAGCGAACGCTTCCTCATTTCATCAAGGATGATTACGGTCCCGAGTCCAGAGGCTTCGTAGAAAACTCGTATCTTGCTGGGTTGACTCCTTCGGAGTTCTATTTCCACGCGATGGGAGGTCGAGAGGGTCTCATCGATACCGCCGTTAAGACCGCCGAGACCGGATATATCCAACGACGTCTGATCAAGGCTATGGAGTCCGTGATGGTGCACTACGATGGCACCGTAAGAAATTCCGTGGGTCAATTGATTCAGTTAAGGTACGGCGAGGACGGGCTCTGTGGTGAGGCCGTGGAGTTCCAGAACTTGCCTACCGTTAAACTAAGCAACAAAGCCTTCGAGAAGAAGTTCAGGTTCGATCCCACCAACGAGAGATATCTCAGGCGCATCTTTAATGAGGATATCGTCAAAGAGGTTACGGGGTCGGCCAGTGTCATCCGAAGGCTCGAAGAGGAATGGAACCAACTGAATAAGGATAGGGCAATTTTACGAGAAATCTTTCCCAGCGGCGAGTCCAAGGTAGTACTACCGTGTAATCTGCAGAGGATGATTTGGAACGTTCAGAAGATATTCCATATTAATAAGAGAGCTCCTACCGATCTTAGCCCTATAAGGGTCATTCAAGGTGTCAAGGATTTGCTGGATAAATGCATAATTGTGGACGGTGAGGACAGACTGAGCAAACAAGCTAACGAGAACGCCACGTTGCTCTTCCAGTGCTTGGTAAGATCCACCCTGTGCACGAAATGCGTATCCGAGGAGTTCAGGTTGTCCGGGGAAGCCTTTGAATGGCTTCTTGGAGAAATCGAGACCAGATTCCAGCAGGCGCAAGTTGCACCTGGAGAAATGGTGGGAGCTCTGGCTGCCCAATCTTTGGGTGAGCCCGCCACGCAGATGACACTGAATACCTTCCACTTTGCCGGAGTATCTTCGAAGAACGTAACTCTTGGTGTGCCTCGTCTTAAGGAAATCATTAACATCAGTAAAAAGCCAAAGGCACCCTCCCTGACAGTCTTCCTAACCGGAGCTGCAGCCAGAGATGCCGAAAAGGCGAAGAACGTCCTTTGTCGCCTCGAGCACACCAATTTGAGGAAAGTTACGGCTAACACGGCAATCTATTACGATCCTGATCCTCAAAACACTGTCATTGCCGAGGATCAGGAGTTCGTCAACGTTTATTACGAGATGCCGGACTTCGACCCGACCAAGATTTCTCCATGGCTTCTGCGTATCGAACTCGATCGCAAGAGGATGACCGATAAGAAGTTAACCATGGAGCAGATCGCGGAGAAGATCAATGCCGGTTTTGGTGATGACTTGAATTGCATTTTCAATGACGACAACGCTGAGAAGCTTGTGCTTCGCATTAGAATCATGAACAGCGATGAAAATAAGTTTCAAGATTCCGAAGAGGAAACTGTCGATAAGATGGAGGATGATATGTTCCTTCGGTGCATCGAAGCCAACATGCTCAGTGATATGACCTTG------------------------------------------------------CAGGGTATTGAAGCAATCGGCAAGGTGTATATGCACTTGCCACAGACGGATTCGAAGAAGCGAATCGTTATCACGGACACTGGCGAATTCAAGGCCATCGCCGAATGGTTGTTGGAAACCGATGGTACCAGTTTGATGAAGGTCCTCAGCGAGAGGGATGTCGATCCGGTTAGGACATTCAGTAATGACATTTGCGAGATATTCCAAGTACTCGGTATCGAAGCCGTGCGTAAATCGGTCGAGAAAGAGATGAACGCTGTACTGCAGTTCTATGGTCTTTACGTTAACTACCGACATCTCGCATTGCTTTGCGACGTGATGACTGCAAAGGGTCACTTGATGGCCATCACTCGACACGGTATCAATAGGCAAGACACGGGAGCGCTTATGAGATGTTCCTTCGAAGAAACGGTTGACGTTCTCTTAGATGCTGCATCTCACGCCGAGGTGGATCCAATGAGAGGTGTTTCGGAGAACATTATCATGGGACAATTACCACGCATCGGAACT------------------GGGTGCTTCGACTTGCTGTTGGATGCGGAAAAATGTAAAGCGGGTATTGAGATTCCCATGGCAGTCGGCGGGGGAGTGATGGGAGGCGCCGGGATGTTCTTCGGCAGTGCCGCC---ACCCCG---AGCATGAGTCCACAGATGACACCTTGGAATCAGATGGGGGCAACGCCTGGATATGGAGCTTCCAGCATGTCGCCTGCGTTGGGA---------------AGCGGTATGACGCCAGGTGGGGCGTGCTTCTCTCCTTCGGGAGCGTCGGATGCGTCGGGTCTCTCGCCAGCCTACTCGGCATATTCGCCGCAACCTGGCAGTCCAGGAAGTCCCGGTCCCAGTATGAGTCCATACCCGATGTCACCA---GCCGGTGGAGCTTCGCCGAGCTATTCGCCAACGTCACCGGCGTATCTACCCACGTCCCCGAGCATGACACCTTCGAGTCCGAATTATTCACCAACCAGTCCGACTTATTCGCCGACCAGTCCAAATTACTCACCAACGAGTCCCAGCTATTCCCCGACCAGCCCGAGCTACTCGCCAACGAGTCCCAGTTACTCGCCGACGAGCCCTAGTTACTCGCCGACGAGTCCAAGTTATTCTCCAACGAGTCCAAGCTACTCGCCGACGAGTCCCAGCTACTCTCCGACGAGTCCTAGC------------------------------------------TATTCTCCGACGAGTCCAAGCTATTCGCCAACCAGCCCGAGCTACTCGCCGACGAGTCCCAGTTACTCACCGACGAGTCCTAGTTATTCGCCCACGAGTCCCAGTTATTCCCCGACGAGTCCGAGCTATTCGCCCACCAGTCCTAGTTACTCGCCAACTAGCCCCAGCTATTCCCCCAGCTCGCCAAATTACACGCCGGTCTCCCCGTCGTACTCGCCGACGAGTCCCAGCTACTCCCCTAGCTCACCTCAGTACTCGCCGGCCAGTCCCAGCTACTCGCCGAGTAGTCCGAAATACTCGCCCACGAGTCCGAGCTACTCCCCGACGTCTCCGTCGTTCGCCGGGACTTCGCCCCAGTACACCCCCGCCAGTCCCACCTACTCGCCGACGAGTCCAACCTATTCGCCGACGAGTCCGTCCTACTCTCCCAGTTCCCCGCAACAT---ACCGCGGCCGGCAGTACGAGGTACTCACCGTCGAGTCCGAACTATTCACCCACGAGCCCTACTTACTCGCCCTCGAGTCCTCAATACTCCCCGTCGAGTACGAAGTACTCGCCCACGAGTCCCACGTACACCCCGACAAGTCCCAACTACTCTCCCACTAGTCCTACCTACTCGCCACCCGTCCCAGGATACTCGCCCACGAGTCCAACCTATTCTCCAGCGTCGCCCTCCTACGAGACGGCCGAC---------
>Pogonomyrmex_barbatus_XM_025218159.1
---------------------------------------------------------------------------------------------------------------------------------------ATGGCGACGTCCGACTCCAAGGCGCCTCTGCGGACAGTAAAACGCGTCCAATTCGGCATTCTTTCACCAGATGAAATACGTCGTATGTCAGTCACTGATGGCGGCATACGATTTCCAGAAACTATGGAAGGCGGCCGTCCTAAACTGGGCGGTCTCATGGACCCAAGACAAGGTGTTATTGACAGGAATTCCAGGTGTCAAACTTGTGCTGGCAACATGACAGAATGTCCTGGCCACTTCGGTCACATAGATCTAGCAAAACCAGTGTTTCATGTAGGATTTATCACAAAAACTATAAAGATATTGAGATGCGTCTGTTTCTACTGTTCTAAGCTGCTTGTTAATCCTCATAATCCAAAAATCAAAGAAATTGTCATGAAGACAAAGGGGCAGCCGCGAAAGCGACTTGCATTCGTTTATGATTTATGCAAAAGCAAAAACATTTGCGAAGGTGGAGATGAGATGGATATT---AACAAGGAAAACGCGGAGAATCAGCCACAAGCGGAC---AGAAAACCAGGTCACGGTGGTTGTGGTAGATATCAGCCTAATCTTAGGCGATCCGGCTTGGATGTCACTGCAGAATGGAAACATGTGAATGAGGATTCGCAAGAGAAGAAGACCGTTCTCTCTGCTGAAAGAGCCTGGGAAATTCTGAAACACATCAGGGATGAAGAATCTTTCATCCTAGGCATGGATCCAAAATTTGCCCGACCGGATTGGATGATAGTTACTGTATTGCCAGTGCCGCCGTTGTCTGTCAGACCCGCAGTCATTATGTATGGCTCTGCCAAAAATCAAGACGATCTGACGCACAAACTAGCAGACATTATCAAATCGAACAACGAGTTGCTGCGAAACGAGCAGTCCGGCGCGGCGGCACACGTGATCACGGAGAATATAAAGATTCTGCAGTTTCACGTGGCCACTCTTGTTGACAACGACATGCCCGGAATGCCTCGAGCGATGCAAAAATCCGGCAAGCCACTCAAGGCGATCAAGGCTCGGCTGAAGGGAAAGGAGGGCAGAATTCGCGGAAATTTGATGGGTAAACGCGTGGACTTTTCCGCGCGTACCGTTATCACACCAGATCCGAATTTGCGCATTGATCAAGTTGGTGTGCCGCGCAGCATAGCCCAGAATTTGACATTCCCCGAGATCGTAACACCCTTCAACATCGATAAAATGCAGGTACTGGTCAGACGTGGCAACTCGCAATACCCTGGCGCGAAGTACATAGTACGCGACAATGGCGAGAGGATTGATTTGCGCTTTCATCCTAAATCTTCGGACTTGCATCTGCAATGTGGCTATCGAGTCGAGCGGCACATCCGCGACGGCGACCTTGTAATCTTCAATCGTCAGCCGACCCTACACAAAATGAGTATGATGGGCCATCGTGTCAAGGTGCTGCCATGGAGCACATTTCGTATGAATTTGAGCTGCACGTCGCCATATAACGCCGATTTTGACGGAGACGAGATGAATTTGCACGCGCCTCAATCTATGGAGACCCGCGCGGAAGTAGAGAATATTCACGTGACCCCTCGACAGATCATCACGCCACAGGCGAATAAGCCTGTCATGGGAATTGTACAGGACACTCTGACGGCCGTAAGGAAGATGACAAAACGCGACGTGTTTATTGAAAAGGAACAGATGATGAATTTGCTCATGTTTCTGCCCAGTTGGGATGGCAAGATGCCGCAGCCATGTATTTTGAAGCCAAAACCATTATGGACCGGCAAGCAACTGTTCTCTCTTATCATCCCGGGTAACGTGAACATGATACGAACTCACAGCACACATCCCGACGAGGAAGATGACGGTCCATACAAGTGGATCTCGCCGGGTGACACC---------AAAGTAATGGTGGAACACGGAGAGCTCGTGATGGGTATTCTCTGCAAGAAGACCCTGGGTACATCCGCCGGTTCTTTGCTACATATCTGTATGCTCGAGCTGGGCCACGAGGTATGCGGACGTTTCTACGGCAACATTCAGACCGTCATCAATAACTGGCTATTACTCGAGGGTCACTCGATTGGTATCGGCGACACCATTGCCGATCCGCAAACATATCTAGAAATCCAGAAGGCAATCAAGAAGGCCAAGGAAGACGTGATAGAAGTAATACAGAAGGCGCACAATATGGAACTTGAACCGACGCCTGGCAACACCTTACGTCAGACTTTCGAGAATCAAGTGAACAGGATATTGAACGATGCTCGAGACAAGACTGGAGGCTCTGCCAAGAAATCCCTGACTGAATACAATAATTTGAAGGCCATGGTGGTGTCAGGCTCGAAGGGCTCCAACATAAACATCTCACAGGTTATTGCTTGTGTAGGCCAGCAGAACGTTGAGGGTAAACGTATACCCTTTGGCTTTCGTAAAAGAACCTTGCCACATTTCATCAAGGATGACTATGGGCCTGAGTCACGCGGTTTTGTCGAGAATTCATATCTCGCTGGTCTTACGCCATCCGAGTTCTACTTTCATGCGATGGGTGGTCGTGAAGGTCTCATCGATACCGCCGTGAAAACGGCTGAGACCGGTTATATCCAGCGTCGTTTGATAAAAGCTATGGAGTCAGTAATGGTACACTACGATGGTACTGTGCGTAATTCCGTCGGTCAACTGATTCAGCTGCGTTACGGAGAGGACGGTCTCTGCGGTGAGACTGTCGAGTTTCAGAATCTGCCGACGATCAAGGTGAGCAACAAGGCATTCGAGAAAAAGTTCAAGTTTGATCCTACCAATGAGCGATATCTGCGACGCATATTCAACGAGGACATCGTCCGGGAGATGATGGGTTCTGGCGAAGTGATTTCTGAGTTGGAAAGAGAGTGGGAGCAATTGAACAGAGACCGCGCTGTACTCCGCGAGATCTTCCCGAGCGGCGAGTCTAAAGTCGTACTACCATGCAATCTACAGAGGATGATTTGGAATGTGCAGAAAATATTCCACATCAATAAACGAGCACCGACTGATCTCAGTCCCATGAGAGTGATTCAAGGCGTGAAGAATCTTCTGGAGAAGTGCATCATCGTCGCCGGAGACGACAAACTAAGCAAACAGGCGAATGAGAATGCGACATTATTATTCCAGTGTCTGGTAAGATCAACTTTGTGTACCAAGTGCGTTTCTGAGGAGTTCAGGCTGTCCAGCGAAGCCTTCGAGTGGCTGATCGGTGAAATTGAGACGAGATTCCAGCAAGCCCAAGTGTCGCCCGGTGAGATGGTCGGCGCATTGGCGGCCCAATCTCTTGGCGAGCCCGCCACTCAGATGACCCTAAACACTTTCCACTTCGCCGGTGTGTCATCGAAAAACGTGACTCTCGGCGTGCCTAGATTAAAGGAAATTATTAACATTAGCAAAAAACCAAAGGCACCATCACTTACTGTGTTTTTGACCGGTGCGGCTGCGCGCGATGCCGAGAAGGCGAAGAATGTGCTTTGCCGACTCGAGCACACAACCCTGAAGAAGGTGACGGCCAACACAGCGATATACTATGATCCAGATCCTCAGAACACAGTAATCGCGGAGGATCAGGAGTTCGTCAATGTATACTACGAGATGCCGGACTTTGATCCCACGAAGATATCACCCTGGCTGCTGCGTATCGAACTGGACAGAAAGCGAATGACCGACAAGAAACTGACAATGGAGCAGATCGCGGAGAAGATCAACGCTGGCTTTGGGGATGATCTGAACTGCATATTCAATGACGACAATGCTGAGAAATTAGTGCTGCGAATCAGAATAATGAACAGCGATGATAACAAGTTCCAGGACACAGATGAAGAAACTGTGGACAAGATGGAAGACGATATGTTTTTGCGATGCATCGAAGCCAATATGCTTAGCGACATGACTCTG------------------------------------------------------CAGGGTATCGAAGCTATCGGTAAGGTTTATATGCATTTGCCACAAACGGATTCCAAGAAACGCATCGTCATCACGGAAACGGGCGAGTTCAAAGCCATTGCAGAGTGGCTCTTAGAAACCGACGGAACAAGTCTGATGAAAGTGTTGAGCGAGAGAGACGTGGATCCTGTGCGCACGTTCAGCAACGACATTTGCGAGATATTCCAAGTGCTCGGTATCGAAGCTGTCCGAAAGTCGGTAGAGAAAGAAATGAATGCAGTATTGCAATTCTATGGCCTTTACGTGAATTATCGACACCTCGCTTTACTTTGCGACGTTATGACAGCAAAGGGTCATCTTATGGCGATAACACGTCACGGAATTAATAGACAAGATACCGGTGCCTTGATGAGGTGTTCCTTTGAAGAAACGGTTGACGTATTATTGGATGCTGCATCTCACGCGGAGGTGGATCCGATGAGGGGAGTATCTGAAAATATTATAATGGGACAACTTCCTCGTATTGGAACA------------------GGATGCTTTGATTTATTATTGGATGCTGAAAAATGCAAATCTGGCATCGAAATTCCTATGGCAGTTGGCGCAGGTATGATGGGAACGGCGGGAATGTTCTTTGGCAGTGTAACCGGTATGTCT---AGCATGAGTCCTCAGATGACTCCATGG------ATGGGAGCTACACCTGGTTATGGCGCATCAAGTGTGTCACCAGCTTTGAGT---------------AGCGGTATGACGCCAGGTGGTGCATGCTTCTCGCCATCAGGTGCATCAGATGCATCAGGCTTATCGCCAGCATATTCGGCTTATTCACCGCAACCGGGAAGTCCTGGTAGTCCGGGCCCGAGTATGAGTCCATTCCCATTGTCACCG---GCGGGCGCAGCATCGCCCAGTTATTCACCTACATCGCCGGCATACCTGCCTACATCCCCCAGTATGACACCTTCGAGTCCGAACTACTCACCTACGAGTCCAACGTATTCACCGACAAGTCCAAATTATTCGCCTACATCACCAAGCTATTCGCCAACGAGTCCAAGCTATTCACCGACATCACCAAGTTATTCACCGACAAGTCCAAGTTATTCGCCCACTTCTCCGAGTTATTCACCAACGAGTCCAAGTTACTCGCCCACTTCGCCGAGCTATTCGCCAACTAGTCCGAGC------------------------------------------TATTCGCCCACATCGCCAAGTTATTCACCAACTTCACCAAGTTATTCACCGACGAGTCCAAGTTATTCGCCAACCTCACCGAGTTATTCCCCAACAAGTCCTAGCTACTCGCCCACGAGTCCAAGCTATTCGCCCACGAGCCCGAGTTATTCACCGACTTCGCCGAGCTATTCACCCAGCTCGCCCAACTACACACCTGCTTCGCCCTCATATTCGCCCACTTCGCCCAGTTATTCACCTAGTTCACCGCAATATTCACCCGCCAGTCCAAGCTATTCTCCTAGCAGTCCCAAATATTCTCCAACAAGCCCGAGTTATTCCCCCACCTCACCGTCATTCCCCGGTACATCGCCACAATATACACCTGCGAGTCCCACGTACTCGCCAACCAGCCCGACATATTCGCCCACAAGTCCGTCGTATTCGNNNNNNNNNNNNNNNNNN---------------------------------------------NNNNNNNNNNNNNNNNNNNNNNNNNNNNNNNNNNNNNNNNNNNNNNNNNNNNNNNNNNNNNNNNNNNNNNNNNNNNNNNNNNCATACACGCCCACAAGCCCAAGTTACTCTCCGACAAGTCCAACATATTCGCCACCTGTACCGGGATACTCGCCCACAAGTCCTACGTACTCGCCGGCGTCACCTGCTTACGAGACAGATGAT---------
>Polistes_dominula_XM_015322462.1
---------------------------------------------------------------------------------------------------------------------------------------ATGGCTACGACAGACTCTAAAGCACCCTTAAGAACTGTTAAAAGAGTACAATTTGGTATTCTTTCTCCAGATGAAATCCGTCGAATGTCAGTTACAGATATGGGTATACGTTTCCCAGAAACTATGGAAGGTGGACGACCAAAACTTGGTGGTCTCATGGATCCAAGACAAGGGGTGATTGATAGAAATTCTCGGTGTCAAACGTGTGCTGGTAATATGACAGAGTGTCCAGGTCATTTTGGACATATAGATTTAGCCAAACCTGTTTTTCATGTTGGATTTATTACCAAAACAATAAAGATTCTTAGATGCGTATGTTTTTACTGTTCAAAGCTACTTGTTAGTCCACATAATCCAAAGATTAAAGAAATAGTCATGAAGACAAAAGGTCAACCGCGCAAAAGACTCACATTTGTATATGATTTATGTAAAAGTAAAAATATATGCGAAGGTGGAGATGAGATGGACATT---AATAAAGAAAGTACAGATCAACAAGCAGCA---GAT---AGAAAACCAGGGCATGGAGGTTGCGGTAGATATCAGCCTAATTTGAGAAGATCTGGATTAGATGTCACTGCAGAATGGAAACATGTTAATGAAGATTCTCAAGAGAAGAAGATTGTTCTTACTGCTGAAAGAGCATGGGAAATTTTAAAGCACATCACTGACGAAGAATCATTTATTCTTGGTATGGATCCTAAATTTGCAAGACCAGATTGGATGGTCGTTACGGTGTTACCAGTTCCACCTTTATCAGTGAGACCGGCTGTCATCATGTATGGATCTGCTAAAAATCAAGATGACTTGACACATAAATTAGCAGATATAATCAAATCAAATAATGAATTATTAAGAAATGAACAAGCTGGTGCAGCAGCACATGTTATATCTGAGAATATTAAGATGTTACAATTTCATGTAGCAACATTAGTAGATAATGATATGCCTGGTATGCCAAGAGCAATGCAAAAATCTGGAAAGCCATTAAAGGCTATAAAAGCAAGATTAAAAGGGAAAGAAGGAAGAATAAGAGGAAATTTAATGGGAAAGCGTGTAGATTTTTCTGCACGTACTGTTATTACCCCAGATCCGAATTTAAGAATCGATCAAGTAGGCGTACCTCGTAGCATTGCTCAAAATTTAACATTTCCAGAAATTGTAACACCTTTCAATATTGACAAAATGCAAGAATTAGTAAGACGTGGTAATTCACAATATCCGGGTGCGAAATATATAGTTAGAGATAATGGAGAACGTATAGATTTAAGATTTCACCCAAAGCCTTCTGATCTTCATTTACAATGTGGATACAGAGTAGAGAGGCATATCAGAGATGGAGATTTAGTTATTTTTAATCGACAACCAACTCTCCATAAAATGAGTATGATGGGTCATAGAGTAAAAGTTCTCCCATGGAGTACTTTCCGTATGAATCTTAGTTGTACTTCACCATATAATGCTGATTTTGACGGAGATGAGATGAATCTTCATGTTCCACAATCAATGGAAACGCGTGCGGAAGTTGAAAATATACACGTAACTCCTCGTCAAATTATTACACCACAAGCAAACAAACCAGTTATGGGTATTGTGCAAGATACTTTAACTGCTGTGAGGAAAATGACTAAAAGGGACGTTTTTATAGAAAAAGAACAAATGATGAATATACTTATGTTTTTACCTAGTTGGGATGGAAAAATGCCACAACCATGTATATTGAAACCAAAACCTCTTTGGACCGGAAAACAAATATTCTCCTTGATCATTCCTGGAAATGTAAATATGATTAGAACACACAGTACACATCCAGACGAAGAAGATGATGGACCTTACAAATGGATTTCACCTGGTGATACA---------AAAGTTATGGTAGAACATGGAGAATTAGTTATGGGTATTCTGTGTAAGAAAACTTTAGGTACATCAGCAGGATCCTTACTTCATATTTGTATGTTGGAATTGGGTCACGAAGTATGTGGGCGTTTTTATGGAAATATTCAAACTGTTATCAATAATTGGTTATTGTTAGAAGGCCATTCAATCGGTATTGGCGATACTATTGCTGATCCTCAAACATATTTAGAAATTCAGAAAGCTATTAAAAAAGCCAAAGAAGATGTAATAGAAGTTATTCAAAAAGCTCATAATATGGAGTTAGAACCTACTCCTGGTAACACCTTGAGACAAACATTCGAAAATCAAGTAAACAGAATTTTAAACGACGCTCGTGATAAAACTGGTGGCTCTGCCAAAAAATCCTTAACTGAATATAACAATTTAAAAGCCATGGTCGTATCAGGTTCTAAAGGATCAAACATTAATATTTCTCAAGTTATTGCTTGTGTGGGGCAACAAAACGTCGAAGGTAAACGAATACCTTTCGGTTTTCGCAAAAGAACTTTACCACATTTTATCAAGGATGATTATGGTCCTGAATCCAGAGGATTTGTTGAGAATTCTTATCTAGCCGGTCTTACACCGTCCGAATTCTACTTCCATGCTATGGGTGGTCGTGAAGGTCTTATCGATACTGCCGTTAAAACTGCTGAAACAGGATACATTCAGCGTCGTTTAATAAAGGCTATGGAGTCTGTAATGGTTCATTACGATGGAACTGTAAGAAATTCTGTTGGACAACTTATCCAGTTGCGTTATGGAGAAGATGGTTTATGTGGTGAAACAGTCGAATTTCAAAACTTACCTACTATTAAACTTAGTAATAAAGCATTTGAAAAGAAGTTTAAATTTGACCCAACCAATGAACGGTATCTGAGACGCATTTTTAATGAAGATATCGTCCGTGAAATGATGGGATCGGGTGAAGTCATTTCCGAACTAGAAAGAGAGTGGGAACAACTGAATAAAGATAGAGCTACTCTTCGTGAAATTTTCCCTAGTGGAGAATCTAAGGTTGTATTGCCATGCAATTTACAAAGAATGATTTGGAATGTACAAAAAATCTTCCATATCAACAAAAGAGCTCCTACAGATCTTAGTCCTATGAGAGTTATACAAGGTGTAAAAGATCTTTTAGAGAAATGTATAATTGTAGCTGGAGATGACAGATTAAGTAAACAAGCTAATGAAAATGCAACATTGTTATTTCAATGCTTAGTGAGATCAACTTTATGTACAAAATGTGTATCTGAGGAGTTCCGACTTTCCGGTGAAGCATTCGAATGGCTTATTGGAGAAATAGAAACTAGATTCCAACAAGCACAAGTATCACCAGGTGAGATGGTAGGTGCGTTAGCTGCACAATCTCTTGGTGAACCAGCTACTCAAATGACACTGAATACGTTTCACTTCGCTGGAGTTTCATCGAAGAACGTAACTCTTGGTGTACCCCGATTGAAAGAAATTATTAACATTAGTAAGAAACCAAAAGCACCTTCACTAACAGTATTTTTAACTGGTGCTGCTGCCAGAGATGCCGAAAAAGCGAAAAACGTTTTATGTCGTCTGGAACATACTACTTTGAGAAAAGTTACTGCCAATACTGCAATCTATTATGATCCTGATCCACAAAACACTGTCATTGCCGAAGATCAAGAGTTTGTCAATGTATACTACGAGATGCCAGATTTCGATCCAACTAAAATATCACCGTGGCTATTACGTATCGAATTGGACAGAAAAAGGATGACTGATAAAAAGTTAACCATGGAACAGATTGCAGAAAAAATAAATGCAGGTTTTGGTGATGATTTAAATTGTATATTTAATGATGATAATGCGGAAAAATTGGTATTACGAATTAGGATTATGAATAGCGAAGATAATAAGTTCCAAGATACAGAAGAAGAAACTGTAGATAAAATGGAAGATGATATGTTCCTTCGATGTATCGAAGCTAATATGCTTAGTGATATGACTTTG------------------------------------------------------CAAGGTATCGAAGCCATTGGTAAAGTGTATATGCATTTGCCACAAACTGATTCGAAAAAACGTATTGTTGTAACTGAGACAGGCGAATTTAAAGCAATAGCAGAATGGTTGCTTGAAACTGACGGAACAAGTTTGATGAAAGTTTTAAGTGAAAGGGACGTTGATCCAGTTCGAACATTTAGTAATGATATTTGCGAAATTTTCCAAGTATTGGGTATCGAAGCTGTACGAAAATCAGTCGAAAAAGAAATGAATGCCGTGTTACAATTTTATGGTCTTTACGTAAATTATCGACATCTTGCTTTACTTTGCGACGTTATGACCGCTAAAGGTCATTTAATGGCTATAACACGTCATGGAATTAACAGACAGGATACCGGAGCATTGATGAGATGTTCCTTTGAAGAAACGGTCGACGTTCTGTTGGACGCTGCTTCGCATGCTGAAGTCGATCCGATGAGAGGAGTTTCTGAAAATATTATTATGGGTCAACTCCCACGTATAGGAACT------------------GGATGCTTCGATTTACTACTCGATGCAGAGAAATGCAAAGCTGGAATTGAGATTCCAATGGCAGTAGGTGTTGGTGTAATGGGATCTGCTGGTATGTTCTTCGGTAGTGTTGCA---ACTCCG---AGCATGAGTCCTCAAATGACACCATGG------ATGGGTGCTACTCCTGGTTACGGTGCATCGAGTATGTCGCCTGCTCTTGGC---------------AGTGGAATGACACCAGGAGGTGCTTGTTTCTCACCATCAGGTGCATCCGATGCTTCAGGGTTATCTCCTGCATATTCTGCTTATTCTCCACAACCAGGAAGTCCTGGAAGTCCAGGGCCAAGTATGAGTCCTTATCCAATGTCACCA---GCCGGTGGTGCTTCACCAAGTTACTCACCTACATCACCAGCTTATTTACCAACATCACCAAGTATGACACCATCAAGTCCAAATTATTCGCCAACCAGTCCAACATATTCGCCAACCAGTCCAAACTACTCACCTACGTCACCGAGTTATTCACCAACAAGTCCAAGCTACTCTCCAACTTCACCAAGTTATTCACCAACTAGTCCTAGTTATTCACCTAGTTCACCTAATTACACACCAGCCTCACCATCTTACTCGCCTACCAGTCCAAGTTATTCACCAAGTTCGCCTCAATATTCACCGGCTAGTCCAAGCTATTCACCTAGCAGTCCAAAATATTCACCAACGAGTCCAAGTTACTCGCCGACTTCGCCGAGCTATTCACCAACAAGTCCAAGTTATTCACCGACGAGTCCAAGTTATTCACCAACGAGTCCAAGTTATTCACCAACAAGTCCAAGCTACTCTCCAACTTCACCAAGTTATTCACCAACTAGTCCTAGTTATTCACCTAGTTCACCTAATTACACACCAGCCTCACCATCTTACTCGCCTACCAGTCCAAGTTATTCACCAAGTTCGCCTCAATATTCACCGGCTAGTCCAAGCTATTCACCTAGCAGTCCAAAATATTCACCAACGAGTCCAAGTTACTCGCCTACTTCACCTTCATTTGCTGGAACCTCGCCACAATATACTCCAGCGAGTCCAACATATTCTCCAACAAGTCCAACTTATTCTCCGACTAGTCCATCTTATTCTCCAAGTTCTCCACAGCAC---ACAGCTACTGGTAGTACAAGATATTCTCCTAGCAGTCCAAATTACTCGCCGACGAGTCCTACGTATTCGCCAACGAGTCCACAGTACTCACCATCGAGTACGAAATATTCTCCTACAAGTCCTACTTACACTCCGACGAGTCCTAGTTATTCGCCGACGAGTCCAACTTACTCTCCTCCGGTACCTGGTTACTCGCCTACGAGTCCAACTTATTCACCGCAATCACCCGCTTATGAAACGGACGAT---------
>Pseudomyrmex_gracilis_XM_020442211.1
---------------------------------------------------------------------------------------------------------------------------------------ATGGCTACTTCAGACTCGAAAGCACCTCTACGGACAGTAAAACGCGTCCAATTCGGTATTCTTTCACCAGATGAAATACGTCGTATGTCAGTCACAGATGGAGGCATACGATTTCCAGAAACTATGGAAGGAGGCCGCCCTAAACTGGGTGGCCTTATGGATCCAAGACAAGGTGTTATTGATAGAAATTCCAGATGTCAAACTTGTGCTGGTAATATGACAGAATGTCCTGGCCACTTTGGCCATATAGATCTTGCAAAGCCAGTATTTCATGTAGGATTTATTACTAAGACAATCAAGATATTACGATGTGTATGTTTTTACTGCTCCAAACTACTCGTTGCTCCTCATAATCCAAAAATCAAAGAAATTGTTATGAAAACAAAAGGACAGCCACGAAAGCGACTCGCATTTGTTTATGATTTATGCAAAAGCAAGAACATCTGCGAAGGTGGAGATGAAATGGATATTAACAACAAAGAAAATCCAGAGAATCAACCACAAGTGGAC---AGAAAACCAGGTCATGGTGGGTGCGGCAGATATCAGCCTAATCTTAGACGGGTCGGTTTGGATGTTACTGCCGAATGGAAACACGTGAACGAAGACTCTCAAGAAAAGAAGATGGTAATCACAGCGGAGAGAGCTTGGGAAATCATGAAGGGCATTAAAGACGAAGAATCATTTATTTTGGGAATGGATCCGAAATTTGCTCGACCGGATTGGATGATAGTCACGGTGCTGCCAGTGCCGCCGTTATCCGTAAGACCCGCGGTCATCATGTATGGTTCTGCCAAAAATCAGGATGACTTGACGCACAAGTTAGCGGATATTATTAAGTCAAACAACGAATTAATACGCAATGAGCAGTCGGGCGCCGCGTCGCATGTAATCCAAGAGAATATAAAGATGTTGCAATTTCATGTAGCGACACTTGTTGACAACGACATGCCCGGTATGCCTCGGGCAATGCAGAAATCGGGAAAACCGCTAAAGGCGCTTAAAGCACGACTGAAAGGAAAAGAAGGAAGAATTCGTGGAAACTTAATGGGTAAACGCGTGGACTTTTCCGCGCGTACAGTTATCACGCCCGACCCTAATTTGCACATTGATCAGGTCGGTGTGCCGCGCAGCATAGCGCAAAACTTGACTTTTCCGGAGATTGTAACGCCGTTTAACATCGACAAGATGCAAATATTGGTCAGACGTGGTAATTCGCAATATCCCGGCGCGAAGTACATAGTTCGCGATAACGGTGAAAGAATTGATTTGCGGTTTCATCCAAAATCCTCAGATTTGCACTTGCAATGCGGTTATCGCGTTGAACGACATATACGCGACGGTGATCTCGTGATCTTCAATCGGCAGCCAACACTGCACAAGATGAGTATGATGGGCCATCGTGTCAAGGTTTTACCTTGGAGTACATTTCGTATGAATTTAAGTTGCACGTCGCCGTATAACGCCGATTTCGACGGCGATGAAATGAATCTGCACGTACCACAGTCAATGGAGACTCGTGCAGAGGTTGAGAACATTCATGTGACTCCGCGACAGATTATCACGCCACAGGCAAACAAACCTGTTATGGGAATTGTACAAGACACTCTGACCGCTGTGAGGAAGATGACTAAAAGAGACGTGTTTATCGAGAAAGAACAAATGATGAATCTTCTTATGTTTCTTCCAAGCTGGAACGGTAAAATGCCGCAACCGTGCATTTTAAAACCGAAAGCACTGTGGACTGGCAAGCAGCTATTTTCTCTCATTATACCGGGTAATGTGAATATGATACGTACACACAGCACACATCCAGATGAAGAAGACGACGGTCCGTACAAGTGGATTTCACCAGGCGATACC---------AAAGTAATGGTAGAACACGGAGAACTTGTGATGGGTATTCTCTGCAAAAAGACTCTTGGCACATCCGCTGGTTCTTTGCTTCACATTTGTATGCTCGAGTTAGGTCACGATACATGCGGACGCTTTTATGGCAATATCCAGACCGTCATTAATAATTGGTTACTGCTGGAAGGTCATTCGATTGGTATTGGTGACACTATCGCTGATCCGCAAACATATCTTGAAATTCAAAAAGCGATCAAAAAAGCTAAGGAAGACGTAATAGAGGTGATTCAGAAAGCACATAACATGGAATTGGAACCCACACCTGGTAACACGCTACGTCAGACATTCGAAAACCAAGTGAATAGAATATTAAACGACGCTCGAGACAAGACTGGAGGTTCTGCCAAGAAATCTCTTACAGAATATAACAATCTGAAGGCTATGGTAGTATCAGGCTCAAAAGGATCTAACATCAACATCAGTCAGGTTATTGCTTGTGTAGGGCAGCAGAACGTTGAAGGTAAACGGATACCGTTCGGTTTCCGTAAGAGAACGTTGCCGCACTTCATAAAAGATGATTATGGTCCCGAGTCTCGCGGTTTTGTTGAGAATTCATATCTAGCCGGTCTCACACCGTCAGAATTTTATTTCCATGCTATGGGCGGTCGTGAAGGTCTCATCGATACTGCTGTGAAAACAGCCGAAACTGGTTACATCCAACGTCGTCTGATAAAAGCTATGGAGTCAGTAATGGTGCACTACGACGGCACTGTGCGCAACTCCGTTGGTCAGCTGATCCAGCTGCGTTACGGAGAGGACGGTCTCTGCGGCGAGACCGTCGAGTTTCAAAATCTGCCTACAATTAAGGTAAGCAACAAAGCATTCGACCGGAAATTTCGGTTTGATCCAACCAATGAGCGTTATTTACGGCGCATATTTAACGAGGACATCGTTCGGGAAATGATGGGCTCGGGTGAGGTGATATCCGAGCTGGAGAGAGAGTGGGAACAACTCAATAGAGATCGCGCTGTACTTCGAGAGATTTTCCCGAGTGGCGAGTCCAAAGTTGTACTACCCTGCAATCTACAGAGGATGATCTGGAACGTACAAAAAATTTTTCACATCAACAAGAGGGCGCCTACTGATCTCAGTCCTATGAAAGTGATTCAAGGTGTAAAAGATCTTTTGGATAAGTGTATCATTGTAGCTGGAGACGATAGATTGAGCAAACAGGCGAATGAAAATGCGACGTTACTATTCCAATGTTTGGTGAGATCAACTTTGTGCACTAAATGCGTGTCCGAAGAGTTTAGGTTATCCAGCGAAGCTTTTGAGTGGTTGATTGGCGAAATCGAGACAAGATTTCAGCAAGCCCAAGTATCGCCCGGTGAAATGGTCGGCGCTTTAGCGGCGCAGTCTCTTGGCGAGCCCGCAACGCAGATGACACTGAATACATTTCACTTTGCGGGCGTTTCTTCGAAGAACGTAACACTCGGTGTACCACGTCTTAAAGAAATAATAAATATTAGCAAGAAACCAAAGGCTCCGTCGCTCACGGTGTTCTTAACAGGCGCGGCTGCGCGTGACGCGGAGAAAGCGAAAAACGTGCTTTGTCGATTGGAACACACGACACTGAAGAAAGTGACTGCGAATACGGCAATATACTACGATCCAGATCCGCAAAACACAGTTATCGCGGAGGATCAGGAATTTGTCAACGTATATTACGAAATGCCCGATTTTGATCCTACAAAAATATCACCGTGGTTACTTCGCATTGAACTGGATAGGAAGAGAATGACCGACAAAAAGCTTACCATGGAGCAGATTGCTGAAAAGATCAATGCCGGCTTTGGCGATGATTTGAACTGTATATTTAATGACGACAACGCTGAGAAACTGGTACTGCGGATTAGAATAATGAACAGCGACGATAATAAGTTTCAGGACACAGACGAGGACAGTGTAGACAAGATGGAGGACGATATGTTCCTGCGTTGCATTGAAGCTAACATGCTCAGCGATATGACTCTG------------------------------------------------------CAGGGCATCGAAGCTATTGGCAAAGTTTATATGCATTTACCGCAAACAGATTCCAAGAAACGCATTGTTATCACAGAAACAGGTGAATTCAAGGCTATTGCGGAATGGCTTTTGGAAACTGATGGTACAAGCTTGATGAAGGTGCTGAGTGAAAGGGACGTGGATCCCGTAAGAACGTTCAGCAACGATATCTGTGAAATATTTCAAGTACTCGGCATCGAAGCCGTACGAAAATCCGTAGAAAAGGAAATGAATGCAGTTTTGCAGTTTTACGGTCTTTATGTTAACTACAGACATCTTGCTTTACTTTGCGACGTTATGACAGCGAAGGGTCATCTTATGGCGATCACACGACACGGTATCAACAGACAAGATACCGGCGCTCTTATGAGATGCTCTTTTGAAGAAACGGTTGATGTGTTATTAGATGCCGCATCTCATGCAGAAGTAGATCCAATGCGAGGAGTATCAGAAAACATTATAATGGGACAACTCCCACGTATTGGAACA------------------GGTTGCTTTGATTTATTACTGGATGCTGAAAAATGCAAATCTGGTATCGAAATTCCAATGGCTGTTGGAGCAGGTATGATGGGAACGGCAGGAATGTTCTTTGGTAGTGTAACAGGTGTGTCT---AGCATGAGTCCTCAGATGACACCTTGG------ATAGGAGCTACTCCTGGTTATGGAGCATCAAGTATGTCACCCGCTTTAAGT---------------AGTGGCATGACTCCTGGAGGTGCATGCTTTTCACCGTCAGGCGCGTCAGACGCGTCGGGCATGTCACCAGCTTATTCCGCTTATTCACCACAACCAGGAAGTCCTGGTAGTCCAGGACCAAGCATGAGTCCGTTCCCGATGTCACCA---GCGGGCGGAACTTCGCCCAGTTATTCCCCTTCATCGCCCGCGTATTTGCCAACATCGCCTAGCATGACGCCGTCAAGTCCAAATTATTCGCCTACAAGCCCGACATATTCACCGACAAGTCCAAACTATTCGCCCACATCACCGAGTTACTCGCCGACGAGTCCAAGCTACTCGCCAACCTCACCAAGTTACTCACCGACGAGTCCAAGCTACTCGCCTACTTCACCAAGCTACTCGCCTACTTCACCGAGTTACTCGCCCACGTCGCCAAGTTACTCACCGACAAGTCCGAGT------------------------------------------TATTCACCAACATCGCCGAGTTATTCTCCAACCTCGCCGAGCTACTCACCGACGAGTCCGAGCTATTCACCAACCTCACCAAGTTATTCCCCAACAAGTCCTAGTTACTCGCCCACAAGTCCAAGTTATTCGCCTACATCACCGAGTTACTCGCCGACCTCTCCGAGCTATTCGCCGAGCTCGCCTAATTACACACCTGCCTCGCCTTCATATTCGCCAACTTCACCGAGTTATTCACCTAGCTCGCCCCAGTATTCACCCGCGAGTCCAAGCTATTCGCCCAGCAGTCCCAAATACTCGCCTACGAGCCCGAGTTACTCGCCTACCTCTCCATCGTTCGCTGGCACATCGCCACAGTACACACCGGCAAGTCCTACGTACTCGCCAACCAGTCCAACGTATTCGCCTACGAGTCCGTCTTATTCACCAAGTTCGCCGCAGCAC---ACTGCGTCTGGCAGCACACGATATTCGCCCAGCAGCCCGAACTATTCGCCTACTAGTCCGACATATTCACCCACCAGTCCACAGTACTCGCCGTCAAGCACTAAATATTCGCCTACGAGTCCAACTTATACACCTACAAGCCCGAGTTACTCGCCGACTAGTCCGACTTATTCACCGCCCGTACCGGGATATTCGCCAACGAGTCCCACGTACTCACCGGCATCACCTGCTTACGAAACAGATGAT---------
>Solenopsis_invicta_XM_026132944.1
---------------------------------------------------------------------------------------------------------------------------------------ATGGCGACGTCCGATTCGAAAGCACCTCTGCGGACGGTGAAACGCGTCCAGTTTGGCATTATTTCGCCAGACGAGATACGTCGTATGTCAGTCACTGATGGCGGCATACGGTTTCCTGAAACTATGGAAGGTGGCCGCCCTAAACTGGGTGGCCTCATGGATCCAAGACAAGGTGTCATCGACAGGAATTCCAGGTGTCAGACTTGTGCTGGCAATATGACAGAATGCCCTGGTCACTTTGGTCATATAGATCTAGCAAAACCAGTCTTTCATGTAGGATTCATTACGAAAACTATAAAAATATTAAGATGCGTCTGTTTCTACTGCTCCAAACTGCTTGTTAACCCACATAACCCAAAGATTAAAGAAATTGTTATGAAGACAAAGGGCCAACCACGAAAGCGACTCGCATTTGTTTATGATTTATGTAAAAGCAAAAATATTTGCGAAGGCGGAGATGAAATGGATATT---AATAAGGAGAATACGGAGAACCAGCCGCAA---GAC---AGAAAACCAGGCCATGGTGGTTGCGGTAGATATCAACCTAATCTCAGACGATCCGGTTTGGACGTCACTGCGGAGTGGAAACATGTGAACGAGGATTCGCAAGAGAAGAAAACGATTCTCTCGGCCGAGAGGGCTTTTGAAATCTTGAAGCACATTAAGGACGAGGAGTCTTTTATCTTGGGTATGGATCCGAAATTTGCTCGACCAGATTGGATGATAGTCACTGTGCTGCCGGTGCCACCGTTGTCCGTCAGACCTGCGGTCATCATGTATGGTTCCGCCAAGAATCAGGACGACCTGACGCACAAACTGGCAGACATTATAAAATCAAATAACGAGTTACTACGAAACGAACAGTCTGGCGCGGCGGCGCATGTGATTTCTGAGAATATAAAGATGCTGCAGTTCCACGTAGCGACGCTCGTCGACAACGACATGCCCGGCATGCCCCGGGCAATGCAAAAATCTGGCAAACCGCTCAAGGCGATCAAGGCTCGGCTGAAGGGAAAAGAAGGCAGGATTCGTGGAAATCTGATGGGTAAACGCGTGGACTTCTCCGCGCGTACCGTTATCACGCCGGATCCCAATCTACGTATCGATCAAGTAGGCGTACCACGCAGTATTGCGCAAAATTTGACGTTTCCTGAGATCGTAACACCCTTCAACATCGACAAGATGCAGGTTCTGGTCAGGCGTGGCAATTCGCAGTATCCCGGCGCAAAGTACATAGTTCGCGACAACGGCGAGAGGATTGATCTGCGTTTCCATCCCAAGTCTTCGGATCTGCATCTGCAATGCGGCTACCGAGTGGAACGACATATTCGCGACGGCGATCTCGTCATCTTCAATCGTCAGCCCACCCTTCACAAGATGAGTATGATGGGCCATCGCGTCAAGGTGCTTCCTTGGAGTACATTCCGTATGAATCTAAGCTGCACGTCACCTTATAATGCTGATTTCGATGGCGACGAAATGAATCTACATGTGCCACAATCGATGGAGACCCGCGCGGAAGTCGAGAACATTCATGTAACACCGCGACAGATTATCACTCCACAGGCGAACAAGCCAGTCATGGGAATTGTACAAGACACTCTAACAGCAGTTAGGAAGATGACTAAGCGCGACGTATTTATCGAAAAAGAGCAAATGATGAATCTACTAATGTTCCTACCCAGTTGGGATGGCAAGATGCCACAGCCATGTATTCTGAAGCCAAAACCGCTATGGACCGGCAAGCAGCTATTCTCTCTCATCATACCAGGTAACGTGAATATGATACGGACGCACAGTACGCATCCCGATGAGGAGGACGACGGTCCGTACAAATGGATCTCACCGGGTGACACC---------AAGGTAATGGTGGAACATGGAGAACTTGTAATGGGTATTCTCTGCAAAAAGACTTTGGGTACTTCCGCCGGTTCTTTGCTTCATATTTGTATGCTCGAACTGGGCCACGAGGTATGCGGACGCTTCTATGGCAATATTCAGACCGTCATTAATAATTGGCTATTACTGGAGGGACATTCGATTGGTATTGGCGACACTATTGCCGATCCCCAAACATATTTAGAAATCCAGAAGGCAATCAAGAAAGCCAAAGAGGACGTGATAGAGGTGATCCAGAAGGCACATAACATGGAACTCGAACCTACGCCTGGCAACACACTTCGTCAGACTTTCGAGAATCAGGTGAACAGGATATTGAACGATGCCAGAGACAAGACCGGAGGCTCAGCCAAGAAGTCTTTAACAGAATACAATAATTTGAAGGCTATGGTGGTGTCGGGCTCGAAAGGCTCTAATATCAACATCTCTCAGGTCATCGCTTGTGTAGGCCAGCAGAACGTTGAGGGTAAGCGCATACCCTTCGGCTTTCGCAAAAGAACGCTGCCGCATTTCATTAAGGATGACTACGGACCAGAGTCCCGCGGTTTTGTCGAAAATTCATATCTCGCTGGTCTCACGCCGTCCGAATTCTATTTCCACGCAATGGGTGGTCGTGAAGGTCTTATCGATACCGCCGTAAAGACGGCCGAAACCGGTTACATTCAGCGTCGTTTGATAAAGGCTATGGAATCTGTAATGGTACACTATGACGGCACCGTGCGTAATTCCGTCGGTCAGCTGATTCAGCTGCGTTATGGAGAGGACGGTCTCTGCGGCGAGACCGTTGAGTTCCAGAATCTGCCAACGATCAAGGTGAGCAACAAGGCTTTCGAGAAGAAGTTCAAGTTTGATCCGACCAACGAGCGATATCTGCGGCGTATATTCAACGAGGACATTGTCCGGGAGATGATGGGTTCCGGAGAGGTGATATCCGAATTGGAAAGAGAATGGGAACAGTTGAACAGGGATCGCACTGTACTCCGGGAGATATTCCCGAGCGGCGAATCCAAGGTTGTGCTGCCCTGTAATCTGCAGAGAATGATTTGGAACGTGCAGAAGATATTCCACATCAATAAGCGAGCGCCGACCGATCTCAGTCCCATGAGGGTGATTCAAGGTGTAAAGAACCTTCTGGAGAAGTGTATCATTGTCGCCGGAGACGACAGACTGAGCAAACAGGCGAACGAGAATGCGACATTGCTATTTCAGTGTTTAGTGAGGTCGACCTTATGCACCAAGTGCGTTTCTGAAGAGTTCAGGCTGTCTAGCGAAGCCTTTGAATGGCTGATTGGAGAAATCGAAACGAGATTCCAGCAGGCTCAAGTATCCCCAGGTGAGATGGTCGGTGCGTTGGCGGCTCAGTCTCTCGGTGAGCCTGCCACTCAGATGACCCTGAACACTTTCCACTTTGCTGGTGTGTCATCAAAGAACGTGACACTCGGTGTGCCCAGATTAAAGGAAATCATTAACATCAGTAAGAAACCGAAAGCGCCGTCTCTCACGGTGTTCCTGACGGGCGCAGCCGCACGTGACGCTGAGAAGGCGAAGAACGTGCTTTGTCGACTGGAGCACACGACGTTGAAAAAGGTGACGGCGAACACGGCTATATATTACGATCCGGATCCGCAAAACACAGTGATCGCGGAGGATCAGGAGTTCGTCAACGTTTACTATGAGATGCCTGACTTTGACCCCACGAAAATATCACCGTGGTTGTTGCGAATCGAACTGGACAGGAAACGGATGACCGACAAGAAGCTGACGATGGAACAAATCGCGGAAAAGATCAACGCCGGCTTCGGCGACGATCTTAATTGTATATTCAATGACGACAATGCTGAGAAGTTGGTACTACGTATTAGAATAATGAACAGCGACGATAACAAGTTCCAAGACACTGATGAGGAGACTGTAGACAAGATGGAAGACGATATGTTCCTTCGGTGTATCGAAGCTAACATGCTTAGTGACATGACTCTG------------------------------------------------------CAGGGTATTGAAGCTATCGGAAAGGTTTACATGCATTTGCCACAAACTGATTCCAAGAAGCGCATTGTTATCACAGAAACCGGCGAATTTAAAGCCATCGCGGAATGGCTTTTGGAAACCGACGGTACGAGCTTGATGAAGGTATTGAGCGAGAGAGACGTGGATCCCGTGCGAACGTTCAGCAATGATATTTGCGAGATATTCCAAGTGCTCGGCATCGAAGCAGTGCGAAAGTCGGTGGAGAAGGAAATGAACGCGGTATTGCAGTTCTACGGTCTTTACGTGAATTATCGACATCTCGCTTTACTTTGCGATGTCATGACAGCGAAGGGTCATCTCATGGCTATAACACGTCACGGAATCAATAGACAAGACACCGGTGCTTTGATGAGATGTTCCTTCGAAGAAACGGTTGATGTGTTACTGGATGCCGCATCTCATGCAGAAGTAGATCCAATGAGAGGAGTATCTGAAAATATTATAATGGGACAACTTCCACGAATTGGAACA------------------GGATGCTTTGATCTGTTACTGGACGCGGAAAAGTGCAAATCTGGAATCGAGATTCCTATGGCGGTTGGCGCGGGCATGATGGGAACAGCGGGAATGTTCTTCGGCAGCGTAACTAGCATGTCC---AGCATGAGTCCTCAAATGACTCCTTGG------ATGGGAGCTACACCTGGCTATGGTGCATCAAGTATGTCGCCAGCATTGAGC---------------AGCGGTATGACACCAGGTGGTGCGTGCTTCTCGCCATCGGGCGCATCAGATGCATCGGGCTTATCACCAGCATACTCGGCTTATTCACCACAACCCGGAAGTCCTGGTAGTCCAGGCCCAAGTATGAGTCCATTCCCAATGTCACCG---GCTGGTGCAGCATCGCCCAGTTACTCTCCAACGTCACCGGCATATCTGCCCACATCACCCAGCATGACGCCCTCGAGTCCAAATTATTCGCCTACAAGTCCAACGTATTCGCCAACCAGCCCGAATTATTCGCCCACTTCTCCGAGTTATTCACCGACGAGTCCGAGTTACTCGCCCACTTCTCCAAGTTATTCACCAACCAGCCCAAGCTATTCGCCTACTTCGCCAAGTTATTCACCAACCAGCCCAAGCTATTCGCCTACATCGCCGAGCTACTCACCAACCAGCCCAAGC------------------------------------------TATTCGCCGACATCGCCGAGCTATTCACCAACTTCGCCGAGTTATTCACCAACGAGCCCGAGTTACTCGCCAACTTCGCCGAGTTACTCCCCTACAAGTCCAAGTTACTCGCCAACAAGTCCAAGTTACTCACCTACAAGCCCAAGTTATTCACCAACTTCGCCGAGCTATTCACCAAGCTCGCCTAACTACACACCTGCTTCGCCCTCGTATTCGCCTACTTCACCCAGTTATTCACCGAGCTCGCCGCAATATTCGCCGGCGAGTCCAAGCTATTCCCCTAGCAGTCCCAAATATTCACCGACAAGTCCGAGTTATTCTCCTACCTCTCCGTCATTTGCCGGTACATCACCGCAATATACGCCTGCGAGTCCCACGTACTCACCGACCAGCCCGACGTATTCGCCTACAAGCCCGTCGTACTCGCCGAGCTCGCCGCAACAT---ACCACAACTGGCAGCACTCGGTATTCACCCAGCAGTCCGAACTATTCTCCTACCAGTCCAACGTATTCGCCCACAAGTCCACAGTACTCGCCGTCAAGCACCAAATATTCGCCCACAAGTCCCACTTATACGCCTACAAGCCCTAGTTACTCTCCAACGAGTCCGACGTATTCACCGCCTGTACCAGGATATTCTCCCACGAGTCCCACATATTCGCCGGCGTCGCCTGCTTACGAAACCGATGAA---------
>Trachymyrmex_cornetzi_XM_018502380.1
---------------------------------------------------------------------------------------------------------------------------------------ATGGCGACGTCCGACTCTAAAGCATCTTTGCGGACGGTGAAACGCGTTCAATTCGGGATTCTCTCGCCCGATGAGATTCGTCGTATGTCAGTCACCGATGGCGGCATACGGTTTCCCGAAACTATGGAGGGCGGCCGCCCTAAACTGGGTGGTCTTATGGACCCGAGACAAGGTGTTATCGACAGGAATTCCAGGTGTCAAACTTGCGCTGGCAACATGACTGAATGCCCTGGTCATTTTGGTCATATAGATCTAGCAAAACCAGTATTCCATGTGGGATTCATTACAAAAACTATAAAGATATTGAGATGCGTGTGTTTTTACTGTTCCAAACTACTTGTCAACCCTCATAATCCAAAAATAAAAGAAATTGTCATGAAGACGAAAGGACAGCCGCGGAAGCGACTCGCATTCGTTTATGATCTATGCAAAAGCAAGAACATCTGTGAAGGTGGAGATGAAATGGACATT---AACAAGGAGAATGCGGAGAACCAGCCCCAAATGGAC---AGAAAACCAGGTCATGGTGGTTGTGGTAGATATCAGCCTAATCTTAGACGGTCTGGGTTGGATGTCACTGCAGAGTGGAAGCATGTTAATGAAGATTCACAAGAGAAGAAGATAATTCTCTCGGCTGAGAGGGCCTGGGAGATCTTGAAACACATTAAGGATGAAGAATCTTTCATCTTGGGCATGGACCCGAAATTTGCACGACCAGATTGGATGATTGTCACCGTATTGCCGGTGCCACCATTATCTGTTAGACCTGCGGTCATTATGTATGGTTCTGCTAAGAATCAGGATGATCTAACGCACAAACTGGCAGACATTATCAAATCAAACAACGAGTTGGTACGAAATGAACAGTCCGGCGCAGCGGCACACGTAATTTCTGAGAATATAAAGATGCTACAGTTTCACGTGGCGACGCTCGTCGACAACGACATGCCCGGTATGCCTCGGGCGATGCAGAAGTCGGGCAAGCCGCTCAAAGCCATCAAGGCCCGACTGAAAGGAAAGGAAGGCAGGATTCGTGGAAATCTGATGGGTAAACGTGTAGACTTTTCTGCGCGTACTGTTATCACTCCTGATCCCAATTTGCGTATTGATCAAGTAGGCGTACCGCGCAGTATAGCGCAAAATCTGACATTCCCCGAGATCGTAACGCCCTTCAACATCGATAAAATGCAGGTGCTAGTCAGGCGTGGCAATTCGCAGTACCCTGGCGCGAAATACATAGTACGCGACAACGGCGAAAGAATTGATCTGCGCTTCCATCCCAAGTCCTCGGATCTGCATCTGCAATGCGGCTACCGAGTGGAACGACATATCCGCGACGGTGATCTCGTAATCTTCAATCGTCAGCCTACTCTACACAAGATGAGTATGATGGGTCATCGTGTTAAGGTGCTTCCGTGGAGTACATTCCGCATGAATCTAAGCTGCACATCGCCGTACAATGCTGACTTTGACGGGGACGAAATGAATTTACACGTTCCACAGTCGATGGAGACACGCGCGGAGGTCGAGAACATTCATGTGACTCCACGACAGATTATTACCCCACAGGCAAATAAGCCGGTTATGGGAATTGTACAGGATACTCTGACAGCAGTCAGGAAAATGACCAAACGCGATGTGTTCATTGAAAAGGAGCAAATGATGAATCTACTCATGTTTCTGCCTAGCTGGGATGGCAAGATGCCGCAACCGTGTATCCTGAAACCGAAACCGCTATGGACCGGCAAGCAACTGTTTTCTCTTATTATACCAGGTAACGTGAACATGATACGGACGCACAGCACACATCCTGATGAAGAAGACGATGGGCCATACAAGTGGATCTCGCCGGGTGACACA---------AAGGTAATGGTGGAACATGGAGAACTTGTAATGGGTATTCTTTGCAAGAAGACCTTGGGTACCTCAGCTGGTTCTTTGCTTCATATTTGTATGCTCGAGCTGGGCCACGAAGTGTGTGGACGCTTTTATGGCAATATCCAGACCGTCATCAACAATTGGCTATTACTAGAGGGTCATTCGATTGGTATTGGCGACACTATTGCCGATCCGCAAACATATTTGGAAATCCAGAAGGCGATCAAGAAGGCCAAAGAGGACGTGATAGAGGTGATTCAAAAGGCACATAACATGGAACTTGAGCCTACGCCTGGCAACACGCTTCGTCAGACTTTCGAGAATCAAGTAAACAGGATACTGAACGATGCTCGAGACAAGACCGGAGGCTCCGCTAAGAAGTCCTTGACAGAATACAATAATTTGAAGGCCATGGTGGTGTCAGGCTCAAAGGGTTCCAACATCAACATCTCTCAGGTTATCGCTTGTGTAGGCCAGCAAAACGTTGAAGGTAAACGGATACCCTTTGGTTTCCGTAAAAGAACGCTGCCACATTTCATTAAAGATGACTACGGACCAGAGTCCCGTGGTTTTGTTGAGAATTCGTATCTCGCTGGTCTCACGCCCTCCGAGTTCTACTTTCACGCAATGGGTGGTCGTGAAGGTCTTATTGATACCGCCGTAAAGACGGCTGAGACTGGTTACATTCAGCGTCGTTTGATAAAAGCTATGGAGTCTGTGATGGTGCACTATGACGGTACCGTGCGTAATTCCGTTGGTCAATTGATTCAGCTGCGTTACGGAGAGGACGGTCTCTGCGGTGAGACCGTCGAATTCCAGAATCTACCAACAATCAAGGTGAGCAATAAGGCTTTCGAGAAAAAATTCAAATTTGATCCCACCAACGAGCGATACCTACGGCGTATATTTAACGAGGACATTGTCCGGGAGATGATGGGCTCCGGTGAGGTGATATCCGAACTAGAAAGAGAATGGGAACAGTTGAACAGGGACCGCGCTGTACTCCGTGAGATCTTCCCAAGCGGAGAATCCAAAGTCGTACTGCCCTGCAATCTGCAGAGGATGATTTGGAACGTACAGAAGATATTTCACATCAATAAGCGAGCGCCGACCGATCTTAGTCCAATGAGGGTGATCCAAGGCGTAAAGAATCTTCTGGAAAAGTGTATCATTGTCGCCGGGGATGACAGACTGAGCAAACAGGCGAACGAAAACGCAACATTACTGTTCCAATGTTTAGTAAGATCGACTTTATGCACTAAGTGCGTCTCCGAGGAATTCAGACTGTCCAGTGAGGCCTTCGAGTGGTTAATTGGAGAAATCGAAACAAGATTCCAGCAAGCTCAAGTATCACCCGGCGAGATGGTCGGCGCATTGGCGGCGCAATCTCTCGGCGAGCCTGCCACTCAGATGACCCTGAATACTTTCCACTTCGCTGGTGTATCATCGAAAAATGTAACCCTTGGTGTGCCTAGATTGAAAGAAATTATCAACATCAGCAAGAAGCCGAAGGCGCCGTCACTCACAGTATTCCTGACGGGCGCTGCCGCGCGTGATGCCGAGAAGGCGAAGAACGTACTTTGTCGACTGGAACACACAACGTTGAAAAAGGTGACGGCAAACACGGCGATATACTACGATCCAGATCCACAGAACACAGTAATTGCAGAAGATCAGGAGTTCGTCAACGTGTATTACGAGATGCCAGACTTTGATCCCACAAAAATATCGCCGTGGTTGTTGCGAATTGAGCTGGATAGGAAACGAATGACTGACAAGAAGTTAACAATGGAACAGATCGCGGAAAAGATCAACGCTGGCTTTGGCGACGATTTGAACTGCATATTCAATGACGATAACGCCGAGAAGCTGGTACTGCGTATCAGAATAATGAACAGTGACGACAATAAGTTTCAGGATACAGATGAGGAGACCGTTGATAAGATGGAGGACGATATGTTCCTTCGTTGTATTGAAGCCAACATGCTTAGTGATATGACTCTA------------------------------------------------------CAGGGTATCGAAGCTATCGGTAAAGTTTACATGCATCTGCCACAAACAGATTCTAAGAAACGCATTGTTATCACGGAAACTGGCGAATTCAAGGCCATCGCGGAATGGCTCTTGGAAACCGACGGGACGAGCTTGATGAAGGTGTTGAGCGAGAGAGACGTCGATCCTGTGCGGACGTTCAGCAATGATATTTGCGAAATATTCCAAGTGCTCGGCATCGAAGCCGTGCGAAAATCAGTAGAAAAGGAAATGAATGCTGTGTTACAATTCTATGGTCTTTACGTCAACTATCGACATCTTGCTTTGCTTTGCGACGTCATGACTGCAAAGGGTCATCTTATGGCGATAACACGTCATGGAATCAATAGACAAGACACCGGTGCTTTAATGAGGTGTTCCTTCGAAGAAACGGTCGATGTATTGTTGGATGCTGCGTCTCACGCAGAGGTAGATCCAATGAGAGGAGTATCCGAAAATATCATAATGGGACAACTTCCTCGAATTGGAACA------------------GGATGCTTTGATCTATTACTGGACGCGGAGAAATGTAAATCTGGTATCGAAATTCCTATGGCAGTTGGGGCAGGTATGATGGGAACAGCGGGAATGTTCTTTGGCAGCGTAACTGGCATGTCC---AGTATGAGTCCTCAAATGACTCCTTGG------ATGGGAGCTACTCCTGGTTATGGTGCGTCGAACATGTCGCCAGCTTTGAGC---------------AGCGGTATGACGCCAGGTGGTGCATGTTTCTCGCCATCGGGAGCATCGGACGCATCGGGCTTATCGCCGGCATATTCTGCTTATTCACCACAACCAGGAAGTCCTGGCAGTCCAGGTCCAAGTATGAGTCCATTCCCAATGTCACCT---GCTGGTGCGGCATCACCCAGTTATTCTCCAACGTCGCCAGCGTATTTACCTACATCGCCTAGCATGACACCGTCGAGTCCGAATTATTCGCCTACAAGTCCAACATATTCGCCGACTAGTCCAAATTATTCACCCACGTCCCCAAGCTACTCTCCGACAAGTCCGAGTTACTCGCCAACCTCACCGAGTTATTCGCCAACAAGTCCGAGTTACTCGCCCACATCTCCAAGTTATTCGCCAACGAGTCCGAGTTACTCGCCTACTTCGCCAAGCTATTCACCGACCAGCCCAAGT------------------------------------------TACTCGCCTACGTCACCAAGCTACTCGCCAACTTCGCCGAGTTACTCGCCGACGAGCCCGAGTTATTCACCAACCTCACCGAGTTATTCCCCGACAAGTCCAAGTTATTCGCCCACGAGCCCAAGCTATTCGCCTACGAGTCCGAGTTACTCACCAACATCGCCGAGCTATTCACCAAGCTCGCCCAACTACACACCTGCTTCACCCTCGTATTCGCCCACTTCACCCAGTTATTCGCCAAGCTCGCCGCAATACTCGCCTGCGAGTCCAAGTTATTCCCCCAGCAGTCCCAAATATTCACCGACGAGCCCGAGTTATTCTCCTACCTCACCGTCATTTGCCGGTACATCGCCGCAATACACACCTGCGAGTCCTACATACTCGCCAACCAGCCCGACATATTCACCTACAAGTCCGTCGTACTCGCCGAGTTCGCCGCAGCAT---ACTACATCTGGCAGCACCCGATATTCGCCCAGCAGTCCGAACTATTCGCCTACCAGTCCAACGTACTCGCCCACAAGTCCGCAGTACTCGCCGTCAAGCACCAAATATTCGCCCACAAGTCCTACATACACGCCTACAAGCCCGAGTTATTCTCCGACGAGTCCGACGTACTCGCCGCCTGTACCGGGATACTCGCCCACGAGTCCCACATACTCGCCAGCGTCACCTGCTTACGAGACGGACGAC---------
>Trachymyrmex_septentrionalis_XM_018487381.1
---------------------------------------------------------------------------------------------------------------------------------------ATGGCGACGTCTGATTCTAAAGCGTCTCTGCGGACAGTAAAACGCGTTCAATTCGGGATCCTCTCGCCTGACGAGATTCGTCGTATGTCAGTCACCGATGGCGGCATACGGTTTCCTGAAACTATGGAGGGAGGCCGCCCTAAACTGGGCGGTCTTATGGATCCAAGGCAAGGTGTTATCGACAGGAATTCCAGATGTCAAACTTGCGCCGGCAACATGACTGAATGCCCTGGTCATTTTGGTCATATAGATCTAGCAAAACCAGTATTCCATGTGGGATTCATTACAAAAACTATAAAAATATTGAGATGCGTGTGTTTTTACTGTTCCAAACTACTTGTCAACCCTCATAATCCAAAAATAAAAGAAATCGTTATGAAAACGAAAGGACAGCCACGGAAGCGACTCGCATTCGTTTACGATCTATGCAAAAGCAAGAACATCTGTGAAGGCGGAGATGAAATGGACATT---AACAAGGAGAATGCGGAGAACCAGCCCCAAATGGAC---AGAAAACCAGGTCATGGTGGTTGTGGTAGATATCAGCCTAATCTTAGACGGTCTGGCTTGGATGTCACTGCAGAGTGGAAGCATGTCAATGAAGATTCACAAGAGAAAAAGATAATTCTGTCGGCCGAAAGGGCCTGGGAAATCTTGAAACACATTAAGGATGAAGAATCTTTCATCTTGGGCATGGACCCGAAATTTGCACGGCCAGATTGGATGATTGTCACCGTATTGCCGGTACCACCACTGTCTGTTAGACCTGCGGTCATTATGTACGGTTCCGCTAAGAATCAGGACGATCTAACACACAAATTGGCAGACATTATCAAATCAAACAACGAGTTAGTACGAAATGAACAGTCCGGTGCAGCGGCACATGTAATTTCTGAGAATATAAAGATGCTACAGTTTCACGTGGCAACGCTCGTTGACAACGACATGCCCGGTATGCCCCGGGCGATGCAGAAGTCGGGCAAGCCGCTCAAAGCCATCAAGGCCCGACTGAAAGGAAAGGAAGGCAGGATTCGTGGAAATCTGATGGGTAAACGTGTGGACTTCTCTGCGCGTACTGTTATCACTCCTGATCCCAATTTGCGTATTGATCAAGTAGGCGTACCGCGCAGTATAGCGCAAAATCTGACATTCCCCGAGATCGTGACGCCTTTCAACATCGATAAGATGCAGGTGCTAGTCAGGCGTGGCAATTCGCAGTACCCTGGCGCGAAATACATAGTACGCGACAACGGCGAAAGAATTGATCTGCGTTTCCATCCCAAGTCCTCGGATCTGCATCTGCAATGCGGCTACCGAGTGGAACGACATATCCGCGATGGTGATCTCGTAATCTTCAATCGTCAGCCTACTCTACACAAGATGAGTATGATGGGTCATCGTGTTAAGGTGCTTCCGTGGAGTACATTCCGCATGAATCTAAGCTGCACATCGCCGTACAATGCTGACTTTGACGGGGACGAAATGAATTTACACGTTCCACAGTCAATGGAGACACGCGCGGAGGTTGAGAATATTCATGTGACTCCACGACAGATTATTACCCCACAGGCAAATAAGCCGGTTATGGGAATTGTACAGGATACTCTGACAGCAGTCAGAAAAATGACCAAACGTGACGTGTTTATCGAAAAGGAGCAAATGATGAATCTACTCATGTTTCTGCCTAGCTGGGATGGCAAGATGCCGCAACCGTGTATTCTGAAACCGAAACCACTATGGACCGGTAAGCAGCTGTTTTCTCTTATTATACCAGGTAATGTGAACATGATACGAACGCACAGCACACATCCTGATGAAGAAGACGATGGTCCATACAAGTGGATCTCGCCAGGTGACACA---------AAGGTAATGGTGGAACATGGAGAACTTGTAATGGGTATTCTTTGCAAAAAGACTTTAGGTACTTCAGCTGGTTCTTTGCTCCATATTTGTATGCTTGAACTGGGCCACGAAGTGTGTGGACGCTTTTATGGCAATATTCAGACAGTTATCAACAATTGGTTACTACTAGAAGGTCATTCGATTGGTATTGGCGATACTATTGCTGATCCGCAAACATATTTGGAGATCCAGAAGGCGATCAAAAAGGCTAAAGAGGACGTGATAGAGGTGATTCAAAAGGCACATAACATGGAACTTGAGCCTACACCTGGCAACACTCTTCGTCAGACTTTCGAGAATCAAGTAAACAGGATACTGAACGATGCTCGAGACAAGACCGGAGGCTCCGCTAAGAAGTCCTTGACAGAATATAATAATTTGAAGGCTATGGTGGTATCAGGTTCAAAGGGTTCCAACATCAACATCTCTCAAGTTATCGCTTGTGTAGGCCAGCAAAACGTTGAAGGTAAACGGATACCCTTTGGTTTCCGTAAGAGAACGCTGCCACATTTCATTAAGGATGACTATGGACCAGAGTCCCGTGGTTTTGTCGAGAATTCGTATCTCGCTGGTCTCACGCCCTCCGAGTTCTACTTTCACGCAATGGGTGGTCGTGAAGGTCTTATCGATACCGCCGTAAAGACGGCTGAGACTGGTTACATTCAGCGTCGTTTGATAAAAGCTATGGAGTCGGTGATGGTGCACTATGATGGCACTGTGCGTAATTCCGTCGGTCAATTGATTCAGCTGCGTTACGGAGAGGACGGTCTCTGCGGCGAGACCGTTGAATTCCAGAATCTACCAACGATCAAAGTGAGCAACAAAGCTTTCGAGAAGAAATTCAAATTTGATCCCACCAACGAGCGATACTTACGGCGTATATTTAATGAGGACATCGTCCGGGAGATGATGGGGTCCGGTGAGGTGATATCCGAACTAGAAAGAGAATGGGAACAGTTGAACAGGGATCGCGCTGTACTCCGTGAGATTTTCCCGAGCGGAGAATCTAAAGTTGTACTTCCCTGTAATCTGCAGAGGATGATTTGGAACGTACAGAAGATATTCCACATCAATAAACGAGCGCCAACTGATCTCAGTCCAATGAGGGTGATACAAGGTGTAAAGAATCTTCTGGAAAAGTGTATCATTGTCGCCGGAGATGATAGACTCAGCAAACAGGCGAACGAGAACGCAACATTACTGTTTCAATGTTTAGTAAGATCGACTTTATGCACCAAGTGCGTCTCCGAGGAGTTCAGGCTGTCCAGTGAGGCCTTCGAGTGGCTAATTGGAGAAATCGAGACAAGATTCCAGCAGGCTCAAGTATCACCCGGCGAGATGGTCGGCGCATTGGCGGCGCAATCTCTCGGCGAGCCTGCTACTCAGATGACCCTGAATACTTTCCACTTCGCTGGTGTGTCATCGAAAAACGTAACTCTTGGTGTGCCTAGATTGAAAGAAATCATCAACATCAGTAAGAAGCCGAAGGCGCCGTCACTCACAGTATTTTTAACTGGCGCTGCCGCGCGTGATGCCGAGAAGGCGAAAAATGTGCTTTGTCGATTGGAACACACAACGTTGAAAAAAGTGACGGCAAACACGGCGATATACTACGATCCAGATCCACAGAACACAGTAATTGCAGAAGATCAGGAGTTCGTCAACGTGTATTACGAGATGCCCGACTTTGATCCTACGAAAATTTCGCCGTGGTTGTTGCGAATCGAGCTGGATAGGAAACGAATGACTGACAAGAAGTTGACAATGGAACAGATCGCAGAGAAAATCAACGCTGGCTTTGGCGATGATTTGAACTGTATATTCAATGACGATAACGCCGAGAAGCTGGTACTGCGCATCAGAATAATGAACAGTGACGACAACAAGTTCCAGGATACGGATGAGGAGACCGTAGATAAAATGGAGGATGATATGTTCCTTCGTTGTATTGAAGCCAATATGCTTAGTGATATGACTCTA------------------------------------------------------CAGGGTATCGAAGCTATCGGAAAAGTTTACATGCATCTGCCACAAACAGATTCTAAGAAACGCATTGTTATCACAGAAACTGGCGAATTCAAGGCCATCGCGGAATGGCTCTTGGAAACCGACGGGACGAGCTTGATGAAGGTATTGAGCGAGAGAGATGTCGATCCTGTGCGGACGTTCAGCAATGATATTTGTGAAATATTCCAAGTGCTCGGTATTGAAGCCGTGCGAAAGTCAGTAGAAAAGGAAATGAATGCAGTGTTACAGTTCTATGGTCTTTACGTCAACTATCGACATCTTGCCTTGCTTTGCGACGTCATGACTGCAAAGGGTCATCTTATGGCGATAACACGTCATGGAATCAATAGACAAGACACCGGTGCTTTAATGAGATGTTCCTTCGAAGAAACAGTTGATGTATTGTTGGATGCTGCATCTCACGCAGAGGTAGATCCAATGAGAGGAGTATCCGAAAATATTATAATGGGACAACTTCCTCGAATTGGAACA------------------GGATGCTTTGATCTATTACTGGATGCGGAGAAATGTAAGTCTGGCATCGAAATTCCTATGGCAGTTGGGGCAGGTATGATGGGAACTGCAGGAATGTTCTTCGGTAGCGTAACTGGCATGTCC---AGCATGAGCCCTCAAATGACTCCTTGG------ATGGGAGCTACTCCTGGTTATGGTGCGTCGAATATGTCGCCAGCTTTGAGC---------------AGCGGTATGACGCCAGGTGGTGCATGTTTCTCGCCATCGGGAGCATCGGACGCATCAGGCTTGTCGCCAGCATATTCTGCATATTCACCACAGCCAGGAAGTCCTGGCAGTCCAGGTCCAAGTATGAGTCCATTCCCAATGTCACCT---GCTGGTGCGGCATCACCTAGTTATTCTCCAACATCGCCAACATATTTACCTACATCGCCTAGCATGACACCGTCGAGTCCGAATTATTCGCCTACAAGTCCAACATATTCGCCGACCAGTCCAAATTATTCACCAACATCACCAAGCTACTCTCCGACAAGTCCGAGTTACTCGCCAACTTCACCGAGTTATTCGCCAACAAGTCCAAGTTATTCACCCACATCTCCAAGTTATTCGCCAACGAGTCCAAGTTACTCGCCTACTTCGCCAAGCTATTCACCGACCAGTCCGAGT------------------------------------------TATTCGCCTACGTCACCAAGCTACTCGCCAACTTCGCCGAGTTACTCGCCGACAAGCCCGAGTTATTCGCCAACCTCACCGAGCTATTCCCCGACAAGTCCAAGTTATTCTCCCACGAGTCCAAGCTATTCGCCTACGAGTCCAAGTTACTCACCAACATCGCCGAGCTATTCACCAAGCTCGCCCAACTACACACCTGCTTCACCCTCATATTCGCCCACTTCACCCAGTTATTCGCCAAGCTCGCCGCAATATTCGCCCGCGAGTCCAAGTTATTCTCCTAGCAGTCCCAAATATTCACCGACGAGCCCGAGTTATTCTCCTACCTCACCGTCATTTGCCGGTGCATCGCCACAATACACACCTGCGAGTCCCACATATTCGCCAACCAGCCCGACATATTCGCCTACAAGTCCGTCGTACTCGCCGAGTTCGCCGCAGCAT---ACTACATCTGGCAGCACTCGATATTCACCCAGCAGTCCGAACTATTCGCCTACCAGTCCAACGTACTCACCCACAAGTCCGCAGTACTCACCGTCAAGTACCAAATATTCACCGACAAGTCCTACCTACACGCCTACAAGCCCCAGTTATTCTCCGACGAGTCCGACGTACTCGCCACCTGTACCGGGATACTCGCCCACAAGTCCCACGTACTCGCCGGCGTCACCTGCTTACGAGACGGATGAC---------
>Trachymyrmex_zeteki_XM_018455346.1
---------------------------------------------------------------------------------------------------------------------------------------ATGGCGACATCCGATTCCAAAGCGTCTTTGCGGACGGTGAAACGCGTTCAATTCGGAATTCTTTCACCCGACGAAATACGTCGTATGTCAGTCACCGATGGCGGCATACGGTTTCCCGAAACTATGGAGGGTGGCCGCCCTAAACTGGGCGGTCTTATGGACCCGAGGCAAGGTGTTATCGACAGGAATTCCAGGTGTCAAACTTGCGCCGGCAACATGACAGAATGCCCTGGTCACTTTGGTCATATAGATCTAGCAAAACCAGTATTCCATGTGGGATTCATTACAAAAACTATAAAGATATTGAGATGCGTGTGTTTTTACTGTTCCAAACTACTTGTCAACCCTCATAATCCAAAGATAAAAGAAATCGTCATGAAGACGAAAGGACAGCCGCGAAAGCGACTCGCTTTCGTTTATGATCTATGCAAAAGCAAGAACATCTGTGAAGGCGGAGATGAAATGGATATT---AATAAGGAGAACGCGGAGAACCAACCACAATTGGAC---AGAAAACCAGGTCATGGTGGTTGTGGTAGATATCAGCCTAATCTTAGGCGGTCCGGCTTGGATGTCACTGCAGAGTGGAAGCACGTGAATGAAGATTCGCAAGAGAAGAAGATAATTCTCTCGGCCGAGAGGGCCTGGGAGATCTTGAAACACATTAAAGATGAAGAATCTTTCATCTTGGGCATGGACCCGAAATTTGCACGGCCAGATTGGATGATCGTCACCGTATTGCCGGTACCACCACTGTCTGTTAGACCTGCGGTCATTATGTACGGTTCCGCTAAGAATCAGGATGATCTAACGCACAAACTGGCAGACATTATCAAATCAAACAACGAATTAGTACGAAATGAACAGTCTGGCGCAGCGGCACACGTAATTTCTGAGAATATAAAGATGCTACAGTTTCACGTAGCGACGCTCGTCGACAACGACATGCCCGGTATGCCCCGGGCGATGCAGAAGTCGGGCAAGCCGCTCAAAGCCATCAAGGCCCGACTGAAAGGAAAGGAAGGCAGGATTCGTGGAAATCTGATGGGTAAACGTGTGGACTTCTCTGCGCGTACTGTTATCACTCCTGATCCCAATTTGCGTATCGATCAAGTAGGCGTACCACGCAGTATAGCGCAAAATCTGACATTCCCCGAGATCGTGACGCCCTTTAACATCGATAAGATGCAGGTGCTAGTCAGGCGTGGCAATTCGCAATATCCTGGTGCAAAGTACATAGTACGCGACAACGGCGAAAGAATTGATCTGCGTTTCCATCCCAAGTCCTCGGATCTGCATCTGCAATGCGGCTACCGAGTGGAACGACATATCCGCGACGGCGATCTCGTAATCTTCAATCGTCAGCCTACTCTACACAAGATGAGTATGATGGGTCATCGTGTTAAGGTGCTTCCGTGGAGCACATTCCGCATGAATTTAAGCTGCACTTCGCCATACAATGCTGACTTTGACGGGGATGAAATGAATTTACACGTTCCACAGTCGATGGAGACACGCGCGGAGGTTGAGAACATTCATGTGACTCCACGACAGATTATTACCCCACAGGCAAATAAACCGGTTATGGGAATTGTACAGGATACTCTGACAGCAGTCAGGAAAATGACCAAGCGCGACGTGTTCATCGAGAAGGAGCAAATGATGAATCTACTCATGTTTCTACCTAGCTGGGATGGCAAGATGCCGCAACCGTGTATTCTGAAACCGAAACCGCTGTGGACTGGCAAGCAGCTATTCTCTCTTATTATACCAGGCAACGTGAACATGATACGGACGCATAGCACACATCCTGACGAAGAAGACGACGGTCCATACAAGTGGATCTCGCCGGGTGACACA---------AAGGTAATGGTGGAACATGGAGAACTTGTGATGGGTATTCTCTGCAAGAAGACCCTAGGTACCTCAGCTGGTTCTTTGCTTCATATTTGTATGCTCGAGTTGGGCCATGAAGTGTGCGGACGCTTTTATGGCAATATTCAAACAGTCATCAACAATTGGCTATTACTAGAGGGTCATTCGATTGGTATTGGTGACACTATTGCTGATCCGCAGACATATTTGGAAATCCAGAAGGCAATCAAGAAGGCCAAAGAGGACGTGATAGAAGTAATTCAAAAGGCACACAACATGGAACTTGAGCCTACGCCTGGCAACACGCTTCGTCAGACTTTCGAGAATCAAGTAAACAGGATTCTGAACGATGCTCGAGACAAGACCGGAGGCTCCGCTAAGAAGTCCTTGACAGAATACAATAATTTGAAGGCCATGGTGGTGTCAGGCTCAAAAGGTTCCAACATCAACATCTCTCAGGTTATCGCTTGTGTAGGCCAGCAAAATGTTGAAGGTAAACGGATACCCTTTGGTTTCCGTAAGAGAACACTGCCACATTTCATTAAGGATGATTACGGACCAGAGTCCCGTGGTTTTGTCGAGAATTCATATCTCGCTGGTCTCACGCCCTCAGAGTTCTACTTTCACGCAATGGGCGGTCGTGAAGGTCTTATCGATACCGCCGTAAAGACAGCTGAGACTGGTTACATTCAGCGTCGTTTGATAAAGGCTATGGAATCGGTGATGGTGCACTATGACGGCACCGTGCGTAATTCCGTCGGTCAATTGATTCAGCTGCGTTACGGAGAGGATGGTCTCTGCGGCGAGACCGTCGAATTCCAGAATCTACCAACGATCAAGGTAAGCAACAAGGCTTTCGAGAAGAAATTCAAATTTGATCCCACCAATGAACGATACCTACGGCGTATATTTAACGAGGACATCGTCCGGGAAATGATGGGCTCCGGTGAGGTGATATCCGAACTAGAAAGAGAATGGGAACAGTTGAACAGAGATCGTACTGTACTCCGTGAGATCTTCCCGAGCGGAGAATCCAAAGTTGTACTGCCCTGCAATCTACAAAGGATGATTTGGAACGTACAGAAGATATTCCACATCAATAAGCGAGCGCCGACCGATCTCAGTCCAATGAGGGTCATTCAAGGCGTAAAGAACCTTCTGGAAAAGTGTATCATCGTTGCCGGGGATGACAGATTGAGCAAACAAGCGAACGAGAACGCAACATTACTGTTCCAGTGTTTAGTAAGATCGACTTTATGCACCAAGTGTGTCTCTGAGGAGTTTAGGCTATCCAGTGAGGCCTTCGAGTGGCTAATTGGAGAAATCGAGACAAGATTCCAGCAGGCTCAAGTATCACCCGGCGAGATGGTCGGCGCATTGGCGGCGCAATCTCTCGGCGAACCTGCCACTCAGATGACCCTGAATACTTTCCACTTCGCTGGTGTATCATCGAAAAACGTAACTCTTGGTGTGCCTAGATTGAAAGAAATCATCAACATCAGTAAGAAGCCAAAGGCGCCGTCACTCACGGTGTTCTTGACGGGTGCTGCCGCGCGTGATGCCGAGAAGGCGAAGAACGTGCTTTGTCGACTGGAACACACGACGTTGAAAAAGGTGACGGCAAACACGGCGATATACTACGATCCGGATCCGCAGAACACAGTAATTGCCGAAGATCAGGAGTTCGTCAACGTGTACTACGAGATGCCTGACTTTGATCCCACGAAAATATCGCCGTGGTTACTGCGAATCGAGCTGGACAGGAAACGAATGACTGACAAGAAGTTGACAATGGAACAAATTGCGGAGAAGATCAACGCTGGCTTTGGCGACGATTTGAACTGCATATTCAATGACGATAACGCTGAGAAGTTGGTACTGCGCATCAGAATAATGAACAGTGACGACAACAAGTTCCAGGACACGGACGAGGAGACTGTAGATAAGATGGAGGACGATATGTTCCTTCGCTGTATCGAAGCCAACATGCTTAGTGATATGACTCTA------------------------------------------------------CAGGGCATTGAAGCTATCGGAAAAGTTTACATGCATCTGCCACAAACGGATTCTAAGAAACGCATTGTTATCACGGAAACTGGCGAATTCAAAGCCATCGCGGAATGGCTCTTGGAAACCGACGGGACGAGCTTGATGAAGGTGTTGAGCGAGAGAGACGTGGATCCCGTGCGGACGTTTAGCAATGATATTTGCGAAATATTCCAAGTACTCGGCATCGAAGCCGTGCGAAAATCGGTAGAAAAAGAAATGAATGCAGTGTTGCAATTCTATGGTCTTTACGTCAACTATCGACATCTTGCCTTGCTTTGCGACGTCATGACTGCAAAGGGTCATCTTATGGCGATAACACGTCATGGAATCAATAGACAAGACACCGGTGCTTTAATGAGGTGTTCCTTCGAAGAAACGGTTGATGTATTGTTGGATGCAGCATCTCACGCAGAAGTAGATCCAATGAGAGGAGTATCTGAAAATATTATTATGGGACAACTTCCTCGAATTGGAACA------------------GGATGCTTTGATCTATTACTGGACGCGGAGAAATGTAAGTCTGGCATCGAAATTCCTATGGCAGTTGGAGCAGGTATGATGGGAACAGCGGGAATGTTTTTCGGCAGCGTAACTGGCATGTCC---AGTATGAGTCCTCAAATGACTCCTTGG------ATGGGAGCTACTCCCGGTTATGGTGCATCGAATATGTCGCCAGCTTTGAGC---------------AGCGGTATGACGCCAGGTGGTGCATGTTTCTCGCCATCGGGAGCATCGGACGCATCGGGCTTATCGCCAGCATATTCTGCTTATTCACCACAGCCAGGAAGCCCCGGCAGTCCAGGTCCAAGTATGAGTCCATTCCCAATGTCGCCA---GCTGGTGCGGCATCACCTAGTTATTCTCCAACGTCACCAGCGTATTTACCTACATCGCCTAGCATGACACCATCGAGTCCGAATTATTCGCCTACAAGTCCAACATATTCGCCGACCAGTCCAAATTATTCACCGACATCACCAAGCTACTCTCCGACAAGTCCGAGTTACTCGCCAACCTCACCAAGTTATTCGCCAACAAGTCCAAGTTACTCGCCCACATCTCCAAGTTATTCGCCAACGAGTCCGAGTTACTCGCCTACTTCGCCAAGCTATTCACCGACCAGTCCGAGT------------------------------------------TATTCGCCTACGTCACCAAGCTACTCACCAACTTCGCCGAGTTACTCGCCAACGAGCCCGAGTTACTCGCCAACCTCACCAAGTTATTCTCCAACAAGTCCAAGTTACTCGCCCACGAGTCCAAGCTATTCGCCTACGAGTCCGAGTTACTCACCAACATCGCCGAGCTATTCACCAAGCTCGCCCAACTACACACCTGCTTCACCCTCGTATTCGCCCACTTCACCCAGTTATTCGCCAAGCTCGCCGCAATACTCGCCCGCGAGTCCAAGTTATTCCCCCAGCAGTCCCAAATATTCACCGACGAGCCCGAGTTATTCTCCTACCTCACCGTCATTTGCCGGTACATCGCCGCAATACACACCTGCGAGTCCCACATACTCGCCAACCAGCCCGACATATTCACCTACAAGTCCGTCGTACTCGCCGAGTTCGCCGCAGCAT---ACTACATCTGGCAGCACCCGATATTCACCTAGCAGTCCGAACTATTCGCCTACCAGTCCAACGTACTCGCCTACAAGTCCACAGTATTCGCCGTCAAGCACCAAATATTCACCCACAAGTCCTACCTATACGCCTACAAGCCCGAGTTATTCTCCGACGAGTCCGACGTACTCGCCGCCTGTACCGGGATACTCGCCCACGAGTCCCACGTACTCGCCGGCGTCACCTGCTTACGAGACGGATGAC---------
>Vollenhovia_emeryi_XM_012019357.1
---------------------------------------------------------------------------------------------------------------------------------------ATGACGACGTCCGACTCCAAGGCATCGCTGAGGACGGTGAAGCGCGTCCAGTTCGGCATTCTTTCGCCAGACGAGATACGTCGTATGTCGGTCACCGATGGCGGCATACGATTTCCGGAAACTATGGAAGGAGGCCGCCCTAAGCTGGGCGGCCTCATGGACCCGAGGCAAGGTGTTATCGACAGGAATTCCAGGTGTCAAACTTGCGCCGGGAATATGACGGAATGCCCTGGCCACTTCGGTCACATAGACCTAGCGAAGCCGGTGTTCCACGTGGGATTCATTACAAAAACTATCAAGATATTGAGATGCGTGTGCTTTTACTGCTCCAAGTTGCTCGTCAACCCTCATAATCCAAAGATTAAAGAAATTGTCATGAAGACAAAGGGGCAGCCGCGGAAGCGACTCGCATTCGTTTACGATCTGTGCAAGAGCAAGAATATCTGTGAAGGCGGAGATGAAATGGATATT---AAC------AACATGGAGAACCAGCAGCAGGTGGAG---AGAAAGCCAGGTCACGGCGGTTGCGGTAGATATCAACCGAATCTCAGGCGGTCCGGTCTGGATGTCTCCGCGGAGTGGAAACACGTGAACGAAGACTCGCAAGAAAAGAAGATAATTCTCTCGGCCGAGAGGGCCTGGGAGATCCTGAAGCACATCAAGGATGAGGAATCGTTTATCTTGGGCATGGACCCAAAGTTTGCACGACCGGATTGGATGATCGTTACGGTGCTGCCGGTGCCGCCGTTGTCCGTTAGACCCGCGGTAATTATGTACGGCTCCGCCAAGAATCAGGACGATCTGACGCACAAGCTGGCGGACATCATTAAATCGAACAACGAGCTGCTGCGAAACGAGCAGTCCGGCGCGGCGGCGCACGTGATCTCGGAGAATATAAAGATGTTGCAGTTCCATGTGGCGACGCTCGTTGACAACGACATGCCCGGTATGCCCCGGGCGATGCAAAAGTCGGGCAAGCCTCTGAAGGCGATCAAGGCTCGGCTGAAGGGAAAGGAGGGTAGGATTCGTGGGAATCTGATGGGTAAACGCGTGGACTTTTCCGCGCGCACTGTCATCACGCCGGATCCCAACCTGCGCATCGATCAAGTAGGCGTGCCGCGTAGTATAGCGCAAAATCTGACGTTTCCCGAGATCGTGACGCCCTTCAACATCGATAAGATGCAGGTGCTGGTCAGGCGCGGCAATTCGCAGTATCCCGGCGCGAAATACATCGTTCGCGACAACGGCGAGAGGATCGATCTGCGTTTTCATCCCAAGTCTTCGGACCTGCACCTGCAATGCGGCTACCGGGTGGAGCGGCATATCCGCGACGGCGATCTCGTAATCTTCAATCGTCAGCCCACTCTTCACAAAATGAGTATGATGGGCCATCGCGTTAAAGTGCTCCCGTGGAGCACGTTCCGCATGAATCTGAGCTGCACGTCGCCGTACAACGCCGACTTTGACGGCGACGAGATGAATTTGCACGTGCCGCAGTCGATGGAGACCCGCGCTGAGGTTGAGAACATTCACGTGACACCGCGGCAGATTATTACCCCGCAAGCGAATAAGCCAGTTATGGGAATTGTACAGGACACCCTGACCGCTGTAAGAAAGATGACCAAGCGCGACGTGTTCATTGAGAAGGAGCAGATGATGAATCTACTCATGTTTCTGCCCAGCTGGGACGGCAAGATGCCACAGCCGTGTATTCTGAAGCCGAAGCCGCTGTGGACCGGCAAACAGCTGTTCTCTCTTATTATACCGGGCAACGTCAACATGATACGGACGCACAGCACGCATCCCGACGAGGAGGACGATGGTCCATACAAGTGGATCTCGCCGGGTGACACC---------AAGGTAATGGTGGAGCATGGAGAACTTGTAATGGGTATTCTCTGTAAGAAAACCCTGGGTACCTCCGCCGGTTCGTTGCTTCACATCTGTATGCTCGAGCTGGGCCACGAGGTATGCGGACGCTTCTATGGGAACATTCAGACCGTCATCAACAATTGGCTGTTACTGGAGGGTCATTCCATTGGTATTGGCGACACTATTGCGGATCCGCAGACATATTTGGAGATCCAGAAGGCGATCAAGAAGGCGAAAGAGGACGTGATAGAGGTGATCCAGAAAGCACACAATATGGAACTCGAGCCTACACCCGGCAACACGCTTCGTCAGACTTTTGAGAATCAGGTGAACAGGATACTGAACGACGCCAGAGATAAGACCGGAGGCTCCGCCAAGAAGTCCTTGACTGAATACAATAATTTAAAAGCCATGGTGGTGTCGGGCTCCAAGGGCTCCAACATCAACATCTCTCAGGTCATCGCTTGTGTGGGCCAGCAGAACGTCGAGGGTAAGCGAATACCCTTTGGCTTCCGTAAGAGAACGCTGCCTCATTTCATCAAGGACGACTACGGGCCAGAGTCTCGCGGTTTTGTCGAGAACTCGTATCTAGCCGGTCTCACGCCGTCAGAGTTCTACTTCCACGCGATGGGTGGTCGTGAGGGTCTTATCGATACCGCCGTGAAGACAGCCGAGACCGGTTACATTCAGCGTCGTTTGATAAAGGCTATGGAGTCGGTCATGGTGCATTACGATGGCACCGTGCGTAATTCCGTCGGTCAGCTGATTCAGTTGCGTTACGGAGAGGACGGTCTCTGCGGCGAGACTGTCGAGTTCCAGAACTTGCCGACGATTAAGGTGAGCAACAAGGCCTTCGAGAAGAAGTTCAAGTTCGACCCGACCAACGAGCGTTATCTGCGGCGTATATTCAACGAGGACATAGTCCGGGAAATGATGGGCTCCGGAGAGGTGATATCCGAGCTGGAGAGAGAATGGGAACAATTGAACAGAGATCGCGCTGTACTCCGGGAGATCTTCCCAAGCGGCGAGTCCAAGGTTGTACTGCCCTGCAATCTGCAGAGGATGATTTGGAACGTGCAAAAGATATTCCACATCAATAAGCGAGCACCGACCGATCTCAGTCCTATGAGGGTAATCCAAGGCGTGAAGAATCTCCTGGAAAAGTGTATTATCGTTGCCGGGGATGATAGACTGAGCAAACAAGCGAACGAGAATGCAACGTTATTGTTCCAGTGTTTAGTAAGGTCGACTTTATGTACCAAATGCGTCTCCGAGGAGTTCAGGCTGTCAAGCGAAGCTTTCGAGTGGCTGATTGGAGAGATCGAGACGAGATTCCAACAGGCTCAAGTATCACCCGGTGAGATGGTCGGCGCGTTGGCGGCGCAGTCTCTTGGTGAGCCTGCTACCCAGATGACCCTGAACACTTTCCACTTCGCCGGTGTATCGTCAAAGAACGTAACCCTCGGTGTACCCAGACTGAAGGAAATCATTAACATCAGTAAGAAACCGAAAGCGCCGTCGCTCACGGTGTTCCTGACGGGCGCGGCCGCGCGCGATGCTGAAAAGGCGAAGAACGTGCTCTGCCGACTGGAGCACACAACGTTGAAGAAGGTGACGGCTAACACGGCAATATACTACGACCCGGACCCGCAGAACACGGTAATCGCAGAAGACCAGGAGTTCGTCAACGTTTACTACGAGATGCCTGACTTTGACCCCACAAAAATATCGCCGTGGCTACTGCGAATCGAGTTGGACAGAAAACGGATGACCGACAAGAAGCTGACGATGGAGCAGATCGCAGAGAAGATCAACGCCGGCTTCGGTGACGACCTGAACTGTATATTCAATGACGACAATGCTGAGAAGTTGGTGCTGCGTATTAGAATAATGAACAGCGACGATAACAAGTTCCAGGACACGGACGAGGACACTGTAGATAAAATGGAGGACGACATGTTCCTTCGGTGCATCGAAGCCAACATGCTTAGCGACATGACTCTG------------------------------------------------------CAGGGTATCGAAGCTATTGGCAAGGTTTACATGCATCTGCCACAAACAGATTCCAAGAAACGCATTGTTATCACGGAAACCGGCGAGTTCAAGGCCATCGCGGAGTGGCTCTTAGAAACCGACGGGACGAGCCTGATGAAAGTGTTGAGCGAGAGAGACGTGGATCCCGTACGAACGTTCAGCAATGATATCTGCGAGATATTCCAAGTGCTCGGCATTGAAGCCGTGCGAAAGTCTGTAGAGAAGGAAATGAACGCAGTATTGCAGTTTTACGGCCTTTACGTCAACTACCGACATCTCGCTTTACTTTGCGACGTCATGACGGCAAAGGGTCATCTCATGGCTATAACGCGTCATGGAATCAATAGACAAGACACCGGTGCTTTGATGAGATGTTCCTTCGAAGAAACGGTTGATGTATTACTAGATGCTGCATCTCACGCAGAGGTAGATCCAATGAGAGGGGTATCCGAGAATATTATAATGGGACAACTTCCTCGGATCGGAACA------------------GGATGCTTCGATCTGCTACTGGATGCTGAGAAGTGCAAATCTGGCATCGAGATCCCTATGGCAGTTGGCGCAGGTATGATGGGAACGGCGGGAATGTTCTTCGGTAGTGTGACTGGCATGTCC---AGCATGAGTCCTCAGATGACTCCTTGG------ATGGGAGCTACTCCTGGTTATGGTGCATCAAGTATGTCGCCGGCATTGAGC---------------AGTGGTATGACACCAGGTGGTGCGTGCTTTTCACCGTCGGGGGCATCTGATGCATCGGGCTTATCACCAGCATACTCGGCTTACTCACCGCAACCGGGAAGTCCGGGTAGTCCAGGTCCGAGTATGAGTCCATTCCCAATGTCACCG---GCTGGTGCAGCATCGCCTAGTTATTCTCCGACGTCGCCGGCGTATCTGCCTACGTCGCCCAGCATGACACCCTCAAGTCCAAACTATTCCCCTACAAGTCCGACGTATTCNNNN------------------------------------------------------------------------------------------------------------------------------------------------------------------------------------------------------------------------------NNNNNNNNNNNNNNNNNNNNNTATTCGCCAACATCGCCAAGCTATTCGCCGACGAGTCCGAGTTATTCGCCAACTTCGCCGAGTTATTCCCCGACCAGCCCAAGTTACTCGCCTACGAGTCCAAGCTATTCACCCACGAGTCCAAGTTACTCACCGACTTCGCCAAGCTATTCACCAAGCTCGCCTAACTACACACCTGCTTCACCCTCGTATTCACCGACCTCGCCGAGTTATTCGCCAAGTTCGCCGCAGTATTCGCCTGCGAGTCCAAGCTATTCCCCTAGCAGTCCCAAGTACTCGCCGACGAGTCCGAGTTATTCTCCTACGTCACCGTCGTTCGCTGGTACATCGCCGCAATACACGCCTGCAAGTCCCACATATTCGCCGACCAGTCCGACATACTCGCCTACAAGCCCGTCGTACTCACCGAGCTCGCCGCAGCAC---ACAGCATCTGGTAGCACCCGGTATTCACCCAGTAGTCCGAACTATTCGCCTACCAGTCCAACATATTCGCCCACAAGTCCACAATACTCGCCGTCGAGCACCAAATATTCGCCCACGAGTCCTACGTACACGCCTACAAGTCCGAGTTATTCTCCAACAAGTCCGACGTATTCGCCGCCCGTACCAGGATATTCACCCACGAGTCCCACGTACTCGCCAGCGTCACCCGCTTACGAGACAGATGAC---------
>Wasmannia_auropunctata_XM_011698568.1
---------------------------------------------------------------------------------------------------------------------------------------ATGGCGACATCCGACTCGAAAGCGCCTCTGCGGACGGTGAAACGCGTCCAATTTGGCATTCTCTCGCCCGACGAGATACGTCGTATGTCAGTCACCGATGGCGGCATACGATTTCCAGAAACGATGGAGGGCGGCCGCCCTAAGCTGGGCGGTCTCATGGACCCGAGGCAGGGTGTCATCGACAGGAATTCCAGGTGTCAAACCTGTGCCGGCAACATGACAGAATGCCCTGGCCATTTCGGTCATATAGATCTAGCAAAACCAGTGTTCCACGTGGGATTCATTACCAAAACTATAAAAATATTGAGATGCGTGTGTTTTTACTGTTCCAAACTACTTGTCAATCCACATAATCCAAAAATCAAAGAAATCGTTATGAAGACGAAGGGACAGCCGCGGAAGCGACTCGCATTTGTTTATGATCTATGCAAAAGCAAGAATATCTGCGAAGGTGGAGACGAAATGGATATC---AACAAGGAGAACGCGGAGGCTCAGCCGCAGATGGAC---AGAAAACCAGGTCACGGTGGTTGCGGCAGATACCAGCCTAATCTCCGACGATCCGGCTTGGACGTCACTGCAGAGTGGAAGCACGTGAACGAAGATTCGCAAGAGAAGAAGATAATTCTCTCGGCCGAGAGGGCCTGGGAAATCTTGAAGCACATTAAGGACGAGGAGTCTTTCATCTTGGGCATGGACCCGAAATTTGCCCGACCGGATTGGATGATAGTCACCGTGCTGCCAGTGCCGCCGTTGTCCGTCAGACCTGCGGTCATCATGTACGGTTCAGCCAAGAATCAGGACGATCTGACGCACAAACTGGCGGACATAATCAAATCGAACAACGAGTTGCTACGAAATGAACAGTCCGGCGCGGCGGCACACGTGATCTCTGAGAACATAAAGATGCTGCAGTTTCACGTGGCGACGCTTGTCGACAACGACATGCCCGGTATGCCCCGGGCGATGCAGAAGTCGGGCAAGCCCCTCAAGGCGATCAAGGCCCGGCTGAAGGGAAAGGAGGGCAGGATTCGTGGAAACCTGATGGGTAAACGCGTGGACTTCTCCGCGCGTACCGTCATCACCCCGGATCCCAATCTGCGCATCGATCAAGTGGGCGTACCGCGCAGCATAGCGCAAAATTTGACATTCCCCGAGATCGTCACGCCGTTCAACATCGACAAGATGCAGGTGCTGGTCAGGCGCGGCAATTCGCAGTATCCCGGTGCGAAGTACATAGTCCGCGACAACGGCGAGAGGATCGACCTGCGCTTCCATCCCAAGTCCTCGGATCTGCATCTGCAATGCGGCTACCGGGTCGAGCGACACATCCGCGACGGCGATCTCGTGATCTTCAATCGTCAACCCACGCTGCACAAGATGAGTATGATGGGCCATCGCGTCAAGGTGCTCCCGTGGAGCACGTTCCGTATGAATCTGAGCTGCACGTCGCCCTACAACGCCGACTTCGACGGCGACGAGATGAATTTGCACGTTCCGCAATCCATGGAGACCCGCGCGGAGGTCGAGAACATTCACGTGACACCGCGACAGATCATTACCCCGCAGGCGAACAAGCCGGTTATGGGTATTGTGCAGGACACACTGACGGCCGTCAGGAAGATGACCAAGCGCGACGTGTTCATCGAGAAGGAGCAAATGATGAATCTGCTTATGTTCCTGCCCAGCTGGGACGGCAAGATGCCGCAGCCGTGTATCCTGAAACCGAAACCACTGTGGACCGGCAAGCAGCTGTTCTCCCTCATCATACCGGGTAACGTGAACATGATACGGACGCACAGCACGCACCCCGACGAGGAGGACGACGGTCCGTACAAGTGGATCTCGCCGGGTGACACC---------AAGGTAATGGTGGAGCACGGAGAGCTTGTGATGGGTATTCTCTGCAAGAAGACCCTGGGTACCTCCGCTGGTTCGTTGCTTCACATCTGCATGCTCGAGCTGGGCCACGAAGTGTGCGGACGCTTCTACGGCAATATCCAGACCGTCATCAACAATTGGCTGTTACTGGAGGGTCATTCGATTGGTATTGGCGACACTATTGCCGATCCGCAGACCTACTTGGAGATTCAGAAGGCGATCAAGAAAGCGAAAGAGGACGTGATAGAGGTGATCCAGAAGGCACACAACATGGAACTCGAGCCTACGCCTGGTAATACGCTTCGTCAGACTTTCGAGAATCAAGTGAACAGGATACTAAACGATGCAAGAGACAAGACCGGAGGCTCTGCCAAGAAATCCTTGACTGAATACAATAATTTGAAGGCCATGGTGGTATCAGGCTCGAAGGGTTCCAACATCAACATCTCTCAGGTTATCGCTTGTGTAGGCCAGCAGAACGTTGAGGGTAAGCGGATACCTTTCGGTTTCCGCAAGAGAACCCTGCCGCATTTTATCAAGGATGACTACGGACCCGAGTCTCGCGGCTTCGTCGAGAATTCGTATCTTGCCGGTCTCACGCCCTCGGAGTTCTACTTCCACGCGATGGGCGGTCGTGAAGGTCTCATCGATACCGCCGTGAAGACGGCCGAGACCGGTTACATACAGCGTCGTTTGATAAAGGCTATGGAATCGGTGATGGTGCACTACGACGGCACCGTGCGTAATTCCGTCGGTCAGTTGATTCAGCTGCGTTACGGAGAGGACGGTCTCTGCGGCGAGACCGTCGAATTTCAGAATCTACCAACGATCAAGGTGAGCAACAAGGCCTTCGAGAAGAAATTCAAGTTCGACCCGACCAACGAGCGATACCTGCGGCGTATATTCAACGAGGACATCGTCCGGGAGATGATGGGCTCCGGAGAGGTGATATCCGAGCTGGAAAGAGAGTGGGAACAGTTGAACAGGGATCGCGCTGTACTCCGGGAGATCTTCCCGAGCGGCGAATCCAAGGTAGTGCTGCCCTGTAATCTGCAGAGGATGATTTGGAACGTGCAGAAGATATTCCACATCAACAAGCGAGCGCCGACCGATCTCAGTCCCATGAGAGTCATTCAGGGCGTGAAGAATCTTCTGGAGAAGTGTATTATCGTCGCCGGGGATGACAGACTGAGCAAACAGGCGAACGAGAACGCGACGTTGCTGTTCCAGTGTTTGGTAAGGTCGACTCTGTGCACCAAGTGCGTCTCCGAAGAGTTCAGACTGTCCAGCGAAGCGTTCGAGTGGCTGATCGGAGAAATCGAGACGAGATTCCAGCAGGCACAGGTGTCGCCCGGCGAGATGGTCGGCGCACTGGCGGCGCAGTCTCTCGGCGAGCCCGCCACTCAGATGACCCTGAACACCTTCCACTTCGCTGGTGTATCATCGAAAAACGTAACCCTCGGTGTGCCGAGATTGAAGGAAATTATCAACATCAGCAAGAAACCGAAGGCGCCGTCGCTCACGGTGTTCCTGACGGGCGCGGCCGCGCGTGACGCCGAGAAGGCGAAGAACGTGCTCTGCCGACTGGAGCACACGACGTTGAAGAAGGTGACGGCCAACACGGCGATATACTACGATCCGGATCCGCAGAACACGGTGATCGCGGAAGATCAGGAGTTCGTCAACGTTTACTACGAGATGCCCGACTTCGATCCCACGAAGATATCGCCGTGGCTGCTGCGAATCGAGTTGGACAGGAAACGAATGACCGACAAGAAGCTGACGATGGAACAGATCGCGGAGAAGATCAACGCCGGCTTCGGCGACGATCTCAACTGCATATTCAATGACGACAATGCCGAGAAGTTGGTGCTGCGCATTAGAATAATGAACAGCGACGATAACAAGTTCCAGGACACGGATGAGGAGACCGTGGATAAGATGGAGGACGATATGTTCCTTCGATGCATCGAAGCGAACATGCTTAGCGATATGACTTTA------------------------------------------------------CAGGGTATTGAAGCTATCGGGAAGGTTTACATGCATCTACCACAAACGGATTCCAAGAAACGCATTGTTATCACGGAAACCGGCGAATTCAAGGCCATCGCGGAGTGGCTCCTGGAAACCGACGGAACGAGCCTGATGAAGGTGTTGAGCGAGAGAGACGTCGATCCCGTGCGGACGTTCAGCAATGACATTTGCGAGATATTTCAAGTGCTCGGCATCGAAGCCGTGCGGAAGTCGGTAGAAAAGGAGATGAACGCGGTATTGCAGTTCTACGGCCTTTACGTCAACTACCGACATCTCGCTTTACTTTGCGACGTCATGACGGCGAAGGGTCATCTCATGGCGATAACACGTCATGGAATCAATAGACAAGACACCGGTGCTTTGATGAGATGCTCCTTCGAAGAAACTGTTGACGTGTTGCTGGATGCCGCGTCTCACGCAGAGGTAGATCCAATGAGAGGAGTATCCGAGAATATTATAATGGGACAACTTCCCCGAATTGGAACA------------------GGATGTTTCGATCTATTGTTGGACGCGGAGAAATGTAAATCTGGCATCGAAATCCCCATGGCAGTCGGCGCAGGTATGATGGGAACGGCAGGAATGTTCTTCGGCAGCGTAACTGGCATATCT---AGCATGAGTCCTCAGATGACTCCTTGG------ATGGGAGCTACTCCTGGTTATGGTGCGTCAAGCATGTCGCCAGCCTTAAGC---------------AGTGGTATGACGCCAGGTGGTGCATGCTTCTCGCCATCGGGGGCGTCGGACGCGTCAGGCTTATCACCAGCGTACTCGGCTTATTCACCACAACCAGGAAGTCCCGGTAGTCCGGGCCCGAGTATGAGCCCGTTCCCAATGTCACCG---GCTGGTGCAGCATCGCCCAGTTACTCTCCGACGTCACCGGCGTATTTGCCCACGTCACCAAGCATGACACCGTCGAGTCCGAACTATTCGCCCACGAGTCCGACGTATTCGCCGACCAGTCCAAATTATTCACCGACGTCGCCAAGCTACTCGCCGACGAGTCCGAGTTACTCGCCAACGTCCCCGAGTTATTCGCCAACGAGCCCGAGTTACTCACCCACGTCTCCGAGTTATTCGCCGACGAGCCCGAGTTACTCACCTACGTCGCCAAGCTATTCGCCGACCAGCCCGAGC------------------------------------------TATTCGCCCACGTCGCCGAGCTATTCGCCGACTTCGCCGAGTTACTCGCCCACCTCACCGAGTTACTCGCCAACCTCTCCGAGTTATTCCCCGACAAGTCCAAGTTACTCGCCCACGAGTCCAAGCTATTCGCCTACGAGCCCGAGTTACTCGCCTACGAGCCCGAGCTACTCACCAAGCTCGCCTAACTACACACCTGCCTCGCCCTCGTACTCGCCCACCTCGCCCAGCTACTCGCCGAGCTCGCCGCAATACTCGCCCGCGAGCCCGAGCTATTCCCCGAGCAGCCCCAAATATTCGCCGACGAGCCCGAGCTATTCCCCAACTTCGCCGTCGTTCGCCGGCACATCGCCGCAATACACGCCTGCGAGTCCCACGTACTCGCCGACCAGCCCGACGTATTCGCCTACAAGCCCGTCGTACTCGCCGAGCTCGCCGCAGCAC---ACCGCGTCCGGCAGCACTCGGTATTCACCTAGCAGCCCGAACTATTCGCCCACCAGTCCGACGTACTCGCCCACAAGTCCGCAGTACTCGCCGTCGAGCACCAAATATTCGCCCACAAGCCCTACCTACACGCCTACAAGCCCGAGTTATTCTCCGACGAGTCCGACGTACTCGCCGCCCGTACCGGGATACTCGCCCACGAGTCCCACGTACTCGCCGGCGTCACCCGCCTACGAGACGGATGAA---------
