# Supplementary material for: The Honey Bee Gene Bee Antiviral Protein-1 Is a Taxonomically Restricted Antiviral Immune Gene
Source: Front Insect Sci. 2021 Oct 20;1:749781. doi: 10.3389/finsc.2021.749781 (PMC10926557; doi:10.3389/finsc.2021.749781)
Supplement: Supplementary file 1 [file Data_Sheet_1.ZIP › Supp file S3. MF116383_nucleic_acid_alignment.fas]

>Blatella_germanica__PSN55332.1
------------------------------------------------------------
------------------------------------------------------------
------------------------------------------------------------
------------------------------------------------------------
------------------------------------------------------------
---ATGGCTGCTATAGTGTGGATTGCCCTACTAGGGACA---------------GCTGTT
TTGGGCAGCCCA---------------------------------------------GTA
TCATACCAT------------------AGGGAGATACGGCGAGGAGACATC---------
---CCAGAATGGGCTACGAACCCAAATGCCCAAACACAGGTACAAGGATATGAATGGTCC
TCAGAC------------------------------AACCCGGATGTTGTAAGGACTTTT
GACTTTGGTAAGCCTGTAAATCAACATGATAATGGTGGTGCGCAATCATACCATAGGGAA
CATCGGTATCACAGACAATGGTCATCGGTTCAACCCGGC---AGCAGTCAGATCCAAATT
CCAAGTGGATCACATAGCAGTTATTTTCAGAAACAG------TGGGCGTCTAGTAATCCA
GAATTTGTACAAACAAGCCATAATATGGGTACTGATTTGAGTGGCCATCAGACACTCCAA
AATGCTCATTTTCAAAGGCAATGGTCATCTGTTAATCCGGGATCAATACAA---------
------------------GTACTGGAAACA---CAATCATCTGGTAGCCCTGAGTCTTCT
ACAACAATAGAAAACACTGCTGGAGGAGGATAT---------CGTAGAGAACACCAT---
------------TACCACAGGGAGTGGTCATCAGTAAACCCTGCATCTCCACCACAAGGT
TTTACATTCCAGACCGTAGGA---------ACTGGCGAT------------AATGATCAA
TCGACAAATCAAGCACTTCGCAGTATGAATTTCAGA------------------------
---------------------------------------------CGGGAATGGTCATCA
---------------------------GGTAGCCCTGGCGTTGTTCAAGTTCAAGGTCCT
GCCACTGCACAGTTACTAGATAACCCTAGTGGCCAACAAGGA---------------TAC
AGAAGAGAACATCATTACCACAGACAATGGACGTCAGTCAATCCTGGTACA---------
GTACAAACGGTACAGTTACAGACCGAAAACACAAACGGTATCGACAAAGGGACAGATACA
TTAAATGGACAGCAGATGCTTAGCAATGCTCAATTCCATAAAGAGTGGACATCTGTTAAT
CCAGAACTACAGATTTCAGAAACACTAAAAGTGAAT---------AATCCAGATACTCCC
TTGACCAATGAA------------------------------------------------
------------------AATGGTGAGAGACGT---------------------------
---------------------------------------------------GGATAT---
------------------------------------------------------------
---CACAAAGAGCATCATTACCATAGAGAATGGTCTTCTGCGCAATCCCCA---------
------------------------ACAAATCAGGAAACAGAA------------------
------------------------ATCCCCATTTCACACAATCCTGAAACAACACAGGTT
GCAGAA---AATAGGAGAAGAGGA------------------TATTATCGTCGCCATTAC
CATAGAAATAGGACAATTGTTTCTGGTGCACCACAGGTACCT------------------
---------------------------------GACATTGAAGAAAACAGACCA------
------------------GACACGGAAGAGACAACAAATACCCCTCCAAGACAACAAATT
CTTCGTAATCTTCAA---------------ATACAGAGA---------CAGCAC------
ACATCATCTAATCCTGAAGCAGTTGAAATACTACAACCACATAATCCT------------
---------------GACAATACTGGCACAATATCTGAAGGACCAAGCTCCTCTGGAAAA
AGCTATTATAAGGAGCGTCATTACCATCGAGAATGGACATCTACTAACACAGACACTGGT
AATCTACAAAGCTCTCAAACTGAAAATACGGACAACAATGAACATGAAGAACAGACAGCT
CAGCCAGAAAAGCCAAAAGTTCTGCATAGCAATGTTGATACAGAGTGGGAATCT------
---ATTAACCCCAAAGTAGTCCAGACGCCAGAAATACAA------------ATATCAGAG
AATCCTAATACAGTACAAACCTCTGGATACAGAAGAGAACATCATTACCACAGAGAATGG
TCATCC---AGTAACAAAGATAATCTGCAG---------------------AATCCTCAG
TCTCAAAATATAGAGAATGACCATGAAGCAACTACAGTTCGTCCAGAAAGGCAAGGACCT
TTACAAACAGAATGGGAATCTGTTAGTCCC---------------------------GAC
ATAGTCCAGACCCCAGAAATAAAAATATCAGAGAGTCCTAGGACGGAAACTGGATAC---
------AGAAGGGAGCATCATTACCATAGAGAATGGTCGTCAGTAAGTCAAGCAACAGAC
AACTCAAATGTAGAGAAAGTTAATCCAAATTTGCAACAGCCAGAAAATCCAACA------
------------------------------------------------------------
---------------------------ACACTTCAAATTCATCATGTAACACAAGAACAA
CAA---------------ACACCAGAGCGAAGTCAAGAT---------------------
------------------------------------------------------------
------------------------------------------------------------
------------------------------------------------------------
------------------------------------------------------------
---------------CAACAAATAGCTCATATGCAAGTTATAAGAATGGAGAAACCTGCA
CGATTACAACAAATTCAGAATCAACATGTCACTTTTGAGCAAAGGGCACAAACTCCACTT
ATAAATCAAAACCCAGAAAAACTGCAAGAGCAACATTCCACAAACAGG------------
------------------------------------------------------------
------------CACAATTTACAAATTCATGAAGTTACTCAACATGAGCCGATACAAATT
CAACATTCAATAAAACCAGGCCAGATTCAAGAATTTTCTACA------------------
------------------------------------------------------------
TATCATCGAACCGTTCAAATTCAGAATGCTACAGTTGAGAAACCTGTGTCAATTCGACGA
GTTATAATTCAAAAACCAGTACAA---ACTAATGAACATTCAACACACCAAGAAATTATA
CAAAAGGATATTACTATTGAAAAACCTACAGAGATTAGACAAATA---------------
------------------------------------------------------------
------------------------AGAATCATAAGGCCAGTGCAAAATTCAAATCAACAT
TCAACAGTTCAGCAAATAGTACAAACTAATCAACATATGGAATTACAGCAACCTTCACAC
ATAGAAAATCAGCAGCAATACCAACAGCAACAA---------------------------
---------TTATTAGAAGGTCAAATACAAAATGCAAGACTTCAACAAATTGCTACAATT
CAAGAACATCAGTCTACGGTAGAAAATCCTACAAACCAACATATAATAGTACAACGACCT
---------GGT------TATGTTCAACATCGG---CAAATCACAATTCAACAACCTGTA
CAGACTGTTTATCAA---------------------------------------------
---CCAACACAATCTCAAGGATATCATTACACTCGCCAATACCATTCTTCATCACAGCAT
GGTCCTGTA---------------------------------GACACTAATAATTTCTGG
AGCACATGGCACTCA---------------------------------------------
---------------------------AAAATGCATAGG---------------------
---CATAATGGAACTCAAACCGCAGATAGCAGAGTAATAATTCCAGTTGAAGCTGAAGAA
GAACAGGATAGTCATGTGACAGGAAATACTCAACAA------------------------
------------ACAGTAGAAGAAAGAAGAGTGATGAAATTACTACGAACATCAGGACAA
TCTGATCACTTTACACAAAAAGGACTACCACCACCATGTGATTTTGGT------------
---------------------------------------------ATAGAGCAGTATCAA
AATGATCAGTCT------------CCTGACTCTATTGACAGCTTTGGAATTGAGCAAATC
CAACAAACGGAAGAT------------------------------------------GCT
GAAGGGAAAAATGAAAATTTTAAACAAGATATA---------------------CAACCT
AATCAAGAATCTGATAATTTTGTACAGCACACACAACCTGAAATT---------------
------------GAAAATTTAGAGCAACAATCACAATTA---------------------
---------------------------------------------------TTTGATGAT
TTT------GGACAACAAACACAACCTACACACCTT------------------------
---------------------------------GTACAACAATTACATGATAATCACCAG
CAA---------------------------------------------------------
------------------------------------------------------------
---------------------------------------ACTCAACCAGAATTTGAAAAC
CTAGGACAACAAACCCAACAAGAATTTGACAATTTTGGACAACAAATCCAAGCTGAAACT
GAAAATCTAGGGCAAGAATTACAAGTATTAGATCATTTTGGCCAACAAACTCAACCAGAA
TTAGAAAATCTAGGACAAGAGACC------------------------------------
------------------------------------------------------------
------------------------------------------------------------
------------------------------------------------------CAACAA
GATTTTCAGATTTTTGGGCAACTAACACAAACTGAAAATGTA------------------
---------------CAACATTCTCAAGTATTTAATGATCTTGGTCAACAGACACAGTCA
AGATTTGAAAATCTAGCTCAACATAATGAATTAGAGTTTGGACAACAAACACAACCTGAA
ATTGAGAATTTACGTCAACAAACT------------------CAACAAGAATTTGAAAAT
TTTGGACAGCAGGTACAACCTGAAATT---------------------------------
------------------------------------------------------------
------------------------------------------------------------
------------------------------------------------------------
------------GAAAATTTACAACAAGAATCA---CAAGTATTTAATGACTTTGGACAA
CAAACTCAACCAAAATTTGAAAAT------------------------------------
ATAGGACAACAATCACAAAGAGATTTTGATAATTTTGGACAACAA---------------
------------------ACACAAGAATCACAAGTATTTGATGATTTTGGTCAGCAAACT
CAG---------------------------------------------------------
------------------------------------------------------------
------------------------------------------------------------
------------------------------------------------------------
------------------------------------------------------------
------------------------------------------------------CCAAAA
TTTGAAAATATAGGCCAACAATCACAAAGAGATTTTGAT---------------------
---------------------AATTTTGGACAACAAACACAGCCTGAA------------
------------------------------------------------------------
---------------------------ATTGAAAATTTACAACAAGAATCACAA------
------------------------------------------------------------
------------------------------------------------------------
---------------GTA------TTTGATGATTTTGATCAGCAAACT------------
------------CAACCAAAATTTGAAAATATAGGC------------------------
---------------------------------------CAACAATCACAAAGAGATTTT
GAT------------------------------------AATTTTGGACAACAGACACAA
CCTGAAATTGAA------------AATTTACAACAAGAATTACAA---------------
------GTATTGGATGATTTTGGCCAACAAACT---------CAACCAAAATTTGAAAAT
ATAGGACAACAATCCCAACAACATCCAGAAATTGAAAATTTAGAACAAGTTTATGATAAT
TTTAGACAACAAACTCAACCA---------------------------GAGTTTGAAAAT
---------------------------CTAGGACAA------CAAACTCAACGAGAATTT
GAAAACTTAGGACAGCAGACACAACAGGAATTTGAAAACATTGCTCAACAA---------
------------------------------------------------------------
------------------------------------------------------------
---------------------------------ACTCAACACCAATTTGAAGATCTT---
GGACAGCAAACTCAACTGCAA---------------------------------------
------------------------------------------TTTGAAGATCTTGGACAA
CAAACT------CAACATGAATTTGATGATCTTCGACAGCAAACTCAACAGCAATTTGAA
GATCTTGGACAGCAAACTCAACACGAATTTGATGATCTTCGACAGCAATTTGAAGATCTT
GGACAA------CAAACTCAAGATGAATTTGAT---------------------------
------------------------------------------------------------
------------------------------------------------------------
------------------------------------------------------------
------------------------------------------------------------
------------------------------------------------------------
---------------GATCTTCGACAGCAAACTCAACAGCAATTGGAAGATCTTGGACAA
CAAACTCAACAACAG------------------CAATTTGATGATCTTGGACAACAAACT
CAACAAGAATTTAATTTTAATGATGGTGACAGTTTCCAGCAAAGAGAAGATGCCCAGAAT
CAGCAACAATCTCAAACAACACTGCAACAAAATAATCTGAATAACGAAATAAGCGATCAC
GATCCTATTGCAATA---------AGATCACAAAGCACAGAC------------------
------------------------------------------------------------
---TTAGAAACAGAAATAGAAACTACAACC------------------------------
---------------------------------------------TCTCCTCCAAAAACT
CACTGGTGGAATAGGGTTGGAAACAGCATAACAAATGCATTTGAAAAAACTAAAGACAAA
GCAAACAGTATTGTCAATAAAGTAAAAGAAAAATTGAGC

>GL437329.1_cds_EFN70622.1_1
------------------------------------------------------------
------------------------------------------------------------
------------------------------------------------------------
------------------------------------------------------------
------------ATGATAAAAGGTCACGGTCTATATTCTAGGAAGAGATTGGATGAGATG
GGGATTATGGCGGTAGGACATATAATCCTTTTATCCGCG---TTGTTTGTC---CAAACA
TTATCCGCCCCA---AGCGGTTGTATAGAGTCTTGCAACTTCTACCAA---------ACA
TCCTATCAG---------------AATCGCCGTACGTCG---GGCAGTTAT---------
------------------CAGGATCACGCGCCTTTA---GTTCAAGGTAGCACGAATCTG
AACAAT---------------------------------------------------TAC
GATTACGCCAGACCAGGAAATTGGACCGAACATAATCAGTACATTACGGATAGTGGACAC
GGCAAAGTTCACGAAGAACGAGGACAATATGTGGAAGGA---TCGAAGAGAGTACGA---
---------------------TATTACAAGCAGAAT------TTTTCATCATCTTATGGC
ACG------------------------GGTAATGTA------------------GATGGA
GAATTAGGTGGTCAACATAGATACGATTCATTGCACGTTCCT---AGCCAA---------
------------------CATCTCGAGTCT---CAAGATACGCAA---------TTGGGG
CAAACG------GTTACGAAAGAGAGCGGACAC---------AGTAGTCTGCACAGT---
---------------------CAACAATCATCTACGAGAATCGGCGGTAAGAACGAGAGA
CTT------GAAGATTTTGGG---GAATACGGA---------------------------
---------CATTCGCAACATGGAGCTAACGTTCAAACGAGCGCG---------------
---ACTACA------------------------------CCG---GAGAACTGGAGCAGA
---------------------------------GTGGATTCTTACAAAACTGACGGTGGT
CATGGACGCGTCTTTGAGGAGGAAGGCCAATACGTATCCGGA---------------CCC
AAAAAGGTCCGCTATTTCAAGAAGAACTACACCTCGAGCTACAGTACG------------
TCAGGT------------GACGCTGAGCACTCGGAAACATTGGATAAATTACACAGCGGG
CTGCATCAAAACGTGCAGCAGGAGCTTGATAAGTTCAGACGAGAGTTTCATCATCAAACC
GCC---------------------------------------------AACATCGCGGGT
CTGACTCAGGAAGCGGCTCAC---AGCTTCCACAGCAATGATCTCCAG------------
------------------ACCGCCGAGAGCGAG------AACACTTATGGACAACAGCAA
ATATCA---------------------------------------------GGTTTC---
---------------------CGG------CGCGTCCCATCCGTTGGA------------
---ACT---GTCCGTCACTATACT---GATCAACAGCAAACGGAAGCTTTCGCT------
------------------------GATAGACAACAGTCGTTA------------------
------------------------TATCCTAGCGTA---------------AATACTTAT
GGCACG---GAGAGTCAAAGGAGC------------------TATCAGAGTCACGAGACT
CATGTA---TCTCGAGCGCAACCC---GTATTACCATCGAGT---------------CAT
TTGTCTCCT------------------------AGTTACCCGATGCAAGTCACC------
---------------------GGGGGTAATTATCAGAGTTAC------------------
---------TCGCAT---------------TTAGGCGGA---------CATCAA------
GTAGGCGAAATCCAACGG------GAAATCTCGGGTGCGCATCAGTCC------------
---------GGC---GTAACCCAGAATCGGCTCCTTACT------------------GAG
CAAGTGTAC---------------------------------------------------
------------------------AAT------CCAAATCCGACCCCGAATTACAACATT
TATCCTGGCAGACGAGACGAGTCCAGACACTACCAAGAAGAGCACTGGCAAAGTTCCTCG
---AGTCACAACGCGGGAAATCTAGCTCCCGAACATGGC---------------------
------GCAGATTTCACATTGCACGGGACTGGAAGTAGAACGCATTACGATCGAGACGCG
TACAAT---GAACAACGCGGTCGTTATCAT---AGCACAGCACATGGGTACGATTCTCGT
ATC---------GGAAGCAGTTACGGTTCC---GGATACGGAACTAGATCGGGACAGCAG
CTTATCGCTGCCGAGTCATCTCTAGACCCG---------------------------GGA
CGAGCGACACATGGT---GCCGATTGCACCGAAGAG------ACTCATCAACAATAT---
------CAACATGAGACTAGTTATCACAGAAAATACAAACGAGATGAT---CATCACGTG
CAGCAAGATCAGGAGTTC------------------------GAGCAAGATTCG------
---------------------------------------------------------GAA
CAA------------------------------------CTGGATTTGACGCAAGCAAAT
AAT---------------------------------------------------------
------------------------------------------------------------
------------------------------------------------------------
------------------------------------------------------------
------------------------------------------------------------
------------------------------------------------------------
------CAGCAATCAGAAGATTTCACGCAACATGAT------------------GAAGAT
TTCACACAGCAAACAGAAGGTCAACTCGAATTTGAGGATTCAACACAT------------
------------------------------------------------------------
------------------------------------------------------------
------------------------------------------------------------
------------------------------------------------------------
------------------------------------------------------------
------------------------------GATAAACATTTCACACAACAGACAGAAGGC
CAACTCGAATTTGGTCAGCAAACTGTCGGCAAT---------------------------
------------------------------------------------------------
------------------------------------------------------------
------------------------------------------------------------
------------------------------------------------------------
---------------------------------------------CAGCATTTAGAGGAT
TCAACACATCAT------------------------AAACATTTCACACAACAGACAGAA
---------GGC------CAACTCGAATTTGGT---CAGCAAACTGTCGGCAATCAG---
CATTTAGAGGATTTA---------------------------------------------
---------ACACAACAGGATAAACAGTTCACACAACAGACA------------------
------------------------------------------GAAGATCAACAATTT---
---ACACATCAGACG---------------------------------------------
------------------------CATGGATTTGGATTT---------------------
---GGTCCGCAACTTGGA------------------------------------------
---------GTGGAACTTACGCAGCCTGAATCTAAT------------------------
------------------------------------------------------------
---------GATCGCACGCAACAAACA---GATAAACTCGAATTTGGA------------
---------------------------------------------CAACAAACT------
------------------------GTCGGTAATGAA---CACTTAGAG---GATTTAACA
CAACAGGAT------------------------------AAACAGTTCACGCAGGAGACA
GAGGGTCAACTCGAATTCGGACAGCAAACTTTG---------------------------
---AGTGATCAATCACATCTGACACAA------------CACAGT---------------
------------GACCAATTGCAGCCAGAA------------------------------
---------------------------------------------------TATGATGAT
CTC------ACGCAACAAACGAGT------------------------------------
------------------------------------------------------------
------------------------------------------------------------
------------------------------------------------------------
---------------------------------------GGTAAACTTGAATTCGGG---
------CAACAAATTGTTGGTAATCAA---CACTTGGAAAATCAAAAGCACCAA---ATT
GAACAATTT------GAAACACCAGGATCTGATGATTATACGCAACAGACGAGCGGAAAA
---CTCGAATTCGGACACCAGACTGCTGATAATCAACACTTGGAAGATGTAACAATTTTC
GAT------------AAATCACAATCGATAAATAAACCTCCT------------------
------------------------------------------------------------
------------------------------------AATCCAAAAAATCAACATTTAGAA
GAATTTAAC---------------------AACGAAGATTTTTCT---------------
---------------CAACAGACGGGAGAA---CATGATTTTACACAACAGACAATGGGA
------------------------CAA---CTAGAATTTGCACAGCAAGACTCC------
---------AATAATCCAAAGATT------------------AGTCATCATTCAGGAGAT
TTTATTCAGTCAAATAAAAAT---------------------------------------
------------------------------------------------------------
------------------------------------------------------------
------------------------------------------------------------
------------------TTAAATCAACAGGTT---GGAGAATTTGACGATTTCACGCAG
CAA------GGACATTTCGAA---------------------------------------
TACGGACAACAAAGAGACCAATCACAAAAACCTAGCTGGCCAGGATACAATACTCAACAT
TCGGAACATTTGTCT---CAACAAAATGACTGGACTACAGATGATCTTTCACAACAATCT
CAT---------------------------------------------------------
------------------------------------------------------------
------------------------------------------------------------
------------------------------------------------------------
------------------------------------------------------------
------------------------------------------------CAATATCCATCC
TACGGTAACGATAATAATAATGAACAATCAAAATGGCAA---------------TTG---
---------------------GATATGTCGCAGAAAACACAG------------------
------------------------------------------------------------
---------------------------CAAGATTTTACTCAACAAACCAACGAC------
------------------------------------GATCGA------------------
------------------------------------------------------------
---------------CAA------TTCGTCAAACCG------GCGCCA---AAACCAAAA
CCAAGACCA---AGACAGCGACATCAGAAATACAAT------------------------
---------------TCCATTCCATCG------------CATATGGATGGAACAGACACG
AATCTCGACGAT---------ATTTTTGAA---------CCGATCGAAATAAACCCGGAG
GCTGAAATAGAC------------AATCTCCAGGGAAAA---------------------
------ACTGCTCAACACAGCAGTCGCCTGACA---------CATTTCACATCCGGTCAT
CGTAGA------TCAGACATTCCACATGACCAAAGTCAAGGGAGCAGTGTATTTGACAAC
GAAAAAGAAAATATGGATCGC------------------------TTGCATTGGGTACAT
---------------------------AAATCAAAC------GATGCTACAGTAGGTCTA
CAATGGCATTACACTTATCATCCAAGCGATTTAACTAAT---ATCGAAAGC---------
------------------------------------------------------------
TCGCATAACAATTAT---------------------------------------------
TATCCGCATCATAATGTC---------------AATTCGCAGCAAACGGAAGATACACAG
CAACAACAATCGAAACCATTT---------------------------------------
---------------------------------GAC------TTTAGCCAACAGGAAACA
CAAAAT------AAAGATACATTTGAAAATATAGATGTTTTT------------------
CAACCATCGCAAACCCAACATGACAAACATGATCAACAGGTAGGATCATTCCAACAAGCT
GAAACATCC---CACTTTGATGATCAGTTTAAT---------------------------
------------------------------------------CAAAATTCTGAAGAAACT
CCATTAAGGGTAAAACCG------------------------------------------
------------------------------------------------------------
------------------------------------------------------------
------------------------------------------------------------
------------------------------------------CTGCAAAATTCGCAACAA
ACCTCAACGCAAACTACAGAA------------CAGACAGAACAT---AAAATAGAATCG
CGAATCTTGGAAGCATAT---GGCGGA---GGACCATAT---GCATCGCGTAATGATGAT
ATTTATAGAAGAGTCAAGCCAAATCCTAGCGCTACTTTGCCACCT---ATAGGTGGTGAG
GACCCATGGGATATC---------AGGGAAAAGCCAAAGGAG---------ATAATACCA
TGGACAGTAGCAGATACATTGCCCACAGTAAGTACGTCGAAT------------GTCAGA
GCTGCAACTACAGAAGCGTCAGAGAATACA------------------------------
------ACGCAGATAATAGAAAGTACA------------ACAACA------------CCA
TCCTTCTGGAGTAGAGTTGGACATAAAATAACTAGTACATACGATAAAGCTAAGGAAACA
TATGATAAAGCTAGAGGCAAAGCTAAAGAATACTTTGGT

>GL453666.1_cds_EFN75692.1_1
------------------------------------------------------------
------------------------------------------------------------
------------------------------------------------------------
------------------------------------------------------------
------------------------------------------------------------
------ATGGCGTTAGGGCGAATAATCGTCTTATCCGTG---TTATTTGCT---CAAGCG
TTATCCGCGCCG---AGTGGCTGCATAGAGTCCTGTAACTTTTATCAG---------TCA
TCCTACCAA---------------AGTCGCCAAACGTCC---GGTAGTCAC---------
------------------CAAGATCATGCTGCTTTA---ATTCAAGGAGCTACCAATTTG
AATGAG---------------------------------------------------TAC
GATTACACCAGACCAGGCAATTGGACCGAACACAATCAGTACAACACAGACAATGGGCAC
GGCAAAGTCTATGAAGAACGAGGCCAATATGAAGATAGT---TCGAAGAAGACGCGT---
---------------------TATTACAAGAAGAAC------TTCACCTCGTCTTACAGT
ACG------AGTAACACAGGCAATGCAGACGCGACG---GGA------------TTGGAT
CAATTAACCGGTCATCGAGTATACGACACGGTGCACATTCCAAGTAACCAA---------
------------------CATCTCGATTCC---CTAAGCGCATAC---GATCAGGTAGGA
GCAACG---TCGGTCACGAAAGAAAGCGGATAC---------AGCAAAGTGCACAGT---
------------CAACAGACGCAGTCGTCATCG---AGAACTGACAGCCAGAGCGAACGG
CTG------GAGGACTTTGGA---GAATACAGCGACCAC------------TCG---CAG
GTGAATCAACGTGTCCACGGTGGCGGAAGCAGCCAATCGAGTGAC---ACTAGTTACCAT
GCGGAGACG---------------------------CTACCG---CAAAATTGGAGCAGA
---------------------------------GTGGACTCCTACAGGACCGACGGAGGT
CGCGGACGCGTCTTCGAAGAGGAAGGTCAATATACGACCGGT---------------CCC
AAGAAGGTCCGTTACTATAAGAAGAACTACACCTCTAGCTACAGTACA------------
TCCAGTGTTCCTCAG---GATAGCATCGGCTCGGCGACGGTGCAAGACTTGCACCACGAA
TTACAGCAGAACTTGCACAAGCAGCTCGACGACTTCAGAAGAGAGTTTCACCAGACGTCC
AAAGTCGATCACGTGGCCTCCACTGCGCACATAGGC---------TCT---GCTCAGAGT
CTCACACAAGAAACGGTC------GGCTTCCACAACGACGATCTGCAA------------
------------------ACCGCCGAAAGTGAC---------ACGTACAGACAACAATTG
---------------------------------------------------ACTCAG---
---------------------CAT------CGCGTCCCGTCCACCGGA------------
---ATC---ATACCTCATTACACC---GATCAACAGCAGAGAGAAACATTCGCAGGTGAA
CGCACTGAT---------------ATTAGGCAACATACACCA------------------
------------------TACACGTATCCCTCCGCAGCCGGG---------GGTACTTAC
GGTACA---GAGCATCAAAGAACT------------------TACCAAAGTCACGAGACC
TACGTA---TCTCGAGCGAATCCC---ACGACTCAACCGATT---------------CAT
TTATCTCACTTG------GCTCCAGAGTCCTCTGGTTAC---ATCCAGAGACCT------
---------------GTTATCAGAGACGGCTATCAATCGAAC------------------
TTGCATAACATGCAC---------------TCCATGGGA---------CATCACGCG---
ATCGACGACATTCAGCGCACGAGCCATCACTCTGGCATCCATCAGTCC------------
---------AGA---ATGACGGAAAACCAGCTACTTGCG---------GAAAACTCCCAA
CGTGTACAC---------------------------------------------------
------------------------CAC------CCGAGC------------CAAGATTCC
------AGCAGACGAGGTCAGTCAACGCACTAC---GAAGAACATTGG---AGTTCCTCC
---AGCCGCACCGGTGGAAACCCATATCCGAATCCTAGT---------------------
ACAACTTACGGT---------GCCGGTCACGCAGACAGGGTACATTACGATAGAGACGCG
TATAAC---GAATACTTGAACCGTCATCATAACGCGGCG---CAAGGATACAATTCTCAT
GCGCACACCAGCGGCAACACTTACAATTCT---GCCTACAGA---ACGAGCTCAGGACAA
TCGGTCACCGGC------TCCTTGGACTTG---------------------------GGT
CATACGGCGCAGGGCGCAGCCGACTGTACCGAAGAG------ACC---CAGCAGTAT---
------CAGCAAGAGACTAGGTATCATAGGAAATACAAGCGAGACGAC---CACCACGGT
TTCGTGGATGAGCATCAA------------------------CGTCAAACTGCT------
---------------------------------------------------------GAG
CAC------------------------------------GAGGACCTCACGCAGCAGTAT
CAG---------GAG---TTCGGCCAAGAATCGCAGCAG---------------------
------------------------------------------------------------
------------------------------------------------------------
------------------------------------------------------------
------------------------------------------------------------
------------TTGCAAGGCTTAACGCAACAGTTACAAGAATTCGAACAACAAACTGCT
GGTAATCAGCACCTAGATGATTTGACACAACAGACAACAGGATCG---------GACGAC
TTTACTCAACAGACGAGTGGTAAACTTGAATTCGGACAAGGTTCTGCG------------
------------------------------------------------------------
------------GATGGTCAGCAGGTGGAGGATCTGACGCAGCAAACG------------
---------AGT------------------------------------------------
------------------------------------------------GGACTTGAATTC
GGACAACATACTGTTGGTAATCAGCACCTA---------------------GATGAT---
------TTGACACAACAGACAACA---GGATCGGACGACTTTAGTCAACAGACGAGTGGT
AAACTTGAATTCGGACAAGGTTCTGCGGATGGT------CAGCAG---------------
---------------------------GTGGAGGATCTGACGCAGCAA------------
---------ACGAGTGGACTTGAATTCGGACAACATACTGTTGGTAATCAGCACCTAGAT
GATTTGACACAACAGACAACACGATCGGACGACTTTAGTCAACAGATGAGT---GGTAAA
CTTGAATTCGGGCAAGGTTCTATGGATGGTCAGCAGCTGGAGGATCTGACGCAGCAAATG
AGTGGGCTTGAATTCGGGCAACATACTGTTGGTAATCAGCACTTGGATGATTTGACACAA
CAGACAACAGGA---------------------TCAGACGACTTTACTCAACAGACAAGT
---------GGT------AAACTTGAATTCGGG---CAAGGTTCTATGGATGGTCAG---
CAGCTGGAGGATCTGACGCAACAAAACGAACGAATCGGTAAGCTCAAGTATGAACAACAG
ATTGATGACACTCAGCAACTGGAACGATCATCACAACGGATAGAA---------------
------------------------------------------AGATCCAAAGATATA---
---ATGCAACAAACA---------------------------------------------
---------------------AGTGGTAAACTTGAGTTT---------------------
---GGACAACAAACT------------------------------ATTGGTAGTCAG---
CACTTG---GAAGATTTAAAGCAACAAAATGAACAA------------TTTACGCAACAA
ATA---------------------------------------------------------
GAAGATGGCTTCTCACAACAAACCAGT---GATAAACTTATATTCGGA------------
---------------------------------------------CAGAATCCT------
------------------------GTTGGTAATCAA---CATTTTGAA---GATTTAACG
CAACAAACTGAACCATTCGGACAACAGGCAACAGGGTCCGATGATTTCACACAGCAAACA
AGTGGTAAACTTGAATTTAGTCAACATGTGCAACCGGTAGACAAATTGAACAATCCGCAA
AATCAATATTTGGAGGAATTTAGTCAT------------CAGAAA---------------
---------------GATTTCACTCAACAAACAGAAGGA---------------------
---------------------------------------------------AATGATGAA
TTC------ACGCAACAGATGATG---GGAAATCTAGAATTTGACCAGACGCAGCAATCA
CACAGGTCT------CAAAATTTGGAAGACTTCACTCAACAGAATGAAGATTTGATT---
------GGAGAATTTCGT---------------GATTCCACGCAGCAG------------
ACAATG------------------------------------------------------
---------------------------------------GGACATTTAGAGTTTGGGCAA
AGGACGCAGCAGCCGCACAAGTCTCAA---AATTTAGAAGACTTCACTCAACAG---AAT
GAAGATTTGGCCCACCAAATTGGAGGATTTCGTGATTCCCCGCAGCAGACAATGGGACAT
---TTAGAGTTTGGGCAACAGACG------------------------------------
---------------------CAGCAGCCGCACAAGTCTCAAAATTTAGAAGACTTCACT
CAACAGAATGAAGACTTTACTCATCAGATTGGAGGATTCCATGATTCCACGCAGCAGACA
ATGGGACATCTAGAATTTGGGCAACAGACGCTGCAGCCGCACGAGTCTCAAAATTTGGAG
GACCTCACT---------------CAACAGAATGAAGATTTTACT---------------
---------------CAAAAAGTTGGAGGATTTCACGATTTTACGCAGCAGACAATGGGA
------------------------AAT---CTAGAATTTGGA---CAACAAACACAGTCA
CACAGATCT---------------GGA---------------AGTCAGCATTTAGATGAT
TTCACTCAACAG---AATAAA---------------------------------------
------------------------------------------------------------
------------------------------------------------------------
------------------------------------------------------------
------------GAT---TTAACCCAGCAAATT---AGTGGATTTGATGATTTCACGCAA
CAAACAACAAGACATGTAGAA---------------------------------------
CATGGACAACAATGG------------AAAGCAGATAGATCGAGATACGATGACCAATAC
TCAGGACATCCTTCG---CAGCAAAATGGATGGGAC------------------------
------------------------------------------------------------
------------------------------------------------------------
------------------------------------------------------------
------------------------------------------------------------
------------------------------------------------------------
------------------------------------------------------------
---------------------AAAGAATCTGAGTGGCAG---------------TTA---
------------------GGACAAATGTCACAGAAGACTGATTTTGAT------------
------------------------------------------------------------
---------------------------CAAGGTTTTGATCAAGGTTTTACTCAG------
------------------------------------GACGAT------------------
------------------------------------------------------------
---------------GAG------TTACAATCAAGA------AGACCA---GCACCAAAA
CCGAAATCG---AGACAGAGA---------CACAAT------------------------
---------------TCAAATCCATCA------------CAT---------GTAGATACA
AACATTGATGAT---------GTTCTTAAA---------CCAATTGAGATAAATCCAGAG
ATTGATATAAAT------------GAT---AAAGGCAGAAGTAGAGAAGAAAACAGAGGT
AGAGAAACTATCCAATATAGTAGTCATGCAACA---------TATCCTAAATTCAATTAT
CAAAGT------TCAAGAATTGAAGATTTGCGGAGCCAAGGAAGGAATGGATTTGATAAT
GAAAAAGAAAACATAGATCGC------------------------TTACATTGGGTACAT
---------------------------AAATCAAAT------GATGCTACAGTGGGTTTA
CAATGGCATTACACTTATCATCCAAGTGACCTAACTAAT---GTTGAAAGT---------
------------------------------------------------------------
CCACATAATACTTAT---------------------------------------------
TATCCTGAATATAAT------TCC---------ATGTCGCAACAAACA------------
GAACAGCAGCAAAAACCAGTT---------------------------------------
---------------------------------GAC------TTTAGCCAACAAGAAACA
CAAGGC------AAGCATACATTTGAAACGTCC---------------------------
------------------------------------------------------------
------------CTTTTTGATAATCAATTTGAT---------------------------
------------------------------------------CAAAATTCTGAATATACG
GCCTCAAGAGTAATCCCA------------------------------------------
------------------------------------------------------------
------------------------------------------------------------
------------------------------------------------------------
------------CTGCAACACAGTCAA---ATATCGCAACAGACAACACAATTAGATAAA
CAATCAAATCAAGAGCCAGGA------------AAGGTAGAACCT---AAATTGGAACCA
CGGATTTTAGAAGTATAT---GGTGGA---GGACCATATGATGGGTCACATAGTGATGAT
ATCTATAGAAGAGTTACACCAAATCCCAGTGCAACCTTGCCTCCC---ATATATGGTGAA
GAAGCATGGGATATC---------AGGGAAAAACCTAGAGAAAAG---GAAATAATACCT
TGGTTAGTAGCTAATACATTATCCTCAGTAAACAAACCAGAAATAGATAAAGTTGAGGAT
ATGAGTACAACAAAAATGATAGATACTACA------------------------------
------ACGCAAATAATAGAGATTACA------------ACAAAAGAAGAAGCTACGCCA
TCTTTTTGGGCCAGAGTTGGCAATAAAATAACTAATACATATGACAAAGCCAAAGAA---
------------------AAGGCTAGAGAATTCTTTGGT

>GL768123.1_cds_EFZ12078.1_1
------------------------------------------------------------
------------------------------------------------------------
------------------------------------------------------------
------------------------------------------------------------
------------------------------------------------------------
------ATGGCGATAGGACGGATAATCGTCTTATCTGCA---CTAGTTGCT---CAAGCA
TTATCAGCACCA---AGTGGCTGTATAGAATCCTGCAACTTTCTTCAA---------ACA
AGCATT---------------------CACCAAACGTCG---AGCGGTTAT---------
------------------CAAAATCATGCGAATTTA---GTTCAAGGAAAAACGAATCTA
AATGAT---------------------------------------------------CAC
GATTACGCCAGACCAGGAAACTGGACCGAACATAATCAGTACCATACAGATGGTGGGCAT
GGCAAGGTTCACGAAGAACGAGGACAATATGTAGAGGGA---TCGAAAAGGGTGAGG---
---------------------TATTACAAAAAGAAT------TTTACCGCGTCTTACGGC
ACT------GGTAACGTAAACGAAATGGACTTGGGA---ACG------------GCATCA
AGC------GGCCAACACAGGTACGATTCGATACACGCACCAAGTAATCAG---------
------------------TATATCGATTCC---CAAAGCGCGTAC---GGC---TTAGGA
CAGTCA------GTTATAAAGGAAACCGGGTAC---------AATAGAATGCACAGC---
------------CAACAGACACAATCATTGTCATCAAGAATCGACAGTAAGAGCGAGAGA
CTG------GAAGATTTTGGG---GAATACGACAGACAT------------TCG---CAA
GTGAGTCAGCAC---GTTCCCAGCATCGACACTCAAACGATCGAC---ACGCAGCATCAT
ATCGACACT------------------------------CCT---GATAATTGGAACAAA
---------------------------------GTAAACTCTTATAACACCGACGGAGGA
CGTGGACATGTCTTCGAGGAAGAAGGACAATATGTAACCGGG---------------CCT
AAAAAGATTCGCTATTACAAAAAAAATTACACCTCTAGTTACAGC---------------
TCTAGCATTCCTCAA---AGTAGTATTCCCTCGGTGACC------GAATTACACAACGAA
CTGCAAAGAAATTTGCAAAAAGACCTTAACAGCATTAGAAACGACTTGCACCAAATCTCT
AGTACCGGACACACCGCCGCTACCACGCATGTAGGT---------TCG---ACGTTAGGC
TTGACTCAAGAAGCAGTC------GGTTTCCAC------GATCTGCAA------------
------------------ACCGCCGAGAGCGAC---------AGTTATAGGCAACATTCG
---------------------------------------------------GGTTAC---
---------------------CGA------GGTGTCCCGTCCACTGGA------------
---AAT---GTTCATCATTATACT---GATCAACAGCAGAGAGAAACGCTC---------
---ACCGAT---------------GTAAGGCATCAATTGCCA------------------
------------------TATACATATCCTTCTGCGGCCACA---------AATACATAT
GGCACG---GAAAGCCACAGAACT------------------TATCAGAGCCACGAGACC
------------CGAGTACTTCCT---GTGTCTCAATCAAGT---------------CAC
TTATCTTCC------------------------AGTTAC---GTGCAGGTTCCC------
---------------------ACTGGTAATTACCAGACAAGC------------------
TACCACAATACCCAT---------------TCGAGTGGA---------CATCAT------
CTGGACGAGACCCGTCGTGCG---GAGGTTTTGGGTACACATCAATCT------------
---------AGC---GTGCTTCAAAATCAGTTGCTTACC------------GACTCCCAG
CGCGTATAC---------------------------------------------------
------------------------AAC------CCACAT------TCGAGTCACGTCACT
TATCCCAATGGACATGGAGAAACGAGACGCTAT---GAGGAGCACTGG---AGATCCACC
---AGTCACACCGGAGGGAACGTAGCTCCCGAGCGAACT---------ATCGCGGATCAC
GCCGGGTATCATGAT------GTTGCTCACACTGAAAGAGCGCATTATGATCGGGATGCG
TACAAC---GAACATGGTTCACGCTACCAT---ACAGCC---CAGGGATACGAGTCCCGT
GCGCGTACTAGCGGCAGCAGTTATGATTCT---GCTTACAGA---GCGAGCTCAGGGCAA
CTCGTCACCGGA------TCACTAGATTTA---------------------------GGT
CACGCATCGCACGGT---GCCGACTGTACTGAGGAA------ACTCATCAGCAATAT---
------CAACACGAAACCAGA---CACAGAAAGTATAAACGAGACGAT---CAA------
CAC------GTGCAGCAA------------------------CACCAAACAATC------
---------------------------------------------------------GAC
AAC------------------------------------AAACATTTCACGCAGCAAAAT
CAG---------GAG---TTTGGTCAAGAG------------------------------
------------------------------------------------------------
------------------------------------------------------------
------------------------------------------------------------
------------------------------------------------------------
------------------------------------------------------------
------------ATGGAAGATTTGACGCAGCAGAGC------------------GAACAA
TTTACACAGCAAACTGAAGGATCCGATGATTTCACGCAACAAACG---------------
------------------------------------------------------------
------------------------------------------------------------
------------------------------------------------------------
---------------------------------------------GGTAAGCTTGAATTC
GGCCAGCAAACC---GATGATCAGCATTTG---------------------GATGAT---
---------------TTAACACAG---CACAGTGAACAATTAACGCAGCAAACGGAGGGT
CAGTTTGAATTTGGTCAGCAAACTGTCAATAAT------CCGCAC---------------
------------------------------------------------------------
------------------------------------------------------------
------------------------------------------------------------
------------------------------------------------------------
------------------------------------------TTAGAAGATTTAACGCAG
CAAACACAAGAA------------------------ACCGGTCTCTCACAACAACTGAGT
---------GGT------AAACTTGAATTCGGT---CAGCAAACCGTTGGTAGTCAA---
CATTTGGACGACTTA---------------------------------------------
---------ACACAGCAGAGCGAACAATTTACACAGCAGACACAA---------------
------------------------------------------GGATCTGATGATTTC---
---ACGCAACAAACA---------------------------------------------
------------------------GGTAAGCTTGAATTC---------------------
---GGCCAGCAAACC---------------------------------GATGATCAG---
CATTTG---GATGATTTAACACAGCACAGTGAACAA------------------------
------------------------------------------------------------
---------TTAACGCAGCAGACGGAG---GGTCAGTTTGAATTTGGT------------
---------------------------------------------CAGCAAACT------
------------------------GTCAATAACCCA---CACTCAGAA---GATTTAACG
CAGCAAACACAAGAAATC---------------------GAT---CTTTCACAACAACTA
AATGGTAAACTTGAACATAGTCAGCAAAGCATT---------------------GAT---
AATCAACATTTTGAGGATTTGATGCAA------------CAAAAT---------------
------------GAACAATTAATGCAGCAGACACAAGGA---------------------
---------------------------------------------------CATAATGAT
TTC------TCACAACAGACAAGT---GGTAAATTAGAATTTGGGCAACAAACTGGTAAC
---------------------------------ACTCAACAATTAGAGCAATTTGCACAG
CGTACAACAAGATCGGAT---------------GATCTAACGAAACAA------------
ACTCAACTAGATAAACATGAATTTAAACAGCACATTACTGACAATAAACATTTAGATGAT
TTAACACAA---------CAGTTTTCACAGCAGACAGAGGGTCAACTTGAATTTGGA---
------CAGCAAATTGTTGGTAATCAG---CATTCAGAACACTCGACACGGCAA---AAT
GAACAATATACGCAGCAAACAGTAGGATCAAACGATTTTACACAACAATCTATTGGAAAA
---CCGGAATTCGGTCAACAAATG------------------------------------
---------------------CAATCGGTAAATAAACTTGAC------------------
------------------------------------------------------------
------------------------------------AACCCAAAAAGTCAACGTCTAGAA
GAATTCAAT---------------GAGCAAAATAAAGATTTCACT---------------
---------------CAACAGACAGGAGAATTTAATGAATTTACGCAACAAACAATGGGA
------------------------CAC---CTAGAATTTGGA------------CAACCG
CACAAATCTGATAAACCAAAAGTCGAC---------------AACCATCATTTAAAAGAC
TTAACT---CAG---AATGAA---------------------------------------
------------------------------------------------------------
------------------------------------------------------------
------------------------------------------------------------
------------GAT---TTGAGTCAACAAGTT---GGGGGATTCGATGATTTCTCACAA
CAAACCGCAGGACACTTGGAG---------------------------------------
TTTGGACAACAAAGAGAACAGCAAAAA---CCTAGTCGACCGGGACATAATTCTCAACGT
TTAGAACATTATTCT---CAACGAAATGAGTGGGATACGGACAATCTTTCACAACAAACG
ACAGGACATTTGGAGTTTGGACAACAAAGAGAACAGCAAAAACCTAGTCGACCGGGACAT
GATTCTCAACGTTTAGAACATTATTCTCAACAAAATGAGTGGGATACAGACAATCTTTCA
CAACAAACGGCAGGACACTTGGAGTTTGGACAACAAAGAGAACAGCAAAAACCTAGCTCA
TCGGGACATTATTCTCAACAAAATGATGGGGATACAGACAATCTTTCACAACAAACGGCA
GGACACTTGGAATTTGGACAACAAAGAGAACAGCAAAGACCTAGTTCATCGGGACATTAT
TCTCAACAAAATAAGTGGTATAGAGACAATCTTTCACAACAATTGCGTCAATATCCATCT
TAC---AACAATCAAAATACCGAACAATCCGAATGGCAA---------------TTA---
------------------GGACAAATGTCACAACAAACAAACGTTGAT------------
------------------------------------------------------------
---------------------------CAAGATTTTACTCAACAAGTCGATCAA------
------------------------------------GAC---------------------
------------------------------------------------------------
---------------CGA------CCAGCAATTGGA---ATAAAACCA---GCACCAAAA
CCAAAACTA---AGGCCACGATATCAGAAACATGAT------------------------
---------------CTCATTCCATCA------------CATACAGATGGAACAGATACA
AATGTTGGTGAC---------GTTTTTAAA---------CCAGTTGAGGTAAATCCGGAG
GCTGATATAGAT------------AACTTTCGCGGCAGA---------------------
------CTTATCGAATCTGGTAGTCGCGCAACA---------TATCCTGAATCCAAT---
CATCAG------ACAAATGTTTTATTC------ACA---GGAAGCAGTGCATTTGACAAC
CAAAGACGAAATATAGATAGC------------------------TTACATGGGGTGCAC
---------------------------AACTCAAAT------GATGCAACAGTAGGCTTG
CAATGGCATTATACTTATCATCCAAGTGACTTAACTAAC---GTTGAAGGC---------
------------------------------------------------------------
TCACATGATAATTAT---------------------------------------------
TATCCTCGTCATAACGTTGACTCA---------ATGTCACAACAAAAAGAAGATGTA---
CAGCAGCAGTCCAAACCATTT---------------------------------------
---------------------------------GAC------TTTAACCAACAAGAAACA
CAACAT------AAGGATACATTAGAAGACGGGCATCAAACTTCTCAA------------
TCA---------TCACAACATGACAAATATGATCAACAGTCGGGATCGCTCCAACAAACT
GAAACATCC---CACTTTGACAATCAATTTAAT---------------------------
------------------------------------------CAAGAATCTGATCAAACC
GCGTCAAGAGTAATTCCA------------------------------------------
------------------------------------------------------------
------------------------------------------------------------
------------------------------------------------------------
------------CTACAACAAAATGCC---------CAGCTGACATCAGAACAAGAGAAA
CGATCGACGTCAAATACAGAG------------CAAACAGGAGAT---AAAATAGAGCCG
CGAATCTTGCAAGCATTC---GGTGGG---GGACCATATGATGCATCGCATACTGATGAT
TTCTATACTAGAGTTAGGCCGAATCCCAGTGCTACTTTGCTACCC---TTGGGTGGTGAA
GATCCATGGGATATC---------AGAGAAAAACCGAAGGAT------GTAATTATACAG
------------CCCACA------ATACGCAATACACCACAA---------ATTGTA---
---ACTACAACAGAAGCGGCAGAAATTACA------------------------------
------ACACAGACAATAGGA---ACA------------ACAACCCAG---------TCA
TCCTTCTGGGGCAGAGTTGGTCATAAAATAACCAACGCGTACGACAAGGCTAAAGAA---
------------------AAAGCCAAGGAGATCTTTGGC

>GL888551.1_cds_EGI59583.1_1
ATGAAGTGGTCCACATCGTGGAAATATCAATTCATTCTTAGCATGATAAAAGATCAGAGT
TCATATTCTAGGAAGAATCCACCACCGTTTTATTCCGATGAAGTGCAAGCACGGAATACA
AATAATTATTCGAGGTGCTGCGACCTTTACGTAACGGAGACCTTGAAATTGCTCCTGGCA
TCACTGAATGAAAATAAGTCATCATCGTTACAAATTCAGAATGACTTAACCAATGACACA
TCAAATCAAATATGGAAATATGGAAAACCACTCGCGGCTACCTGGAAGTCAGATCGGATG
GGAAGAATGGCGATAGGACGGATAATCGTATTATCCGCG---TTAATTGCT---CAAGCA
TTATCAGCGCCA---AGTGGCTGCATAGAAACCTGCAACTTCCTCCAA---------ACG
AATGTT---------------------CGGCAAACGTTG---GGTAGTTAT---------
------------------CAAGATCATGCGAATTTA---GTTCAAGGAACGACACATCTA
AATGAT---------------------------------------------------CAT
GATTACACCAGACCAGGAAATTGGACCGAACATAATCAGTACAACACGGACAGTGGACAT
GGCAAGGTTCACGAAGAACGAGGACAATACGTAGAAGGA---TCAAAAAGGGTACGG---
---------------------TATTATAAAAAGAAT------TTTACCTCGTCCTACGGC
ACAGAT------AACGTACATGGAGTGAATGCAGCG---GAA------------TTAGGC
GAATTGAGCGGACAACACAGATATGATTCTTTACACGTGCCAAGTAATCAG---------
------------------CATCTCGATTCC---CAAAGCGCATAT------GATCTAGGA
CAGACA------GTCATAAAGGAGACTGGATAT---------AATAGAGTGCACAGC---
------------CAACAAACAGATTCATTGTCAACAAGACTCAATAGCAAGAGCGAGAAG
CTG------GAAGATTTTGGA---GAATATGATGGATAT------------TCG---CAG
GTGAATCAACAC---ATTCCCAGCACTAACACTCACGCGATCGAC---ACGCAGCATAAT
GTCGAAACA---------------------------GTTCCC---AATAATTGGAGCAGA
---------------------------------GCAGATTCTTACAGGACTGATGGAGGT
CGTGGACAGGTCTTCGAGGAGGAAGGTCAATACGTAACCGGA---------------CCC
AAAAAGGTCCGCTATTATCAGAAAAACTATACATCCAGCTATAGT---------------
TCGGGCGTTCCTCAA---AGCAGCGGTAGCTCAGTGAAACTGGATGAATTACACAACGAA
ATGCAAAGGAACTTGCAGAAAGATCTCGACAATTTTAGAAGGACTTTT---CAAGTCTCT
AGCACCGGCCATACTGCCTCCACCACGCACGTAGCT---------------CAACTTGAA
TTTGGCCAGCAGACTGTC------------------------------------------
------------------------------------------------------------
------------------------------------------------------------
------------------------------------------------------------
---AAT---AATCCGCATTTAGAAGACTTAACGCAGCAGAGTGAACAATTC---------
------------------------------------------------------------
------------------------------------------------------------
------------------------------------------------------------
---------------------------ACGCAGCAGACACAA------------------
---------------------------------GGATCC---------------------
------------------------------------------------------------
------------------------------------------------------------
GATGATTTTACGCAACAAACGAGTGGTAAGCTTGAACTCGGCCAGCAA------------
---------------ACTGTTGATAATCAGCACTTGGACGATTTAAAGCAGCAAAGTGAA
CAATTCACA---------------------------------------------------
------------------------------------------------------------
------------------------------------------------------------
---CAACAGACGGAAGGTCAACTT------------------------------------
------------------------------------------GAATTTGGCCAGCAAACT
GTCAATAATCCGCATTTAGAAAATTTAACG------------------------------
------------------------------------------------------------
------------------------------------------------------------
------------------------------------------------------------
------CAACAGAGTGAACAATTCACGCAGCAGACACAAAGATCCAAT------------
------------------------------------------------------------
------------------------------------------------------------
------------------------------------------GATTTTACGCAACAAACG
AGTGGCAAGCTTGAA---TTTGGCCAGCAAACTGTTGAT---------------------
------------------------------------------------------------
------------------------------------------------------------
------------------------------------------------------------
------------------------------------------------------------
------------------------------------------------------------
---AATCAGCGTTTGGATAATTTGAAGCAGCAAAGC------------------GAACAG
TTCACGCAACAGACGGAAGGTCAACTTGAATTTGGCCAGCAAACTGTC------------
------------------------------------------------------------
------------AATAATCCGCATTTAGAAAATTTAACGCAGCAGAAC------------
------------------------------------------------------------
------------------------------------------------------------
------------------------------------------------------------
GAACAATTTACACAAGAGATACAA---GGGCATGATCATCTCACGCAACAAACGAGTGGT
AAGCTTGAACTCGGACAACAAACCATTGATAGT---------------------------
------------------------------------------------------------
------------------------------------------------------------
------------------------------------------------------------
------------------------------------------------------------
---------------------------------------------CAACATTTAACACAG
CAAAGTGAACAA------------------------------CTTACGCAGCAAACGGAG
---------GGA------CAGCTTGAATTTGGC---CAACAAACTGTCGATAATCCG---
CATTTAAAAGATTTA---------------------------------------------
---------ACACAGCAGAACGAACAGTTTACACAACAGACACAA---------------
------------------------------------------AGACTTGATCATTTC---
---ACGCAAACGAGT---------------------------------------------
------------------------GGTAAGCTTGAATTC---------------------
---GGCCAGCAAACC------------------------------GTCGATAATCAT---
CATTTG---GATGATTTAACACAACAAAGTGAACAA------------------------
------------------------------------------------------------
---------TTCACGCAGCAAACGGAG---GGTCAACTTGAGTTTGGC------------
---------------------------------------------CAGCAGACT------
------------------------GTCGATAACCCA---CACTTAAAA---GATTTAACG
CAACAAGACTCC---------------------------GACGGTTTTAGTCAACAAACG
AGTGGTAAACTTGAATATGGCCAACAAATC------------------------AGCAAT
AATCAGCATTTGGAAGATTTAATGCAG------------CAGAAT---------------
------------CAACAGTTTACACAAGGA------------------------------
---------------------------------------------------TCTGATGAT
TTC------ACGCAACAGACGAGT---GGTAAAATTATATTTGGACAGCAAGCTAATGAC
---------------------------------ACTCAACAATTAGAGCAATTTACACAG
CGAACAGCAAGATCAGATAGTTTAACCCAACAAATTCAACTA------------------
------------------------------------------------------------
---------------------------------------GGTAAACATGAATTCGGA---
---------CAGCAAATTAATAATCAA---CACCTAGAAGATCCGTTACGACAA---AGT
GAACAGTTTGCA---CAGACACTGAGATCGGATGATTTTACACAACAATCTGTTGGTAAA
---CTGGAATTCGGTCAACAAACG------------------------------------
---------------------CAATCAATAAATAAACCTGCC------------------
------------------------------------------------------------
------------------------------------AAGCCAAAAAGTCAACGCTTGGAG
GAATTCAAT---------------GAGCAAAATCAAGATTTCACT---------------
---------------CAACAGACGGGAGGATTTGATGATTTTACGCAACAA---ATAGGA
------------------------CAC---CTAGAATTTGGACAACTGCAACAA------
---------------CCAAAAGACAGC---------------AACCATCATTTGGAAGAT
TTCGCTCAACAGAATGAAGAC---------------------------------------
------------------------------------------------------------
------------------------------------------------------------
------------------------------------------------------------
------------------CTAACTCAACAGACT---GGAGGATTCGATGATTTCTCACAA
CAAACAGCAGGACATTTG------------------------------------------
TATGGACAACAAAGAGAACAACAGCAGAGACCTAGTTGGCCGGGACATAATACACAACAC
TTGAAACATTATTCA---CAACAAAATGATTGGAATACAGACGATCTTTCGCAACAATCG
CGC---------------------------------------------------------
------------------------------------------------------------
------------------------------------------------------------
------------------------------------------------------------
------------------------------------------------------------
------------------------------------------------CAATATTCAGCT
TAT------AACAAAAATAATAAACAACTCGAATGGCAA---------------------
---------------------------TTAGAACAAACAAATTTCGAA------------
------------------------------------------------------------
---------------------------CGAGATTTTCTTCAACAAACCGATCAA------
------------------------------------------------------------
------------------------------------------------------------
---------------GAT------CAAATAACAACTAATGTAAAACCA---GCACCAAAA
CCAAAACCA---AGACCACGATATCAAAAACACGAT------------------------
---------------TCCATTCCGCCA------------CGTACAGATAGAACAGATACA
ATTATTGATGAC---------GTTTTTAAA---------CCAGTTGAGGTAAACCCGGAG
CCTGATATAGAC------------AACTTCCGTGGAAGA---------------------
------ATTATCGAATCTGGCAGTCGCGCAACA---------TATCCTGAATCCAATCAT
CATACA------TCGACGATATTGTAC---TCGACTCAAGGAAGCAACGCATTTCACAAT
CAAAGGGAAAATATAGATCGT------------------------TTACATTGGGTGCAT
---------------------------AACTCAAAT------GATGCTACAGTAGGTTTG
CAGTGGCATTATACTTATCATCCAAGTGACTTAACTAAC---GTTGAAGGT---------
------------------------------------------------------------
TCACATGACAATTAT---------------------------------------------
TATCCCCGTCATAACGTTAACTCG---------ATGTCACAGCAAACAGAAGATACA---
CAACAACAATTTAAACCAATT---------------------------------------
---------------------------------GAT------TTTCATCAACAAGAAACA
CAAGAC------AAGGACAGATTAGAAAATAAGCATCAAAATTCGTACATTTCTCAATCA
TCG------------GAACATGATGAATATAATCAACAATCAGAATCT---CAACAAAGT
GAAACGTTC---CGCTTTGACGATCAATTTAAT---------------------------
------------------------------------------CAAGATTCTGAACAAACC
GCG---AGAGTTATTCCA------------------------------------------
------------------------------------------------------------
------------------------------------------------------------
------------------------------------------------------------
------------TTGCAACGCAACGAA---AAGACTCAGTTGATTCTAGAACAAGAGAAA
CGGTCGGTGTCGACTACTGAA------------CAAACAGAAAAT---AAACCAGAGTCA
CGAATCTTGCAAGCGTAT---GGCGGA---GGGCCATAT---GCATCGCGTAGTGATGAT
TTTTATATCAGAATTAGACCGAATCCCAGTGCTACCTTACCACCC---ATTGATGGTGAT
GATTCATGGGATATC---------AGAGAAAAACCAAGAGAA------GCAATAATACCA
CGA---------------TCTACAGTGCATAATACACAAGAA---------------TAT
ATAACTACAACAGAAGTGGCAGAAACAACA------------------------------
------ACAGAGATAACGCAGACGACA------------------------ATCCAGCCA
TCGTTTTGGAGCAGAGTTGGTCATAAAATAACTAGTACATACGACAAGGCCAAGGAA---
------------------AAAGCTAAGGAGATCTTTGGC

>KQ434899.1_cds_KZC10856.1_1
------------------------------------------------------------
------------------------------------------------------------
------------------------------------------------------------
------------------------------------------------------------
------------------------------------------------------------
------ATGGTGATACGAAAGTTTATTATTTTATCATTA---TTAATAACA---CAAGTG
TTATCTGCGCCA---AGTGGATGTATAGAATCCTGTGGTTCTTATGTC---------AAA
CATTTTGGA------------------------ACTGAATCATCTGACATT---------
------------------CAGAATCATGGGGTTTCA---ACAGAGACAGCAGCCCAATTG
CAAGGG---------------------------------------------------CTT
GATTATTCGAGACCTGGCAGCTGGACCGAACACAACGACTACAATGTGAATAATGGTCAT
GGAAAAGTACATGAAGAAAAAGGACAGATTATTGATGGT---GCCAAAACGGTAAGA---
---------------------TACTACAAGAAAAAT------TATTCATCTTCGTATGGC
ACAAAG------TATCCAAGTGGCACAGGATCGTCTGAG---------------ATTGAA
CAGCTGAGCAACAATTATAGA---CAAGGTGTTCATATACCAAACCCAGAG---------
------------------GATGTTTTCAACTCTCAGAGATTATAT---GATCAAGTAAGA
AATTCAGAATCAATTTCACAACAAAATGCGTAC---------AACAGAATACAAAGTCAG
CAGCATCAA---CAGCATACGCAATCATCAGTTCGGAGAACTAATACACAGAATGAGAGG
CTT------GAAGATTTTGGA---GAATACAATGGAAAT------------TCT---CAA
GTAGTACAACAAGGTGTGTCTGACTATAATACTCAGCTTTCGCAA---CAGCCTTCTTCT
ACTAGCACG------------------------------CAAACAGGAAATTGGAGCAAA
---------------------------------GTCGATTCTTACAAAACTGATGGAGGG
CATGGACGTGTATTTGAAGAAGAAGGTCAATACATGTCAGGC---------------CCT
AAGAAAGTCCGTTATTACAGAAGAAATTACACTTCCAGTTATGGATCA------------
ACTAATAGACCT------CCCATTTTTCCTTCGACTAAAGTTAGAGAT------------
------GATGATCTCTATAGAGAAATAGAAAACATCCATAGAGAGGCAAGTAGAGGCTCC
AAT------CAAGTGTCTACCACAAGGGATATGACA---------ACTAGCAATATAGAA
CAAACAAATATTAATACATCTGGTGATCTGCACAGTGACAATCTTCAT------------
------------------GGTATAAATAGTAAT---------GTCTATCGAGGTAGAACA
GATGGA---------------------------------------------AATAAT---
------------------------------------------------------------
---TTATTAACAGTGCATCATGATGAACAACAGCATCACACTGACACT------------
------------------------GGAATGGAATATTCACCT------------------
------------------------TATAGGACTCCTTCTCCG---------AATACCCAT
GGGGCA---AACAGTTACAGTATG------------------TATGAAAGACATGAAGGG
TATGTA---AGAAAAGTTCAACCA---TCAAGACAATACATA---------------AAT
CCTACATCA------------------------GGATATACTGATGTACTTAGC------
---------------------ACTGGAAATAGCGGTTACAAT------------------
---AGGAATATGTAT---------------ACTGAAGGAAGCAGTATGCAACAT------
ACTGATAAACTGCATCAAATG---GAACAATTGAATACACAACAATCA------------
---------AGA---CTTGTTCAAAATCAAATGACTGACGAT------ACTCTGAGACAG
AGTGTATAT---------------------------------------------------
------------------------AAT------------------CACGACAGATTGATA
AGTTCAGGTATACCGAGCCAAGCTTCGCATTAT---AAAGAACAATGGAGTTCT------
---AGTCATGCAAAAGAAGCAACTGTCCCACATTACACA---------------------
------------------------TCAGGTATTTCACAAATTAATGAACACAGTGAACAA
TATAAT------------AACAGATACAGG------------------------------
------------GAAAGTAATTTTAACGCC---GGACATCAA---ACCAAATTTGGAAAA
CTGATGACTGGA------GCAATTGATTTA---------------------------GGT
CAAGTAGGAAATGCT---GCTGACTGTACATATGGA------ACTGCCGAGCACACT---
------CACACCAGTTCTCAATACCATACAATGCACAAACGTAACGCGAAATACCACGAA
TTAAGTGACACACAACAA------------------------------------------
------------------------------------------------------------
------------------------------------ACTGAACAATTAACTCAGAAAACA
GGAGAATTTGATAAT---CTTCCACAGCAGACCTCTGGG---------------------
------------------------------------------------------------
------------------------------------------------------------
------------------------------------------------------------
------------------------------------------------------------
---------------------------------------------------AAGCTTGAA
TTTGGACAGCAAGCAGAAGATTTGACTCAACAAACTGGGGAATTT---------GATGAC
CTTACTCAACAGACTTCTGGAAAGCTTGAATTTGGACAACAGTCGCAACACTCCAATCAA
CCTTGGGTATCAGGTGGC------------------------------------------
------------GCTAGTCAACACTCAGAAGATTTGACTCAACAAACA------------
---------AGTGATATGGATGACCTTACTCAACAGACCTCT------------------
---------------------------------------------GGAAAGCTTGAATTT
GGACAGCAGTCGCAACACTCTCATCAGCCTTGGAGACCAGGTAGTGCTAGTCAACACTCA
GCAGACTTGACTCCACAAACTGGG---GAATTTGATGACCTTACTCAACAGACCTCTGGA
AAGCTTGAATTTGGACAGCAGTCACAACACTCTCATCAGCCTTGG---------------
------------------------------------------------------------
------------------------------------------------------------
------------------------------------------------------------
------------------------------------------------------------
---------------------------------------AGACCAGGTAGTTCTAGCCAC
CACTCAGCAGACTTGACTCCACAAACTGGGGAATTTGATGACCTTACTCAACAGACCTCT
---------GGA------AAGCTTGAATTTGGA---CAGCAGTCACAACACTCTCATCAG
CCTTGGAGACCAGGT---------------------------------------------
---AGTGCTAGCCACCACTCAGCAGACTTGACTCAACAAACTGGG---------------
------------------------------------------GAATTTGATGACCTT---
---ACTCAACAGACC---------------------------------------------
---------------------TCTGGAAAGCTTGAATTT---------------------
---GGACAGCAGTCACAACACTCTCATCAGCCTTGGAGACCAGGTAGTGCTAGCCAC---
CACTCA---GCAGACTTGACTCAACAAACTGGGGAA------------------------
------------------------------------------------------------
TTTGATGACCTTACTCAACAGACCTCT---GGAAAGCTTGAATTTGGA------------
---------------------------------------------CAGCAGTCACAACAC
TCTCATAAGCCTTGGAGAGAAGGTAGTGCTAGTCAA---CACTCAATA---GACTTGACT
CCACAAACTGGGGAATTT---------------------GATGACCTTACTCAACAGACC
TCTGGAAAGCTTGAATTTGGACAGCAGTCACAA---------------------CACTCT
CATCAGCCTTGGAGACCAGGTAGTGCTAGTCTA------CATTCA---------------
------------GAAGATTTGACTCAACAAACTGGTAAA---------------------
---------------------------------------------------TTGAATGAT
CTT------ACTCAACAAACGTATTGGAAACCAAGTAGTCATAGTCAACAATCAGCAGAC
TTGACTCAACAA---------------------ACGAGTGATATGGATGATCTTACTCAA
CAAACTTCT---------------------------------------------------
------------------------------------------------------------
---------------------------------------GGGAAGCTTGAATTTGGA---
------CAGAAA---------------------------------------------ACA
GAAGATTTGACTCAACAAACTGGGGAATTTGATGGCCTTACTCAACAGACCTCTGGAAAG
---CTTGAATTTGGACAACAATCA------------------------------------
---------------------CAACACTCTCATCAGCCTTGG------------------
------------------------------------------------------------
---------------------------------------------------AGATCAGGT
AGTGCTAGT---------------CTACATTTAGAAGATTTGACT---------------
---------------CAACAAACTGGAGAATTTGATGACCTTACTCAACAGACTTCTGGG
------------------------AAC---CTTGAATTTGGACAACAGTCACAACATTCA
TATCAATCTTGGAAACCAAATAGTGCT---------------AGTCAACACTCAGCAGAC
TTGACTCAACAAACA---------------------------------------------
------------------------------------------------------------
------------------------------------------------------------
------------------------------------------------------------
------------------------------------AGTGATATGGATGATCTTACTCAA
CAAACCTCTGGAAAGCTTGAA---------------------------------------
TTTGGACAACAGTCGCAACACTCATATGAGCCTTGGAAACCAAGCAGTGCTAGTCAACAC
TCAGAACATTTA------ACACAACAAACAAGTGATATGAATGATCTTACTCAACAATTC
TCT---------------------------------------------------------
------------------------------------------------------------
------------------------------------------------------------
------------------------------------------------------------
------------------------------------------------------------
------------------------------------------------GGAAAACTAGAG
TTG---------GGACAATTCTCTCATGAACCTTGGAGA---------------CCAGAC
CAGTCCAGCCAACAATTAAAAGATTTGCCTCAACAAACAAATAGTAAT------------
------------------------------------------------------------
---------------------------GAACATAATTCACAGATGTCCAATGCA------
------------------------------------AATGAAGATAAACCTGCA------
------------------------------------------------------------
---------------GGAGAAATGCCTAGCACACTATTTACTAAGCCT---GCTGGTAAG
CCAAAACCA---AGGTCCCGGTACTCAAGAGTAGGATCTGTAAGCAATCTACTAGCCCAA
AATCAAAATGTATATAATTCCAACGATCAACACACTACATATTCTAATAGTGAAAATACA
TCTATTGGTAAG---------GTTCATGAATTA------CCTCCAAAAGTTGTTCCAGAA
GCTGAAACAGAG------------AATGTCAGAAGTCAA---------------------
------AATTCCAAGGCAGATCAAAGTGTAGGA---------AAATCCATGGATAAGGAT
AAATCT------GTATACCAA------------CAAACTCAAGGTAATGTATTTGACAGT
GAAGGTGGAAACATGGATCAA------------------------GGAAATTGGTTACAT
---------------------------AAGTCTAAT------GATGCAACTGTAGGTTTG
CACTGGCATTACACGTATCATCCCAGTGACCAAAGGCCATTTGTGCAGCAA---------
------------------------------------------------------------
------------------------------------------------------------
---------------------------------ACTGATCGAAAAGATAAAGAAGACTTG
CAGCAACAATCAAGCAATCCA---------------------------------------
------------------GATTTGTACCATTCAGAGGATAGCATGGATCAACAGGAAACA
CAAAAT------AAATATACATCTAATGATTCTTATCAACAATCATCCAATCCAGGG---
------------------------------AATGAGAAATCAGGACCTTATCAACAATCT
CAAAATTATCAAGAGACAGATAATGTTCACAAA---------------------------
------------------------------------------------------------
------------------------------------------------------------
------------------------------------------------------------
------------------------------------------------------------
------------------------------------------------------------
------------GAAAGTCAGTTGGAATTTGGCCAACAAACATTAAGTAAAAATGAAAAT
GTTCAAAACCATGTTAAAAAT------------AATGAATCTAATCTCCAGTTGGAATCA
AGAATTTTAGAAGTTTAT---GGAGGA---GGACCCTATGATGCAACCCATGATGATAAT
ATATATAATGGAGTCACAGCAAATCCTAGTGTAACACTGCCACCA---CTTAATAGTGAT
GATCCATGGGATATT---------AGGGAAAAGCCAAGAGAA------------------
------------ATGATCTTAACGCCATACGAAGTAACACCT------------------
---CCACCAATGGCTGTGGTACCTTTGTCA------------------------------
------CCTGATAAA------------------------AACGACACAATGCCTCCATCA
TCTTTGTGGTCAAGAATTGGTAACAAAATAACAAATACTATTGGCAAAGCTAAAGAA---
------------------AAAGCTAGAAACATTTTTGGT

>KQ435851.1_cds_KOX70745.1_1
------------------------------------------------------------
------------------------------------------------------------
------------------------------------------------------------
------------------------------------------------------------
------------------------------------------------------------
------ATGATGATGCATAATATTGCCAGTCTATTTTTA---TTAATTACA---TGTGCA
TCATCTGCACCA---AGTGGATGCATAGAATCTTGCACGTCTTATCTT---------AAA
CAACATCAA------------------------ACTCAAATTTCTGGTAAT---------
---------------------------------------TTACAAACTGCATCACATTTG
CAAGGC---------------------------------------------------CTT
GATTACTCAAGACCTGGTACATGGTCTGAACATAATGAGTATAACGTCGACAATGGACAT
GGAAAAGTACATGAAGAACGTGGTCAATATATTACAGGC---CCAAAAACAGTAAGG---
---------------------TACTATAAAAAAAAT------TATTCCTCTTCTTATAGT
ACAAGA------TATCCTAATAGTGAAATA------------------------TTTCCG
GATTTTGAATATGAGAGTAATAAACATGGTGTACATTTACCTACCATTCAA---------
------------------GAGGTTTCCGATTCTCAACATACTTAT---AATCAAATGGAT
AATTCA---GAATCGGTTGGACAATATAAATAT---------AATAAAATAAAAAATCAA
------------CAACACACTCAATCATCATATACCAAAAGTAATGTTCAAAATGAAAGA
CTT------GAAGATCTTGGA---CAATACAGTGGAAAT------------TCA---CAA
GTGGTCCAGCAAAGTGCATCTAATCTGAATACACAAATTTCAAGA---AAACCTTATGAT
ACGAATACA------------------------------CAGTCTGGAAATTGG------
---------------------------------ATCAATTCATATAAAACTGATGGAGGG
CGTGGTCGTGTATTTGAAGAAGATGGTCAATATGTATCGGGA---------------GCT
CAGAAAGTTCGTTATTATAAAAAGAATTATACTTCTAGTTATAGTTCATCT---------
GATGGGATTCCTATT---CCTGAAGTAACAAAAACTGGAATTCAAGATATTCAACAAGAA
ATAGAGAAA---TTTCATAAAGAAATTGGA------------------------------
------------------------------------------------------------
------------------------------------------------------------
------------------------------------------------------------
------------------------------------------------------------
------------------------------------------------------------
------------------------------------------------------------
------------------------------------------------------------
---------------------------------------------------AAAGGATTC
AATCAA------------------------------------------------------
------------------------------------------------------------
------------------------------------------------------------
------------------------------------------------------------
ATGTCTACAGCAGAC---------------GTCATAGGA---------------------
TCCAATAATTTCCAGCAAGCA---GAAATGTTAGATGCACAACAGTCT------------
---------AGA---ATTTCACAAACGCAAACATTTCTTGACAATTTAAGAAACAGTGCA
CAA---------------------------------------------------------
---------------------------------------------AGCCAAAGTAGTGCA
ATTCATTCAAGCATGCCAGGTGTGTCTCACTAC---AAGGAACATTGG---AGTGCTAGG
---AGTCATACAAAAGAAACATCTATCCCACAGCATTCC---------------------
---------ATAGATATTACACATACGAACCAACAAAGTGATCAATATACTAATAATCAA
TATGAC---AACAGACACAATTTATATCAA---GGAATGCAACAACGAGACAATTATTTA
CATCAATCCAAAGAAAGTGGTTTCACTAGT---GGTAAAAAA---ATGTTATTACAAAAA
TTAGTAACTGGA---------CCAGACATT------------------------------
------------------GTAGATTGTGATTATAAT------TCA---------------
------CATAGCAACGCTCAGTATCAAACAAAATATAAACGTTCTGCTAAATATGACAAA
CAAGATGAAGTGCAAACA------------------------CACAGTAATGTT------
------------------------------------------------------------
------------------------------------AATGATGATTTTACTCAACAAACA
GGAGAATTCGATGAT---TTTACTCAACAAACAGGAGAA---------------------
------------------------------------------------------------
------------------------------------------------------------
------------------------------------------------------------
------------------------------------------------------------
------------------------------------------TTCGATGATTTTACTCAA
CAAACAGGAGAATTCGATGATTTTACTCAAACAGGAGAATTC------------GGCGAT
GTCACTCAACAAACTTCTGGAAAACCTGAATTTAATCAGGAATCACAA------------
------------------------------------------------------------
------------------------------------------------------------
------------------------------------------------------------
------------------------------------------------------------
------------------TTATACCAGTCTTGGATACCATATACTGCTAATCAGCAATCA
GAAGATATTACTCAGCAAACAACA---GAATATGATGATCTTACTCAACAAACTTCTGGA
AAACTTGAATTTGGTCAACAATCACAATTCTATCAGTCTTCAAAA---------------
------------------------------------------------------------
---------------------------------CCACATAATACCAATCAACAATTAGAA
GATTTTACACAAAAAACGGGGGAACATAATGATTTTATTCAACAAATTTCT---GGAAAC
CTTGAACTTGGACAAGAATCACAACAGTCGAAT---------------------------
---------------CAGTCAAGACATACTGCCAATCAACAATTAGAAGATTCTATTCAG
CAACCAGAAGATTTTACACAAAAAACGGGGGAACATAATGATTTTATTCAACAAATTTCT
---------GGA------AACCTTGAACTTGGA---CAAGAATCACAACAGTCGAATCAG
TCAAGACATACTGCC---------------------------------------------
---------AATCAACAATTAGAAGATTCTATTCAGCAACCAGGT---------------
------------------------------------------GAATTTGATGATCTT---
---ACTCAACAAACA---------------------------------------------
------------------------GGAAAATTTGATGAT---------------------
---CTTACTCAACAAACAGGAAAATTTGATGATCTTACTCAACAAACAGGAAAATTT---
---------GATGATCTTACTCAACAAACAGGAAAA------------------------
------------------------------------------------------------
TTTGATGATCTTACTCAACAAACAAGA------------AAATTTGAA------------
---------------------------------------------GATCTTACTCAACAA
ACAGGAAAATTTGATGATCTTACTCAACAAACAGGA---AAATTTGAT---GATCTTACT
CAACAAACAGGATTT------------------------GATGATCTTACTCAACAAACA
GGAAAATTTGATGATCTTACTCAACAAACAGGA---------------------------
------AAATTTGATGATCTTACTCAA------------CAAACAGGAAAATTT------
------------GATGATCTTACTCAACAAACAGGAAAA---------------------
---------------------------------------------------TTTGATGAT
CTT------ACTCAGCAGACATCT---GGAAAAGTTGAATTTGGTCAGCAATCACAACAT
CAAGCAGGGGATTTACAGAGTATC---------ATTCAACAATTGGAAAATCTTATTCAG
AAAACTAAAGAATCTGACAACCTTGCACAACAAAATCTTACTCAACAAACTTCT------
------------------------------------------------------------
---------------------------------------GGAAAACTTGAATTTGGTCAG
CAATCACAACAGTCGAATCAGCCCTGG------ATATCACATACTGCTGATGAAGAAATA
GAAGATTTTACTCAAAAAACAGGAGAATTAAATGATTTTACTCAACAAACTTCTGGAAAC
---CTTGAACTTGGAGAGGATTCA------------------------------------
------------------------------------------------------------
------------------------------------------------------------
---------------------------------CAATTGCATCAGTCTCAAAAACCATAT
ACCAGCAAT---------------CAAGAATTAGATGCTCTCACT---------------
---------------GAGAAAACGAGGAAATATGATGACTTTACTCAACAAAATTCTGGA
------------------------AAA---GTTGAATTTGGTCAACAATCACAACAATCC
TACCAAGCATGGGATTTACAAAGTACT---------------ATTCAACAATTGGAAGAT
CTTATTCAAAAAACTAAAGAATTTGACAACATTGCACAACAAAGTTTTAGTGATGAAACA
CAGCAATCTCATCAATCTTGGAATCTACATAATACTATTCAACAATTA------------
------------------------------------------------------------
------------------------------------------------------------
------------GAAGATCTTATTCAAAAAACT---AGGAAGTCTGATGATTTCACTCAA
CAAACTTCTGGAAAACTTGAA---------------------------------------
TTTGGTCAAGAATCACAACAGTTTTATCAATCCGAGAAACCATATAGTGTTAATCAACAA
TTAGGTGGT---------TTCACACAAAAAACAGAATCTGATGACATTACTCAACAATCA
CCT---------------------------------------------------------
------------------------------------------------------------
------------------------------------------------------------
------------------------------------------------------------
------------------------------------------------------------
------------------------------------------------GGAAAACTTATG
TTTGGTCAAGAATCAGAGCAATCCTTTTCAACTTGGAAG---------------------
------------------------------------------------------------
------------------------------------------------------------
---------------------------CCTAGTTTGTCTCAACAAAGTGAAATA------
------------------------------------------------------------
------------------------------------------------------------
---------------TTTGTGCAACCAGGAGATAATTTGCCAAAACCT---GCAGAAAAA
CCTAAACCA---AGATCAAGATATTCAAGACTTGGA------------------------
---------------TTAGTAATTAATCCACAGCTATCAAATCAAAATCAGAAAAATATA
AATCTTACTGCTGGAAATATAGTTTATGAGTTA------CCACCAGAAGTGAATATAGAA
CATGATATAGGT------------AATGATAAGAATCAT---------------------
------AATATCAGAGGGGACCAGGGACAAGGC---------AAAGATGTTTCTAACACT
TTAAAA------------------------CCACAAACTGAAAGTAGTATATATGAT---
---------AATGTGGATCCA------------------------GTAAATTGGTTACAC
---------------------------AAATCAAAT------GATGCAACTGTAGGCTTG
CAATGGCATTATACATATCATCCAAGTGATCGAAGACAATTCGTACAACAG---------
------------------------------------------------------------
------------------------------------------------------------
---------------------------------ATAGATCAGAAGAATAAGGAAAGTTTG
CAGCAGCAATCAACTCAAGGA---------------------------------------
---------------------------------CAA------TTTTCCAATTTA------
------------CAACAGAATTTCGATCAAGAAACACAAAATAAATATATAATAGAAAAT
TCACAACAAGAATCTCAAAATTATGCATCAGAACAAGGAATTAAATCTGTAAGAAAACCA
TTTCGCTATACTCAACAGGAAAATAAATTAGTA---------------------------
------------------------------------------------------------
------------------------------------------------------------
------------------------------------------------------------
------------------------------------------------------------
------------------------------------------------------------
------------------------------TCTAATCAACAAATAACTGAAAATGGAAAT
TTGCAAAAGCATATA------------------GAAACTGCTTCACCTGAATTGAAACCA
AGAATTTTGGAAGTTTAT---GGAGGT---GGACAATATGATCCTGCACATAGTGAAGAT
ATATATTCAGGAATAACAATAAATCCTAGTGCTACATTACCACCA---GAAAGTAATACG
GATCCATGGGATATT---------CGAGAAATACCAATAACT------------------
------------------------ACAACAGAATTAACACCT------------------
---CCACCTCCACCTGTAGAACCTTTAGAT------------------------------
------ATAAATGATACT---------------------ACTGAAACACCACGTCGATCA
TCCGTTTGGTCAAGAATTGGTCACAAAATAACAACTACTTTTGATAAAGCTAAAGAA---
------------------AAGGCTAGAAATATTTTTGGA

>KQ764145.1_cds_OAD54586.1_1
------------------------------------------------------------
------------------------------------------------------------
------------------------------------------------------------
------------------------------------------------------------
------------------------------------------------------------
------ATGGTGGTACAAAATATTTTCATTTTATCTTTG---TTAATAACA---AATGTA
CTATCTGCACCA---AGTAACTGCATAGAATCTTGTGATTCTTATATT---------AAA
CAGTATCAA------------------ACTCAAACTTCT---GGTAGTTTT---------
------------------CAAAATCATTTTAGTTTA---TCACAAAGTGGTTCACATTTA
CAAGGT---------------------------------------------------CTT
GATTATTCTAAACCTGGTACATGGTCTGAGCATAATGACTATGATACAGACAATGGACAT
GGAAAAGTGCATGAAGAACGAGGTCAATATGTCGAAGGA---CCTAAGACAGTAAGG---
---------------------TACTATAAGAAAAAT------TATACTTCTTCTCACAAT
ACAAAC------TATCCAAATGGTGAAGAA------------------------TTATTA
AGACTTGAACATCAAAATAATAAATATAATACACATATACCTACT---------------
---------------------------------CAAAACTCCTAT---AATAAATTAGGT
AATACTGAATCAGTTGCACAACAATATAAATAC---------AATAGAACGCAGAATCAA
------------CAGTACACTCAGTCATTACATAGACAAAGTAAAACCCAAAGTGAAAGA
CTT------GAAGATCTTGGA---GAATATAGTGGAGGT------------ACTTTACAA
ACAAATGCACAAAGTGCATCTGTTTTGACCACACAAAATTCACAA---GAACCTTATCAT
ATCAATACA---------------------------CAGCCT---GAAAATTGGAGTAGA
---------------------------------------TCATATGAAACTGATGGAGGG
CATGGCCGTGTTTTTGAAGAACAGGGTCATTACGTATCAGGA---------------GAT
AAAAATGTTCGTTATTATAAAAGAAATTATACTTCCAATTATAGTTCATCT---------
GATGGAACTCCTATT---CCTGAAACTATTAAAACTGGAATGCAAGATATACAAAGTGAA
ATAGAGAAA---CTTCATACAGAATTTGGAAAA---------------------------
GAATACAATCATATTTCTACAGCAAAATCCATAGGA---------TCTAGTAATATAGCA
CAAACACGTGTTAATACTCAT---GGTTTATCGACCAGTTCTATATAC------------
------------------AATATAAATAATAAT---------AATTATAAAGATCAAAAT
---------------------------------------------------GATAGA---
---------------------AAT------------------------------------
---ATCTTATCTGCAACAAATCGTAATGAAGAACAACATACCTCAGTCAAA---------
------------------------ACAAATCAACATTTACCT------------------
------------------------TATAGTAATCCTTATCAA---------AATAGTTAT
GGTACA---AATAGTTACAGTACA------------------TATGAAAAGCATGGAGGA
TATGCA---ACGAAATTTCAACCA---ACTAGCCAACTTATT---------------AAT
CCTACA---------------------------TCATATACTACAAATGTACTA------
------------------ACTACTGGAGACAGTGATTACAAA------------------
---AAGAATATATTT---------------AGTGAGTCAACCTCACAACATCTA------
ACAGATAACTTAGAAACA------GAAATTTTAGATGAACACCAATCA------------
---------AAA---CTTGTTCGGAATCAGATGTTCCTTGACAATTTAAGAAATAATGGA
CAGAGA------------------------------------------------------
---------------------------------------------CAAGATAGACTAATT
CAATCAGGCCCACCAGGTCATAAAACTTATTAC---AAAGAACACTGGACATCT------
---AGTCATACAAAAGAAGCATCCGTTCCTCACCATTCT---------------------
---------ATAGATATTTCACATATAAACCAGCACAGTCTCCCATATAATAATAATCAA
TATGAA---AACAGCCATAATTTACATCAA---GGAATACAACAAGAAACCAGTAATTTA
TATAAATTTGAGGAAAATGGTTACAATAAC---ATAAGAAAA---AAACCATTAGGAAAA
TTAATATTTGGGACAAGTGAGGAGCAGATA---------------------------AGT
GGAGGAGCAGATGTT---GTAGATTGTACACATAAT------TCACAACAATCATATGGT
AGTTCCCAGAAGCAAACAAGGTATAAGCGTAACGTGAACTATGATAAA---CAAGAAGGA
GTACAACAAAGAGAAAGTAAACTTTTTAATAATGATTATACACAGGAAACATTA------
---------------------------------------------------------CAA
TCT------------------------------------CCTTATCTTACACAGCAAACT
TCCAAAATCCAAAAA---CTTCAGCAAAATTTAGAACAA---------------------
------------------------------------------------------------
------------------------------------------------------------
------------------------------------------------------------
------------------------------------------------------------
---------------------------------TCATATCAAACATGGAAACCAGGAAGT
GCTAATCAACAATTAGAAGACCTGACGCAAAAAACAGATGGATCA---------GATGAC
CTTACACAACAAACTGCAGGCAAACTAGAATTTGGCCCGGAAACACAACAATCTTATCAA
CCTTGGAAATCAGAAACT------------------------------------------
------------GCCAATGAACGATTAGAAGACCTCACACAAAAAACA------------
---------GATGGATCTGATGACCTCACACAACAAACTGCT------------------
---------------------------------------------GGAAATCTTGAATTT
GGCCAAGAATCACAACAATCTAATCAACCCTGGAAACGAGCAAGTTACAACCAAAGATTA
GAAGATCTTATGCAAACAACACAT---GGATCTGATGACCTTAGACAACAAACTGATGGA
AATCTTGAATTTGGTCAGGAATCACAACAATCTTATCAACCTTGG---------------
------------------------------------------------------------
------------------------------AAACCAGAAATTGCCAATGAACGATTAGAA
GACTTGACACAAAAAGCAGATGGATCTGATGACCTTACAGAACAAACTGCA---GGCAAA
CTAGAATTTGGCCAGGAGTCACAACAATCTTAT---------------------------
------------------------------CAACCTGGGAAACCAGAGAGTTCCACACAA
CAATTAGAAGATCTGATGCAAAAAACAGATGGATTTGATGACCTTACACAACAAACTGCA
---------GGC------AAACTAGAATTTGGC---CAAGAATCACAACAATCTTATCAA
CCTTGGAAACCGGAA---------------------------------------------
---AGTGCCAATGAACGATTAGAAGACCTGACGCAAAAAACAGAT---------------
------------------------------------------GGACCTGATAACCTT---
---ACACAACAAACT---------------------------------------------
---------------------GCTGGAAACCTTGAATCT---------------------
---GACCAAGAATCACAACAATTTTATCAACCATGGAAACCAGAGAGTTCCACGCAA---
CAATTA---GAAGATCTGACGCAAAAAACAGATGGA------------------------
------------------------------------------------------------
TCTGATGACCTTACACAACAAACTGCA---AGCAAACTAGAATTTGGC------------
---------------------------------------------CAGGAATCACAACAA
TCTTATCAACCTTCAAAACCAGAAAGTGCTCATGAA---CGATTACAA---GAGCTGACG
CAAAAAACAGATGAATTT---------------------GAGGGTCTTACTCAACAAAGC
ACTGGAAATCTTGAATCTGTCCAGGAATCACAA---------------------CAGTCT
TATCAACCTTGGAAACTAGGACGTGCTAACGAT------CGATTA---------------
------------GAAGACCTGACACAAAAAACAGATGGA---------------------
---------------------------------------------------TCTGATGAC
CTT------ACACAACAAACTGCA---GGCAAACTAGAATTTGGCCAGGAATCACAACAA
TCTTATCAACCTTCAAAACCAGAAAGTGCT---CATGAACGATTACACGAGCTGACGCAA
AAAACAGATGAATTTGAGGATCTGACACAACAAAGCACT---------------------
------------------------------------------------------------
---------------------------------------GGAAATCTTGAATCTGACCAG
GAATCACAACAGTCTTATCAACCTTGG---AAACTAGGACGTGCTAATGATCGA---TCA
GAAGACCTGACGCAAAAAACAGATGGATTTGGTGACCTTACACAACAAACTACTGGAAAC
---CTTGAATCTGACCAGGAATCA------------------------------------
---------------------CAACAATCTTATCAACCTTGG------------------
------------------------------------------------------------
---------------------------------------------------AAACCAGAA
AGTGCCAAT---------------CAACAATTGGAAGACTTAACA---------------
---------------CAAAAAACAGATGGATTTCATGACTTTACACAACAATCTGCAGGA
------------------------AAA---CTTGCATTTGGTCTGGAATCACAACAATCT
TATCAACCTTGGAAGCCAGGAAGTGCC---------------AATCAACAATTGGAAGAC
TTAACACAAAAAACAGATGGATTTGATGACCTTACACGACAAACTACTGGAAACCTTGAA
TCTGACCAGGAATCACAACAATCTTATCAACCTTGGAAAGCAGGAAGTTCCAATCAAAGA
TTAGAAGACCTTATGCAAACAACACATAGATCAGATGACCTTACACAACAAACTGCTGGA
AATCTTGAATTTGGTCAGGAATCGCAACAATCTTATCAACCTTGGAAGTCAGAAACTGCC
AATGAACGATTAGAAGACCTGACGCAAAAAACA---GATGGATCTGATGACATTACCCAA
CAAACTGCTGGAAAACTTCAA---------------------------------------
TTTAGCCAGGAATCACAACAATCTTATCAACCTTGGAAACCAGAAAGTGCCAATCAACAA
TTGGAAGACTCA------ACACAAAAAACAGATGGATTTGATGACCTTACACAACAATCT
GCA---------------------------------------------------------
------------------------------------------------------------
------------------------------------------------------------
------------------------------------------------------------
------------------------------------------------------------
------------------------------------------------GGAAAACTTGCA
TTTGGTCTGGAATCACAACAATCTTATCAACCTTGGAAA---------------CTGGAA
AGTGCCAATGAACGAATAGAAGACTTTATACAAAAAACAGATAGATCT------------
------------------------------------------------------------
---------------------------GATGACATTACACAACATACAGCTGGA------
------------------------------------AACCTTGAATTTAATCGAGCATCG
CAACAATTGTATCAATCTTGGAAACCAAGTGCTACTCATCTTATTCAACAGTTAGACGAT
ATGACTACAGAGCATGAT------CTTGGACCACATTCTGTTAAACCT---GCTGTAAAG
CCAAGACCT---AGATCAAGGTATTCCAGATTTGGGACATCAGTAAACGTGCAGGTGCCA
AATCAAAATGCTCATAATATTGATAGTCCAAATGTTGTGAATCCTAATGGTGAAGATACA
ATACCGGAT------------ATATACGAGTTA------CCTCCAGAAGTTGGTATAGGA
ACTGGTACTGAT------------AATTCTCGCAATACA---------------------
------AATGCAAGACAATTGCAAATGACACAA---------GATGTAGTTTCTAAAAAT
TTCAAT------------------------CAACAAACTGGTAGTACTGGATATGACATT
GAGGGAGGGAATGTAGACCAA------------------------GTAAATTTACTACAT
---------------------------AAGTCGAAT------GATGCAACAGTGGGTTTA
CAATGGCATTATACATATCATCCAAGTGATCAAAGGCAATTTGTACAACAA---------
------------------------------------------------------------
------------------------------------------------------------
---------------------------------ACAGATCAAAAGAATAAAGAAGGTTTG
CAACAGCAATCAAAAATACAA---------------------------------------
------------------------------------------TTCTCCAATTTAGAACAA
AATTTA------AATCAGGAAATACAAAATAAATATACAGCTAATAATCCACATCAACAA
TTAGAATTACCAAAGCAATCTGAGAATTATGCATTCAGACCAGGAATTATT---------
------------CCTATAAAAAGGACATTTAAT---------------------------
------------------------------------------------TATGATCAAACA
GAAAATAAATTAATAATT------------------------------------------
------------------------------------------------------------
------------------------------------------------------------
------------------------------------------------------------
------------------------------GATCAGCAATTAGGAGGAAATGGAGATCTA
GAAAAATATGTTACAACT---------------TCTGAATCTGAACCTAAACCAATACCA
AGAATTTTAGAAACTTAT---GGAGGT---GGACAATATGATCCAACTATTGGCGATGAT
ATATATTCAAAAGTGACAATAAATCCTAGTGCTACATTATCATCT---ATAAATAATATG
GATTCATGGGATATT---------AGAGAAAAGCCAGAAGCA------------------
---------------ACAACAACAGCAAATGAATTAACACCT------------------
---CCCCCATTACCTGTAAAGCCTTTAGAT------------------------------
------ATAAATGTTACT---------------------ACCGAAGCACCACATTCATCA
TCTTTTTGGTCACGAGTTGGTCATAAAATAACATCTACTTTTGGCAAAGCTAAAGAA---
------------------AAGGCTAAAAATATTTTTGGT

>KQ977074.1_cds_KYN05939.1_1
------------------------------------------------------------
------------------------------------------------------------
------------------------------------------------------------
------------------------------------------------------------
---------------------------------------------------------ATG
GGAATAATGGCGATAGGACGGATAATCATATTATCCGCA---TTAATTGCC---CAAGCA
TTGTCCGCGCCA---AGTGGCTGCATAGAAACCTGCGACTTCCTCCAA---------ACA
AGCATT---------------------AAGCAAACTTTG---GGCAGTTAT---------
------------------CAAGATCACGCGAATTTA---GTTCAAGGAACGACGCATCTA
AATGAT---------------------------------------------------CAT
GCTTACGTCAGACCAGGAAACTGGACCGAACATAATCAGTACAATACAGACAGTGGACAT
GGCAAGGTTCACGAAGAACGAGGGCAATACGTAGAAGGA---TCAAAAAGGGTACGG---
---------------------TATTACAAAAAGAAT------TTTACCTCGTCCTACGGC
ACA------GACAACGTACACGGAGTGAATGCAGCT---GAA------------TTAGGC
GAATTGAGCGGACAACACAGATATGACTCTTTACACGTACCAAGTAATCAG---------
------------------CATCTCGATTCC---CAAAGCGCATAT---GAT---CTAGGA
CAGACA------GTCACAAAGGAGACCGGATAC---------AACAGAGTGCACAGC---
------------CAACAAACACAATCA------ACAAGAATCGGTAGTAAGAGTGAAAGA
CTT------GAAGATTTTGGA---GAATACGATGGATAT------------TCG---CAA
GTGAATCAACAC---GTTCCCAGCATTAACACTCACGCGATCGAC---ACGCAGCATCAC
ATCGAAACA---------------------------GTTCCC---AATAATTGGAGCAAA
---------------------------------GCAGATTCTTATAGGACCGACGGAGGT
CATGGACAGGTCTTCGAAGAGGAAGGTCAATACGTAACCGGG---------------CCC
AAAAAGGTCCGCTATTATAAGAAAAACTATACTTCCAGTTATAGT---------------
TCAGGCGTTCCTCAA---AGCAGCGTTAGCTCAGTAAAACTGGATGAATTACACAACAAG
ATGCAAACAAACTTGCAGAAAGATCTCGACAATTTTAGAAGAACTTTTCATCAAGCCTCT
AGCACCGGCCATACTGCCGCC---ACGCACGTAGGT---------TCG------------
---ACTCAGGAAGCAGTC------GGTTTCCAC------GATTTGCAG------------
------------------ACCGCTGAGAACGAT------------TACAGGCAACATTTG
---------------------------------------------------GGCTAC---
---------------------CGA------GGCGTCCCATCCACCGGA------------
---AGT---GTGCATCATTATACT---GATCAGCAGCAAAGAGAAACACTC---------
---ACCGAT---------------GTAAGGCAACAGTTGCCG------------------
------------------TACTCGTATCCTACCGCGGCCGCA---------AATACATAT
GGCACG---GAGAGACACAGAACT------------------TATCAGAGCCACGAGACA
CACACG---TCTCAAGTACATCCT---GTGCCTGAATCGAGT---------------CAT
TCATCTCTC------------------------GGGTAT---GTACAAGTTCCC------
---------------------AGAGATAGTCATCACACAAGC------------------
TATCATAACGCGCAT---------------TTGAGAGAA---------CATCAT------
CTGGACGAGACCCGTCAAGCA---GAAGTCTTGGGCACACATCAGTCT------------
---------GGC---GTGCTTCAAAATCAGCTGCTCGCC---------GAGAATTCTCAG
CGCGTATAC---------------------------------------------------
------------------------AAT------CCGCAT------TCAAGTCATGTCACT
TATCCTAACAGACTTGGCGAAACGCAACACTAT---GAAGAACATTGG---AGCTCGTCC
---AGTCACAGTGGGGGTAGCGTAGCTCCAGAGCGGACT---------ATCGCGGATCAT
TCTAGACACGGG---------GTTGGTCACACGGAAAGAGCACATTACGATCGAGACGCA
TACAAC---GAGCACCAAGGACGTTATCAT---ACCTCT---------CACGAGTCTCGT
GCACATACTAGCGGTAGCAGCTATGATTCTGCAGCATACAGA---GCAAATTCGGGGCAA
CTCGTCACCGGA------TCGCTGGACTTG---------------------------GGT
CACGCGGGGCACGGC---GCCGACTGCACCGAGGAG------ACTCATCAGCAATAT---
------CAACACAAAAGCAGATACCATAGGAAATATAAGCGAGACGCT---TAT------
CATGGCAACGCTCAAGAA------------------------CACCAAGCAATC------
---------------------------------------------------------GAA
AAT------------------------------------GAGGATTTCACACAGCAAAAT
CAG---------GAG---TTCGGTCAAGAATCACAACAA---------------------
TTGAAAGATTTGACACAGCAGACACAAGGATCCGATGATTTTACACAACAAACAAGTGGT
AAGCTTGAACTCGGCCAGCAAACTATTGATAATCAGCACTCGGATAATTTAAAACAGCAA
AGCGAACAATTCACACAACAGACAGAAGGTCAACTTGAATTTGGCCAACAAACTGTCGAT
AATCCACACTTAAAAGATTTAACGCAACAGAGTGAACAATTCACGCAGCAGACGGAG---
------------------------------GGTCAGCTTGAACTCGGCCAGCAAACTGTT
AATAATCAGCATTTGGATAATTTACAGCAGCAAAGC------------------GAACAA
TTCACGCAACAGACAGAAGGTCAACTTGAATTTGGCCAACAAACTGTC------------
------------------------------------------------------------
------------GATAATCCACACTTAAAAGATTTAACGCAACAGAGT------------
---------GAA---------CAATTCACGCAGCAGACGGAG------------------
---------------------------------------------GGTCAGCTTGAACTC
GGCCAGCAAACTGTTAATAATCAGCATTTG---------------------GATAAT---
---------------TTACAGCAG---CAAAGCGAACAATTCACGCAACAGACAGAAGGT
CAACTTGAATTTGGCCAACAAACTGTCGATAAT------CCACAC---------------
---------------------------TTAAAAGATTTAACG---CAA------------
---------------------------------------------------CAGAGTGAA
CAATTCACG------------------------------CAGCAGACGGAG---GGTCAG
CTTGAACTCGGCCAGCAAACTGTTAATAATCAA---------------------------
---------------------------------------CATTTGGATAATTTAAAGCAG
CAAAGCGAACAA------------------------------TTCACACAACAGACAGAA
---------GGT------CAACTTGAATTTGGC---CAACAAACTGTCAATAATCCG---
CATTTAAAAGATTTA---------------------------------------------
---------ACACAGCAGAATGAACAGTTTACACAACAGACACAA---------------
------------------------------------------GGACTTGATCATCTC---
---ACACAACAAATG---------------------------------------------
---------------------AGTGGTAAACTTGAATTC---------------------
---GGTCAACAAACC------------------------------GTTGGTAATCAA---
CATTTG---AGTGATTCAACACAGCAAAGTGAACAA------------------------
------------------------------------------------------------
---------TTCACACAGCAGACGGAA---GGTCAGCTTGAATTTGGC------------
---------------------------------------------CAGCAGACT------
------------------------GTCGATAACCCA---CACTTAGAA---GATTTAACG
CAA---------------------------------------------------CAAACG
AGTAGTAAACTTGAATATGACCAACAAACTATT---------------------GATAAT
AATCAACATTTGGAGGATTTAATGCAG------------CAGAGT---------------
------------CAACAGTTTACACAACAGACACAAGGA---------------------
---------------------------------------------------TCTGATGAT
TTC------ACACAACAAACGAGT---GGTAAAATTGTATTTGGGCAGCAAGCAGATGAC
---------------------------------ACTCAACAATTAGAGCAATTTACACAG
CAAACAGCAAGATCGGAT---------------AGTTTAACCCAGCAA------------
ACTCAACTA---------------------------------------------------
---------------------------------------GGTAAATTTGAATTCGGA---
------CAGCAA---ATTGATAATCAA---CACTTAGAAGACTCGATACAGCAA---AGT
GAACAGTTTGCA---CAGACAATGAAATCAGATGATTTTACGCAACAATCTATTGGCAAA
---CTGGAATTCGGTCAACAAACG------------------------------------
---------------------CAATCAATAAATAAACCTGGT------------------
------------------------------------------------------------
------------------------------------AACCCAAAAAGTCAACGTCTGGAG
GAATTCAAT---------------GAGCAAAGTCAAGATTTCACT---------------
---------------CAACAGACGGGAGGATTTCACGATTTTACACAACAA---ATAGGA
------------------------CAC---TTGGAATTTGGA---CAACTGCACCAACCG
CACAGATCTAGCAAACCAAAAGACAGT---------------AATCATCATTTGGAAGAT
TTCACTCAACAG---AATGAA---------------------------------------
------------------------------------------------------------
------------------------------------------------------------
------------------------------------------------------------
------------GAT---CTAACTCAACAGATT---GGAGGATTCGATGATTTCTCACAA
CAAACAGCAGGACATTTGGAG---------------------------------------
TATGGGCAACAGAGAGAGCAACAACAGAAACCTAACTGGCCGAAACGTAATACTCAACAC
TTGGAACATTATTCA---CAACAAAATGAGTGGAACATAGACGATCTTTCGCAGCAATCG
CGC---------------------------------------------------------
------------------------------------------------------------
------------------------------------------------------------
------------------------------------------------------------
------------------------------------------------------------
------------------------------------------------CAATATCCATCC
TAC------AACACAAATAACAAACAATTCGAATGGCAA---------------TTA---
------------------GAACAAATGTCACAAAACAAAAATTTCGAA------------
------------------------------------------------------------
---------------------------CGAGATTTTACTCAACAAACCGATCAA------
------------------------------------GAT---------------------
------------------------------------------------------------
---------------CAA------TTA---ACTAAT---GTAAAACCA---GCACCAAAA
CCAAAACCA---AGACCACGATATCAAAAACATGGT------------------------
---------------TCCAATCCACCA------------CGTACAGATGGAACAGACACA
ATTATTGATGAC---------GTTTTTAAA---------CCAGTTGAGGTAAACCCGGAG
GCTGATATAGAC------------AACTTCAATGAAAGA---------------------
------ATTATCGAATCGGGTAGTCGCGCAACG---------TATCCTGAATCCAATCAT
CATACG------TCGACGGTATTGTAT---TCGACTCAAGGAAGCAGTGTATTTGACAAT
CAAAGAGAAAACATGGACCGT------------------------TTACATTGGGTGCAT
---------------------------AAATCAAAT------GATGCTACAGTAGGTTTG
CAATGGCATTACACTTACCATCCAAGTGACTTAACTAAC---GTCGAAGGC---------
------------------------------------------------------------
TCACATGACAATTAT---------------------------------------------
TATCCCCGTCATAACATTAACTCA---------ATGTCGCAGCAAACAGAAGGTATA---
CAACAACAGTCTAAACCAATT---------------------------------------
---------------------------------GAT------TTTAATCAACAAGAAACA
CAAGAC------AAGGATAGATTAGAAAATAAGCATCAAAATTCGTACATTTCTCAA---
TCA---------TCGCAACATGATGAATATAATCAACAATCAGGATCGTTTCAACAAAGT
GAAACGTCC---CGTTTTGACGATCAGTTTAAT---------------------------
------------------------------------------CAAGATTCTGACCAAACC
GCGTCAAGGGTAATTCCA------------------------------------------
------------------------------------------------------------
------------------------------------------------------------
------------------------------------------------------------
------------CTGCAACGCAACGAA---AGGGCCCAGTTGACTGCAGAACAAGAGCAA
CAATCGACGCCAACTACAGGA------------CAAACGGAAGAC---AAACCAGAGTCA
CGAATCTTGCAAGCATAT---GGTGGT---GGACCATATGATGCATCACGTAGTGATGAT
TTTTATATCAGAATCAGACCGAATCCTAGTGCTACCTTACCACCC---ATGGGTGGTGAC
GATCCATGGGACATC---------AGAGAAAAACCAAGAGAA------ACAATAATACTA
CGG---------TCCACA------GCACGCAATACACAAGAA---------ATTGTA---
---ACTACAACAGAAGTGGCAGAAACTACA------------------------------
------ACAGAGGTAATGCAG---ACG------------ACAACC------------CCA
TCTTTTTGGAGCCGAGTTGGTCATAAAATAACCAGTACATATGACAAGGCCAAGGAA---
------------------AAAGCTAAAGAGATCTTTGGC

>KQ981993.1_cds_KYN30829.1_1
------------------------------------------------------------
------------------------------------------------------------
------------------------------------------------------------
------------------------------------------------------------
---------------------------------------ATGAAAACTCGAGATCGGATG
GGAAGAATGGCGATAGGACGGATAATCATATTATCCGCG---TTAGTTGCT---CAAGCA
TTATCAGCGCCA---AGTGGCTGCATAGAAACCTGCAACTTCCTCCAA---------ACG
AATGTT---------------------CGGCAAACGTTG---GGCAGTTAT---------
------------------CAAGATCATGCGAATTTA---GTTCAAGGAACGACACATCTA
AATGAT---------------------------------------------------CAT
GATTACATCAGACCAGGAAACTGGACCGAACATAATCAGTACAACACGGACAGTGGGCAT
GGCAAGGTTCACGAAGAACGAGGACAATACGTACAAGGA---TCAAAAAGGGTACGG---
---------------------TATTACAAAAAGAAT------TTTACCTCGTCCTACGGC
ACA------GATAACGTACACGGAGTGAATGCAGCG---GAA------------TTAGGC
GAATTGAGCGGACAACACAGATATGATTCCTTACACGTGCCAAGTAACCAA---------
------------------CATCTCGATTCC---CAAAGCGCATAT---GAT---CTAGGA
CAGACA------GTCAGAAAAGAGACTGGATAT---------AATAGAGTGCACAGT---
------------CAACAAACAGAATCATTGTCAACAAGACTCGATAGTAAGAGCGAGAGG
CTG------GAAGATTTTGGA---GAATACGACGGATAT------------TCG---CAG
GCGAATCAACAC---GTTCCCGGCACTAACACTCACGCGATCGAC---ACGCAGCACCGT
GTCGAAACA---------------------------GTTCCC---AATAATTGGAGCAGA
---------------------------------GCAGATTCTTACAGGACCGACGGTGGT
CGTGGACAGGTCTTCGAGGAGGAAGGTCAATACGTAACCGGG---------------CCC
AAAAAGGTCCGCTATTATAAGAAAAACTATACATCCAGCTATAGT---------------
TCGGGCGTTCCTCAA---ACCAGCGTTAGCTCAGTGAAACTGGATCAATTACACAACGAA
ATGCAAAGGAATTTGCAGAAAGATCTCGACAATTTT---AGGACTTTT---CAAGTCTCT
AGCACCGGCCACACTGCCTCCACCACGCACGTAGGT---------TCG------------
---ACTCAGGAAGCAGTC------GGTACCCAC------GATTTGCAG------------
------------------ACTGCCGAGAACGAT------------TACAGGCAACATTTG
---------------------------------------------------GGCTAT---
---------------------CGG------GGCGTCCCATCCACCGGA------------
---AGT---GTGCATCATTATACT---GATCAGCAGCAAAGAGAAACACTC---------
---ACCGAT---------------GTAAGGCAG------CCG------------------
------------------TACTCGTATCCTACCGCGGCCGCA---------AATACATAT
GACACG---GAGAGCCACAGAGCT------------------TATCAGAGTCATGAGACC
CACACG---TCCAGAGTACATCCC---GTGCCTCAATCGAGT---------------CAC
TCATCCCTC------------------------GGTTAC---CTGCAAGTTCCC------
---------------------AGAGACAGTTTTCAAACGAGC------------------
TATCACAATGCGCAT---------------TCGAGTGGA---------CATCAC------
TTGGACGACACCCGCCAAACG---GATGTCTTGGGCACACATCAGTCT------------
---------AAC---GTGCTTCAGAATCAGTTGCTCACT---------CAGGATTCCCAG
CGCGTGTAT---------------------------------------------------
------------------------AAT------CCGCAT------TCAAGTCATGCCACT
TATCCTAGCAGACATGGCGAAACGCGACGCTAC---GAAGAGCACTGG---AGTTCTTCC
---AGTCAT---GGGGGAAGCGTAGCTCCAGAGCGGACC---------ATCGCGGATCAT
TCTAGACACGGT---------GTTGGTCACGCGGAAAGAGCGCATTACGATCGAGACGCA
TATAAC---GAGCATCATGGACGTTATCAT---ACCGCT---CAGGGATACGAGTCTCGT
GCACGTACTAGCGGTAGCAGTCATGATTCT---GCGTACAGA---GCAAACTCGGCGCAA
CTCGTCACCGGG------TCGCTGGACTTG---------------------------GGC
CACGTAGCGCATGGC---GCCGACTGCACAGAGGAG------ACTCATCAGCAATAT---
------CAACACGAAACCAGATACAATAGGAAGTACAAGCGAGACGTT---TAT------
CATGGCAACGCTCAGGAA------------------------CACCAAGCAATC------
---------------------------------------------------------GAA
AAC------------------------------------GAGGATTTCACGCAGCAAAAT
CAA---------GAG---TTCGGTCAAGAGTCTCAACAA---------------------
------------------------------------------------------------
------------------------------------------------------------
------------------------------------------------------------
---------TTGAAAGATTTGACACAGCAGAGTGAACAATTTACACAGCAGACACAAGGA
TCC---GATGATTTCACGCAACAAACGAGTGGTAAGCTTGAACTCGGCCAGCAAACTGTT
GATAATCAGCACTTGGATGATTTAAAGCAGCAAAGC------------------GAACAA
TTCACACAACAGACGGAAGGTCAACTTGAATTTGGCCAGCAGACTGTC------------
------------------------------------------------------------
------------GATAATCCGCACTTAAAAGACTTAACGCAGCAGAGT------------
---------GAA---------CAATTCACGCAGCAGACGGAG------------------
---------------------------------------------GGTCAGCTTGAATTC
GGCCAACAAACTGTTGATAATCAGCATTTG---------------------GATAAT---
---------------TTGAAGCAG---CAAAGCGAACAATTCACGCAACAGACGGAAGGT
CAACTTGAATTTGGTCAGCAAACTGTCGATAAT------CCGCAT---------------
---------------------------TTAGAAAATTTAACG---CAG------------
---------------------------------------------------CAGAATGAA
CAATTTACACGAGAGATACAAGGGCATGATCAT------CAACAAAAGAGT---GGCAAA
CTTGAATTCGGACAACAAACCGTTGATAGTCAA---------------------------
---------------------------------------CAT---------TTAACACAG
CAAAGTGAACAA------------------------------TTTACGCAGCAAACGGAG
---------GGG------CAGCTTGAATTTGGC---CAACAAACTGTCGATAATCCA---
CATTTAAAAGATTTA---------------------------------------------
---------ACGCAGCAGAATGAACAATTTACACAACAGACACAA---------------
------------------------------------------GGACTTGATCATTTC---
---ACGCAACAAACG---------------------------------------------
---------------------AGTGGTAAGCTTGAACTC---------------------
---GGCCAGCAAACC------------------------------GTCGATAGTCAT---
CATTCG---GATGATTTAACACAACAAAGTGAACAA------------------------
------------------------------------------------------------
---------TTCACGCAACAGACAGAG---GGTCAACTTGAATTTGGC------------
---------------------------------------------CAGCAGACT------
------------------------GTCGATAATCCA---CACTTAAAA---GATTTAATG
CAA------CAAGACTTC---------------------GACGGTTTTAGTCAACAAACG
AGTGGTAAACTTGAATATGGCCAACAAACCATT---------------------GACAAT
AATCAGCATTTGGAAGATTTAATGCAA------------CAGAAT---------------
------------CAACAGTTTACACAACAGACACAAGGA---------------------
---------------------------------------------------TCTGATGAT
TTC------ACGCAACAGACGAGT---GGTAAAATTATATTTGGACAGCAAGCTGATGAC
---------------------------------ACTCAACAATTAGAGCAATTTACACAG
CGAACAGCAAGATCGGAT---------------AGTTTAACCCAACAA------------
ACTCAACTA---------------------------------------------------
---------------------------------------AGTAAACATGAATTCGGA---
------CAGCAA---ATTGATAATCAA---CACCTAGAAGACCCGTTACGGCAA---AGT
GAACAGTTTGCA---CAGACACTGAGATCGGACGATTTTACACAACAATCTGTTGGTAAA
---CTGGAATTCGGTCAACAAACG------------------------------------
---------------------CAATCAATAAATAAACCTGCC------------------
------------------------------------------------------------
------------------------------------AAGCCGAAAAGTCAACGTCTGGAG
GAATTCAAT---------------GAACAAAATCAAGATTTTACT---------------
---------------CAACAAACGGGAGGATTTGATGATTTTATGCAACAA---ATAGGA
------------------------CAC---CTAGAAATTGGA---CAACTGCAACAA---
---------------CCAAAAGACAGC---------------AACTATCATTTGGAAGAT
TTCACTCAACAG---AATGAA---------------------------------------
------------------------------------------------------------
------------------------------------------------------------
------------------------------------------------------------
------------GAC---CTAACTCAACAGACT---GGAGGATTCGATGATTTCTCACAA
CAAACAACAGGACATTTGGAA---------------------------------------
TATGGACAACAAAGAGAA---CAGCAGAGACCTAGCTGGCCGGAACATAATACACAACGC
TTGAAACATTATTCA---CAACAAAATGATTGGAATACAGACGATCTTTCGCAACAATCG
------------------------------------------------------------
------------------------------------------------------------
------------------------------------------------------------
------------------------------------------------------------
------------------------------------------------------------
------------------------------------------------------------
------------------------CAATTAGAACAAGCG---------------TTA---
------------------CAAAAA------------ACAAATTTCGAA------------
------------------------------------------------------------
---------------------------CGAGATTTTCTTCAACAAACCGATCAA------
------------------------------------GAT---------------------
------------------------------------------------------------
---------------CAA------ATAACAACTAAT---GTAAAACCA---GCACCAAAA
CCAAAACCA---AGACCACGATATCAGAAACACGAT------------------------
---------------TCCATTCCGCCA------------CGTACAGATACAACAGACACA
ATTATTGATGAC---------GTTTTTAAA---------CCAGTTGAGGTAAACCCGGAG
CCTGATATAGAA------------AACTTCCGTGGAAGA---------------------
------ATTATCGAATCTGGCAGTCGTGCAACA---------TATCCTGAATCCAATCAT
CATACA------TCGACG---GTATAC---TCGACTCAAGGAAGCAGCGTATTTCACAAT
CAAAGGGAAAATGTGGATCGT------------------------TTACATTGGGTGCAT
---------------------------AATTCAAAT------GATGCTACAGTAGGTTTG
CAGTGGCATTATACTTATCATCCAAGTGACTTAACTAAT---GTCGAAGGT---------
------------------------------------------------------------
TCACATGATAATTAT---------------------------------------------
TATCCCCGTCATAACGTTAACTCG---------ATGTCGCAGCAAACAGAAGATACA---
CAACAACAATCTAAACCAATT---------------------------------------
---------------------------------GAT------TTTAACCAACAAGAAACA
CAAGAT------AAGGACAGATTAGAAAATAAGCATCAAAATTCGTACATTTCTCAA---
TCA---------TCGGAACATGATGAATATAATCAACAATCAGGATCATTTCAACACACG
------TTC---CACTTTGACGATCAATTTAAT---------------------------
------------------------------------------CAAGATTCCGAACAAACC
GCA---AGAGTTATTCCA------------------------------------------
------------------------------------------------------------
------------------------------------------------------------
------------------------------------------------------------
------------CTGCAACGCAACGAA---AAGGCTCAGTTAATTCTAGAACAAGAGAAA
CGATCAGTACCAACTACCGAA------------CAAACAGGAGAT---AAACCAGAGTCA
CGAATCTTGCAAGCGTAT---GGCGGA---GGGCCATATGATGCATCGCGTAGTGATGAC
TTTTATATCAGAATTAGACCGAATCCCAGTGCTACCTTACCACCC---ATTGGTGGTGAT
GATTCATGGGATATC---------AGAGAAAAACCAAGAGAA------GCAATAATACCA
CGA---------TCCACA------GTGCGTAATACACAAGAA---------TATGTA---
---ACTACAACAGAAATGGCAGGAACAACA------------------------------
------ACAGAGATAACACAG---ATG------------ACAACCCAA---------CCA
TCCTTTTGGAGAAGAGTTGGTGATAAAATAACTAATACATACGACAAAGCCAAAGAA---
------------------AAAGCTAAGGAGATCTTTGGC

>KZ288212.1_cds_PBC32887.1_1
------------------------------------------------------------
------------------------------------------------------------
------------------------------------------------------------
------------------------------------------------------------
---------------------------------------------------------ATG
ACGGAATTGCAGCCGTCGCCACCAGGATATCGAGTCCAG---------------GATGAG
GCTCCGGGCCCA---CCTTCCTGTCCTCCGGCCTCGTACAAGTACGCG---------AGT
CACGGCCACGGTAGCGAGGCTGCCAATTTCAAAAGTACCTCGTCGTCGTAT---------
------------CCTCAGGAAGGGTATGGTGGCCTT---AAGCAGAGCCCGTCTAGGACG
GTACCT---------------------------------------------CCTAACGAG
TATTATCGGCGAAGAAACGACGGGAGAAGATCCACGGAGAACGAGCACGAGGCTGGCAAC
GCAACCAAGAAAGCCACGATTCCCGGTTACAACGAAAGTCACAAGAAGAATGCTACG---
---------------------AGCTACAAGAACGACAGCGGGATCTCGTTGTCGTACGGG
ACAAGG------TATAGCGAGAGCCTTGGATTCGACAGTTAC------------ACGCTC
CCTCTCAACGAAAGAGACGAGGCATCGCCGCCTCCAACGCCGCCGGTCCGAGACGCGTCT
AGCCTCAAAGGTGTCTGCTACGGGCCCGGC---CACGAGAAATACCCATCCTGGCCGAGC
GCGCCCGAGAGACATCCCGACGAGGATGTTCAC---------GGGTCGGGACACAGCGGA
TCC---------CATCGTTCCAAATCATGGACCGATCACACCAATTATCCGAAGGAGAAA
CCT------GCCCAGTACACCAGACCGCATACCAAGAGG------------CCCAATCCC
GCGTTCACGCAACAGTTCCCGCGACTGTGGGAAAAA------------TCACGACGAACG
GTCGAAACG---------------------------TTGCCG---------------CGT
---------------------------------GGTTGCACGTTGACTTTTGCACGAAAA
TTAGGCCGGCAATTTCGAGAGGAGGTCTGTTTTCGGCCGAGCAGAATACCTCCCGTGTCA
CCTTCCTCCTCCTTTTACCAAGTCGACTTCCTTATTAGTTGGTCT---------------
CGGTTTTTGCCG------GCTTCGGTAATTAGCTCGTTGCTGCCCCTGGTTTATTTTAAA
GCGAAACGC---ATTAATCGGACGCTCGAT------------------------------
------GGGAAGAGCGGCTGCTCGCTCGCGGTACAA---------AAAACGGAATTCGGT
TTAAGTTCAATTACGCTC------------------------------------------
------------------AGCGTGGAAGCTGATCTCGCAATCGATTACGCAGCCTCGCGT
---------------------------------------------------AATTACTTC
AAGTTGAAGACGGTAATGGAACGCTGCGAGAAGATCCCGGCGGAGACT------------
---TTC---GAGTCGCGTAACAGAGGCAACATAACGGAAGAGGAACCGAGATTGTGGCCT
CGCGTGGAT---------------CGCGAGGGCAAAGCTCTG------------------
------GGTGACGCGGAATACGTGGTCCCCTCTCCGCCCGAACGCGAGCAACCTCAGACA
GCTCAGACTCTCAGCCATGCCGAT------------------CTCGAGGCCTACGTTAGG
AGTTAT------CAGGTGGATCCTCAGGTGTCCCAGGTGGACATTTATAGAGAGTCAACT
CTAACGCAAGCAGGCCTCGAG------------GAATAC---ACGAGAGTGCAACATTCT
CAACAAGCTAGCTACGCACAATCCGAAGGTTATCACAGTTAC------------------
GTGTCCAGTGTCGAT---------------TCCACGACCAACACT---CCGTTT------
CTCGACAGATTGAGAAGAGACAGCGAGGCAGTGGCGCAAAGGCCGACATCCACTTGGGAG
GACTCGACCTCGAGAGAAGGAAGGGACAGCGTGGTGACGACG------TCGAGCGGAAGC
GCCTCGAGC---------------------------------------------------
------------------------AGCGAGACTCTGAAATGGCACGGATCGATGTCGGAT
AAGGCCGGGAACAATGGTTGT---------------CGCGACAAGTGGCAAGGATCTATG
AGCGACAGTCAGGGTAGATCCAGTTTACCGGCTGTGATC---------------------
---AATCATTGCAACGCATCGAGCAACGCGGCCGACGTTTCGTCCGCTATGCGAGAGAGC
AAGTGG---CAAGAGTCGAGTATCGACGAA------------CAGTCGTTGGTGGACAAG
TCGCAAGTATCGTCCAGTGGGACTACCGCG---TCGATGCAG---TGGGACAATTCGATG
AGGATCGAGGGTGATAACCCGGAAAATTGG---------------------------AAT
CATCCTATACACGGGTCGATGTCGGACGTCAGTCAG------ACTCCTCAGAGACAT---
------CATTCGGAAAGCGTCTTGTATTTGGATCGTGAACGAAATCAA---CGCAAGCTG
TATCCCGTTGCAACTACT------------------------CAACCTCAACTC------
---------------------------------------GACTCCACTTCGAGAATGCCA
GCATTGCCGTCTCAGCAAATTTCAGTAGCAGAGCGCATAAACGAATTAGAGAAGCAACAG
CAGCAGCAGCAACAA---CAGCAACAGCAACAGCAACAA---------------------
------------------------------------------------------------
------------------------------------------------------------
------------------------------------------------------------
------------------------------------------------------------
------------------------------------------------------------
------CAACAACAGCAACAAATGCGTTACACCTATCTAGACCCG---------GAGAAG
CGTCACAGAGTATCCGATCCAACGTTGAAAGCGATACAGAAAAAAGCT------------
------------------------------------------------------------
CTGCTCTCGTTCTACGAGAGACATCATCAGGCATCCTGGAGATCGGAACCGCAATTGGCA
CAGGGAAGCCAAACGATCGCCGCGCCCCAAAGTCCTCCGCCT------------------
CAACCACCTCCGCGACCCAGGCCACCGTCCTCGAGAAGAGCCAGCTCCGCTTCGGATTAC
GCGAGCGGCGCTTGGCGGGAAAACGGGAGCAGGAATCAGAGCCAGGGGAACGCGGGGGAA
CTGTCGAGTCCCAAGCATCAACAC---AGCAACAACGATTGGGTGCCGGAGAGGCCGCCC
AAGAAACCACATCTGAGAAACGTTTACAACGATCGCGTACCCAGC---------------
------------------------------------------------------------
------------------------------------------------CCCGATTTGCCT
CCACCCTCACCTCCAACGCTGAGCGACGATTGTTTCAACGATGCAACGACCACGGCCACG
ACCGCGGCCACGACCGCTCACCACCATCACCAA---------------------------
------------------------------------TCGTCCGAAGACATGTCCCACCAG
CAGGCCGAGCAGGAACAACAACATCAATTCGTCAGGGGTGGTATAGCAATGGTGGCCACC
---------GGT------CGTTCCAGTTTGAGATATCCGTCCGCGCAGAAACCTCCGGCC
CAATTGCCCGATCTC---------------------------------------------
------ATCTCGCAACGATACACCGACTCCGGGAATCAGAGGCCCGCCCCCCAGAGGTTG
GAATCGTCTTCCGGTCAGAGGCCTCAACCTCAAGTGGCCAAAAACACGGACAAAAGTGGC
TCGAACAATCAAACG------ACCAGACCTAATTACTTGCCCGTTCCGGAAAGCTCCAAG
TGCGCGTCCAAGTATCTGGAGAGTGGGAATCACGGCTTCACGATCGGTAGCCCAGTGAAG
ACGGGCTACGAAGCCAATTCCAAGATGTATCCATCGGAATCGAGCCCTCAGAAGTAT---
CACGAGCCTCCCAAATACGTAGCCAATAATCACCAT------------------------
------------------------------------------------CAATCGCACGCA
CCGAAGCAAAAGCCTCAACCTCAATGT---CCCACGGATAGATACGGCGGTTCTACCAAC
GCTTCTCCGAGTTCTCCTCCTCCTCCGCCTCTGGCGCCAAGGCAAAACAGCGCGGGTAGA
AAGTCATTGCCACCACCGCCCCGACCGGCTCCTCCGCACGCGCTGCAG---GGAATAACT
CCAAATGGTTGGAACGTT---------------------------------------GAT
GGAGGTGAAAAGCGGCTGAGACTAGATTCACAA---------------------CAAATA
TATCAACCATGGAAATCAAATAATGATGATAAA------AAATTC---------------
------------GATGATCTTATTGAACAAACAAGTAAA---------------------
---------------------------------------------------TCTGAGAAT
CTTAACAAATCTCAACAAACCTCA------------------------------------
------------------------------------------------------------
------------------------------------------------------------
------------------------------------------------------------
---------------------------------------GGCAAACTTGAATTTGATCAG
AATTCACAACAAATATATGAACCATGG---AAATCAAATAATGCTAATCAAAAA---TTT
GATGATCTTATTGAGCAAACGAATGAATCTGAGAATCTTACTCAACAAATCTCTGACAAA
---CTTGAATTTGATCAAAATTTA------------------------------------
---------------------CAACAAGTATATCAACCATGG------------------
------------------------------------------------------------
---------------------------------------------------GAATTAAAT
AATACT------------------CAACAATTAGTTCATCTTACT---------------
---------------CACCAAACAAGTGGATCTGAGGATCTTACTCAACAAATCTCTGGA
------------------------AAG---TTTGAATTTGGACAAGATTCACAACAAACA
TATCAACCAAAGGAATCAAGTAATGCA---------------GATCAACAGTTAGTTCAT
CTTACTCAAACA------------------------------------------------
------------------------------------------------------------
------------------------------------------------------------
------------------------------------------------------------
------------------------------------AGTGGATCTAAAGACCTTCTTCAA
CAAACTTCTGGGAAATTTGAA---------------------------------------
TTTGGACAAATATCACAACAAACTTATCAACCATGGAAACCAAATAATACTAATCTGGGT
TTT------------------------ACAGAGGAGATTAATGATTTTACCAAACAAAGT
ACT---------------------------------------------------------
------------------------------------------------------------
------------------------------------------------------------
------------------------------------------------------------
------------------------------------------------------------
------------------------------------------------GGTAAAGTTGAA
TTTAATCAAGAATCAGAA------------------------------------------
------------------AAAGATTCATCTTTGCAAATAAGTGTTATA------------
------------------------------------------------------------
---------------------------CCAGAATATTTGGGAAATGATTCACAT------
------------------------------------------------------------
------------------------------------------------------------
------------------------------------TTTTCAAAACCT---GCAGATAAA
CCCAAACCA---AGATCAAGATATTCAAGATACGGA---------------------TCA
CATCATAATGTACATAATATTGATGATGAAGATATTATAAATCACAATAATGAAAATATT
GATGCATCACAT---------ATTTATGAATTA------CCTCCAAATATGGATGTAGAA
ACTGATGATAAA------------GGAAATCAAAATACA---------------------
------AGAAATCAAGAAGAAAATAAAAATATA---------GATTTGTTTAAAAATTTA
AATCAA---------------------------CATAGTGGAAGTAATTTATATGATATT
GAAGGAAGTAATGTAGACCAA------------------------GTAAATTGGTTACAT
---------------------------AAATCAAAT------GATGCAACTGTAGGTTTA
CAATGGCATTATACATATCATCCAAGTGACCAAAGGCAATTTGTGCAACAA---------
------------------------------------------------------------
------------------------------------------------------------
---------------------------------ACAGAACAAAAAGATAAAGAAAATTTG
CAAGAACAATCACAATTTTTT---------------------------------------
---------------------------------AAT---TTAGAGCAAAATAAAGAAATA
CAAAAT------AAATACACAATGGATAATTTACATCAACAATCAGTTTCG---------
------------------------------CAATCTCAAAATTATATATTTAAACAAAAA
AATAAATCTTTAAAA---------------------------------------------
------------------------------------------AATGATTATGTTCAAAAT
GAAAATAAATTTATATCT------------------------------------------
------------------------------------------------------------
------------------------------------------------------------
------------------------------------------------------------
------------------------------AATGAACAAATAAAAGGAAATTTACAGGCA
GATGCTGGAATT---------------------TTTAAACCAGAACCTAAATTACAGCCA
AGAATCTTAGAAGTTTAT---GGAGGT---GGACAATATGATCCAACACATAGCGATGAT
ATATATTCAGAAGTGACAATAAATCCTAGTGCTACATTAGCATCT---ATAAGTAATACA
GATCCATGGGATATT---------AGAGAAAAACCAGAAATA------------------
------------------TTAACAACAACTGAATTAATACCG------------------
---CCATTATTATCTGTAGAACCATTGGAC------------------------------
------ACAAATATTACT---------------------ACTGAAGCACCTCATTCATCA
TCAATTTGGTCAAGGATTAGTCATAAAATATCAACTACAATAGATAAAGCTAAAGAA---
------------------AAAGCTAGAAATATTTTTGGA

>LBMM01000177.1_cds_KMR04604.1_1
------------------------------------------------------------
------------------------------------------------------------
------------------------------------------------------------
------------------------------------------------------------
------------------------------------------------------------
------ATGGCGATAGGAGAGATAATCATTTTATCCGCCGTTTTGTTCGCC---CGAACG
TTATCCGCGCCA---AGCGGCTGCATAGAGTCCTGCGACTTCTATCAA---------ACG
TCCTATCAG---------------AGCCGCCAGACGTCG---GGCGGTTAT---------
------------------CAGGATCACGCGGGTTTA---GTTCAAGGTAGCACGAGTCTG
AACGAT---------------------------------------------------CAC
GATTACGCCAGACCGGGAAATTGGACCGAACGTAATCAGTACAATACGGATGGCGGGCAC
GGCAAGGTTCACGAAGAACGTGGACAGTACGTGGAAGGA---CCGAAAAGAGTACGA---
---------------------TACTACAAGAAGAAC------TTTACGTCGTCTTATGGC
AATGTAGGAGCTAATGTGGACGGA------------------------------ATGACG
GAATTAGGCGGCCAACGTAGGTACGATTCGTTGCACATTCCGAGCAATCAA---------
------------------CATCTCGAGTCC---CAAGCTACGCAG---------TCGGGG
CAGACG------GTTACGAAGGAGAGCGGATAC---------AGCAGGGTGCACAGC---
---------------------CAACAGTCGTCTACGAGAATCGACGGTAAGAGCGAGAAA
CTA------GAGGATTTTGGG---GAATACGGCGGACAT------------TCG------
---CAGCAACACGGAGTTAACGTTCAAACGGTCGAGACCACG------------------
---------------------------------------CCG---GATAATTGGAGCAGA
---------------------------------GTGGACTCTTACAGAACTGACGGCGGT
AACGGACGCGTCTTCGAGGAGGAAGGCCAATACGTAACCGGG---------------CCG
AAGAAGGTCCGTTATTACAAGAAGAATTACACCTCGAGCTACAGTACG------------
TCAGGT------------GACGCCGGCTCGGCGACGACGCTCGATAAATTACACAGCGAG
CTACAGAGGAACGTGCACGAGGACCTCGACAAGTTCAGACGGGAGTTTCATCAGCAGACC
GCC---------------------------------------------AGCACCGCGGGT
CTGACTCAGGAAGCGGTCCATAGCAGCTTCCACGGCAACGATCTTCAG------------
------------------ACCGCCGAGAGCGAG------AACACTTACGGACACCAACAA
TTATCG---------------------------------------------GGTTAC---
---------------------CGG------CGCCTCCCATCCACCGGA------------
---ACT---GTCCGACACTATACC---GATCAACAGCATACGGAGACGTTC---------
---GCTGAT---------------ACAGAGAGACAACGGCCC------------------
------------------------------------ACCGCG---------AACACTTAT
GGCACG---GAGAGCCAAAGGACC------------------TATCAGAGTCACGAGACT
CATGTA---TCTCGAGCGCATCCCGCCGCTCCTCAACCGATTCATCTGCCTGCCATTTAT
CCGGTCCCAGTTACCGGAGCGCATCCCGCCGCTCCTCAACCGATTCATCTGCCTCCCCCC
ATTTATCCGGTCCCAGTTACCGGAGGTAATTACCAGACGGCG------------------
---AGTTACTCGCAC---------------TCGGGCGGA---------CATCAC------
GTAGACGAGATCCAGCGGGCG---GAAGTCTCGGGCGCGCATCAGTCC------------
---------GGC---GTGGCGCAGAATCGGCTCTTGACC------------------GAG
CGCGTGTAC---------------------------------------------------
------------------------AAC------CCGAAC------CCGAATTACGGCGTT
TATCCCGGCAGACGGGACGAAAGCAGACACTACCAGGAGGAGCGCTGGCAAAGTTCCTCG
---AGTCAC---GGGGGAAATCTAGCTCCCGAGCGTAGC---------------------
------GCGGATCTTACGTTGCACGGGGTTGGTGGTAGAACGCATTACGATCGGGACGCG
TACAAC---GAGCAACGCGGTCGCTATCACAGCAGCACAGCACAGGGATACGACTCTCAT
GTC---------GGAAGCAGTTACAGTTCC---GCGTACGGAACCAGCTCTGGGCAGAAG
CTCGTCGCTGCCGGATCATCGTTGGACCTG---------------------------GGA
CGAGCTGCGCACGGC---GCCGATTGCACCGAAGAG------ACTCACCAACAATAT---
------CAACAGGAGAGCAGTTATCACAGAAAGTACAAACGAGACGAT---TATCGCGCG
CGACAAGATCAGGAGTTC------------------------GAACCAGACTCG------
------------------------------------------------------------
GAAAAACTGGATCTGACAAACGCGAGTAACCAGCAATCGGAGGACTTTACGCAACACGAT
GAA---------GAA---TTCGGCCAGCAGCAGCAGACA---------------------
------------------------------------------------------------
------------------------------------------------------------
------------------------------------------------------------
------------------------------------------------------------
------------------------------------------------------------
------GAAGGTCAACTCGAATTCGGCCAGCAG---------------------------
------CAGCAGACAGAAGGTCAACTCGAATTCGGCCAGCAAACTGTC------------
------------------------------------------------------------
------------GACGATCAGCATCTAAACGATTTTACACAGCAAAGT------------
------------------------------------------------------------
------------------------------------------------------------
------------------------------------------------------------
GAACAATTTGCACAACAGATGCAA---GGATCTGATCATCTCACACAACAACAGAGTGAT
AAACTCAACTTTGGACAGCAAATTGTTGGTGAT---------------------------
------------------------------------------------------------
------------------------------------------------------------
------------------------------------------------------------
------------------------------------------------------------
------------------------------------CAGCATTTAGAAGATTTAACACAA
CAAAATGAACAG------------------------------TTCACGCAGGAGACAGAG
---------GGT------CAACTCGAATTTGGA---CAGCAAACTTTCAGCGATCAA---
---------GATCTG---------------------------------------------
---------ACACAGCACAACAAACAATTTATGCAGCAA---------------------
------------------------------------------GAATCTAACGATCAC---
---ACGCAACAGACA---------------------------------------------
------------------------AGTAAACTCGAATTT---------------------
---GGACAGCAAATT------------------------------GTCGGCAATCAG---
CGCTTA---GAGGATTTAACACAACAGAATAAACAG------------------------
------------------------------------------------------------
---------TTCACGCAGGAAACAGAG---GGTCAACTTGAATTCGGA------------
---------------------------------------------CAGCAAACT------
------------------------TTCAATGATCAG---CATCTGACA---CAGCACAAC
GAACAATCTATGCAGCAAGATTAT---------------GACGATCTCACGCAACAAACG
AGTGGTAAACTTGAATTCGGTCAGCAAAATGTT------------------------GGT
AATCAACAACTGGAGGATCTAAAGCAA------------CAAACT---------------
------------GAACAATTT------GAGACAGCGGGA---------------------
---------------------------------------------------TCTGACGAT
TAC------ACGCAACAGGCGGTA------------------------------------
------------------------------------------------------------
------------------------------------------------------------
------------------------------------------------------------
---------------------------------------GATAAATTGGAATTTGGA---
------CAGCAAACTGACGACACTCAG------------CAATTAACGCAGCAA---ACT
GAACATTTTGTGCAACAAGCCGCAAGATCCGAAGATTTAACGCAACAGACGAGCAGTAAA
---CTCGAATTCGGGCAGCAGACTGTTGATGATCAACACTTGGGCGACTCTACGCAGCAA
ATTATCGGTAAACTGCAATTACAATCGATAGATAAACCTAGC------------------
------------------------------------------------------------
------------------------------------AATCCAAAAAATCAACATTTAGAG
GAATTTGAC---------------------AGCAAAGATTTCTCT---------------
---------------CAACAGGCGGGAGGACACAATGATTTTACGCAACAGACAGTGGGA
------------------------CAT---TTAGAATTTGGACAGCACGGATCC------
---------AGTAATCCAAAGATCGGT------------------CATCATTCGCAAGAT
TTTACTCAGAAT------------------------------------------------
------------------------------------------------------------
------------------------------------------------------------
------------------------------------------------------------
------------AAAGATTTAACCCAACAGATT---GGAGGATTTGATGATTTCACACAG
CAA------GGACGCTTGGAA---------------------------------------
TAT---GAACAAAGACAGCAATCGCAGAAACCTAACTGGCCGGGATACAATACTCAACAC
TCGGAACAGTTTTCT---CAACAAGATGACTGGAATACAGACGATCTTTCACAGCAATCG
CGT---------------------------------------------------------
------------------------------------------------------------
------------------------------------------------------------
------------------------------------------------------------
------------------------------------------------------------
------------------------------------------------CGATATCCGTCC
TATGACAACGATAATAGTAAACAACAATCAGAATGGCAA---------------TTG---
---------------------GATATGTCGCAGAAGACGGAG------------------
------------------------------------------------------------
---------------------------CAAGATTTTACTCAACAACCTGACGAC------
------------------------------------GATCAA------------------
------------------------------------------------------------
---------------CAG------ATCGCGAGA---------AAACCG---GCACCAAAA
CCAAAACCG---AGACAGCGATATCAGAAACAAGAC------------------------
---------------TCCATTCCATCG------------CATACAGATGGAACAGAGACG
AATCTCGACGAT---------ATTTTTGAA---------CCGATCGAAGTAAACCCGAAG
GCTGATAGAGCC------------AATCTTCAGGGAAGA---------------------
------ACTGTCCAGCACAACAGTCGTCTGATA---------CATCCCGGATCCGATCAT
AGATCG---------GATATTCCATACGCGCAAAATCAAAGGAGCAGTGTATTTGACAAC
GAGAAAGAAAACATGGATCGC------------------------TTGCATTGGCTACAT
---------------------------AAATCGAAC------GACGCTACAGTAGGCCTG
CAATGGCATTACACTTACCATCCAAGCGACTTAACTAAC---ATCGAAAGC---------
------------------------------------------------------------
TCGCACAACAGTTAT---------------------------------------------
TATCCGCATCATAATGTCAACTCG---------ATGTCGCAGCAAACGGAAGATACACAG
CAACAGCAATCGAGACCGTTT---------------------------------------
---------------------------------GAC------TTCAGCCAACAGGAGACA
CAAGAT------AAGCAGACATTTGATCAAGATACGCATGTTCTTCAAACATCGCAA---
------------GCCCAACGCAACGAACATGATCAACAGCTAGGATCATTTCAACAAACT
GAAACGTCC---CACTTTGACGATCAATTTAAT---------------------------
------------------------------------------CAGAATTCTGAACAAATT
CCGTTAGGAGTAATACCG------------------------------------------
------------------------------------------------------------
------------------------------------------------------------
------------------------------------------------------------
------------------------------------------CTGCAAAATTTGCAACAG
ACCTCGACGCAAACCACAGAA------------CAGACAGAACAC---AAAATAGAGTCA
CGAATCTTGGAAGCGTAC---GGCGGA---GGTCCATAT---GCGTCGCGTAACGATGAC
ATTTACAGAAGAGTCAGGCCAAATCCCAGCGCTACTTTGCCACCC---ATAGCTGACGAG
GATCCATGGGATATC---------AGGGAAAAGCCAAGGGAG---------ATGATAATA
CCATTGACAGCAAATACATTGCCCGTAGCAAGTACGCCAAAT---------GTCACTGCC
ACATCTACAACAGAAACGACAGAGATTACA------------------------------
------ACGCAGATAATAGAAGCT---------------ACGACAATGGAAGCACCGCCA
TCCTTTTGGAATAGACTTGGACATAAAATAACCAGAACGTATGATAAAGCTAAAGAA---
------------------AAAGCTAAAGAGTACTTTGGT

>MF116383.1_cds_ASQ15625.1_1
------------------------------------------------------------
------------------------------------------------------------
------------------------------------------------------------
------------------------------------------------------------
---------------------------------------------------------ATG
ATTAACATGGTAATACAAAATATTGCCATTTTATTTTTA---TTAATAACA---CATACA
TTATCTGCACCA---AGTGGATGCATAGAATCTTGTACTTCTTATCTG---------ACA
CAATATCAA------------------------ACGTCT---GGAAGTTTA---------
------------------CAAAAACATGCTGATTTA---TCACAAACTGCTTCACATTTA
CAAAGT---------------------------------------------------CTT
GATTATTCAAAACCTGGAACATGGTCTGAACATAATGATTATAATGTAGATAATGGACAT
GGAAAAGTACATGAAGAACGAGGTCAATATGTTGAAGGT---CCCAAGACAGTAAGA---
---------------------TATTATAAGAAAAAT------TAT---TCTTCTTATGAT
ACACGC------TATCCTGTTGGT---------------------------------GAG
GAAATATCAAATTTTAATCAAAATAATAATAAACATATATCCAATGCAGAA---------
------------------GACATAGTTAAT---CAACATATTTAT---AATCAAATGAGT
AATTCAGAATCAATTATACAGCAAAATAAATAC---------AATACAATAAAAAGTCAA
------------CCATATATTGAATCATCATATAGAAAAACTAATGTTCAAAATGAAAGA
CTT------GAAAATCTTGGA---GAATATAGTAAAAAT------------TCA---CAG
ATTAATCAACAAGGTATATCTAATCCTAATACACAAATTTTACAA---GAACCCTATCAT
ATTAATAAG------------------------------CAGTCTGGAAATTGGAGTACA
---------------------------------ATAGATTCATATAAAACTGATGGAGGA
CATGGCCAAGTATTTGAAGAAAAAGGTCAATATGTATCAGGA---------------GCT
AAAAAAATTCGTTATTATAAAAGAAATTATACTTCTAACTACAGTTCA------------
TCTGATGGAATGCCTATTCCTGATATTACTAAAAATGGAATGCAAGATATACAAACAAAA
ATAGACAAA---TTTCATAAAGAAATTGGA---------AAAGGATTTGATCAAATTTCT
---------------------ACACAAACCATAGGA---------TCCAGTAATATTGAA
CAAACACATTTCAATATTCAT---GATTTGCCTATTGATAATATTTAT------------
------------------AATAAAAATAGTGAT---------AATTATAGAGACCAATAT
---------------------------------------------------AATTAT---
---------------------AGA------------------------------------
---AGT---TCAAGAATACATCATAATGAAGAACAACAATCTTCAGACATA---------
------------------------ACAAATGAACATTTACCT------------------
------------------------TATAGGAATCCTTACCAA---------AATTCTTAT
GGTGAA---AATAGTTACAGTATG------------------TATGAAAAACATGAAGGA
TATGTA---AAAAAGCTTCAACCA---ACTAATCAACTTATT---------------AAT
CCTACATCA------------------------GGATATACTAGCACACTCAAT------
---------------------GTTGGAAATAATGATTACAAT------------------
---AGAAATAAATTT---------------AGTGGATCAATTTTA---CAACAC------
ACAGATAATTTACAACAAACA---GATATTTTAGATGCACATCAATCA------------
---------AAA---TTTGTTCAAAATCAAATGTTGGTCGAC------AATTTAAGAAAT
AATGCTCAG---------------------------------------------------
------------------------AGT------------------CAAAGCAGCATAATT
CATTCAAGCATACCAAAACAAGTATCTCATTAT---AAAGAACACTGGAGTTCT------
---AGTCATACAAAACAAGCATCTGTACCTCTATATTCT---------------------
---------ACTGATATTTTACATAACAACAAAGAACATTTTCAATACAATAATAATCAA
TACAAC---AACAAATATAATTTAAACCAA---GATATA---CGACATGATAGTAATTTA
AATCAATTCAGAGAAAATGATTTCAATAGT---GATAGAAAC---ATAATATCACAAAAA
TTAATGACTAGT------GTAAGTGATTTA---------------------------AGT
GAGATAGGAGATACT---ATAGATTGTGCACATAAT---------TCACAACATTCA---
------CATGGCAATTCACAATATTTAAAAAAATATAAGCGCAGTGTA---ATACATAAC
AAAGAAGATGAAGTGCAA------------------------CAAATAGTAAAT------
---------------------------------------------------------AAA
GACATCATGAATGATTTTAATCAACAAACTATACAAAATGATTATTTTACACAACAGAAT
TCAAGAAATAATGAAAAATTAAATCAAGAATTACAACAA---------------------
------------------------------------------------------------
------------------------------------------------------------
------------------------------------------------------------
------------------------------------------------------------
------------------------------------------TCTTATCAACCATGGAAA
TTAAATCAACAATTAAATGATTTTACCCAGCAAACAACTGAAATT---------GATGAC
CTCACGCAACAAACTTCTGGAAAGTTTGAATTTGGTCAAGATTCACAA------------
------------------------------------------------------------
------------------------------------------------------------
------------------------------------------------------------
------------------------------------------------------------
---------------CAAATATCTCAATTATGGAAACCAAATAATGCCAACCAACAATTT
AATAATTTTAATCAGAAAACAAGT---GAATCTGAGGATTTTACTCAACAAATTTCTGGA
AAGATTGAATTTGATCAAGATTCACAACAATCTTATCAATCTTGG---------------
------------------------------------------------------------
------------------------------------------------------------
------------------------------------------------------------
------------------------------------------------------------
---------------------------------------AAATCTAGTAATATTAATCAA
CAATTAAATAATTTTTCTTGGCAAACAAGTGGATCTGATGATCTTACACAACAAACTTTT
---------GGA------AAGATTGAATTTGGT---CAAGATTCGCAACAATCTGGA---
AAATCCAATAATGCT---------------------------------------------
---------AATCAGCAATTAAATGATTTCACTCAGCAATCAAGT---------------
------------------------------------------GAAATTGATGATCTT---
---ACACAACAAACT---------------------------------------------
---------------------TCTGGAAAGCTTGAATTT---------------------
---GGTAAAGATACAGAACAATCCCATCAATTTTGGAAACAAAATAGTAATAATAATAAT
AATAATAAAGAAGATTATACCCAGCAAAAAGGTAAT------------------------
------------------------------------------------------------
TTTGATGATTTTAATCAATATATCTCC---AAAAATCTTGAGTTTGAT------------
---------------------------------------------CAAAAATTACAACAA
TCTTATCAATCTTGGAATACAAATAATGCTGACCAA---CAATTAAGT---CATCTTAAC
CAGCAAAAAGATGGATCT---------------------GAGAATCTTACTGAACAAATC
TCTGGAAAACTTGAATTTGATCAAGATTCACAA---------------------CAAATA
TATCAACCATGGAAATCAAATAATGCTGATGATGATCAAAAATTC---------------
------------GATGATTTTATTGAACAAACAAGTGAA---------------------
---------------------------------------------------TCTGAGAAT
CTTAACAAATCTCAACAAATCTCT------------------------------------
------------------------------------------------------------
------------------------------------------------------------
------------------------------------------------------------
---------------------------------------GACAAATTCAAATTTGATCAG
AATTCACAACAAATATATCAACCATGG---AAATCAAATAATGCTAATCAAAAA---TTT
GATGATCTTATTGAGCAAACAAATGAATCTGAGAATCTTACTGAACAAATCTCTGGCAAA
CCACTTGAATTTGATCAAAATGTA------------------------------------
---------------------CAACGAGCATATCAATCATGG------------------
------------------------------------------------------------
---------------------------------------------------AAATTAAAT
AATACTAAT---------------CAACAATTAGTTCATTTTACT---------------
---------------CACCAAACAAGTGGATCTGAGGATCTTACTCAACAAATTTCTGGA
------------------------AAG---TTTGAATTTGGGCAAGATTCACAACAAACA
TATCAACCATGGGAATCAAGTAATGCA---------------GATCAACAGTTAGTTCAT
CTTACTCAAACA------------------------------------------------
------------------------------------------------------------
------------------------------------------------------------
------------------------------------------------------------
------------------------------------AGTGGATCTGAAGATCTTATTCAA
CAAACTTCTGGGAAATTTGAA---------------------------------------
TTTGGACAAATATCACAACAAACTTATCAACCATGGAAACCAAATAATCCTAATCTGGAT
TTT------------------------ACAGAAGAGATTGATGATTTTACTAAACAAAGT
ACT---------------------------------------------------------
------------------------------------------------------------
------------------------------------------------------------
------------------------------------------------------------
------------------------------------------------------------
------------------------------------------------GGTAAAGTTGAA
TTTAATCAAGAATCAGAA------------------------------------------
------------------AAAGATTCATCTTTGCAAATAAGTGTTATA------------
------------------------------------------------------------
---------------------------CCAGAATATTTGGGAAATGATTCACAT------
------------------------------------------------------------
------------------------------------------------------------
------------------------------------TTTCCAAAACCT---GCAGATAAA
CCCAAACCA---AGATCAAGATATTCAAGATATGGA---------------------TCA
CATCATAATGTACATAATATTGATGATGAAGATATTATGAATCACAATAATGAAAATATT
GATGCATCACAT---------ATTTATGAATTA------CCTCCAAATATGGATGTAGAA
GCTGATAATAAC------------AAAGGAAATCAAAAT---------------------
------ACAACAAAAAATCAAGAAGAAAATGAA------AATATAGATTTGTCTAAAAAT
TTAAAT------------------------CAACATAGTGGAAGTAATTTATATGATATT
GAAGGAAGTAATGTAGACCAA------------------------GTAAATTGGTTACAC
---------------------------AAATCAAAT------GATGCAACTGTAGGTTTA
CAATGGCATTATACATATCATCCAAGTGACCAAAGGCAATTTGTACAACAAACAGAACAA
AAAGATAAAGAAAATTTGCAAGAACAATCACAATTTTTTAATTTAGAGCAAAATAAAGAA
ACACAAAATAAATAC------------------------------ATAATGGATAATTCA
CATCAACAATCAGATTGGGAATCTGTACAACAAACAGAACAAAAAGATAAAGAAAATTTG
CAAGAACAATCACAATTTTTT---------------------------------------
------------------------------------AATTTAGAACAAAATAAAGAAACA
CAAAAT------AAATACATAATGGATAATTCACATCAACAATCAGATTGGCAATCTGTA
CAACAAACAGAACAAAAAGATAAAGAAAATTTGCAAGAACAATCACAATTTTTTAATTTA
GAGCAAAATAAAGAAACACAAAATAAATACATA---------------------------
------------------------------------------ATGGATAATTCACATCAA
CAATCAGATTGGCAATCT------------------------------------------
------------------------------------------------------------
------------------------------------------------------------
---------------------------------------CAAAATTATATGTTTAAACAA
AAAGATAAATCTTTAAGAAATGATTATCAAAATGAAAATAAATTTATATCTAATGAACAA
ATAAAAGGAAATTTACAGGCAGATGCTGGAATTTTTAAACCAGAACCTAAATTACAGCCA
AGAATCCTAGAAGTTTAT---GGAGGT---GGACAATATGATCCAACACATAGCGATGAT
ATATATTCAAAAGTAACAATAAATCCTAGTGCTACATTAGCATCT---ATAAGCAATACA
GATCCATGGGATATT---------AGGGAAAAACCAGAAATA------------------
------------------------TTAACAACAACTGAATCA------------------
ATACCACCATTATCTGTAGAACCACTGGAC------------------------------
------ACAAATATTACT---------------------ACTGAAGCACCTCATTCATCA
TCCATTTGGTCAAGAATTAGTCATAAAATATCAACTACAATAGATAAAGCTAAAGAA---
------------------AAGGCTAAAAATATTTTTGGA

>XM_003393461.3_cds_XP_003393509.2_1
------------------------------------------------------------
------------------------------------------------------------
------------------------------------------------------------
------------------------------------------------------------
------------------------------------------------------------
------------------------------------------------------ATGGAG
AACAGCATTCCT------------------------------------------------
------------------------------------------------------------
---------------------------CAGACATTA------------------------
------------------------------------------------------------
------------------------------------------------------------
---------------GAAATGAACATTTACCTTATAGGAATCCTTACCAAAATACTT---
------------------------------------------------------------
------------------------------------------------------------
------------------------------------------------------------
------------------------------------------------------ATGGTG
CAAACA------------------------------------GCTACAGTACATATG---
------------AAAGACATGAAGAATATGCACAAAAAACTTCAACCAACCGATCAACTT
ATT------------------------------------------------AAT------
------------------------------------------------------------
---------------------------------------CCA------------------
------------------------------------------------------------
---------------------------------ACATCAGGA------------------
---------------------------TATACTAGTGTACTCAATACC------------
------------------------------------------------------------
------------------------------------------------------------
------------------------------------------------------------
------------------------------------------------------------
------------------------------------------------------------
---------------------------------------------------GGAAAC---
------------------------------------------------------------
------------------------------------------------------------
------------------------------------------------------------
---------------------------------------------------AGTGGTTAT
AATAGG------------------------------------------------------
------------------------------------------------------------
------------------------------------------------------------
------------------------------------------------------------
------AATATATAT---------------AGTGGATCAACTTCACAACAGCAT------
ACAGATAATTATCAGCAGGCA---GAAATGTTAGATGCACATCAATCT------------
---------AGACAAATCGCACAGACTCAAACGTTTCTTGAC------AATTTGAGGAAC
AATGCACAA---------------------------------------------------
---------------------------------------------AGTCAAAGTAGCAGG
ATCCAATCAGGCATGCAAGGTGTATCTCACTAC---AAAGAACATTGGAATGCT------
---AGTCATACAAAAGAAGTATCCATACCACAGCATATC---------------------
---------ACAGACATTTCACATATGAACCAGCACAGTCTCCAATATAATAATAATCAG
TATAAC---AACAGACATAATTTACATCAA---GGAGTACAACAACAAGATAGTTATTTA
CATCAATTCGAAGAAGGTGGCTTTACTCAT---GGTAAAAAA------ATGTTAGACAAA
CTAATATCTGGT---------GTAGATACT------------------------------
------------------GTGGACTGTGATTATAAT------------TCACAATATACG
------CAAAGTACTTCCCAATATTCAAGAAAATATAAGCGCAATGCA------------
------------------------------------------------------------
------------------------------------------------------------
------------------------------------------------------------
------------------------------------------------------------
------------------------------------------------------------
------------------------------------------------------------
------------------------------------------------------------
------------------------------------------------------------
------------------------------------------------------------
------------------------------------------------------------
------------------------------------------------------------
------------------------------------------------------------
------------------------------------------------------------
------------------------------------------------------------
------------------------------------------------------------
------------------------------------------------------------
------------------------------------------------------------
------------------------------------------------------------
------------------------------------------------------------
------------------------------------------------------------
------------------------------------------------------------
------------------------------------------------------------
------------------------------------------------------------
------------------------------------------------------------
------------------------AAGTATGGT---------------------------
------------------------------------------------------------
------------------------------------------------------------
------------------------------------------AAACAAGATGAAGTG---
------CAACAAACA---------------------------------------------
------------------------------------------------------------
------------------------------------------------------------
------------------------------------------------------------
------------------------------------------------------------
------------------------------------------------------------
---------------------------------------------CAAAGTAAA------
---------------------------------------TACATC---------------
------------------------------------------------------------
------------------------------------------------------------
------------------------------------------------------------
------------------------------------------------------------
---------------------------------------------------AATGATGAT
CTT------ACTCAACAAACTTCT------------------------------------
------------------------------------------------------------
------------------------------------------------------------
------------------------------------------------------------
---------------------------------------GGAAATTTTGAATTTGGT---
------------------------------------------------------------
------------------------------------------------------------
------------------------------------------------------------
------------------------------------------------------------
------------------------------------------------------------
------------------------------------------------------------
------------------------------------------------------------
------------------------------------------------------------
------------------------------------------CAGGATTCGCAACAATCT
TATCAACCTTGGAAACCACAGGGTACC---------------AATCAACAATTAGGAGAT
TTTGCACAGAAAACG---------------------------------------------
------------------------------------------------------------
------------------------------------------------------------
------------------------------------------------------------
------------------------------------GGGGAATCTGATGATCTCACACAA
CAGACATCTGGAAATCTTGAA---------------------------------------
TTTGGTCAAGGATCAAAGCAATCGTTTCCAATCTGGCAGTCTAATGTG------------
------------------AGGAATCAGAAGTGG---------------------------
------------------------------------------------------------
------------------------------------------------------------
------------------------------------------------------------
------------------------------------------------------------
------------------------------------------------------------
------------------------------------------------------------
------------------------------------------------------------
------------------------------------------------------------
------------------------------------------------------------
---------------------------GGCCATTTGACTCAAGAAACTGGTGCA------
------------------------------------------------------------
------------------------------------------------------------
---------------CAA------CCAGAAGATGATTTGCAGAAAAAGCCTGCAGAAAAA
CCTAAACCA---AGATCGAGATATTCAAGGCGTGGGTCAACAGTTAATACACAGGTATCA
AATCAAGATATGTATAATATTAATACTCAGAATAATTTAAACCTTAATACTGGAGATACA
GATGTGCCAAAT---------ATTTATGAATTA------CCTCCACAAGTGAATATAGAA
GGTGATAAAGAT------------AATATTAGGAGACAA---------------------
------AGTACCAGAGGAGATCAAGGACAAGAT---------AAAGATGTTTCTAAGAAA
TTAAGT------------------------CAACAAGCTGAAAGTAGTGGATATGATGTT
GAAGGAGGAAATGTAGATCAA------------------------GTAAATTGGTTACAC
---------------------------AAATCGAAT------GATGCAACTGTAGGCTTG
CAATGGCATTATACATATCATCCAAGCGATCAAAGACAATTCGTGCAACAA---------
------------------------------------------------------------
------------------------------------------------------------
---------------------------------ACAGATCAGAAGAATAAAGAAGATTTA
CAGCAGCAATCAATACAAACA---------------------------------------
---------------------------------CAATTTTCTAATTTACAACAAAATCCA
AAGCAA------GAAGAACAAATTAAATATATAGTTGATAATTCAGAT------------
------------CAGCAGGAATCACATTGGCAACCTCAAAACTATGCAACAGAACAAGGA
ATTAAATCTAAGCATGTAGGAACT------------------------------------
------------------------------------------------------------
------------------------------------------------------------
------------------------------------------------------------
------------------------------------------------------------
------------------------------------------------------------
------------------------------------------------------------
---------------------------------GCTTCATCTGAACCTAAGCTGGAGCCA
AGAATTTTGGAAGTTTAT---GGAGGT---GGACAATATGATCCGACACATAGCGGAGAT
ATATATTCTGGAGTGACAATAAACCCTAGTGCTACACTATCACCT---ACAAGTAATACG
GATCCATGGGATATT---------CGAGAAAAACCAGAAATA------------------
------------------------ATGTTAACAACAACAGAA------------TTGACA
ATGCCGCCATTACCTGTAGAACCTTTAAAT------------------------------
------ACAAATGATACC---------------------AATGAAACACCACGTCCATCG
TCTCTTTGGACCAGAATTGGCCACAAAATTACAACTACTTTTGATAAAGCCAAAGAA---
------------------AAGGCTAGAAATATTTTTGGA

>XM_003697255.2_cds_XP_003697303.2_1
------------------------------------------------------------
------------------------------------------------------------
------------------------------------------------------------
------------------------------------------------------------
---------------------------------------------------------ATG
ATTAACATGGTAATACAAAATATTGCCATTTTATTTTTA---TTAATAACA---CATACA
TTATCTGCACCG---AGTGGGTGCATAGAATCTTGTACTTCTTATCTG---------ACA
CAATATCAA------------------------ACTTCT---GGAAATTTT---------
------------------CAAAAACATGCTGATTTA---TCACAAACTGCTTCACATTTA
CAAAAT---------------------------------------------------CTT
GATTATTCAAAACCTGGAACATGGTCTGAACATAATGACTATAATGTAGATAATGGACAT
GGAAAAGTACATGAAGAACGAGGTCAATATGTCGAAGGT---CCTAAGACAGTAAGA---
---------------------TATTATAAAAAAAAT------TAT---TCTTCTTATGAT
ACGTGG------TATCCTGTTGGT---------------------------------GAG
GAAATATCAAATTTTGATCAAAATAATAATAGACATATATCCAATACAAAA---------
------------------GATATAGTTAAT---CAACATACTTAT---AATCAAATGAGT
AATTCAGAATCAATTATACAGCAAAATAACTAC---------AATACAATAAAGAGTCAA
------------TCACATATTGAATCATCACATAGAAAACCTAATGTTCAAAATGAAAGA
CTT------GAAAATCTTGGA---GAATACAGTAAAAAT------------TCA---CAG
ATAAACCAACAAGATATATCTAATACACAAATTTCGCAA---------GAACCCTATCAT
ATAAATATG------------------------------CAGTCTGGAAATTGGAGTACA
---------------------------------ATAGATTCATATAAAACTGATGGAGGA
CATGGTCGTGTATTTGAAGAAAAAGGTCAATATGTATCAGGA---------------GCT
AAAAAAATTCGTTATTATAAA?AGAATTATACTTCTAACTACAGTTCATCT---------
GATGGAATACCTATT---CCTGATACTGCTAGAAATGGAATGCAAGATATACAAGCAAAG
ATAGAAAAA---TTTCATAAAGAAATTGGA------------------------------
------------------------------------------------------------
------------------------------------------------------------
------------------------------------------------------------
------------------------------------------------------------
------------------------------------------------------------
------------------------------------------------------------
------------------------------------------------------------
---------------------------------------------------AAAGGATTT
GATCAA---ATTTCACAACAAACT------------------TATCAACCA---------
------------------------------------------------------------
------------------------------------------------------------
------------------------------------------------------------
------------------------------------------------------------
------------------------------------------------------------
------------------------------------------------------------
------------------------------------------------------------
------------------------------------------------------------
---------------------------------------------TGG------------
------------------------AAACCAAATGATGCT---------------------
------------------------------------------------------------
------------------------------------------------------------
------------------------------------------------------------
------------------------------------------------------------
------------------------------------------------------------
------------------------------------------------------------
------------------------------------------------------------
------------------------------------------------------------
------------------------------------------------------------
------------------------------------------------------------
------------------------------------------------------------
------------------------------------------------------------
------------------------------------------------------------
------------------------------------------------------------
------------------------------------------------------------
------------------------------------------------------------
------------------------------------------------------------
------------------------------------------------------------
------------------------------------------------------------
------------------------------------------------------------
------------------------------------------------------------
------------------------------------------------------------
------------------------------------------------------------
------------------------------------------------------------
------------------------------------------------------------
------------------------------------------------------------
------------------------------------------------------------
------------------------------------------------------------
------------------------------------------------------------
------------------------------------------------------------
------------------AATCTGGATTTTACA---------------------------
------------------------------------------------------------
------------------------------------------GAA---------------
------------------------------------------GAGATTGATGATTTT---
---ACTAAACAAAGT---------------------------------------------
---------------------ACTGGTAAACTTGAATTT---------------------
------------------------------------------------------------
---------AATCAATTTAATCAAGAATCAGAAAAA------------------------
------------------------------------------------------------
------------------------GAT---TCACCTCTACAAATAAGT------------
------------------------------------------------------------
------------------------GTTATACCCGAA---TATTTGGGA------------
------------------------------------------------------------
------------------------------------------------------------
------------------------------------------------------------
------------------------------------------------------------
---------------------------------------------------AATTCACAT
TTT---------------------------------------------------------
------------------------------------------------------------
------------------------------------------------------------
------------------------------------------------------------
------------------------------------------------------------
------------------------------------------------------------
------------------------------------------------------------
------------------------------------------------------------
------------------------------------------------------------
------------------------------------------------------------
------------------------------------------------------------
------------------------------------------------------------
------------------------------------------------------------
------------------------------------------------------------
------------------------------------------------------------
------------------------------------------------------------
------------------------------------------------------------
------------------------------------------------------------
------------------------------------------------------------
------------------------------------------------------------
------------------------------------------------------------
------------------------------------------------------------
------------------------------------------------------------
------------------------------------------------------------
------------------------------------------------------------
------------------------------------------------------------
------------------------------------------------------------
------------------------------------------------------------
------------------------------------------------------------
------------------------------------------------------------
------------------------------------------------------------
------------------------------------------------------------
------------------------------------------------------------
------------------------------------------------------------
------------------------------------------------------------
---------------------------------------CCAAAACCT---GCAGATAAA
CCTAAACCA---AGATCAAGATATTCAAGATATGGA---------------------TCG
CTTCATAATATACATAATATTAATGATGAAGATATTATAAATCACAATAATGGAAATACT
GATACATCGCAT---------ATTTATGAATTA------CCTCCAAATATGGATGTAGAA
ATTGATGATAAC------------AAGGAAAATCAAAAT---------------------
------ACAACAAGAAATCAAGAAAAAAATGAA------AATATAGATTTGTCTAAAAAT
TTAAAT------------------------CAACACAGTGGAAGTAATTTATATGATGTT
GAAGGAAGTAATGTAGACCAA------------------------GTAAATTGGTTACAT
---------------------------AAATCGAAT------GATGCAACTGTAGGTTTA
CAATGGCATTATACGTATCATCCAAGTGACCAAAGGCAATTTGTACAACAA---------
------------------------------------------------------------
------------------------------------------------------------
---------------------------------ACAGAACAAAAAGATAAAGAAAATATG
CAAGAACAATCAATGCAATCA---------------------------------------
------------------------------------------------------------
------------------------------------------------------------
------------------------------------------------------------
------------------------------------------------------------
------------------------------------------------------------
------------------------------------------------------------
------------------------------------------------------------
------------------------------------------------------------
------------------------------------------------------------
------------------------------------------------------------
------------------------------------------------------------
------------------------------------------------------------
------------------------------------------------------------
------------------------------------------------------------
------------------------------------------------------------
------------------------------------------------------------
------------------------------------------------------------
------------------------------------------------------------
---------------------------CAATTTTTTAAT

>XM_006614476.1_cds_XP_006614539.1_1
------------------------------------------------------------
------------------------------------------------------------
------------------------------------------------------------
------------------------------------------------------------
---------------------------------------------------------ATG
ATTAACATGGTAATACAAAATATTGCCATTTTATTTTTA---TTAATAACA---CATACA
TTATGTGCACCA---AGTGGATGCATAGAATCTTGTACTTCTTATCTG---------ACA
CAATATCAA------------------------ACTTCT---------------------
------------------GGAAAACATGCTGATTTA---TCACAAACTGCTTCATATTTA
CAAAGT---------------------------------------------------CTT
GATTATTCAAAACCTGGAACATGGTCTGAACATAAAGACTATAATATAGATAATGGACAT
GGAAAAGTACATGAAGAACGAGGCCAATATGTCGAAGGT---CCTAAGACAGTAAGA---
---------------------TATTATAAGAAAAAT------TAT---TCTTCTTATGAT
ACA---TGG---TATCCTGTTGGT---------------------------------GAG
AAAATATCAAATTTTAATCAAAATAATAACAAACATATATCCAATACAGAA---------
------------------GACATAGTTAAT---CAACATACTTAT---AATCAAATGAGT
AATTCAGAATCAATTATACAGCAAAATAAATAC---------AATACAATAAAGAATCAA
------------CCACATGTTGAATCATCACATAGAAAAACTAATGTTCAAAATGAAAGA
CTT------GAAAATCTTGGA---GAATATAGTAAAAAT------------TCA---CAG
ATTAATCAACAAGATATATCTAATCTGAATACACAAATTTCACAA---GAACCTTATCAT
ATTAATATG------------------------------CAGTCTGGAAATTGGAGTACA
---------------------------------ATAGATTCATATAAAACTGATGGAGGA
CATGGTCGTGTATTTGAAGAAAAAGGTCAATATGTATCAGGA---------------GCT
AAAAAAATTCGTTATTATAAAAGAAATTATACTTCTAATTACAGTTCA------------
TCTGATGGAATGTCTATTCCTGATTTTACTAAAAATGGAATGCAAGATGTACAAACAAAG
ATAGAAAAA---TTTCATAAAGAAATTGGA---------AAAGGATTTGATCAAATTTCT
ACA------CAAACCACAGGATCCACTAATATTGGACAAACATATTTTAATATTCATGAC
TTGCCTACTGAT---------------------------AATATTTAT------------
------------------AATAAAAATAGTGAT---------AATTATAGAGATCAATAT
---------------------------------------------------AACTAT---
---------------------AGA------------------------------------
---AAT---TCAAGAACACATCATAATGAAGAACAACAATCTTCAGACATA---------
------------------------ACAAATGAACATTTACCT------------------
------------------------TATAGGAATCCTTACCAA---------AATACTTAT
GGTGAA---AATAGTTACAGTATG------------------TATGAAAAACATGAAGGA
TATGTA---AAGAAGCTTCAACCA---ACTAATCAACTTATT---------------AAT
CCTACATCA------------------------GGATATACTAGTACACTCAAT------
---------------------ATTGGAAATAATGATTACAAT------------------
---AGAAATAAATTT---------------AGTGGATCAATTTTA---CAACAT------
ACAGATAATTTACAACAAACA---GATATTTTAGATGCACATCAATCA------------
---------AGA---TTTGTTCAGAATCAAATGTTAGTCGAC------AATTTAAGAAAT
AATGCGCAG---------------------------------------------------
------------------------AGT------------------CAAAGCAGCATAATT
CATTCAAGCATACCAAAACAAGTATCTCATTAT---AAAGAACACTGGAGTTCT------
---AGTCATACAAAACAAGCATCTGTTCCTCTATATTCT---------------------
---------ACAGATATTTTACATAACAATAAAGAACATTTTCAATACAATAATGATCAA
TATAAC---AACAAATATAATTTAAATCAA---GATATA---CGACATGATAGTAATTTA
AATCAATTTAGAGAAAATGATTTCAATAGT---GATAGAAAC---ATAATGTCACAAAAA
TTAATGACTAGT------GCAAGTGATTTA---------------------------AGT
GAAATAGGAGATACT---ATAGATTGTGCATATAAT---------TCACAACATTCA---
------CATGGCAGTTCACAATATTTAAAAAAATATAAGCGCAATGTA---ATG------
CATAACAAAGAAGATGAA------------------------GTGCAACAAATA------
------------------------------------------------------------
------------------------------------------------------------
------------------GTAAATAAACATGTTATAGAT---------------------
------------------------------------------------------------
------------------------------------------------------------
------------------------------------------------------------
------------------------------------------------------------
------------------------------------------------------------
------------------------------------------------------------
------------------------------------------------------------
------------------------------------------------------------
------------------------------------------------------------
------------------------------------------------------------
------------------------------------------------------------
------------------------------------------------------------
------------------------------------------------------------
------------------------------------------------------------
------------------------------------------------------------
------------------------------------------------------------
------------------------------------------------------------
------------------------------------------------------------
------------------------------------------------------------
------------------------------------------------------------
------------------------------------------------------------
------------------------------------------------------------
------------------------GATTTTAATCAACAAACTACA---------------
------------------------------------------CAAAATGATGATTTT---
---ACACAACAGAAT---------------------------------------------
---------------------TCAAGAAATAATGATTTA---------------------
---AACCAAGAATTA---------------------------------------------
------------------------------------------------------------
------------------------------------------------------------
------------------------------------------------------------
---------------------------------------------CAACAATCT------
------------------------------------------------------------
------------------------------------------------------------
------------------------------------------------------------
TATCAACCATGGAAATCAAATCAA---------------CAATTA---------------
------------AATGATTTTACCCAGCAAACAACTGAA---------------------
---------------------------------------------------ACTGATGAC
ATC------ATTCAACAAACTTCT------------------------------------
------------------------------------------------------------
------------------------------------------------------------
------------------------------------------------------------
---------------------------------------GGAAAATTTGAATTTGGTCAA
GATTCACAACAAATATCTCAATTATGG---AAACCAAATAATGCCAATCAACAA---TTT
AATGATTTTAATCAGCAAACAAATGGATCTGAGAATCTTACTGAACAAATATCTGGAAAA
---CTTGAATTTGGTCAAAATTTA------------------------------------
---------------------CAACAAGCATATCAACCATGG------------------
------------------------------------------------------------
---------------------------------------------------GAATTAAAT
AATACTAAT---------------CAACAATTAATTCATCTTACT---------------
---------------CACCAAACAAGTGGATCTGAGGACCTTACTCAACAAATCTCTGGA
------------------------AAG---TTTGAATTTGGTCAAGATTCACAACAAACA
CATCAACCATGGGAATCAAGTAATGCA---------------GATCAACAGTTAGTTCAT
CTTACTCAAAAA------------------------------------------------
------------------------------------------------------------
------------------------------------------------------------
------------------------------------------------------------
------------------------------------AATGGATCTGAAGATCTTATTCAA
CAAACTTCTGGGAAATTTGAA---------------------------------------
TTTGAGCAAATATCACAACAAACTTATCAACCATGGAAACCAAATAATACTAATCTGGAT
TTT------------------------ACAGAGCAGATTGATGATTTTACTAAACAAAGT
ACT---------------------------------------------------------
------------------------------------------------------------
------------------------------------------------------------
------------------------------------------------------------
------------------------------------------------------------
------------------------------------------------GATAAACTTGAA
TTTAATCAAGAATCAGAA------------------------------------------
------------------AAAGATTCATCTCTGCAAATAAGTATTATA------------
------------------------------------------------------------
---------------------------CCAGAATATTTGGGAAATGATTCACAT------
------------------------------------------------------------
------------------------------------------------------------
------------------------------------TTTCCAAAACCT---GCAGATAAA
CCCAAACCA---AGATCAAGATATTCAAGATATGGA---------------------TCA
CATCATAATGTACATAATATCAATGATGAAGATATTATGAATCACAATAATGGAAATATT
GATGCATCACAT---------ATTTATGAATTA------CCTCCAAACATGGATGTAGAA
GCTGATGATAAT------------AAAGGAAATCAAAAT---------------------
------ACAACAACAAATCAAGAAGAAAATGAA------AATATAGATTTGTCTAAAAAT
TTAAAT------------------------CAACATAGTGGAACTAATTTATATGATATT
GAAGGAAGTAATGTAGACCAA------------------------GTAAATTGGTTACAC
---------------------------AAATCAAAT------GATGCAACTGTAGGTTTA
CAATGGCATTATACATATCATCCAAGTGACCAAAGACAATTTGTACAACAA---------
------------------------------------------------------------
ACAGAACAAAAAGAT---------------------------------------------
---------------------------------AAAGAAAATTTGCAACAATCAATG---
CAATCACAATTTTTTAATTTA---------------------------------------
---------------------------------GAACAAAATTTA---AATAAAGAATCA
CAAAAT------AAATACATAATGGATAATTCACATCAA---------------------
------------------CAATCAGATTGGCAATCTCAAAATTATATATCTAAACAAAAA
GATAAATCTTTAAGA---------------------------------------------
------------------------------------------AATGATTATGTTCAAAAT
GAAAATAAATTTATATCT------------------------------------------
------------------------------------------------------------
------------------------------------------------------------
------------------------------------------------------------
------------------------------AATGAACAAATAAAAGGAAATTTACAGGCA
GATTCTGGA------------------------ATTTTTAGAGAACCTAAATTACAGCCA
AGAATCTTAGAAGTTTAT---GGAGGT---GGGCAATATGATCCAACACATAGCGATGAT
ATATATTCAGAAGTGACAATAAATCCTAGTGCTACATTAGCATCT---ATAAGCAATACA
GATCCATGGGATATT---------AGAGAAAAACCAGAAATA------------------
------------------TTAACAACAACTGAATTAATGCCA------------------
---CCATTATTATCTGTAGAACCATTGGAC------------------------------
------ACAAATATTACT---------------------ACTGAAGCACCTCATCCATCA
TCCATTTGGTCAAGAATTAGTCATAAAATAGCAACTACAATAGACAAAGCTAAAGAA---
------------------AAAGCTAGAAATATTTTTGGA

>XM_008554825.1_cds_XP_008553047.1_1
------------------------------------------------------------
------------------------------------------------------------
------------------------------------------------------------
------------------------------------------------------------
------------------------------------------------------------
---------ATGTTAAAAAAATTGCTGATTATTTTTGGA---GCAATAGCT---TGTGGA
TCAGCAGCTCCA------AGTTGTATCGATTTATGTGGCCCAGGATCAGTGAATACTCAA
GCGTCGGAATCATTGACGGCATTCAGAACTCACAGTTCTGTAGGACAGCAA---------
---CACGAAACGCTGCATGATCTTCATCAATCGCTGACAGATCAACTGCAGTCTTCACAA
ATCAAC---------------------------------------------------GTA
GACTTCAATCGTCCAGGGAATTGGACTGATCACAAAGACTACAGGACACCTGACGGCGCT
GGAGAAGTCCACGAAGAAGCTGGACAGCTGGTAAATGGT---GGTGCTAAAGTACGT---
---------------------TATTATAAAAAAAAA------TACGCCGCTTCTTATGGT
AGCGGA------AGTGCCAATAATTTAGGA------------------------CTTGGA
GATGCTTTGGAAAGTGACAGTTTGTTGCGCGGCGATTTACTGAATTCTCGT---------
------------------------------------------------AGCACTGTCGGA
CACACT------GATGTCCATAGCTATGGACAC------------CGAGCGTATGAT---
------------GAGAGACGTCAGGATTCATCA------------------------AGA
TTC------CAAGATCTTGAG---------------------------------------
---------------ACTACTGGAACTCAAGTACATGATAGCACTCGAGTAACTGGTGCT
GCGAACACT------------------------------------GGAGACTGGAGTAGA
---------------------------------CACGACACATATGGAGTTGATGGTGGT
CGTGGGAGAGTTTACGAAGAAGAGGGCCAGTATTCTCAAGGA---------------CCA
GCTAAAGTACGTTACTACAAAAAAAATTATACATCAAGTTACAGCACC------------
AGTGGAGCGCCT------GGAATCATTCCTTTGACTGGAGTCGCTGATCTAGAGACTCAG
GCTCGTCAA---CTCGAGTCGCAATTGAGTCAGCTTAGCAGGGATCTTCAGCACACCCAA
GTT------TCTCAGTCCCAGAATATTCATAAAGAC---------AGTTTTCACCGTGAT
ACCACTGCTAGACAAAGTGAATACGGACGAGTTTATAATGATAATGATTACTCTCAGCAT
TATGACCGTCCAGTTGCTACTACGGAGCAAAGATATGAGCATTCTTCGAGAAAAGAATCT
ACAGTCAGGTCTGGCGGTAGTTATGCTCCTGTGCAACCTGTGACTAGTTTTAATTAC---
------------------------------GCTGTACCGGACACAGTTGGA---------
---GCTCAGACTCATCGCACTGAACATACTCAGCATACTCAGCAGTCGCATACTTATACT
CCAACCCAA---------------GTGGTCCAAACACATCAGACGCATGTTCCTGTTCAA
CCTGTCACACATTTTAGTTATGTAGTACCAGATACTGAGCTT---------GAAGCAGTT
GGATCT---CAGAGCCAACGTACAGAACATACTCAACATATTCAGCAGACACATCAGACT
CATGTT------CCTATTCAACCT---GTGACACATTTTAAT---------------TAT
GTGATACCAGATGTTGAGCTTGAAGCAGTT---GGATCTCAGACCCAACGTACTGAACAT
ACTCAACATACTCAGCAGACACATCAGACGCATGGTTATGTTCCAAGCCAAGTAGTCCAA
ACACATCAGACTCACCAAGAAACTGATAGCATTGCTCGTGTTCCTTTGCACCGC------
GTTAACAATTACGGCGGTAGCACTTACAGAGATGAATCCCGAAGACAA------------
---------GAGCTAGTTAGTGAAGGACAAACTTCACATCAGTTGCGAGATGATGCGCAG
TATGTTTAC---------------------------------------------------
------------------------AGT------------------CAACCTGAATTGAGT
CGCGTGGTTCAAACTCACCCTGGCAAACGCGTT---GAAGAGCACTGGAGTTCCAGTTCT
---AGACACAGAGTCGAATCAACGATTCCACATCACATT---------------------
---------GATACAGTTCCAATTATAGATGTAGGTATTAGTCATCAGAAAATCAACCAG
CTTAACGGCGGATTACATTCTGGGTACGCTGATGGTTTGAACCAGGCTAATACGCGGATA
TCAGGTGGATCTTCATCTTCGTATCATCATGAGGAGTTTGGA------ACTGGTGGTAGT
TATCATGTTGGT------GCTGTTCATATG---------------------------GGA
CATCAAGCT---------GCTGATTGTGACACTGAGGGT---------------------
------CAACAGAGTTCAGGGTATACGAGGAGATATAAGAGAGGTGTTGAGTTTGGGCAG
CAAACTGAGAACTTGAATAGAATTCAGGGTCAAGGTCAATGGGGTCAAGTTGAA------
------------------------------------------------------------
---------------------------GGTCATCAACATCAAGATTATGATCATCATAGT
CACCCACATCAAGAT---TATGATCATCATAGTCATCCA---------------------
------------------------------------------------------------
------------------------------------------------------------
------------------------------------------------------------
------------------------------------------------------------
------------------------------------------------------------
------CATCAAGATGATGACCGTCATAGACATTCTAAC---------------CAAGAT
TATGATCACAGAAATGGTGGAGGTTATCAGCATCAGAGTCATGAA---------------
------------------------------------------------------------
------------GGACATCCACATCAGGATGACGATCGCCATAGACATTCTGGTCAAGAT
TATGATCACAGAAATGGTGGAGGTTATCAGAGTCATGAAGGA------------------
------------------------------------CATCCGCATCAAGATGATGACCGT
TATAGACATCTACAGCAAGATTATCTCCGTTATAAGCGTGAACAAAGTCCTCAGCAGTAT
GAAGATTTGAATCAGCATAGCGACATTGGGTTTGGAGACTTAACTCATCATCAATCGGGA
GACTTTGATTTTGGTCAACAGCATGTGGAAAATCTAGAATTGGAG---------------
---------------------------TCACAAAAAACTGAAGATTTGCATCAACAGACT
CAGGGGTTTGATCTTTGGGATAAGCAGTCGGGAAATTTGGAACTTGGACAACAAACTGAA
GACTTTTCACAGCAAGATCATCGTTTGGATGATTTTAGTCAACATTTG------GGAAAT
TATGAATTTGGGCGACATCTATCAGGAGATCTA---------------------------
------------------------------------------------GAACTTGGCCAA
CAAACAGAAGATTTTTCGCAACAAACTCATAAATTTGATGATTTTACCCAGCAACAAGCA
---------GGA------AAACTTGAACTTGGT---CAGCATCACTACCAAGACATGGGA
GGATTAGAATTT------------------------------------------------
---------GGTCAACAAACTGAAGATTTATCTCAACAAACTGAC---------------
------------------------------------------AAATTTGATGATTTC---
---AGTCAACATCAA---------------------------------------------
---------------------TCAAGAAAACTCGAATTT---------------------
---GGACAACATCATCAGCAACATACAGGAAGCTTGGAATTCGGTCAACAAACT------
---------GAAGATTTGTCACAACAAACTCATAAA------------------------
------------------------------------------------------------
TTCGATGATTTTAGTCCACACGCAAGT------GATCTGGAATTTGGT------------
---------------------------------------------CAACATGAGCAACAA
CAT---------------------CTAGGAGGATTA---------------GAATTGGGT
CAGCAAACTGACAAGTTT------------------------GATTTCAGTCAACATCAA
TCAGGAAAACTTGAATTTGGTCAA------------------------------CATCAT
TATCAACACTTAGGAGGAATAGATTTGGGTCAG------CAAACT---------------
------------GAAGATTTGTCACAACAAACTCATAAA---------------------
---------------------------------------------------TTTGATGAT
TTT------ACGCAGCAACAAGCA---GGAAAACTTGAATTTGGTCAGCATCATCAACAG
CATACAGGAAGCTTGGAATTC------------GGTCAACAAACTGAAGATTTTTCACAG
CAAACTCATAAACTTGATGAGTTAAGTCAACACTCA------------------------
------------------------------------------------------------
---------------------------------------GGTGACTTAGAATTTAGTCGA
CACCATCAGCAACATACAGGAAGCTTG------------GAACTAGGTCAACAA---ACG
GAAGATTTTTCTCAGGACACTCATAAATTTGATGATTTCAGTCAACACACA---GGTGAT
---CTCGAGTTTGGTCAACAACAC------------------------------------
---------------------CTAGGAGGATTAGAACTGGGT------------------
------------------------------------------------------------
------------------------------------------------------------
------------------------CAGCAAACTGAAGATTTGTCA---------------
---------------CAGCAAACTCACAAATTCGATGATTTTACTCAGCAACAAGCGGGA
------------------------AAA---CTTGAATTCGGTCAGCATCATCAGCAACAC
TCAGGAGAAATAGATTTA------------------------GGCCAACAAACAGAAGAT
TTATCTCAGCAAACTCATAAATTC------------------------------------
------------------------------------------------------------
------------------------------------------------------------
------------------------------------------------------------
------------GATGAGTTTGGTCAACACTCA---GGTGACCTA---GAATTTGGTCAA
CAACATTTAGGAGGATTAGAA---------------------------------------
TTTGGCCAACAAACGGAAGATTTA------------------------------------
------------------TCTCAGCAAACTCACAAATTTGATGAATTCACTCTACATCAA
TCA---------------------------------------------------------
------------------------------------------------------------
------------------------------------------------------------
------------------------------------------------------------
------------------------------------------------------------
------------------------------------------------GGAAATTTTGAA
TTCGGTCAAGAACACACTGGGAAATTTGAATTCGGTAAA---------------------
---------------GAGACCCAAGAAACCTCACAATTAGGGTTTGAC------------
------------------------------------------------------------
---------------------------AAACAAAACCAACAAACAACTGGCTTC------
------------------------------------------------------------
------------------------------------------------------------
---------------AGT------CCATCAACGAATTATCCTCGAGAATTTAAACCAGCT
CCCAAACCC---ACTCCGCGGTCTCAACGAATCGGC------------------------
---------------------------------------AATCCATCACGTGGCGACATT
GAATCAGTG------------------------------ACAGTTCCAGCAGATCCAGTG
GGTCCAATCGGCCCAGTGACTGTTCCAGTGAGG---------------------------
------CCGGTTAAGGGAGGCCGAAGGTTCAAGCCTCTAGGAGTACCAGCTCAATACCGA
AACGAC---------------------------GTTCCATCCGAAGGAGTCCTAAGCCTC
GAAGAACAATCTTTCCAA------------------------------------------
------------------------------------------TCTGCAGACTCCGGCAAC
CTCTGGCATCAGTCTCACCACCCAGGCGACTTGACAAGC---------------------
------------------------------------------------------------
------------------------------------------------------------
------------------------------------------------------------
------------------------------------------------------------
------------------------------------------GATTACCCTCAAGGACAG
CACTCC------------------------------------------------------
------------------------------------------------------------
------------------------------------------------------------
------------------------------------------------------------
------------------------------------------------------------
------------------------------------------------------------
------------------------------------------------------------
------------------------------------------------------------
------------------------------------------------------------
---------------------------------CAGATTGACGGAGTCACCTTCCAACCC
AGAATCCTAGAAGCCTAC---GGCGGCAAAGGTCCCTACGAAGCCGGCCACCAGCAGGAC
ATCTTCTCAGGCATCAAACCCAACCCATCAGCAACACTCGCCCCCCAATCTCACGGCAAC
GACCCCTGGGAAATT---------CGTGAAGCCTCTGAACAG------------------
------------------------------------------------------TTTTCG
TCCCATCGCATTCCATCTCTTGATACTGTA------------------------------
------CCCGAGTCAACAACTCAATCA------------CCTGAAACTACTCCAGCGCCA
GGCTTCTGGAAAAAACTAGGCAACAAAATAACAACCTCCTACGAGAAAGCCAAAGAA---
------------------AAACTCTCAGACACCTTTGGA

>XM_011065564.1_cds_XP_011063866.1_1
------------------------------------------------------------
------------------------------------------------------------
------------------------------------------------------------
------------------------------------------------------------
------------------------------------------------------------
------ATGGCGATAGGACGGATAATCGTATTATCCGCG---TTAATTGCT---CAAGCA
TTATCAGCGCCA---AGTGGCTGCATAGAAACCTGCAACTTCCTCCAA---------ACG
AATGTT---------------------CGGCAAACGTTG---GGTAGTTAT---------
------------------CAAGATCATGCGAATTTA---GTTCAAGGAACGACACATCTA
AATGAT---------------------------------------------------CAT
GATTACACCAGACCAGGAAATTGGACCGAACATAATCAGTACAACACGGACAGTGGACAT
GGCAAGGTTCACGAAGAACGAGGACAATACGTAGAAGGA---TCAAAAAGGGTACGG---
---------------------TATTATAAAAAGAAT------TTTACCTCGTCCTACGGC
ACA------GATAACGTACATGGAGTGAATGCAGCG---GAA------------TTAGGC
GAATTGAGCGGACAACACAGATATGATTCTTTACACGTGCCAAGTAATCAG---------
------------------CATCTCGATTCC---CAAAGCGCATAT---GAT---CTAGGA
CAGACA------GTCATAAAGGAGACTGGATAT---------AATAGAGTGCACAGC---
------------CAACAAACAGATTCATTGTCAACAAGACTCAATAGCAAGAGCGAGAAG
CTG------GAAGATTTTGGA---GAATATGATGGATAT------------TCG---CAG
GTGAATCAACAC---ATTCCCAGCACTAACACTCACGCGATCGAC---ACGCAGCATAAT
GTCGAAACA---------------------------GTTCCC---AATAATTGGAGCAGA
---------------------------------GCAGATTCTTACAGGACTGATGGAGGT
CGTGGACAGGTCTTCGAGGAGGAAGGTCAATACGTAACCGGA---------------CCC
AAAAAGGTCCGCTATTATCAGAAAAACTATACATCCAGCTATAGT---------------
TCGGGCGTTCCTCAA---AGCAGCGGTAGCTCAGTGAAACTGGATGAATTACACAACGAA
ATGCAAAGGAACTTGCAGAAAGATCTCGACAATTTTAGAAGGACTTTT---CAAGTCTCT
AGCACCGGCCATACTGCCTCCACCACGCACGTAGGT---------TCG------------
---ACTCAGGAAGCAGTC------GGTATCCAC------GATTTGCAG------------
------------------ACCGCCGAGAATGAT------------TATAGGCAACATTTG
---------------------------------------------------GGCTAC---
---------------------CGG------GGCGTTCCATCCACCGGA------------
---AGT---GTGCATCATTATACT---GATCAGCAGCAAAGAGAAACACTC---------
---ACCGAT---------------ATAAGGCAG------CCA------------------
------------------TATTCGTATCCTACTGCGGCCACA---------AATACGTAT
GACACG---GAGAGCCACAGAGCT------------------TATCAGAGCCACGAGACC
CACGCG---TCCCGAGTACATCCC---GTGCCTCAATCGAGT---------------CAC
TCATCTCTC------------------------GGTTAT---CTGCAAGTTCCC------
---------------------AGAGACAGTTTTCAAACGAAT------------------
TATCACAATACGCAT---------------TCGAGTGGA---------CGTCAC------
CTGGACGACACCCGTCATACG---GATGTCTTGGGCACACATCAGTCT------------
---------AAC---GTGCTTCAAAATCAGTTGCTCACTCAG------GAGAATTCCCAG
CGCGTGTAT---------------------------------------------------
------------------------AAT------CCGCAT------TCGAGTCATCCTACT
TATCCTAGCAGACATGCC---------------------------TGG---AGCTCTTCC
---AGTCAC---GGGGGAAGCGTAGCTCCAGAGCGGACC---------ATCGCGGATCAT
TCTAGACACAGT---------GTTGGTCACGCGGAAAGAGCGCATTACGATCGGGACGCA
TACAAC---GAGCATCATGGACGTTATCAT---ACCGCT---CAGGGATACGAGTCTCGT
GCGCGTACTAGCGGAAGCAGTTATGATTCT---GGGTATAGA---GCAAACTCGGCGCAA
CTCGTCGCCGGA------TCGCTGGACTTG---------------------------GGC
CACGCAGCGCATGGC---GCCGATTGTACCGAGGAG------ACTCATCAGCAATAT---
------CAACACGAAACCAGATATCATAGGAAATACAAGCGAGACGCT---TAT------
CATGGCAACGCTCAGGAG------------------------CACCAAGCAGTT------
---------------------------------------------------------GAA
AAC------------------------------------GAGGATTTCACGCAGCAAAAT
CAG---------GAG---TTCGGTCAAGAGTCGCAACAATTAAAAGATTTGACACAGCAG
AGTGAACAATTTACACAGCAGACACAAGGATCCGATGATTTTACGCAACAAACGAGTGGT
AAGCTTGAACTCGGCCAGCAAACTATTGATAATCAGCACTTGGATGATTCAAAGCAGCAA
AGTGAACAATTCACACAACAGACGGAAGCTCAACTTGAATTTGGCCAGCAGACTGTCAAT
AATCCGCATTTAGAAGACTTAACGCAGCAGAGTGAACAATTCACGCAGCAGACACAAGGA
TCC---GATGATTTTACGCAACAAACGAGTGGTAAGCTTGAACTCGGCCAGCAAACTGTT
GATAATCAGCACTTGGACGATTTAAAGCAGCAAAGT------------------GAACAA
TTCACACAACAGACGGAAGGTCAACTTGAATTTGGCCAGCAAACTGTC------------
------------------------------------------------------------
------------AATAATCCGCATTTAGAAAATTTAACGCAACAGAGT------------
---------GAA---------CAATTCACGCAGCAGACACAA------------------
AGATCCAATGATTTT---------------ACGCAACAAACGAGTGGCAAGCTTGAATTT
GGCCAGCAAACTGTTGATAATCAGCGTTTG---------------------GATAAT---
---------------TTGAAGCAG---CAAAGCGAACAGTTCACGCAACAGACGGAAGGT
CAACTTGAATTTGGCCAGCAAACTGTCAATAAT------CCGCAT---------------
---------------------------TTAGAAAATTTAACG---CAG------------
---------------------------------------------------CAGAACGAA
CAATTTACACAAGAGATACAAGGGCATGATCATCTCACGCAACAAACGAGT---GGTAAG
CTTGAACTCGGACAACAAACCATTGATAGTCAA---------------------------
---------------------------------------CAT---------TTAACACAG
CAAAGTGAACAA------------------------------CTTACGCAGCAAACGGAG
---------GGA------CAGCTTGAATTTGGC---CAACAAACTGTCGATAATCCG---
CATTTAAAAGATTTA---------------------------------------------
---------ACACAGCAGAACGAACAGTTTACACAACAGACACAA---------------
------------------------------------------AGACTTGATCATTTC---
---ACG---CAAACG---------------------------------------------
---------------------AGTGGTAAGCTTGAATTC---------------------
---GGCCAGCAAACC------------------------------GTCGATAATCAT---
CATTTG---GATGATTTAACACAACAAAGTGAACAA------------------------
------------------------------------------------------------
---------TTCACGCAGCAAACGGAG---GGTCAACTTGAGTTTGGC------------
---------------------------------------------CAGCAGACT------
------------------------GTCGATAACCCA---CACTTAAAA---GATTTAACG
CAA------CAAGACTCC---------------------GACGGTTTTAGTCAACAAACG
AGTGGTAAACTTGAATATGGCCAACAA---ATC---------------------AGCAAT
AATCAGCATTTGGAAGATTTAATGCAG------------CAGAAT---------------
------------CAACAGTTT---------ACACAAGGA---------------------
---------------------------------------------------TCTGATGAT
TTC------ACGCAACAGACGAGT---GGTAAAATTATATTTGGACAGCAAGCTAATGAC
---------------------------------ACTCAACAATTAGAGCAATTTACACAG
CGAACAGCAAGATCAGAT---------------AGTTTAACCCAACAA------------
ATTCAACTA---------------------------------------------------
---------------------------------------GGTAAACATGAATTCGGA---
------CAGCAA---ATTAATAATCAA---CACCTAGAAGATCCGTTACGACAA---AGT
GAACAGTTTGCA---CAGACACTGAGATCGGATGATTTTACACAACAATCTGTTGGTAAA
---CTGGAATTCGGTCAACAAACG------------------------------------
---------------------CAATCAATAAATAAACCTGCC------------------
------------------------------------------------------------
------------------------------------AAGCCAAAAAGTCAACGCTTGGAG
GAATTCAAT---------------GAGCAAAATCAAGATTTCACT---------------
---------------CAACAGACGGGAGGATTTGATGATTTTACGCAACAA---ATAGGA
------------------------CAC---CTAGAATTTGGA---CAACTGCAACAA---
---------------CCAAAAGACAGC---------------AACCATCATTTGGAAGAT
TTCGCTCAACAG---AATGAA---------------------------------------
------------------------------------------------------------
------------------------------------------------------------
------------------------------------------------------------
------------GAC---CTAACTCAACAGACT---GGAGGATTCGATGATTTCTCACAA
CAAACAGCAGGACATTTG------------------------------------------
TATGGACAACAAAGAGAACAACAGCAGAGACCTAGTTGGCCGGGACATAATACACAACAC
TTGAAACATTATTCA---CAACAAAATGATTGGAATACAGACGATCTTTCGCAACAATCG
CGC---------------------------------------------------------
------------------------------------------------------------
------------------------------------------------------------
------------------------------------------------------------
------------------------------------------------------------
------------------------------------------------CAATATTCAGCT
TAT------AACAAAAATAATAAACAACTCGAATGGCAA---------------TTA---
------------------GAACAA------------ACAAATTTCGAA------------
------------------------------------------------------------
---------------------------CGAGATTTTCTTCAACAAACCGATCAA------
------------------------------------GAT---------------------
------------------------------------------------------------
---------------CAA------ATAACAACTAAT---GTAAAACCA---GCACCAAAA
CCAAAACCA---AGACCACGATATCAAAAACACGAT------------------------
---------------TCCATTCCGCCA------------CGTACAGATAGAACAGATACA
ATTATTGATGAC---------GTTTTTAAA---------CCAGTTGAGGTAAACCCGGAG
CCTGATATAGAC------------AACTTCCGTGGAAGA---------------------
------ATTATCGAATCTGGCAGTCGCGCAACA---------TATCCTGAATCCAATCAT
CATACA------TCGACGATATTGTAC---TCGACTCAAGGAAGCAACGCATTTCACAAT
CAAAGGGAAAATATAGATCGT------------------------TTACATTGGGTGCAT
---------------------------AACTCAAAT------GATGCTACAGTAGGTTTG
CAGTGGCATTATACTTATCATCCAAGTGACTTAACTAAC---GTTGAAGGT---------
------------------------------------------------------------
TCACATGACAATTAT---------------------------------------------
TATCCCCGTCATAACGTTAACTCG---------ATGTCACAGCAAACAGAAGATACA---
CAACAACAATTTAAACCAATT---------------------------------------
---------------------------------GAT------TTTCATCAACAAGAAACA
CAAGAC------AAGGACAGATTAGAAAATAAGCATCAAAATTCGTACATTTCTCAA---
TCA---------TCGGAACATGATGAATATAATCAACAATCA---GAATCTCAACAAAGT
GAAACGTTC---CGCTTTGACGATCAATTTAAT---------------------------
------------------------------------------CAAGATTCTGAACAAACC
GCG---AGAGTTATTCCA------------------------------------------
------------------------------------------------------------
------------------------------------------------------------
------------------------------------------------------------
------------TTGCAACGCAACGAA---AAGACTCAGTTGATTCTAGAACAAGAGAAA
CGGTCGGTGTCGACTACTGAA------------CAAACAGAAAAT---AAACCAGAGTCA
CGAATCTTGCAAGCGTAT---GGCGGA---GGGCCATAT---GCATCGCGTAGTGATGAT
TTTTATATCAGAATTAGACCGAATCCCAGTGCTACCTTACCACCC---ATTGATGGTGAT
GATTCATGGGATATC---------AGAGAAAAACCAAGAGAA------GCAATAATACCA
CGA---------TCTACA------GTGCATAATACACAAGAA---------TATATA---
---ACTACAACAGAAGTGGCAGAAACAACA------------------------------
------ACAGAGATAACGCAG---ACG------------ACAATCCAG---------CCA
TCGTTTTGGAGCAGAGTTGGTCATAAAATAACTAGTACATACGACAAGGCCAAGGAA---
------------------AAAGCTAAGGAGATCTTTGGC

>XM_011154175.2_cds_XP_011152477.1_1
------------------------------------------------------------
------------------------------------------------------------
------------------------------------------------------------
------------------------------------------------------------
------------------------------------------------------------
---ATGATGGCGTTAGGGCGAATAATCGTCTTATCCGTG---TTATTTGCT---CAAGCG
TTATCCGCGCCG---AGTGGCTGCATAGAGTCCTGTAACTTTTATCAG---------TCA
TCCTACCAA---------------AGTCGCCAAACGTCC---GGTAGTCAC---------
------------------CAAGATCATGCTGCTTTA---ATTCAAGGAGCTACCAATTTG
AATGAG---------------------------------------------------TAC
GATTACACCAGACCAGGCAATTGGACCGAACACAATCAGTACAACACAGACAATGGGCAC
GGCAAAGTCTATGAAGAACGAGGCCAATATGAAGATAGT---TCGAAGAAGACGCGT---
---------------------TATTACAAGAAGAAC------TTCACCTCGTCTTACAGT
ACG------AGTAACACAGGCAATGCAGACGCGACG---GGA------------TTGGAT
CAATTAACCGGTCATCGAGTATACGACACGGTGCACATTCCAAGTAACCAA---------
------------------CATCTCGATTCC---CTAAGCGCATAC---GATCAGGTAGGA
GCAACG---TCGGTCACGAAAGAAAGCGGATAC---------AGCAAAGTGCACAGT---
------------CAACAGACGCAGTCGTCATCG---AGAACTGACAGCCAGAGCGAACGG
CTG------GAGGACTTTGGA---GAATACAGCGACCAC------------TCG---CAG
GTGAATCAACGTGTCCACGGTGGCGGAAGCAGCCAATCGAGTGAC---ACTAGTTACCAT
GCGGAGACG---------------------------CTACCG---CAAAATTGGAGCAGA
---------------------------------GTGGACTCCTACAGGACCGACGGAGGT
CGCGGACGCGTCTTCGAAGAGGAAGGTCAATATACGACCGGT---------------CCC
AAGAAGGTCCGTTACTATAAGAAGAACTACACCTCTAGCTACAGTACA------------
TCCAGTGTTCCTCAG---GATAGCATCGGCTCGGCGACGGTGCAAGACTTGCACCACGAA
TTACAGCAGAACTTGCACAAGCAGCTCGACGACTTCAGAAGAGAGTTTCACCAGACGTCC
AAAGTCGATCACGTGGCCTCCACTGCGCACATAGGC---------TCT---GCTCAGAGT
CTCACACAAGAAACGGTC------GGCTTCCACAACGACGATCTGCAA------------
------------------ACCGCCGAAAGTGAC---------ACGTACAGACAACAATTG
---------------------------------------------------ACTCAG---
---------------------CAT------CGCGTCCCGTCCACCGGA------------
---ATC---ATACCTCATTACACC---GATCAACAGCAGAGAGAAACATTCGCAGGTGAA
CGCACTGAT---------------ATTAGGCAACATACACCA------------------
------------------TACACGTATCCCTCCGCAGCCGGG---------GGTACTTAC
GGTACA---GAGCATCAAAGAACT------------------TACCAAAGTCACGAGACC
TACGTA---TCTCGAGCGAATCCC---ACGACTCAACCGATT---------------CAT
TTATCTCACTTG------GCTCCAGAGTCCTCTGGTTAC---ATCCAGAGACCT------
---------------GTTATCAGAGACGGCTATCAATCGAAC------------------
TTGCATAACATGCAC---------------TCCATGGGA---------CATCACGCG---
ATCGACGACATTCAGCGCACGAGCCATCACTCTGGCATCCATCAGTCC------------
---------AGA---ATGACGGAAAACCAGCTACTTGCG---------GAAAACTCCCAA
CGTGTACAC---------------------------------------------------
------------------------CAC------CCGAGC------------CAAGATTCC
------AGCAGACGAGGTCAGTCAACGCACTAC---GAAGAACATTGG---AGTTCCTCC
---AGCCGCACCGGTGGAAACCCATATCCGAATCCTAGT---------------------
ACAACTTACGGT---------GCCGGTCACGCAGACAGGGTACATTACGATAGAGACGCG
TATAAC---GAATACTTGAACCGTCATCATAACGCGGCG---CAAGGATACAATTCTCAT
GCGCACACCAGCGGCAACACTTACAATTCT---GCCTACAGA---ACGAGCTCAGGACAA
TCGGTCACCGGC------TCCTTGGACTTG---------------------------GGT
CATACGGCGCAGGGCGCAGCCGACTGTACCGAAGAG------ACC---CAGCAGTAT---
------CAGCAAGAGACTAGGTATCATAGGAAATACAAGCGAGACGAC---CACCACGGT
TTCGTGGATGAGCATCAA------------------------CGTCAAACTGCT------
---------------------------------------------------------GAG
CAC------------------------------------GAGGACCTCACGCAGCAGTAT
CAG---------GAG---TTCGGCCAAGAATCGCAGCAG---------------------
------------------------------------------------------------
------------------------------------------------------------
------------------------------------------------------------
------------------------------------------------------------
------------TTGCAAGGCTTAACGCAACAGTTACAAGAATTCGAACAACAAACTGCT
GGTAATCAGCACCTAGATGATTTGACACAACAGACAACAGGATCG---------GACGAC
TTTACTCAACAGACGAGTGGTAAACTTGAATTCGGACAAGGTTCTGCG------------
------------------------------------------------------------
------------GATGGTCAGCAGGTGGAGGATCTGACGCAGCAAACG------------
---------AGT------------------------------------------------
------------------------------------------------GGACTTGAATTC
GGACAACATACTGTTGGTAATCAGCACCTA---------------------GATGAT---
------TTGACACAACAGACAACA---GGATCGGACGACTTTAGTCAACAGACGAGTGGT
AAACTTGAATTCGGACAAGGTTCTGCGGATGGT------CAGCAG---------------
---------------------------GTGGAGGATCTGACGCAGCAA------------
---------ACGAGTGGACTTGAATTCGGACAACATACTGTTGGTAATCAGCACCTAGAT
GATTTGACACAACAGACAACACGATCGGACGACTTTAGTCAACAGATGAGT---GGTAAA
CTTGAATTCGGGCAAGGTTCTATGGATGGTCAGCAGCTGGAGGATCTGACGCAGCAAATG
AGTGGGCTTGAATTCGGGCAACATACTGTTGGTAATCAGCACTTGGATGATTTGACACAA
CAGACAACAGGA---------------------TCAGACGACTTTACTCAACAGACAAGT
---------GGT------AAACTTGAATTCGGG---CAAGGTTCTATGGATGGTCAG---
CAGCTGGAGGATCTGACGCAACAAAACGAACGAATCGGTAAGCTCAAGTATGAACAACAG
ATTGATGACACTCAGCAACTGGAACGATCATCACAACGGATAGAA---------------
------------------------------------------AGATCCAAAGATATA---
---ATGCAACAAACA---------------------------------------------
---------------------AGTGGTAAACTTGAGTTT---------------------
---GGACAACAAACT------------------------------ATTGGTAGTCAG---
CACTTG---GAAGATTTAAAGCAACAAAATGAACAA------------TTTACGCAACAA
ATA---------------------------------------------------------
GAAGATGGCTTCTCACAACAAACCAGT---GATAAACTTATATTCGGA------------
---------------------------------------------CAGAATCCT------
------------------------GTTGGTAATCAA---CATTTTGAA---GATTTAACG
CAACAAACTGAACCATTCGGACAACAGGCAACAGGGTCCGATGATTTCACACAGCAAACA
AGTGGTAAACTTGAATTTAGTCAACATGTGCAACCGGTAGACAAATTGAACAATCCGCAA
AATCAATATTTGGAGGAATTTAGTCAT------------CAGAAA---------------
---------------GATTTCACTCAACAAACAGAAGGA---------------------
---------------------------------------------------AATGATGAA
TTC------ACGCAACAGATGATG---GGAAATCTAGAATTTGACCAGACGCAGCAATCA
CACAGGTCT------CAAAATTTGGAAGACTTCACTCAACAGAATGAAGATTTGATT---
------GGAGAATTTCGT---------------GATTCCACGCAGCAG------------
ACAATG------------------------------------------------------
---------------------------------------GGACATTTAGAGTTTGGGCAA
AGGACGCAGCAGCCGCACAAGTCTCAA---AATTTAGAAGACTTCACTCAACAG---AAT
GAAGATTTGGCCCACCAAATTGGAGGATTTCGTGATTCCCCGCAGCAGACAATGGGACAT
---TTAGAGTTTGGGCAACAGACG------------------------------------
---------------------CAGCAGCCGCACAAGTCTCAAAATTTAGAAGACTTCACT
CAACAGAATGAAGACTTTACTCATCAGATTGGAGGATTCCATGATTCCACGCAGCAGACA
ATGGGACATCTAGAATTTGGGCAACAGACGCTGCAGCCGCACGAGTCTCAAAATTTGGAG
GACCTCACT---------------CAACAGAATGAAGATTTTACT---------------
---------------CAAAAAGTTGGAGGATTTCACGATTTTACGCAGCAGACAATGGGA
------------------------AAT---CTAGAATTTGGA---CAACAAACACAGTCA
CACAGATCT---------------GGA---------------AGTCAGCATTTAGATGAT
TTCACTCAACAG---AATAAA---------------------------------------
------------------------------------------------------------
------------------------------------------------------------
------------------------------------------------------------
------------GAT---TTAACCCAGCAAATT---AGTGGATTTGATGATTTCACGCAA
CAAACAACAAGACATGTAGAA---------------------------------------
CATGGACAACAATGG------------AAAGCAGATAGATCGAGATACGATGACCAATAC
TCAGGACATCCTTCG---CAGCAAAATGGATGGGAC------------------------
------------------------------------------------------------
------------------------------------------------------------
------------------------------------------------------------
------------------------------------------------------------
------------------------------------------------------------
------------------------------------------------------------
---------------------AAAGAATCTGAGTGGCAG---------------TTA---
------------------GGACAAATGTCACAGAAGACTGATTTTGAT------------
------------------------------------------------------------
---------------------------CAAGGTTTTGATCAAGGTTTTACTCAG------
------------------------------------GACGAT------------------
------------------------------------------------------------
---------------GAG------TTACAATCAAGA------AGACCA---GCACCAAAA
CCGAAATCG---AGACAGAGA---------CACAAT------------------------
---------------TCAAATCCATCA------------CAT---------GTAGATACA
AACATTGATGAT---------GTTCTTAAA---------CCAATTGAGATAAATCCAGAG
ATTGATATAAAT------------GAT---AAAGGCAGAAGTAGAGAAGAAAACAGAGGT
AGAGAAACTATCCAATATAGTAGTCATGCAACA---------TATCCTAAATTCAATTAT
CAAAGT------TCAAGAATTGAAGATTTGCGGAGCCAAGGAAGGAATGGATTTGATAAT
GAAAAAGAAAACATAGATCGC------------------------TTACATTGGGTACAT
---------------------------AAATCAAAT------GATGCTACAGTGGGTTTA
CAATGGCATTACACTTATCATCCAAGTGACCTAACTAAT---GTTGAAAGT---------
------------------------------------------------------------
CCACATAATACTTAT---------------------------------------------
TATCCTGAATATAAT------TCC---------ATGTCGCAACAAACA------------
GAACAGCAGCAAAAACCAGTT---------------------------------------
---------------------------------GAC------TTTAGCCAACAAGAAACA
CAAGGC------AAGCATACATTTGAAACGTCC---------------------------
------------------------------------------------------------
------------CTTTTTGATAATCAATTTGAT---------------------------
------------------------------------------CAAAATTCTGAATATACG
GCCTCAAGAGTAATCCCA------------------------------------------
------------------------------------------------------------
------------------------------------------------------------
------------------------------------------------------------
------------CTGCAACACAGTCAA---ATATCGCAACAGACAACACAATTAGATAAA
CAATCAAATCAAGAGCCAGGA------------AAGGTAGAACCT---AAATTGGAACCA
CGGATTTTAGAAGTATAT---GGTGGA---GGACCATATGATGGGTCACATAGTGATGAT
ATCTATAGAAGAGTTACACCAAATCCCAGTGCAACCTTGCCTCCC---ATATATGGTGAA
GAAGCATGGGATATC---------AGGGAAAAACCTAGAGAAAAG---GAAATAATACCT
TGGTTAGTAGCTAATACATTATCCTCAGTAAACAAACCAGAAATAGATAAAGTTGAGGAT
ATGAGTACAACAAAAATGATAGATACTACA------------------------------
------ACGCAAATAATAGAGATTACA------------ACAAAAGAAGAAGCTACGCCA
TCTTTTTGGGCCAGAGTTGGCAATAAAATAACTAATACATATGACAAAGCCAAAGAA---
------------------AAGGCTAGAGAATTCTTTGGT

>XM_011170927.1_cds_XP_011169229.1_1
------------------------------------------------------------
------------------------------------------------------------
------------------------------------------------------------
------------------------------------------------------------
------------------------------------------------------------
------ATGGCGATAGGACGGATAATCGTCTTATCTGCA---CTAGTTGCT---CAAGCA
TTATCAGCACCA---AGTGGCTGTATAGAATCCTGCAACTTTCTTCAA---------ACA
AGCATT---------------------CACCAAACGTCG---AGCGGTTAT---------
------------------CAAAATCATGCGAATTTA---GTTCAAGGAAAAACGAATCTA
AATGAT---------------------------------------------------CAC
GATTACGCCAGACCAGGAAACTGGACCGAACATAATCAGTACCATACAGATGGTGGGCAT
GGCAAGGTTCACGAAGAACGAGGACAATATGTAGAGGGA---TCGAAAAGGGTGAGG---
---------------------TATTACAAAAAGAAT------TTTACCGCGTCTTACGGC
ACT------GGTAACGTAAACGAAATGGACTTGGGA---ACG------------GCATCA
AGC------GGCCAACACAGGTACGATTCGATACACGCACCAAGTAATCAG---------
------------------TATATCGATTCC---CAAAGCGCGTAC---GGC---TTAGGA
CAGTCA------GTTATAAAGGAAACCGGGTAC---------AATAGAATGCACAGC---
------------CAACAGACACAATCATTGTCATCAAGAATCGACAGTAAGAGCGAGAGA
CTG------GAAGATTTTGGG---GAATACGACAGACAT------------TCG---CAA
GTGAGTCAGCAC---GTTCCCAGCATCGACACTCAAACGATCGAC---ACGCAGCATCAT
ATCGACACT------------------------------CCT---GATAATTGGAACAAA
---------------------------------GTAAACTCTTATAACACCGACGGAGGA
CGTGGACATGTCTTCGAGGAAGAAGGACAATATGTAACCGGG---------------CCT
AAAAAGATTCGCTATTACAAAAAAAATTACACCTCTAGTTACAGC---------------
TCTAGCATTCCTCAA---AGTAGTATTCCCTCGGTGACC------GAATTACACAACGAA
CTGCAAAGAAATTTGCAAAAAGACCTTAACAGCATTAGAAACGACTTGCACCAAATCTCT
AGTACCGGACACACCGCCGCTACCACGCATGTAGGT---------TCG---ACGTTAGGC
TTGACTCAAGAAGCAGTC------GGTTTCCAC------GATCTGCAA------------
------------------ACCGCCGAGAGCGAC---------AGTTATAGGCAACATTCG
---------------------------------------------------GGTTAC---
---------------------CGA------GGTGTCCCGTCCACTGGA------------
---AAT---GTTCATCATTATACT---GATCAACAGCAGAGAGAAACGCTC---------
---ACCGAT---------------GTAAGGCATCAATTGCCA------------------
------------------TATACATATCCTTCTGCGGCCACA---------AATACATAT
GGCACG---GAAAGCCACAGAACT------------------TATCAGAGCCACGAGACC
------------CGAGTACTTCCT---GTGTCTCAATCAAGT---------------CAC
TTATCTTCC------------------------AGTTAC---GTGCAGGTTCCC------
---------------------ACTGGTAATTACCAGACAAGC------------------
TACCACAATACCCAT---------------TCGAGTGGA---------CATCAT------
CTGGACGAGACCCGTCGTGCG---GAGGTTTTGGGTACACATCAATCT------------
---------AGC---GTGCTTCAAAATCAGTTGCTTACC------------GACTCCCAG
CGCGTATAC---------------------------------------------------
------------------------AAC------CCACAT------TCGAGTCACGTCACT
TATCCCAATGGACATGGAGAAACGAGACGCTAT---GAGGAGCACTGG---AGATCCACC
---AGTCACACCGGAGGGAACGTAGCTCCCGAGCGAACT---------ATCGCGGATCAC
GCCGGGTATCATGAT------GTTGCTCACACTGAAAGAGCGCATTATGATCGGGATGCG
TACAAC---GAACATGGTTCACGCTACCAT---ACAGCC---CAGGGATACGAGTCCCGT
GCGCGTACTAGCGGCAGCAGTTATGATTCT---GCTTACAGA---GCGAGCTCAGGGCAA
CTCGTCACCGGA------TCACTAGATTTA---------------------------GGT
CACGCATCGCACGGT---GCCGACTGTACTGAGGAA------ACTCATCAGCAATAT---
------CAACACGAAACCAGA---CACAGAAAGTATAAACGAGACGAT---CAA------
CAC------GTGCAGCAA------------------------CACCAAACAATC------
---------------------------------------------------------GAC
AAC------------------------------------AAACATTTCACGCAGCAAAAT
CAG---------GAG---TTTGGTCAAGAG------------------------------
------------------------------------------------------------
------------------------------------------------------------
------------------------------------------------------------
------------------------------------------------------------
------------------------------------------------------------
------------ATGGAAGATTTGACGCAGCAGAGC------------------GAACAA
TTTACACAGCAAACTGAAGGATCCGATGATTTCACGCAACAAACG---------------
------------------------------------------------------------
------------------------------------------------------------
------------------------------------------------------------
---------------------------------------------GGTAAGCTTGAATTC
GGCCAGCAAACC---GATGATCAGCATTTG---------------------GATGAT---
---------------TTAACACAG---CACAGTGAACAATTAACGCAGCAAACGGAGGGT
CAGTTTGAATTTGGTCAGCAAACTGTCAATAAT------CCGCAC---------------
------------------------------------------------------------
------------------------------------------------------------
------------------------------------------------------------
------------------------------------------------------------
------------------------------------------TTAGAAGATTTAACGCAG
CAAACACAAGAA------------------------ACCGGTCTCTCACAACAACTGAGT
---------GGT------AAACTTGAATTCGGT---CAGCAAACCGTTGGTAGTCAA---
CATTTGGACGACTTA---------------------------------------------
---------ACACAGCAGAGCGAACAATTTACACAGCAGACACAA---------------
------------------------------------------GGATCTGATGATTTC---
---ACGCAACAAACA---------------------------------------------
------------------------GGTAAGCTTGAATTC---------------------
---GGCCAGCAAACC---------------------------------GATGATCAG---
CATTTG---GATGATTTAACACAGCACAGTGAACAA------------------------
------------------------------------------------------------
---------TTAACGCAGCAGACGGAG---GGTCAGTTTGAATTTGGT------------
---------------------------------------------CAGCAAACT------
------------------------GTCAATAACCCA---CACTCAGAA---GATTTAACG
CAGCAAACACAAGAAATC---------------------GAT---CTTTCACAACAACTA
AATGGTAAACTTGAACATAGTCAGCAAAGCATT---------------------GAT---
AATCAACATTTTGAGGATTTGATGCAA------------CAAAAT---------------
------------GAACAATTAATGCAGCAGACACAAGGA---------------------
---------------------------------------------------CATAATGAT
TTC------TCACAACAGACAAGT---GGTAAATTAGAATTTGGGCAACAAACTGGTAAC
---------------------------------ACTCAACAATTAGAGCAATTTGCACAG
CGTACAACAAGATCGGAT---------------GATCTAACGAAACAA------------
ACTCAACTAGATAAACATGAATTTAAACAGCACATTACTGACAATAAACATTTAGATGAT
TTAACACAA---------CAGTTTTCACAGCAGACAGAGGGTCAACTTGAATTTGGA---
------CAGCAAATTGTTGGTAATCAG---CATTCAGAACACTCGACACGGCAA---AAT
GAACAATATACGCAGCAAACAGTAGGATCAAACGATTTTACACAACAATCTATTGGAAAA
---CCGGAATTCGGTCAACAAATG------------------------------------
---------------------CAATCGGTAAATAAACTTGAC------------------
------------------------------------------------------------
------------------------------------AACCCAAAAAGTCAACGTCTAGAA
GAATTCAAT---------------GAGCAAAATAAAGATTTCACT---------------
---------------CAACAGACAGGAGAATTTAATGAATTTACGCAACAAACAATGGGA
------------------------CAC---CTAGAATTTGGA------------CAACCG
CACAAATCTGATAAACCAAAAGTCGAC---------------AACCATCATTTAAAAGAC
TTAACT---CAG---AATGAA---------------------------------------
------------------------------------------------------------
------------------------------------------------------------
------------------------------------------------------------
------------GAT---TTGAGTCAACAAGTT---GGGGGATTCGATGATTTCTCACAA
CAAACCGCAGGACACTTGGAG---------------------------------------
TTTGGACAACAAAGAGAACAGCAAAAA---CCTAGTCGACCGGGACATAATTCTCAACGT
TTAGAACATTATTCT---CAACGAAATGAGTGGGATACGGACAATCTTTCACAACAAACG
ACAGGACATTTGGAGTTTGGACAACAAAGAGAACAGCAAAAACCTAGTCGACCGGGACAT
GATTCTCAACGTTTAGAACATTATTCTCAACAAAATGAGTGGGATACAGACAATCTTTCA
CAACAAACGGCAGGACACTTGGAGTTTGGACAACAAAGAGAACAGCAAAAACCTAGCTCA
TCGGGACATTATTCTCAACAAAATGAGTGGGATACAGACAATCTTTCACAACAAACGGCA
GGACACTTGGAATTTGGACAACAAAGAGAACAGCAAAGACCTAGTTCATCGGGACATTAT
TCTCAACAAAATAAGTGGTATAGAGACAATCTTTCACAACAATTGCGTCAATATCCATCT
TAC---AACAATCAAAATACCGAACAATCCGAATGGCAA---------------TTA---
------------------GGACAAATGTCACAACAAACAAACGTTGAT------------
------------------------------------------------------------
---------------------------CAAGATTTTACTCAACAAGTCGATCAA------
------------------------------------GAC---------------------
------------------------------------------------------------
---------------CGA------CCAGCAATTGGA---ATAAAACCA---GCACCAAAA
CCAAAACTA---AGGCCACGATATCAGAAACATGAT------------------------
---------------CTCATTCCATCA------------CATACAGATGGAACAGATACA
AATGTTGGTGAC---------GTTTTTAAA---------CCAGTTGAGGTAAATCCGGAG
GCTGATATAGAT------------AACTTTCGCGGCAGA---------------------
------CTTATCGAATCTGGTAGTCGCGCAACA---------TATCCTGAATCCAAT---
CATCAG------ACAAATGTTTTATTC------ACA---GGAAGCAGTGCATTTGACAAC
CAAAGACGAAATATAGATAGC------------------------TTACATGGGGTGCAC
---------------------------AACTCAAAT------GATGCAACAGTAGGCTTG
CAATGGCATTATACTTATCATCCAAGTGACTTAACTAAC---GTTGAAGGC---------
------------------------------------------------------------
TCACATGATAATTAT---------------------------------------------
TATCCTCGTCATAACGTTGACTCA---------ATGTCACAACAAAAAGAAGATGTA---
CAGCAGCAGTCCAAACCATTT---------------------------------------
---------------------------------GAC------TTTAACCAACAAGAAACA
CAACAT------AAGGATACATTAGAAGACGGGCATCAAACTTCTCAA------------
TCA---------TCACAACATGACAAATATGATCAACAGTCGGGATCGCTCCAACAAACT
GAAACATCC---CACTTTGACAATCAATTTAAT---------------------------
------------------------------------------CAAGAATCTGATCAAACC
GCGTCAAGAGTAATTCCA------------------------------------------
------------------------------------------------------------
------------------------------------------------------------
------------------------------------------------------------
------------CTACAACAAAATGCC---------CAGCTGACATCAGAACAAGAGAAA
CGATCGACGTCAAATACAGAG------------CAAACAGGAGAT---AAAATAGAGCCG
CGAATCTTGCAAGCATTC---GGTGGG---GGACCATATGATGCATCGCATACTGATGAT
TTCTATACTAGAGTTAGGCCGAATCCCAGTGCTACTTTGCTACCC---TTGGGTGGTGAA
GATCCATGGGATATC---------AGAGAAAAACCGAAGGAT------GTAATTATACAG
------------CCCACA------ATACGCAATACACCACAA---------ATTGTA---
---ACTACAACAGAAGCGGCAGAAATTACA------------------------------
------ACACAGACAATAGGA---ACA------------ACAACCCAG---------TCA
TCCTTCTGGGGCAGAGTTGGTCATAAAATAACCAACGCGTACGACAAGGCTAAAGAA---
------------------AAAGCCAAGGAGATCTTTGGC

>XM_011170929.1_cds_XP_011169231.1_1
------------------------------------------------------------
------------------------------------------------------------
------------------------------------------------------------
------------------------------------------------------------
------------------------------------------------------------
------ATGGCGATAGGACGGATAATCGTCTTATCTGCA---CTAGTTGCT---CAAGCA
TTATCAGCACCA---AGTGGCTGTATAGAATCCTGCAACTTTCTTCAA---------ACA
AGCATT---------------------CACCAAACGTCG---AGCGGTTAT---------
------------------CAAAATCATGCGAATTTA---GTTCAAGGAAAAACGAATCTA
AATGAT---------------------------------------------------CAC
GATTACGCCAGACCAGGAAACTGGACCGAACATAATCAGTACCATACAGATGGTGGGCAT
GGCAAGGTTCACGAAGAACGAGGACAATATGTAGAGGGA---TCGAAAAGGGTGAGG---
---------------------TATTACAAAAAGAAT------TTTACCGCGTCTTACGGC
ACT------GGTAACGTAAACGAAATGGACTTGGGA---ACG------------GCATCA
AGC------GGCCAACACAGGTACGATTCGATACACGCACCAAGTAATCAG---------
------------------TATATCGATTCC---CAAAGCGCGTAC---GGC---TTAGGA
CAGTCA------GTTATAAAGGAAACCGGGTAC---------AATAGAATGCACAGC---
------------CAACAGACACAATCATTGTCATCAAGAATCGACAGTAAGAGCGAGAGA
CTG------GAAGATTTTGGG---GAATACGACAGACAT------------TCG---CAA
GTGAGTCAGCAC---GTTCCCAGCATCGACACTCAAACGATCGAC---ACGCAGCATCAT
ATCGACACT------------------------------CCT---GATAATTGGAACAAA
---------------------------------GTAAACTCTTATAACACCGACGGAGGA
CGTGGACATGTCTTCGAGGAAGAAGGACAATATGTAACCGGG---------------CCT
AAAAAGATTCGCTATTACAAAAAAAATTACACCTCTAGTTACAGC---------------
TCTAGCATTCCTCAA---AGTAGTATTCCCTCGGTGACC------GAATTACACAACGAA
CTGCAAAGAAATTTGCAAAAAGACCTTAACAGCATTAGAAACGACTTGCACCAAATCTCT
AGTACCGGACACACCGCCGCTACCACGCATGTAGGT---------TCG---ACGTTAGGC
TTGACTCAAGAAGCAGTC------GGTTTCCAC------GATCTGCAA------------
------------------ACCGCCGAGAGCGAC---------AGTTATAGGCAACATTCG
---------------------------------------------------GGTTAC---
---------------------CGA------GGTGTCCCGTCCACTGGA------------
---AAT---GTTCATCATTATACT---GATCAACAGCAGAGAGAAACGCTC---------
---ACCGAT---------------GTAAGGCATCAATTGCCA------------------
------------------TATACATATCCTTCTGCGGCCACA---------AATACATAT
GGCACG---GAAAGCCACAGAACT------------------TATCAGAGCCACGAGACC
------------CGAGTACTTCCT---GTGTCTCAATCAAGT---------------CAC
TTATCTTCC------------------------AGTTAC---GTGCAGGTTCCC------
---------------------ACTGGTAATTACCAGACAAGC------------------
TACCACAATACCCAT---------------TCGAGTGGA---------CATCAT------
CTGGACGAGACCCGTCGTGCG---GAGGTTTTGGGTACACATCAATCT------------
---------AGC---GTGCTTCAAAATCAGTTGCTTACC------------GACTCCCAG
CGCGTATAC---------------------------------------------------
------------------------AAC------CCACAT------TCGAGTCACGTCACT
TATCCCAATGGACATGGAGAAACGAGACGCTAT---GAGGAGCACTGG---AGATCCACC
---AGTCACACCGGAGGGAACGTAGCTCCCGAGCGAACT---------ATCGCGGATCAC
GCCGGGTATCATGAT------GTTGCTCACACTGAAAGAGCGCATTATGATCGGGATGCG
TACAAC---GAACATGGTTCACGCTACCAT---ACAGCC---CAGGGATACGAGTCCCGT
GCGCGTACTAGCGGCAGCAGTTATGATTCT---GCTTACAGA---GCGAGCTCAGGGCAA
CTCGTCACCGGA------TCACTAGATTTA---------------------------GGT
CACGCATCGCACGGT---GCCGACTGTACTGAGGAA------ACTCATCAGCAATAT---
------CAACACGAAACCAGA---CACAGAAAGTATAAACGAGACGAT---CAA------
CAC------GTGCAGCAA------------------------CACCAAACAATC------
---------------------------------------------------------GAC
AAC------------------------------------AAACATTTCACGCAGCAAAAT
CAG---------GAG---TTTGGTCAAGAG------------------------------
------------------------------------------------------------
------------------------------------------------------------
------------------------------------------------------------
------------------------------------------------------------
------------------------------------------------------------
------------ATGGAAGATTTGACGCAGCAGAGC------------------GAACAA
TTTACACAGCAAACTGAAGGATCCGATGATTTCACGCAACAAACG---------------
------------------------------------------------------------
------------------------------------------------------------
------------------------------------------------------------
---------------------------------------------GGTAAGCTTGAATTC
GGCCAGCAAACC---GATGATCAGCATTTG---------------------GATGAT---
---------------TTAACACAG---CACAGTGAACAATTAACGCAGCAAACGGAGGGT
CAGTTTGAATTTGGTCAGCAAACTGTCAATAAT------CCGCAC---------------
------------------------------------------------------------
------------------------------------------------------------
------------------------------------------------------------
------------------------------------------------------------
------------------------------------------TTAGAAGATTTAACGCAG
CAAACACAAGAA------------------------ACCGGTCTCTCACAACAACTGAGT
---------GGT------AAACTTGAATTCGGT---CAGCAAACCGTTGGTAGTCAA---
CATTTGGACGACTTA---------------------------------------------
---------ACACAGCAGAGCGAACAATTTACACAGCAGACACAA---------------
------------------------------------------GGATCTGATGATTTC---
---ACGCAACAAACA---------------------------------------------
------------------------GGTAAGCTTGAATTC---------------------
---GGCCAGCAAACC---------------------------------GATGATCAG---
CATTTG---GATGATTTAACACAGCACAGTGAACAA------------------------
------------------------------------------------------------
---------TTAACGCAGCAGACGGAG---GGTCAGTTTGAATTTGGT------------
---------------------------------------------CAGCAAACT------
------------------------GTCAATAACCCA---CACTCAGAA---GATTTAACG
CAGCAAACACAAGAAATC---------------------GAT---CTTTCACAACAACTA
AATGGTAAACTTGAACATAGTCAGCAAAGCATT---------------------GAT---
AATCAACATTTTGAGGATTTGATGCAA------------CAAAAT---------------
------------GAACAATTAATGCAGCAGACACAAGGA---------------------
---------------------------------------------------CATAATGAT
TTC------TCACAACAGACAAGT---GGTAAATTAGAATTTGGGCAACAAACTGGTAAC
---------------------------------ACTCAACAATTAGAGCAATTTGCACAG
CGTACAACAAGATCGGAT---------------GATCTAACGAAACAA------------
ACTCAACTAGATAAACATGAATTTAAACAGCACATTACTGACAATAAACATTTAGATGAT
TTAACACAA---------CAGTTTTCACAGCAGACAGAGGGTCAACTTGAATTTGGA---
------CAGCAAATTGTTGGTAATCAG---CATTCAGAACACTCGACACGGCAA---AAT
GAACAATATACGCAGCAAACAGTAGGATCAAACGATTTTACACAACAATCTATTGGAAAA
---CCGGAATTCGGTCAACAAATG------------------------------------
---------------------CAATCGGTAAATAAACTTGAC------------------
------------------------------------------------------------
------------------------------------AACCCAAAAAGTCAACGTCTAGAA
GAATTCAAT---------------GAGCAAAATAAAGATTTCACT---------------
---------------CAACAGACAGGAGAATTTAATGAATTTACGCAACAAACAATGGGA
------------------------CAC---CTAGAATTTGGA------------CAACCG
CACAAATCTGATAAACCAAAAGTCGAC---------------AACCATCATTTAAAAGAC
TTAACT---CAG---AATGAA---------------------------------------
------------------------------------------------------------
------------------------------------------------------------
------------------------------------------------------------
------------GAT---TTGAGTCAACAAGTT---GGGGGATTCGATGATTTCTCACAA
CAAACCGCAGGACACTTGGAG---------------------------------------
TTTGGACAACAAAGAGAACAGCAAAAA---CCTAGTCGACCGGGACATAATTCTCAACGT
TTAGAACATTATTCT---CAACGAAATGAGTGGGATACGGACAATCTTTCACAACAAACG
ACAGGACATTTGGAGTTTGGACAACAAAGAGAACAGCAAAAACCTAGTCGACCGGGACAT
GATTCTCAACGTTTAGAA------------------------------------------
------------------------------------------------------------
------CATTATTCTCAACAAAATGAGTGGGATACAGACAATCTTTCACAACAAACGGCA
GGACACTTGGAATTTGGACAACAAAGAGAACAGCAAAGACCTAGTTCATCGGGACATTAT
TCTCAACAAAATAAGTGGTATAGAGACAATCTTTCACAACAATTGCGTCAATATCCATCT
TAC---AACAATCAAAATACCGAACAATCCGAATGGCAA---------------TTA---
------------------GGACAAATGTCACAACAAACAAACGTTGAT------------
------------------------------------------------------------
---------------------------CAAGATTTTACTCAACAAGTCGATCAA------
------------------------------------GAC---------------------
------------------------------------------------------------
---------------CGA------CCAGCAATTGGA---ATAAAACCA---GCACCAAAA
CCAAAACTA---AGGCCACGATATCAGAAACATGAT------------------------
---------------CTCATTCCATCA------------CATACAGATGGAACAGATACA
AATGTTGGTGAC---------GTTTTTAAA---------CCAGTTGAGGTAAATCCGGAG
GCTGATATAGAT------------AACTTTCGCGGCAGA---------------------
------CTTATCGAATCTGGTAGTCGCGCAACA---------TATCCTGAATCCAAT---
CATCAG------ACAAATGTTTTATTC------ACA---GGAAGCAGTGCATTTGACAAC
CAAAGACGAAATATAGATAGC------------------------TTACATGGGGTGCAC
---------------------------AACTCAAAT------GATGCAACAGTAGGCTTG
CAATGGCATTATACTTATCATCCAAGTGACTTAACTAAC---GTTGAAGGC---------
------------------------------------------------------------
TCACATGATAATTAT---------------------------------------------
TATCCTCGTCATAACGTTGACTCA---------ATGTCACAACAAAAAGAAGATGTA---
CAGCAGCAGTCCAAACCATTT---------------------------------------
---------------------------------GAC------TTTAACCAACAAGAAACA
CAACAT------AAGGATACATTAGAAGACGGGCATCAAACTTCTCAA------------
TCA---------TCACAACATGACAAATATGATCAACAGTCGGGATCGCTCCAACAAACT
GAAACATCC---CACTTTGACAATCAATTTAAT---------------------------
------------------------------------------CAAGAATCTGATCAAACC
GCGTCAAGAGTAATTCCA------------------------------------------
------------------------------------------------------------
------------------------------------------------------------
------------------------------------------------------------
------------CTACAACAAAATGCC---------CAGCTGACATCAGAACAAGAGAAA
CGATCGACGTCAAATACAGAG------------CAAACAGGAGAT---AAAATAGAGCCG
CGAATCTTGCAAGCATTC---GGTGGG---GGACCATATGATGCATCGCATACTGATGAT
TTCTATACTAGAGTTAGGCCGAATCCCAGTGCTACTTTGCTACCC---TTGGGTGGTGAA
GATCCATGGGATATC---------AGAGAAAAACCGAAGGAT------GTAATTATACAG
------------CCCACA------ATACGCAATACACCACAA---------ATTGTA---
---ACTACAACAGAAGCGGCAGAAATTACA------------------------------
------ACACAGACAATAGGA---ACA------------ACAACCCAG---------TCA
TCCTTCTGGGGCAGAGTTGGTCATAAAATAACCAACGCGTACGACAAGGCTAAAGAA---
------------------AAAGCCAAGGAGATCTTTGGC

>XM_011170930.1_cds_XP_011169232.1_1
------------------------------------------------------------
------------------------------------------------------------
------------------------------------------------------------
------------------------------------------------------------
------------------------------------------------------------
------ATGGCGATAGGACGGATAATCGTCTTATCTGCA---CTAGTTGCT---CAAGCA
TTATCAGCACCA---AGTGGCTGTATAGAATCCTGCAACTTTCTTCAA---------ACA
AGCATT---------------------CACCAAACGTCG---AGCGGTTAT---------
------------------CAAAATCATGCGAATTTA---GTTCAAGGAAAAACGAATCTA
AATGAT---------------------------------------------------CAC
GATTACGCCAGACCAGGAAACTGGACCGAACATAATCAGTACCATACAGATGGTGGGCAT
GGCAAGGTTCACGAAGAACGAGGACAATATGTAGAGGGA---TCGAAAAGGGTGAGG---
---------------------TATTACAAAAAGAAT------TTTACCGCGTCTTACGGC
ACTGGT------AACGTAAACGAAATGGACTTG---------------------GGAACG
GCATCAAGCGGCCAACACAGGTACGATTCGATACACGCACCAAGTAATCAG---------
------------------TATATCGATTCC---CAAAGCGCGTAC------GGCTTAGGA
CAGTCA------GTTATAAAGGAAACCGGGTAC---------AATAGAATGCACAGC---
------------CAACAGACACAATCATTGTCATCAAGAATCGACAGTAAGAGCGAGAGA
CTG------GAAGATTTTGGG---GAATACGACAGACAT------------TCG---CAA
GTGAGTCAGCAC---GTTCCCAGCATCGACACTCAAACGATCGAC---ACGCAGCATCAT
ATCGACACT------------------------------CCT---GATAATTGGAACAAA
---------------------------------GTAAACTCTTATAACACCGACGGAGGA
CGTGGACATGTCTTCGAGGAAGAAGGACAATATGTAACCGGG---------------CCT
AAAAAGATTCGCTATTACAAAAAAAATTACACCTCTAGTTACAGC---------------
TCTAGCATTCCTCAA---AGTAGTATTCCCTCGGTGACC------GAATTACACAACGAA
CTGCAAAGAAATTTGCAAAAAGACCTTAACAGCATTAGAAACGACTTGCACCAAATCTCT
AGTACCGGACACACCGCCGCTACCACGCATGTAGGT------------TCGACGTTAGGC
TTGACTCAAGAAGCAGTC------GGTTTCCAC------GATCTGCAA------------
------------------ACCGCCGAGAGCGAC---------AGTTATAGGCAACATTCG
---------------------------------------------------GGTTAC---
---------------------CGA------GGTGTCCCGTCCACTGGA------------
---AAT---GTTCATCATTATACT---GATCAACAGCAGAGAGAAACGCTC---------
---ACCGAT---------------GTAAGGCATCAATTGCCA------------------
------------------TATACATATCCTTCTGCGGCCACA---------AATACATAT
GGCACG---GAAAGCCACAGAACT------------------TATCAGAGCCACGAG---
---------ACCCGAGTACTTCCT---GTGTCTCAATCAAGT---------------CAC
TTATCTTCC------------------------AGTTAC---GTGCAGGTTCCC------
---------------------ACTGGTAATTACCAGACAAGC------------------
TACCACAATACCCAT---------------TCGAGTGGA---------CATCAT------
CTGGACGAGACCCGTCGTGCG---GAGGTTTTGGGTACACATCAATCT------------
---------AGC---GTGCTTCAAAATCAGTTGCTTACC------------GACTCCCAG
CGCGTATAC---------------------------------------------------
------------------------AAC------CCACAT------TCGAGTCACGTCACT
TATCCCAATGGACATGGAGAAACGAGACGCTAT---GAGGAGCACTGG---AGATCCACC
---AGTCACACCGGAGGGAACGTAGCTCCCGAGCGAACT---------ATCGCGGATCAC
GCCGGGTATCATGAT------GTTGCTCACACTGAAAGAGCGCATTATGATCGGGATGCG
TACAAC---GAACATGGTTCACGCTACCAT---ACAGCC---CAGGGATACGAGTCCCGT
GCGCGTACTAGCGGCAGCAGTTATGATTCT---GCTTACAGA---GCGAGCTCAGGGCAA
CTCGTCACCGGA------TCACTAGATTTA---------------------------GGT
CACGCATCGCACGGT---GCCGACTGTACTGAGGAA------ACTCATCAGCAATAT---
------CAACACGAAACCAGA---CACAGAAAGTATAAACGAGACGATCAACAC------
---------GTGCAGCAA------------------------CACCAAACAATC------
---------------------------------------------------------GAC
AAC------------------------------------AAACATTTCACGCAGCAAAAT
CAG---------GAG---TTTGGTCAAGAGATGGAAGAT---------------------
------------------------------------------------------------
------------------------------------------------------------
------------------------------------------------------------
------------------------------------------------------------
------------------------------------------------------------
---------------------TTGACGCAGCAGAGC------------------GAACAA
TTTACACAGCAAACTGAAGGATCCGATGATTTCACGCAACAAACG---------------
------------------------------------------------------------
------------------------------------------------------------
------------------------------------------------------------
---------------------------------------------GGTAAGCTTGAATTC
GGCCAGCAAACCGATGATCAGCAT------------------------------------
------TTGGATGATTTAACACAG---CACAGTGAACAATTAACGCAGCAGACGGAGGGT
CAGTTTGAATTTGGTCAGCAAACTGTCAATAAC---------------------------
------------------------------------------------------------
------------------------------------------------------------
------------------------------------------------------------
------------------------------------------------------------
------------------------------------CCACACTCAGAAGATTTAACGCAG
CAAACACAAGAA------------------------ATCGATCTTTCACAACAACTAAAT
---------GGT------AAACTTGAACATAGT---CAGCAAAGCATTGATAATCAA---
CATTTTGAGGATTTG---------------------------------------------
---------ATGCAACAAAATGAACAATTAATGCAGCAGACACAA---------------
------------------------------------------GGACATAATGATTTC---
---TCACAACAGACA---------------------------------------------
---------------------AGTGGTAAATTAGAATTT---------------------
---GGGCAACAAACT---------------------------------GGTAACACTCAA
CAATTA---GAGCAATTTGCACAGCGTACAACAAGA------------------------
------------------------------------------------------------
TCGGATGATCTAACGAAACAAACTCAACTAGATAAACATGAATTTAAA------------
---------------------------------------------CAGCACATT------
------------------------ACTGACAATAAA---CATTTAGAT---GATTTAACA
CAA---------------------------------------------------------
------------------------------------------------------------
------------------------------------------------------------
------------------------------------------------------------
---------------------------------------------------------CAG
TTT------TCACAGCAGACAGAG------------------------------------
------------------------------------------------------------
------------------------------------------------------------
------------------------------------------------------------
---------------------------------------GGTCAACTTGAATTTGGA---
------CAGCAAATTGTTGGTAATCAG---CATTCAGAACACTCGACACGGCAA---AAT
GAACAATATACGCAGCAAACAGTAGGATCAAACGATTTTACACAACAATCTATTGGAAAA
---CCGGAATTCGGTCAACAAATG------------------------------------
---------------------CAATCGGTAAATAAACTTGAC------------------
------------------------------------------------------------
------------------------------------AACCCAAAAAGTCAACGTCTAGAA
GAATTCAAT---------------GAGCAAAATAAAGATTTCACT---------------
---------------CAACAGACAGGAGAATTTAATGAATTTACGCAACAAACAATGGGA
------------------------CAC---CTAGAATTTGGA------------CAACCG
CACAAATCTGATAAACCAAAAGTCGAC---------------AACCATCATTTAAAAGAC
TTAACTCAGAAT------------------------------------------------
------------------------------------------------------------
------------------------------------------------------------
------------------------------------------------------------
------------GAAGATTTGAGTCAACAAGTT---GGGGGATTCGATGATTTCTCACAA
CAAACCGCAGGACACTTGGAG---------------------------------------
TTTGGACAACAAAGAGAACAGCAA---AAACCTAGTCGACCGGGACATAATTCTCAACGT
TTAGAACATTATTCT---CAACGAAATGAGTGGGATACGGACAATCTTTCACAACAAACG
ACAGGACATTTGGAGTTTGGACAACAAAGAGAACAGCAAAAACCTAGTCGACCGGGACAT
GATTCTCAACGTTTAGAACATTATTCTCAACAAAATGAGTGGGATACAGACAATCTTTCA
CAACAAACGGCAGGACACTTGGAGTTTGGACAACAAAGAGAACAGCAAAAACCTAGCTCA
TCGGGACATTATTCTCAACAAAATGAGTGGGATACAGACAATCTTTCACAACAAACGGCA
GGACACTTGGAATTTGGACAACAAAGAGAACAGCAAAGACCTAGTTCATCGGGACATTAT
TCTCAACAAAATAAGTGGTATAGAGACAATCTTTCACAACAATTGCGTCAATATCCATCT
TAC---AACAATCAAAATACCGAACAATCCGAATGGCAA---------------TTA---
------------------GGACAAATGTCACAACAAACAAACGTTGAT------------
------------------------------------------------------------
---------------------------CAAGATTTTACTCAACAAGTCGATCAA------
------------------------------------GAC---------------------
------------------------------------------------------------
---------------CGA------CCAGCAATTGGA---ATAAAACCA---GCACCAAAA
CCAAAACTA---AGGCCACGATATCAGAAACATGAT------------------------
---------------CTCATTCCATCA------------CATACAGATGGAACAGATACA
AATGTTGGTGAC---------GTTTTTAAA---------CCAGTTGAGGTAAATCCGGAG
GCTGATATAGAT------------AACTTTCGCGGCAGA---------------------
------CTTATCGAATCTGGTAGTCGCGCAACA---------TATCCTGAATCCAATCAT
CAGACA---------AATGTTTTATTC---------ACAGGAAGCAGTGCATTTGACAAC
CAAAGACGAAATATAGATAGC------------------------TTACATGGGGTGCAC
---------------------------AACTCAAAT------GATGCAACAGTAGGCTTG
CAATGGCATTATACTTATCATCCAAGTGACTTAACTAAC---GTTGAAGGC---------
------------------------------------------------------------
TCACATGATAATTAT---------------------------------------------
TATCCTCGTCATAACGTTGACTCA---------ATGTCACAACAAAAAGAAGATGTA---
CAGCAGCAGTCCAAACCATTT---------------------------------------
---------------------------------GAC------TTTAACCAACAAGAAACA
CAACAT------AAGGATACATTAGAAGACGGGCATCAAACTTCTCAATCA---------
------------TCACAACATGACAAATATGATCAACAGTCGGGATCGCTCCAACAAACT
GAAACATCC---CACTTTGACAATCAATTTAAT---------------------------
------------------------------------------CAAGAATCTGATCAAACC
GCGTCAAGAGTAATTCCA------------------------------------------
------------------------------------------------------------
------------------------------------------------------------
------------------------------------------------------------
------------CTACAACAA---------AATGCCCAGCTGACATCAGAACAAGAGAAA
CGATCGACGTCAAATACAGAG------------CAAACAGGAGAT---AAAATAGAGCCG
CGAATCTTGCAAGCATTC---GGTGGG---GGACCATATGATGCATCGCATACTGATGAT
TTCTATACTAGAGTTAGGCCGAATCCCAGTGCTACTTTGCTACCC---TTGGGTGGTGAA
GATCCATGGGATATC---------AGAGAAAAACCGAAGGAT------------------
------GTAATTATACAGCCCACAATACGCAATACACCACAA---------------ATT
GTAACTACAACAGAAGCGGCAGAAATTACA------------------------------
------ACACAGACAATAGGAACAACA------------ACCCAG------------TCA
TCCTTCTGGGGCAGAGTTGGTCATAAAATAACCAACGCGTACGACAAGGCTAAAGAA---
------------------AAAGCCAAGGAGATCTTTGGC

>XM_011306819.1_cds_XP_011305121.1_1
------------------------------------------------------------
------------------------------------------------------------
------------------------------------------------------------
------------------------------------------------------------
------------------------------------------------------------
------ATGGCCTTGAAATTGGCCGTAATTATTTGTGCC---GTGGTGGCA---CAAGCT
CTTGGAGCTCCA---AAACCCTGCTACAGCAATTGTGGTACATCAGGT---------TCA
ACCTTCAGTCATGAGACCATGACTGGTGTAAGCACCCAT---GGAAATTTCATGACTCAG
CAGAATGCCGCATTTCAGCAGCTACACCAGAGCCTG---ATGAATCAACTCCAAGAAGCG
CACCAT---------------------------------------------------TTG
GATTACAGCCAGCCAGGAACGTGGCATAAAAATGCTGCTTACAAAACGGAGGATGGT---
GGACAAGTTTACCAAGAGCATGGTAAAGTTGAGACAGAC---AATTCGCAGATGCGC---
---------------------TACTTCAAGAAGAAT------TATACAAACTCATGGGGA
ACT---------GGAAGTGGTGGCCTTGGCAATGATCTT------------CTCCAAGAA
CGATTGACAGGAGATCGATTGTCAGGTGGTTCGAGCCACCAGGAGCATCAT---------
---------------------------------CAAAACTGGGAGATCAACTCGAATGGT
CATCACTCCCAGAATATCGAAGATCTCAGTGTA---------CACCAGGTACCAACCACT
------------CAAGTATCACAGACTGTACTCCGAAATTTTGAGGACATGGCGAGAAAT
CTT------GAGTCTTACATCAGCCAGTGCACTGAACGCGTGCAGATGGGACAG---CTG
AGTAATTATCAATCATACACTGATGTTGTACAGCAGCACTTAGATCAGATGAAGCAAGCA
GTTCGAGAT------------------------------AAT---GGATTGTGGAATAGA
TTAATTGGCCAGATTAATTCACTTGAGACTAAATTGAATGAATTAAAAGTGCAGGCCCAG
CATTCTGCTAATCTCGTGCAGAGCGGGACAAAAAGTCATGGC---------------ACA
GTAATATCAACTGCTCATCAGTCTGGTCATCAATCTGCTCATCAATCTGCTCATCAA---
TCCGGCCTTCCACAG---------------------------GCTCCCGTTGGAGCATCG
ATTAATCGTGAT---------------GAGGAATACCAGAGACGTGTAAGTGTTACAAGC
AGT------CATCCCGCACAAGTTCAGAGCATTCCT------------------------
------------------------------------------------------------
------------------AGTAAT---AACCAG------------TACGTTTCGGGCACA
TCAGGC---------------------------------------------GGATAT---
------------------------------------------------------------
---------CAACATTCGTATCAATATGGGTCACATGGTCAGAGTGGTTAC---------
------------------------GCAAGTGGTAATCAAGAT------------------
---------------------------------------------------GTGTCGAGT
GGTACC---AGTCAACATGCTGAT------------------TACACCCAGCATTCTGGT
TATGGT------------------------CAGCATGGTGGA------------------
---------------------------------CGATAT---ACACAACACTCA------
---------------------GCAGGAGGATATACTCATGAC------------------
---AATGCTAGGTAT---------------GATCAGGGC---------------------
AGTACGGGATATCACCAGGGTAGTGCTGGATACGGTCAACATGATGCT------------
---------AGA---TACAATCAGCATAATGCAGGATATAAT------CAGTTGGGCTCT
GGGTACAAT---------------------------------------------------
------------------------CAG------------------CACAGCGAACAAGTC
TATCCTGTTCACACATCTCCAACGAAAACAGTT---GAAGAGAACTGGAATTCGTCAGGC
---AGTCGTAAAGAAACTACTTATGGCACTAGTCATGTT---------------------
---------------------------------------------------TTAGAACCT
ATTCGT---AGCGTGGGTGGGCGCTGCCGA---GGTGCTGATGGACAGTACAGCACCTGG
TGTCCGTCGAACAGCGGTCAAGTTGAGAGTATTAATTATGGA------------GGTCAA
---------------------------------------------------------GGA
TCGGGTTGCCATGGC---------GCAGCTTATGGA------------------------
------ACGCTTTGTAAAAGGTATAAGAGGGAGATTAAGGATGATTTG---ACACAACAG
ACTGAGGATTTGACACAA------------------------CAGACTGAGGAT------
------------------------------------------------------------
------------------------TTGACACAACAGACTGAGGATTTGACACAACAGACT
GGG---------GAT---TTGACACAACAAACTGAGGAT---------------------
------------------------------------------------------------
------------------------------------------------------------
------------------------------------------------------------
------------------------------------------------------------
------------------------------------------------------------
TTGACTCAACAAACTCGAGATTTGACGCAACAAAGT------------------GAGGAT
CTCGGTCAGCACGCTGGTGGTTTACAAGTGGGTAATCAGAATAGGAAT------------
------------------------------------------------------------
------------------------CGAGAGGGGTACCGTCGAAATGGT------------
---------CAGGATGGTATAAATTTTAATCAACAGTCA---------------------
---------------------------------------------GGTGGTATTGAATTT
GGAGGTCAAGAGAGACAGCGTCAGGATAGAAATAACCATCGGGGACATGGTGTTCATGGG
CATGAGCAGCATGGGCACAATGAT---GGAGATCAGGATTATACACAGCAGACTCAAGGA
CCTGGGGATTTTTCACAACAATATCCACATGGTCATGGACATCGAGGACATGGTACACAT
GGGCATGAACAGCATGGGCACAATGATGGAGATCAGGATTATACACAGCAGACTCAAGGA
CCTGGGGATTTTTCACAACAATATCCACATGGTCATGGACATCGGGGACATGGTACACAT
GGGCATGAACAGCATGGGCATAATGATGGAGATTTTAATTCCAATCAACAA---GGCCAA
TTGAATTATTCTCAACAGGATTTTGGAGGAAAT---------------------------
---------------------------------------------TGGCAATTGGGACAG
CAACGACAACAG------------------------------------GTTCAACAGACA
---------GGA------GGTATCGACTTTGGT---CAACAAACAGAAGATTTGAGCCGG
CAAACAGGGAACCTC---------------------------------------------
---AATATTGGGAATCAGCAAAGCGATTTAAGTCAACAGACTCAA---------------
------------------------------------------TCCTTCGACGACTGG---
---ACTCAACAAACA---------------------------------------------
---------------------ACTGGAAATCTCGGCTTT---------------------
---GGCCAGCAACAAAGTGGAAGCCTTCAAGAAGGAAAT------TCTGGCGGTTAT---
---------GGAGACTACAATCAACACACTCACTCC------------------------
------------------------------------------------------------
TTCGGTGAATTGAATCAACAAACAACT---GGAGATTTTGGGTTTGGA------------
---------------------------------------------CGGCAAGAAACAGGA
AACCTCGAATTTGGGAATCAACGTGGGAATTCTGGT---CAGTACAGA---GACTTTGGA
CAACAA---------------------------------------------------ACA
AGCGGAAGTCTTGACTTTGGCCAG------------------------------------
---------------------------------------CAAACC---------------
------------GAAGACTTGAGTCAACAGACTCAGTCA---------------------
---------------------------------------------------TTCGGGGAT
TTC------GGTCAGCAAACAACC------------------------------------
------------------------------------------------------------
------------------------------------------------------------
------------------------------------------------------------
---------------------------------------GGAAACCTTGGCTTCGGT---
------CAGCAA---------------------------------------------ACC
GAAGATTTGAGTCAACAGACTCAATCATTCGGCGGCTTGACTCAGCAAACAAGCGGAAGT
---CTTGACTTTGGC---------------------------------------------
------------------------------------------------------------
------------------------------------------------------------
------------------------------------------------------------
------------------------CAGCAAACCGAAGACTTGAGT---------------
---------------CAACAGACTCAGTCATTCGGGGATTTCGGTCAGCAAACAACCGGA
------------------------AAC---CTTGGCTTCGGTCAACAAACCGAA------
------------------------------------------------------------
------------------------------------------------------------
------------------------------------------------------------
------------------------------------------------------------
------------------------------------------------------------
---------------GACTTGAGTCAGCAGACT---CAATCATTCGGAGATTTCGATCAG
CAAACAACCGGAAACCATGGC---------------------------------------
TTCGGTCAACAAACCGAAGACTTG------------------------------------
------------------AGTCAACAGACTCAATCATTCGGCGATTTCACCCAACAAACA
ACC---------------------------------------------------------
------------------------------------------------------------
------------------------------------------------------------
------------------------------------------------------------
------------------------------------------------------------
------------------------------------------------------------
---------------------GGAGATTCTGACTGGGAG---------------CCA---
---------------------------TCGCAAAAGGGTAAACTCGAGTTGGGTGACCAG
CATCAAGATTGGGATCAACAAATT------------------------------------
---------------------------CAATCATTTCCTGGTTCAACCCAACAA------
------------------------------------TCGGGT------------------
------------------------------------------------------------
---------------ACA------TTGGAACTCGGCAACGAGCGTCCA---GCGCCCAAG
CCACCAGCA---AGGGGTCGAATCAGGAATGGAGGT------------------------
------------------------------------------------------------
---------------------------------------CCTACCCCCGCTGCTCAAGAC
ACTCCACTAACT------------CCAGTTAAAGGTGGG---------------------
------GCAAAACGCCCAGCTCAACAGAATACC---------TATCCTCAATCATCTCAA
AACCCT------------------------------------------------------
---------------GACCCT------------------------CTCCGCGTGATTCCG
---------------------------ATAGAAGAT------CAATTTCACCAGAGCACC
CAGTGGCACAACTCGCATCAACCCGGTGATTTGACAAAC---------------------
------------------------------------------------------------
------GAAAATTAC---------------------------------------------
---------------------------------CAACAGGGACCCCTCGAGGGCTCT---
CAAAAATCACAATCCCCACGA---------------------------------------
------------------------------------------AATGAACAACAAAACTCG
ACAGAT------------------------------------------------------
------------------------------------------------------------
------------------------------------------------------------
------------------------------------------------------------
------------------------------------------------------------
------------------------------------------------------------
------------------------------------------------------------
------------------------------------------------------------
------------------------------------------------------------
---------------------------------------ACTGAAATACTGTTTCAGCCT
CGTATTCTAGAGGCTTAT---GGTGGCAATGGCCCCTACGACGTCAACCACAATGACAAT
ATATTCGCTGGGGTCAAACCCAATCCAACAGCAACACTCTCACCA---------ATGTCT
GACTCTTGGGATATT---------CAAGAAAAACCTAATGAA------------CTAGCT
CGCAGAAATAATAATTATCCCACATTTGCAGGAGCACCTGAT---------------CGA
ACACCGGGAAATGATTGGGAAGAGACGACA------------------------------
------CCCGCAACAACGACTGCTGCC------------------------------CCT
GGATTTTGGAAACGAGTTGGAAATAAAATCGCGACGACATACGAAAAAACGAAAGAA---
------------------AAGATATCCGATACTTTTGGT

>XM_011306820.1_cds_XP_011305122.1_1
------------------------------------------------------------
------------------------------------------------------------
------------------------------------------------------------
------------------------------------------------------------
------------------------------------------------------------
------ATGGCCTTGAAATTGGCCGTAATTATTTGTGCC---GTGGTGGCA---CAAGCT
CTTGGAGCTCCA---AAACCCTGCTACAGCAATTGTGGTACATCAGGT---------TCA
ACCTTCAGTCATGAGACCATGACTGGTGTAAGCACCCAT---GGAAATTTCATGACTCAG
CAGAATGCCGCATTTCAGCAGCTACACCAGAGCCTG---ATGAATCAACTCCAAGAAGCG
CACCAT---------------------------------------------------TTG
GATTACAGCCAGCCAGGAACGTGGCATAAAAATGCTGCTTACAAAACGGAGGATGGT---
GGACAAGTTTACCAAGAGCATGGTAAAGTTGAGACAGAC---AATTCGCAGATGCGC---
---------------------TACTTCAAGAAGAAT------TATACAAACTCATGGGGA
ACT---------GGAAGTGGTGGCCTTGGCAATGATCTT------------CTCCAAGAA
CGATTGACAGGAGATCGATTGTCAGGTGGTTCGAGCCACCAGGAGCATCAT---------
---------------------------------CAAAACTGGGAGATCAACTCGAATGGT
CATCACTCCCAGAATATCGAAGATCTCAGTGTA---------CACCAGGTACCAACCACT
------------CAAGTATCACAGACTGTACTCCGAAATTTTGAGGACATGGCGAGAAAT
CTT------GAGTCTTACATCAGCCAGTGCACTGAACGCGTGCAGATGGGACAG---CTG
AGTAATTATCAATCATACACTGATGTTGTACAGCAGCACTTAGATCAGATGAAGCAAGCA
GTTCGAGAT------------------------------AAT---GGATTGTGGAATAGA
TTAATTGGCCAGATTAATTCACTTGAGACTAAATTGAATGAATTAAAAGTGCAGGCCCAG
CATTCTGCTAATCTCGTGCAGAGCGGGACAAAAAGTCATGGC---------------ACA
GTAATATCAACTGCTCATCAGTCTGGTCATCAATCTGCTCATCAATCTGCTCATCAA---
TCCGGCCTTCCACAG---------------------------GCTCCCGTTGGAGCATCG
ATTAATCGTGAT---------------GAGGAATACCAGAGACGTGTAAGTGTTACAAGC
AGT------CATCCCGCACAAGTTCAGAGCATTCCT------------------------
------------------------------------------------------------
------------------AGTAAT---AACCAG------------TACGTTTCGGGCACA
TCAGGC---------------------------------------------GGATAT---
------------------------------------------------------------
---------CAACATTCGTATCAATATGGGTCACATGGTCAGAGTGGTTAC---------
------------------------GCAAGTGGTAATCAAGAT------------------
---------------------------------------------------GTGTCGAGT
GGTACC---AGTCAACATGCTGAT------------------TACACCCAGCATTCTGGT
TATGGT------------------------CAGCATGGTGGA------------------
---------------------------------CGATAT---ACACAACACTCA------
---------------------GCAGGAGGATATACTCATGAC------------------
---AATGCTAGGTAT---------------GATCAGGGC---------------------
AGTACGGGATATCACCAGGGTAGTGCTGGATACGGTCAACATGATGCT------------
---------AGA---TACAATCAGCATAATGCAGGATATAAT------CAGTTGGGCTCT
GGGTACAAT---------------------------------------------------
------------------------CAG------------------CACAGCGAACAAGTC
TATCCTGTTCACACATCTCCAACGAAAACAGTT---GAAGAGAACTGGAATTCGTCAGGC
---AGTCGTAAAGAAACTACTTATGGCACTAGTCATGTT---------------------
---------------------------------------------------TTAGAACCT
ATTCGT---AGCGTGGGTGGGCGCTGCCGA---GGTGCTGATGGACAGTACAGCACCTGG
TGTCCGTCGAACAGCGGTCAAGTTGAGAGTATTAATTATGGA------------GGTCAA
---------------------------------------------------------GGA
TCGGGTTGCCATGGC---------GCAGCTTATGGA------------------------
------ACGCTTTGTAAAAGGTATAAGAGGGAGATTAAGGATGATTTG---ACACAACAG
ACTGAGGATTTGACACAA------------------------CAGACTGAGGAT------
------------------------------------------------------------
------------------------TTGACACAACAGACTGAGGATTTGACACAACAGACT
GGG---------GAT---TTGACACAACAAACTGAGGAT---------------------
------------------------------------------------------------
------------------------------------------------------------
------------------------------------------------------------
------------------------------------------------------------
------------------------------------------------------------
TTGACTCAACAAACTCGAGATTTGACGCAACAAAGT------------------GAGGAT
CTCGGTCAGCACGCTGGTGGTTTACAAGTGGGTAATCAGAATAGGAAT------------
------------------------------------------------------------
------------------------CGAGAGGGGTACCGTCGAAATGGT------------
---------CAGGATGGTATAAATTTTAATCAACAGTCA---------------------
---------------------------------------------GGTGGTATTGAATTT
GGAGGTCAAGAGAGACAGCGTCAGGATAGAAATAACCATCGGGGACATGGTGTTCATGGG
CATGAGCAGCATGGGCACAATGAT---GGAGATCAGGATTATACACAGCAGACTCAAGGA
CCTGGGGATTTTTCACAACAATATCCACATGGT---------------------------
------------------------------------------------------------
---------------------------------CATGGACATCGGGGACATGGTACACAT
GGGCATGAACAGCATGGGCATAATGATGGAGATTTTAATTCCAATCAACAA---GGCCAA
TTGAATTATTCTCAACAGGATTTTGGAGGAAAT---------------------------
---------------------------------------------TGGCAATTGGGACAG
CAACGACAACAG------------------------------------GTTCAACAGACA
---------GGA------GGTATCGACTTTGGT---CAACAAACAGAAGATTTGAGCCGG
CAAACAGGGAACCTC---------------------------------------------
---AATATTGGGAATCAGCAAAGCGATTTAAGTCAACAGACTCAA---------------
------------------------------------------TCCTTCGACGACTGG---
---ACTCAACAAACA---------------------------------------------
---------------------ACTGGAAATCTCGGCTTT---------------------
---GGCCAGCAACAAAGTGGAAGCCTTCAAGAAGGAAAT------TCTGGCGGTTAT---
---------GGAGACTACAATCAACACACTCACTCC------------------------
------------------------------------------------------------
TTCGGTGAATTGAATCAACAAACAACT---GGAGATTTTGGGTTTGGA------------
---------------------------------------------CGGCAAGAAACAGGA
AACCTCGAATTTGGGAATCAACGTGGGAATTCTGGT---CAGTACAGA---GACTTTGGA
CAACAA---------------------------------------------------ACA
AGCGGAAGTCTTGACTTTGGCCAG------------------------------------
---------------------------------------CAAACC---------------
------------GAAGACTTGAGTCAACAGACTCAGTCA---------------------
---------------------------------------------------TTCGGGGAT
TTC------GGTCAGCAAACAACC------------------------------------
------------------------------------------------------------
------------------------------------------------------------
------------------------------------------------------------
---------------------------------------GGAAACCTTGGCTTCGGT---
------CAGCAA---------------------------------------------ACC
GAAGATTTGAGTCAACAGACTCAATCATTCGGCGGCTTGACTCAGCAAACAAGCGGAAGT
---CTTGACTTTGGC---------------------------------------------
------------------------------------------------------------
------------------------------------------------------------
------------------------------------------------------------
------------------------CAGCAAACCGAAGACTTGAGT---------------
---------------CAACAGACTCAGTCATTCGGGGATTTCGGTCAGCAAACAACCGGA
------------------------AAC---CTTGGCTTCGGTCAACAAACCGAA------
------------------------------------------------------------
------------------------------------------------------------
------------------------------------------------------------
------------------------------------------------------------
------------------------------------------------------------
---------------GACTTGAGTCAGCAGACT---CAATCATTCGGAGATTTCGATCAG
CAAACAACCGGAAACCATGGC---------------------------------------
TTCGGTCAACAAACCGAAGACTTG------------------------------------
------------------AGTCAACAGACTCAATCATTCGGCGATTTCACCCAACAAACA
ACC---------------------------------------------------------
------------------------------------------------------------
------------------------------------------------------------
------------------------------------------------------------
------------------------------------------------------------
------------------------------------------------------------
---------------------GGAGATTCTGACTGGGAG---------------CCA---
---------------------------TCGCAAAAGGGTAAACTCGAGTTGGGTGACCAG
CATCAAGATTGGGATCAACAAATT------------------------------------
---------------------------CAATCATTTCCTGGTTCAACCCAACAA------
------------------------------------TCGGGT------------------
------------------------------------------------------------
---------------ACA------TTGGAACTCGGCAACGAGCGTCCA---GCGCCCAAG
CCACCAGCA---AGGGGTCGAATCAGGAATGGAGGT------------------------
------------------------------------------------------------
---------------------------------------CCTACCCCCGCTGCTCAAGAC
ACTCCACTAACT------------CCAGTTAAAGGTGGG---------------------
------GCAAAACGCCCAGCTCAACAGAATACC---------TATCCTCAATCATCTCAA
AACCCT------------------------------------------------------
---------------GACCCT------------------------CTCCGCGTGATTCCG
---------------------------ATAGAAGAT------CAATTTCACCAGAGCACC
CAGTGGCACAACTCGCATCAACCCGGTGATTTGACAAAC---------------------
------------------------------------------------------------
------GAAAATTAC---------------------------------------------
---------------------------------CAACAGGGACCCCTCGAGGGCTCT---
CAAAAATCACAATCCCCACGA---------------------------------------
------------------------------------------AATGAACAACAAAACTCG
ACAGAT------------------------------------------------------
------------------------------------------------------------
------------------------------------------------------------
------------------------------------------------------------
------------------------------------------------------------
------------------------------------------------------------
------------------------------------------------------------
------------------------------------------------------------
------------------------------------------------------------
---------------------------------------ACTGAAATACTGTTTCAGCCT
CGTATTCTAGAGGCTTAT---GGTGGCAATGGCCCCTACGACGTCAACCACAATGACAAT
ATATTCGCTGGGGTCAAACCCAATCCAACAGCAACACTCTCACCA---------ATGTCT
GACTCTTGGGATATT---------CAAGAAAAACCTAATGAA------------CTAGCT
CGCAGAAATAATAATTATCCCACATTTGCAGGAGCACCTGAT---------------CGA
ACACCGGGAAATGATTGGGAAGAGACGACA------------------------------
------CCCGCAACAACGACTGCTGCC------------------------------CCT
GGATTTTGGAAACGAGTTGGAAATAAAATCGCGACGACATACGAAAAAACGAAAGAA---
------------------AAGATATCCGATACTTTTGGT

>XM_011343617.3_cds_XP_011341919.2_1
------------------------------------------------------------
------------------------------------------------------------
------------------------------------------------------------
------------------------------------------------------------
---------------------------------------------------------ATG
GGAATTATGGCGATAGGTCGGATAATTGTTTTATCCGCA---TTGTTTGCT---CAAACA
TTATCCGCGCCC---AGTGGCTGCATAGAATCTTGCGACGTCCATCAC---------ACA
TCCTATCAG---------------AGCCGCCACACATCA---GGCTCTTAT---------
------------------CAAGATCATGCAGGCTTA---GTTCAAGGGAGCACGAATCTA
AACGAT---------------------------------------------------CAT
GATTACGCTAGACCAGGAAACTGGACCGAACATAATCAGTACAGTACAGACAGCGGACAT
GGCAAAGTTCACGAAGAACGTGGACAGTATGTAGAAGGA---GCGAAGAAAGTACGG---
---------------------TATTACAAGAAAAAC------TTCACTTCTTCTTATGGT
------------AACGTGAACGGACTGGACGCGAGA---GAA------------TTCGAT
GAGTTAAGCGGCCATCACAGGTACGATTCGATGCGTATCCCAAGTAATCAG---------
------------------CATTCCGAATCT---CAAAGTATCCAA---------GCAGGG
CAAACA------GTCGTTCAGGGAAGCGGATAC---------AACCGAGTGCACAGC---
------------CAACAGACGCAGTCATCATCGACAAGAATCGACAGTAGAAACGAGAGA
CTA------GAGGACTTCGGG---GAATACAGCGGACAT------------TCG---CAG
GTGAATCAACGC---GTGCCCATCACTGATACTCAAACGATCGAA---ACGCGGCATCAC
ATCGAAGAC---------------------------AATCCT---TCCAATTGGAGCAGA
---------------------------------GTGGACTCTTACAGGACCGATGGCGGC
CATGGACGTGTACATGAAGAGGAAGGCCAGTATGTAACCGGA---------------CCC
AAGAAAGTCCGCTATTACAAGAAGAACTATACCTCCAGCTACAGCACA------------
TCCGGCGTACCTCAG---ACCAATATCGGTTCGGCGTCGCTGAACGAGTTGCATAACGAA
ATGCAAAGGAACCTACATAAAGAACTCGACAATATCAGAAGAGAATTTCACCAGACCTCA
AGTGTAGGACATACCGCTTCCACTACGCACGTAGGC---------------TCGGTGGGT
CTGGCACAGGAAACGGTT------GGCCTTAGT------GATCTTCAG------------
------------------ACTGCCGAGAGCGAC------------AACAGGCAACAATTG
---------------------------------------------------GACTAT---
---------------------GGA------CACATTCCATCCACTGGA------------
---ACT---ATGCATCACTACACT---GATCAACAGCACAGAGAGACGACTACC------
------------------------GATACAAGACGAGTGCCG------------------
------------------TACACGTATCCTGCCGCG---------------AACACATAC
GGTTCG---GAGAGTCAGAGGACT------------------TACGAGAGCCGCGAGACT
TATACA---TCCCGCGTGCATCCC---TCACATCAGCCGGGT---------------CAC
TTGTCGCCC------------------------GGTTAT---ATTCAGGCTCCTGATATT
CATGGT---------ACTACTCGTGATGGCTATCAAACAAGT------------------
ATGCGCAACACGCAT---------------TCGAGAGGTAGCTCT---CACGTG------
ATTGATGAGAGGCAACGTACG---GAAGTCATGGGCACGCATCAGTCC------------
---------AGT---GTGGCTCAGAATCAATTGCTCACA---------GGAAGCTCTCAG
CACGCGTAT---------------------------------------------------
------------------------AAC------GTGAAT------CCGAATTACGGCGCG
CGTCCTGATAGACGTGGCGAAGCGCGACACTAC---GAGGAGCATTGG---AGTACCTCT
---AGTAACACCGGAGGAAATTTGGCTCCAGAGCACACT---------------------
---------GGACATCTCACGCATGGTACCGCGGATAGAGCACATTACGATCGAGTTGCG
TACAAT---GAGCACCGCAACCGTTATCAC---GGTGCCCAACAGGGATATGATACCCAT
GCGCATACTAGCGAGAGTAGCTACGACTCT---GCGTACAGG---ACTAACACGGGACAA
CTCGTTACTGGA------TCATTGAATGTA---------------------------GGG
CACGCAGCGCAGGGC---GCCGATTGCACTGAGGAG------ACG---CAGCATTAT---
------CAGCAAGAAAGCAGATATCACAGAAAATACAAACGAGATGTT---CATGGACGC
TATGATGACTCGCAACGA------------------------AATCAAGACTTC------
---------------------------------------------------------AGT
CAAGAATTCGGACAACAAACAAGCGATGGACAACAACTGGAAGATTTAACACAGCACAAT
GAA---------CAA---ATCACACAACAAACAGAGGGT---------------------
------------------------------------------------------------
------------------------------------------------------------
------------------------------------------------------------
------------------------------------------------------------
---------------------------------------CAATTCAAGGAACGCAATTTC
GGTAATCAGCATTTGGAAGATCTAACGCAGCAAACACAGGAC------------TCCGAT
TTTACACAACAAACGAGTGGTAAACTTGAATTCGGACAACAAGAAAGC------------
------------------------------------------------------------
------------GATGGACAACAACTGGAAGATTTAACACAGCAAAGT------------
------------------GAACAAATCACACAACAAACAGAG------------------
---------------------------------------------------GGTCAATTC
AAGGAACGCAATTTCGGTAATCAGCATTTG------------------------------
---GAAGATCTAACGCAGCAAACA---CAGGACTCCGATTTTACACAACAAACGAATGGT
AAACTTGAATTCGGACAACAAACTATTGATGATCAGCATGTTCAC---------------
------------------------------------------------------------
------------------------------------------------------AATCAA
CACTTGGAAGATTTCACAAGTTCACAAAATGAACAACATACACAGCAAATAGACGGTGAA
TTCGAGTTTGGTCAACAAACCGTTGGTAATCAG---------------------------
------------------------------------CAGCACTTGGAGGATCTGACACAG
CAGAGTGAACAATTTACACAACAAACACAAGGATCAGATGATTTCACGCAGCAAACGAGT
---------GGT------AAACTTGAATTCGGC---CAGCAAACCATTGGCAATCAGAAG
CACTTGGAAGATTTA---------------------------------------------
---------ATGCAGCAGAATGAACAACATACACAGCAAGTTCAA---------------
------------------------------------------GGATTTGATGATTTC---
---ACGCAGCAAACG---------------------------------------------
---------------------AGTGGTAAACTTGAATTC---------------------
---GGCCAGCAAACC------------------------------ATTGGCAATCAGAAG
CACTTG---GAAGATTTAATGCAGCAGAATGAACAA------------------------
---------------------------------------CATACACAGCAAGTTCAAGGA
TTTGATGATTTCACGCAGCAAACGAGT---GGTAAACTTGAATTCGGC------------
---------------------------------------------CAGCAAACC------
------------------------ATTGGCAATCAGAAGCACTTGGAA---GATTTAATG
CAGCAGAATGAACAACATACACAGCAAGTTCAAGGATTTGATGATTTCACGCAGCAAACG
AGTGGTAAACTTGAATTCGGCCAGCAAACCATT---------------------GGCAAT
CAGCAGCAATGGAAAGATTTAACG---------------CAGAGT---------------
------------GAACAAGATACACAGCAAGTACAAGGA---------------------
---------------------------------------------------TTTGATGAT
TTC------ACGCAGCAAACGAGT---GGTAAACTTGAATTCGGCCAGCAAACTGTACAC
GATCAACATATTAAT------------------AATCAGCAGTTAGAAGATTTAACACAG
CAAAGTGAACAACATACTCAACAAACGGAG------------------------------
------------------------------------------------------------
---------------------------------------GATCAGTTTGAATTGGGG---
------CAGCAAACTGTTGATGACCAG---AATTCGGAGCATTTAACGCAAGAA---ATC
GAACAGTCCGCGCAACGAACAGCGAGATCTGATGATCCTGTGCAACAGACTACAAGTGTA
---TTCGAATTTGGACAACAAGCTCTTGGTAATCATCATCCAAAAGATTTAACA------
---------------------CAAGAAACGGAACGATTCACG------------------
------------------------------------------------------------
CAGCAGACGGAAGGTCAGCTTGAATTTGGACAGCATACTGTTGACAATCAGTATTCAGAT
GATTTAACGCAG------------CAAAGAAATGAACAATTTACG---------------
---------------CATCAGACGCAAGGATCTGACGATTTCACACAACAA---AGCGGT
------------------------AAA---CTTGAATTCGGCCAGCAAGTGCAGTCAATA
GATAAGTCTACTAAGCCAAGAAATGAATATTTCGAGGAATTTGGTCAACAAAATGAAGAT
TTTACTCAACAAGAGGGACAATTC------------------------------------
------------------------------------------------------------
------------------------------------------------------------
------------------------------------------------------------
------------GATGAATTCAATCAACAAGAG---GGACAATTCGATGAATTCACTCAA
CAAACAATGGGACAATTGGAT---------------------------------------
TTTGGACAAGAATCACAAGGATTTAATAAACCA---------------------------
------------------------AAAAATCAGCATCTGGAAGATTTTAGTCAACAAGAT
AAA---------------------------------------------------------
------------------------------------------------------------
------------------------------------------------------------
------------------------------------------------------------
------------------------------------------------------------
------------------------------------------------------------
GACTTGACTCAACAGATCGGAGGATTGGAGCCATGGCAA---------------TTG---
---------------TCACAGCAAATGTCACAAAAAACGGAATTAAAT------------
------------------------------------------------------------
---------------------------CAAGATTTTACTCAGCAAACTAATCAT------
------------------------------------GAT---------------------
------------------------------------------------------------
---------------CAA------TTAACAACTGGCATGGCAACACCA---GCACCAAAA
CCAAGAGCA---AGGCAGCGATATCAAACACACGAC------------------------
---------------TCCACTTTACAA------------GATACAGATAGAACAGATACA
---------AAC---------GTTTTTAAA---------GTGACTGAGATGAACCCT---
---------AAT------------AATTATCGTGAAGGA---------------------
------ACTATTGAACGTACCAGTCATGTTCGA---------TATCCACATCATCCTAAT
CATGAT---AGATTGGAGGCTTTAAGTCAGCAACCTCAAAGAAGTAGCGTATTCGACAAC
GAGAAAGAAAACATGGATCGT------------------------TTGCATTGGGTGCAT
---------------------------AAGTCAAAT------GACGCTACCGTAGGATTA
CAATGGCATTATACTTATCATCCAAGTGATTTGACTAAC---ATTGAAGGA---------
------------------------------------------------------------
GCACATGATAATTAC---------------------------------------------
TATTCTCATCATAATATC---------------AATCCGCAACAAACGGAAGATTTG---
CAACAACAGTCGAATAAAGTT---------------------------------------
---------------------------------AGT------------CAACAAGAAACG
CAAGAC------CAGCATACGTTTGAAGATGTGCATCTCAATATACATGATCCTCAATCG
TCA------------CAACGTAGTGAATACGATCAACGA------TCTTCCCAGCAAATT
GAAACGTCC---CACTTTAGCAATCAGCATGAT---------------------------
------------------------------------------AAAAATCCTGAAGAGACT
CCGTTAGGAGTGATCCCA------------------------------------------
------------------------------------------------------------
------------------------------------------------------------
------------------------------------------------------------
------------TTGCAACACACTCAA---AGTATGCAGAAGACTCCAGAATTGGACAAA
CAATCGCAGCCTACAGGACAG------------------ACAGAGTACAAATTGGAGCCA
CGAATCTTGCAAGCCTAT---GGTGGA---GGCCCGTATGATGGATCGCGTAATGAAGAT
ATCTATAGCAGAGTCACACTGAATCCCAGCGCCACTTTGCCACCA---ATAGGTGGTGAA
GATCCATGGGACATT---------CGTGAAAAACCAAGACAG---------TTGATACCC
TGGATC------------------ATAACAAATACAGCGTCGACACCAAAAGCTGTAGAC
GAAACTGCAACGGAAATGATAGAAACTACA------------------------------
------ACACAGCCGATTCAGACCACA------------ACAAAGGAGGAAGCACCACCG
TCCTTCTGGAACAAACTCGGTCACAGAATAAGCAGCACGTACGACAAGGCTAAAGAA---
------------------AAAGCTAAGGAATTCTTTGGT

>XM_011634752.2_cds_XP_011633054.2_1
------------------------------------------------------------
------------------------------------------------------------
------------------------------------------------------------
------------------------------------------------------------
------------------------------------------------------------
------ATGGCGATAGGACGGATAATCGTTTTATCCGCG---TTAGTCGCC---CAAGCA
TTATCTGCACCA---AGTGGCTGCATAGAAACTTGCAACTTTTACGAA---------ACA
GCTTATCAG---------------AGCCATGCTACATCG---GGCGGTTAT---------
------------------CAAGATCATTCGAATTTG---ATTCAGGCAAGCACGAATCTA
AATGAT---------------------------------------------------AAT
AATTATGCCAAACCAGGAAACTGGACTGAACATAATCAATACAGCACGGATAGTGGTCAT
GGAAAAGTCCACGAAGAACGAGGGCAATATGTGGAAGGA---TCGAAAAGGGTACGA---
---------------------TATTACAAGAAGAAC------TTCACCTCGTCCTACGGC
ACGGGACGT---AACGTGAATGCAGTGAATACGGCG---GAA------------TTAGGC
GAATTAAGTGGACAACACAGATATGATTCGATACGGGTACCAAGTAACCAG---------
------------------CATTTGGAATCC---CAAAGCACATAT---AATCAATTAGGA
CAAACA------GTTACAAAAGAAACCGGATAC---------AATAGGGTGCACAGC---
------------CAACAGACACAATCATCATCAACGAGAATCGATAGCAAGAGCGAGAGA
CTG------GAAGATTTTGGA---GAATATGGCGGACAT------------TCG---CAG
GTTCAACAC------GTCCCCAACATCAGCTCTCAAACTATCGGT---ACACAGCATCAT
GTCGAAACA---------------------------ATCCCT---GAAAACTGGAGTAGA
---------------------------------GTAGATTCTTATAGGACCGACGGAGGT
CGCGGACAGGTCTTCGAAGAGGAAGGTCAATATGTAACCGGA---------------CCT
AAGAAGGTTCGTTATTACAAAAAGAATTACACCTCCAGCTACAGCACG------------
TCTGGAGTTCCTCAAACCTCAAGCATTGGTTCGGCGACAGTAAACGAATTGCACAGTGAA
TTGCAAAGAAACTTGCATAAAGAGCTCGACAGTCTTAGAAAAGATCTTCATCAGGTCTCT
AGCATCGGACACACCGCCGCTACTTCGCACATAGAT------------TCGACGATAGGT
TTGACTCACGAAACGTCC------GGTTTCCAC------GATCTGCAA------------
------------------ACCGCCGAGAGTGAG---------GGCTACAGAGAACATTTG
---------------------------------------------------GGCTAC---
---------------------CGA------CGCGTTCCGTCCACCGGA------------
---ACC---GAGCATCGTTATACC---GAGCAACAGCAGACGTTCACCAAT---------
------------------------ACGAGGCAGCAGCTGCCA------------------
------------------------TATCCAACTGCGGCTCCA---------GATACATAC
GGCACG---GAAAGCCAAAGAACT------------------TACCAGAGCCACGAGACC
TATATG---TCCCGAGTGCATCCC---GCGCCTCAACCTGGT---------------CAT
TTGTCTCCTGTC---------------------CCTTAC---GTACAAGTTCCC------
---------------------AGTAGTAGTTATCAGACGAAC------------------
TATCATAATGTGCAT---------------TCAAGTGGA---------CATCAC------
CTGGACGAGACCCGTCGCGCA---GAAGTCTTAGGTGCGCATCACTCC------------
---------AGT---GTCAGCCAGAATCAGCTGCTTACC------------GAGAGTTCC
CGTGCGTAC---------------------------------------------------
------------------------AAT------CCGCAT------TCAAGCCATATCACC
TATCCCAGCAGAAATGGCGAAACGAGACACTAC---GAGGAACACTGG---AGTTCCTCC
---AGTCACGCGGGAAGGAACGTAGCTCCCGAACGAATT---------------------
---TCTGTGGACCATTCCGGTGCCGGTTACACGGAAAGAGCGCATTACGATCGGGATGCC
TATAAC---GAGCAACACGGACGTTATCAT---TCCGCA---CAGGGTTACGAGTCTCGT
GCGAGTAGTAGCAGCAGCAATTATGATTCA---GCGTACAGAACGAGTTCGTCTGGACAG
CTCGTCACCGGG------TCGCGGGACGTGGGACACGTGGGACACGTAGGACACGCGGGA
CACGTAGGACATGGT---GTCGATTGCACCGAAGAA------ACTCATCAGCAATAT---
------CAACAGGAAACCAGATATCACAGAAAGTATAAGCGAGACGTT---CAT------
CACGGCGACGTGCAGCAA------------------------CATCAAACAACT------
---------------------------------------------------------GAC
AAC------------------------------------GAGGATTTCACGCAACAGAAT
CAG---------GAG---TTCGGTCAAGAGTCACAACAA---------------------
------------------------------------------------------------
------------------------------------------------------------
------------------------------------------------------------
------------------------------------------------------------
------------------------------------------------------------
------------------------------------------------------------
------------------------------------------------------------
------------------------------------------------------------
------------------------------------------------------------
------------------------------------------------------------
------------------------------------------------------------
------------------------------------------------------------
------------------------------------------------------------
------------------------------------------------------------
------------------------------------------------------------
------------------------------------------------------------
------------------------------------------------------------
------------------------------------------------------------
---------------------------------------TTA??GGAAGATCTGACACAA
CAGAATGAACAA------------------------------TTTACACAGCAGACAGAA
---------GGT------CAGCTTGAATTTGGT---CAGCAAACTGTCGACAAATCA---
CACTTAGAAAACTTG---------------------------------------------
---------ACACAACAGAGTGAACAATTTACACAGCAGACAGAA---------------
------------------------------------------GGATCTGATGATTTT---
---ACACAGCAAAGT---------------------------------------------
------------------------GGCAAACTTGAATTC---------------------
---GGTCGACAAATA---------------------------------------------
GATGTTAATCAACATTTAATACAGCAAAATGGACAG------------------------
------------------------------------------------------------
---------CTCGCACAGCAAACGGAA---GGTCAACTTGAATTCGGG------------
---------------------------------------------CAGCAAATT------
------------------------GTCAATAATCAG---AATTTAGAGCAGGATTTAATG
CAGCACTTTATGATGCAAGGA------------------TCTGATTTTACGCCACAA---
AGTGACAAACTTCAATTTGGAGAACAAACT------------------------GACGAA
ACTCAACAATTA------------------------------------------------
------------GACCAATTTTCACAGCGAACAACAAGA---------------------
---------------------------------------------------TCAGATGAT
TTA------ACGCAACAAACTCAATTAGATAAACATGAATTTAGACCGCACATTGTTGAT
---------------------------------AATCAACATTTAGAAGATTTGACACAA
CAAAGCGAACAGTTTTCACAGCAGAGAGAT------------------------------
------------------------------------------------------------
---------------------------------------GGTCAACTTGAATTTGGA---
------CAACAAAATATTGGTAATCAG---CACATAGAAAACTTAAAAAAGCAA---AGT
GAACAACAAACA---------------GGATCAAATTTTACGCAACAAACAATTGGGAAA
---CTGGAATTCGGTCCACTGCTA------------------------------------
------------------------CCAATGGATAAATCTAAC------------------
------------------------------------------------------------
------------------------------------AAGCCAAAAAGTCAACATCTAGAG
GAATTCAAT---------------CACCAAAATGCAGATTTCTCT---------------
---------------CAACAGGTAAGCGAATTTGATGATTTTACACAACAAACAATGGGA
------------------------CAA---TTAGAATTTGGACAACAAGTGCAGCAAACG
CATAGATCTAATAAACCAAAAGTCGGC---------------AGTCAACATTTGGAAGAC
ATGACTCAGCAAAACGAAGAT---------------------------------------
------------------------------------------------------------
------------------------------------------------------------
------------------------------------------------------------
------------------TTAACTCAGCAAATT---GGAAGATTCGATGATTTCTCACAA
CAAACAGCAGGAAGTTTGGAG---------------------------------------
TTTGGACAACAAAGAGAACAG------AAACCTAGTTGGCCAGGATATAATACTCAGCGT
CTGGAACATTATTCT---CAACAAAATAATTGGGATGTAGATGACCTCTCGCAACAATCG
CAT---------------------------------------------------------
------------------------------------------------------------
------------------------------------------------------------
------------------------------------------------------------
------------------------------------------------------------
------------------------------------------------CGATATCCATCT
TAC---AACAATCGAAATAACGAACAATCTGAATTAGAA---------------------
---------------------CAAATGTCACAACAAACGGATTTTAAT------------
------------------------------------------------------------
---------------------------CAAGATTTCACTCAACAAATTAATCAA------
------------------------------------AACCAA------------------
------------------------------------------------------------
---------------CAA------TTAACAACTGGT---CTGAAACCA---GCACCGAAA
CCAAAACCA---AGACAGCGATATCAAAAACATGAT------------------------
---------------TCCATTCTATCA------------CATACAGATGGAACAGATACA
AATCTTGAT------------GTTTCCAGA---------CCAATTGAGGTAAGTCCAGAG
GTTGATGTAGAC------------AATCTTCGCGAAAGG---------------------
------ATGATCCAGCATGGCAATCGCGTAATCGCGGATCCATATCCTGAATCCAATCCT
CATACA------TCGAAGGTTTCATAT------TCGCAAGAAAGTAGCGTATTCGATAAC
GAAAAGGAAAACATGGATCGG------------------------TTACATTGGGTGCAT
---------------------------AAATCAAAT------GATGCTACAGTAGGATTG
CAATGGCATTATACTTATCATCCAAGTGATTTAACTAAC---GTTGAAGGT---------
------------------------------------------------------------
TCACAGGACAATTAT---------------------------------------------
TATCCTCGTTTAAATGTTAACTCG---------ATGTCACAGCAAACAGAAAATATA---
CAACAACAATCAAGACCATTT---------------------------------------
---------------------------------GAC------TTTAATCAACAAGAAGTA
CAGAAT------AAGCATACGTTTGAAGATGAACGTCAAAATTTATATATTTCTCAA---
---------------TCACAAGCGCAACATGATCAACAGTCAGAATCATTTCAACAAACT
GAAACATCC---CGTTTTGACAATCAGTTCAAT---------------------------
------------------------------------------CAAAATTCTGAACAGATT
CCATCAAAAGTAATTCCA------------------------------------------
------------------------------------------------------------
------------------------------------------------------------
------------------------------------------------------------
------------TTGCAAAATACTGAA---ATTTCTCAGCTGACTTTAGAACAAGATAGA
CACTCATCACCAACTACAGAG------------CAAACGGGAGAT---AAAATAGAATCC
CGAATTTTGCAAGCATAT---GGTGGA---GGACCATAT---ACATCGCGTAATGATGAT
TTTTATAACAGAATTAGGCCGAATCCTAGCGCTACCTTGGCACCT---ATGGATGGTGAC
GATCCATGGGATATC---------AGAGAAAAACCAAGGGAA------ACAATGATACCT
CGAACATGGTCCACAGTGCACAATATACCAGAAATTGCAGAT------------------
------ACAACAGAAGTGACAGAAACTACA------------------------------
------ACACAAATAATAGAGACTACA------------ACCCAA------------CCA
TCCTTCTGGAATAAACTTGGTCATAAAATAACTAGCACATATGACAAGGCTAAAGAA---
------------------AGAGCCAAGGAAATTTTTGGC

>XM_011704965.1_cds_XP_011703267.1_1
------------------------------------------------------------
------------------------------------------------------------
------------------------------------------------------------
------------------------------------------------------------
---------------------------------------------------------ATG
GGAATAATGGCGATAGGACGGATAATCATTTTATCCGCG---TTAATTGCCCAACAAGCA
ATATCAGCGCCAACCAGTGGCTGTATAGAAACATGCAACTTCCTCGAA---------ACA
AGCATTCAG---------------------CAAACGTCG---GGTGGTTTT---------
------------------CAAGATCATGCGAATTTC---GTTCAAGGAAGAACGCAATTA
AATGAG---------------------------------------------------CAT
GATTACACCAGACCAGGAAACTGGACTGAACGTAATCAATATAACACAGACGGTGGGCAT
GGCAAGGTTCACGAAGAACGAGGGCAATACGTAGAAGGA---GCGAAAAGAGTCAGG---
---------------------GATTTCAAGAAGAAT------TTTACCTCGTCCTATGGT
ACGGGT------AATTTAAACGGAATAGACACAGCAGAA---------------TTAGGC
GAATTGAGTGGCCAACGCAGATATGAGTCGCTACACGTGCCGACAAACCAG---------
------------------CATATCGAT------CAAAGCGCATAC------GGTCTAGGA
CAAACA------GTCACAAAGGAGACCGGATAC---------AATAGGATGCACAGC---
------------CAACAGTCGCAATCATTGTCAGCAAGAATTGACAGCAAGAGCGAGAGG
CTG------GAAGATTTTGGG---GAATACGAT---------------------------
------------------------------------------------ACGCAGCATCAT
GTCGAAGCA---------------------------GCTCCCGGGAACAATTGGAACAGA
---------------------------------GTGGACTCTTACAGGACCGACGGAGGT
CGTGGACACGTCTTCGAGGAGGAAGGTCAATATGTAACCGGG---------------CCT
AAGAAGGTTCGCTATTACAAAAAAAACTACACCTCCAGCTACAGCTCCAGCATTCCTCAA
AGCAGCGTTCCTCAA---AGCAGCGTTGGCTCGGCGACGTTGGACGAACTACACAGCGAA
CTGCAGAAA------------GATCTCGACAGCATCAGAAAGAATTTACACCAAGTCTCT
AGCACCGGACACACTGCCGCTACCACACACGTAGGT---------TCGACTCAGGTGGGC
TTGACTCAGGATACAGCT------GGTTTCCAT------GATCTGCAG------------
------------------ACCGCCGAGAGCGAC---------GGTTACAGGCAACATTCG
---------------------------------------------------GGCTAT---
---------------------CAT------GGCGTTCCGTCCACCGGA------------
---AGT---GTACGTCACTATACC---GATCAGCAGCAGAGAGAAACGCTC---------
---ACCGAT---------------GTTAGGCAGCATGTGCCC------------------
---------------TCGTACACGTATCCTACCGCGGCCGCA---------AATACATAT
GGCACG---GAAAGTCATAGAACT------------------TATCAGAGCCAAGAAACC
CACACG---TCCCAAGTACACCCG---GTGCCTCAGTCAAGT---------------CAC
TTATCTCCC------------------------GGTTAC---GTGCAGGTTCCT------
---------------------AGAGGCAGTTACCAGACGAAC------------------
TATCACAATGTGCAT---------------TCGAGTGGA---------CATCAT------
CTGGACGAGACGGAGGCGCGCGCGCAAACGCTT---------------------------
---------------AGGATTCAGAATCAGGTGCTCGCCGAG------CCCTCGCAGCAC
AACCCGCAT---------------------------------------------------
---------------------------------------------TTAAGTCACGTCACT
TATCCCAGCAGACAAGGTGAAACGAGGCGCTAC---GAGGAGCACTGGAGATCCTCC---
---AGTCACACCGGAGGCAGTGTAGTTCCTGAGCGGACTACCATGGGCGTTGCGGATTAT
TCCGGGCATGGTGCTGGTACTGTTGGTCATGCAGAAAGAGCGCATTACGATCGGGACGCG
TACAAC---GAGCATCGTGGACGTTATAAT---ACCGCTCATCAGGGATACGAGTCCCGT
GCGCGTACTAGTGGTAGCAGTTATGACTCT---GCATACAGA---GAGAGCTCAGGGCAA
CTCGTTACCGGA------TCGCTGGACTTG---------------------------GGC
CACGCGGCGCACGGC---GCCGATTGCACCGAGGAG------ACTCACCAGCATTAT---
------CAACATGAAACCAAATACCACAGAAAATACAAAAGAGACGCT---CAT------
CACGGTGACGTGCAGCAA------------------------CATCAAGCAATC------
---------------------------------------------------------GAC
AAC------------------------------------GAGGATTTCACGCAGCAAAAT
CAA---------GAG---TTCGGTCAAGAGACGCAACAA---------------------
------------------------------------------------------------
------------------------------------------------------------
------------------------------------------------------------
------------------------------------------------------------
------------------------------------------------------------
------------CTGGAAGACTTGACACAGCAAAGT------------------------
------GAACAAACGAATGGTAAGCTTGAGTTCGGCCAGCAAATCGTT------------
------------------------------------------------------------
------------GATAATCAGCATTTTGATGATTTAGCGCAG------------------
------------------------------------------------------------
------------------------------------------------------------
------------------------------------------------------------
---------------------------CAAAGTGAACAACACACGCAACAAACGGAGGGT
CAGTTTGAATTTGGCCAGCAAACTGTCGATAAT---------------------------
------------------------------------------------------------
------------------------------------------------------------
------------------------------------------------------------
------------------------------------------------------------
------------------------------------CCGCACTTGGAGGACTTAACGCAG
CAAAGTGAACAA------------------------------TTCACGCAGCAGACGCAG
---------GGT------CAGCTGGAATTTGGT---CAGCAAACTGTCGATAATCCG---
CATTTAGAAGATTTA---------------------------------------------
---------TCGCAGCAGAATGAACAGTTTACACAACAGACACAA---------------
------------------------------------------GGACTTGATCATCTC---
---ACACAACAAATG---------------------------------------------
---------------------AGTGACAAATTGGAATTC---------------------
---GGTCAACAAACC------------------------------GTCGATGGCCAG---
CATTTG---GATGATTTAACGCAGCAAAGTGAACAA------------------------
------------------------------------------------------------
---------TTCACGCAGCAGACGCAG---GGTCAGCTGGAATTTGGC------------
---------------------------------------------CAACAAACC------
------------------------ATTGATAATCAG---CATATAGAC---AATTTAATG
CAGCAGACACAAGGATCT---------------------GATGATTTTACACAACAGACA
AGCGGTAAACTTGAATTTGGGCAACAAATTGAT---------------------GATTCT
CAACAATTA---------------------------------------------------
------------GAGAAATCTGCACAGCGAACAATA------------------------
---------------------------------------------------TCGGATAAT
TTA------ACGCAACAAACTCAATTA---------------------------------
------------------------------------------------------------
------------------------------------------------------------
------------------------------------------------------------
---------------------------------------GGTAAACGTGAATTGGGA---
------CAGCAAACTGTTGGTAATGAA---CATTTAGACGATTTAACACAACAG------
---------------------------AGCGAACAGTTTACACAGCAGACAGTAGGTCAA
------------------------------------------------------------
------------------------------------------------------------
------------------------------------------------------------
------------------------------------CTTCCGAAAAGTCAACGTCTAGAA
GAATTCAAT---------------GAGCAAAGTGAAGATTTCACT---------------
---------------CAACAGACGGGAAGATTTAATGATTTTACGCAACAAACAATGGGA
------------------------CAC---CTAGAATTTGGA---CGACTGCAACAACCG
CACAGATTTAGTGAACCCAATGTTGGT---------------AATCATCATTTGGAAGAT
TTCACTCAGCAGAATGAAGAC---------------------------------------
------------------------------------------------------------
------------------------------------------------------------
------------------------------------------------------------
------------------CTAACTCAACATGTT---GGAAGATTCGATGATTTCTCGCAA
CAAACAGCAGGACATTTTGAA---------------------------------------
TATGGACAACAAAGTGAACAACAGCAAAAACCTAGATGGCCGGGACATTATACTCAGCAT
ATGGAACATTCA------CAACAAAATGAGTGGGATACGGACAGTCATTCGCAACAATCG
CGT---------------------------------------------------------
------------------------------------------------------------
------------------------------------------------------------
------------------------------------------------------------
------------------------------------------------------------
------------------------------------------------CAATATCCATCC
TAC---GATAATAAAAATATCGAACAATCCGAATGGCAA---------------TTA---
------------------GAACAAATGTCGCAAAAAACAAATTTTGAT------------
------------------------------------------------------------
---------------------------CGAGATTTTACTCAACGAACCGATCAA------
------------------------------------------------------------
------------------------------------------------------------
---------------GAT------CAATTAGCAACCAATGCAAAGCCA---GCACCAAAG
CCAAAACCA---AGACCGCGATATCAGAAACATGAT------------------------
---------------TTCATTACACCA------------CGTACAGATGGAACAGACACA
ATTGTCGACGAC---------GTTTTTAAA---------CCAGTTGAGGTAAACCCAGAG
CCTGATATAGAC------------AACTCCCACGGAAGA---------------------
------ATTATCGTATCTGGCAGTCGCGCAACA---------TATCCTGGATCCGATCAG
CATACA------TCGAAAGTTTCGTAT---TCGACTCAAGGAAGCAACGTATTTGATAAT
CAAGGAGAAACCATAGATCGT------------------------ACACATTCGGTACAT
---------------------------AAATCAAAT------GATGCTACAATAGGTTTG
CAATGGCATTACACTTACCATCCAAGTGACTTAACTAAC---GTCGAAGGC---------
------------------------------------------------------------
TCACCTGACAATTAT---------------------------------------------
TATTCTCGCCATGATGTCAACTCG---------ATGTCGCAGCAAACAGAAGATATC---
---CAACGGTCCAGGCCATTT---------------------------------------
---------------------------------GAT------TTTAATCAACAAGCACAA
AACGAG---------GATATATTAGAGAATAGTCACCAAAATTCATACGCTCCTCAATCA
TCG------------CAACATGACAAATATGATCAACAGTCAGGATCGTTTCAACAAACT
GAAACGTTTTCCCGCTTTGACAAT------------------------------------
------------------------------------------CAAGATTCTGATCGAATC
GCATCAAGAGTAATTCCG------------------------------------------
------------------------------------------------------------
------------------------------------------------------------
------------------------------------------------------------
------------TTGCAACGTCACGAA---AATGCCCATCTGACTGCAGAACAAGAGACG
CCAACTACAGAA---------------------CAAACGGAAGAT---AACCCAGAGTCA
CGAATCTTACAAGCGTAC---GGAGGG------TCATATGATGCGTCGCGTAATGATGAT
TTTTATACTAGAATTAAACCGAATCCCAGTGCTACTCTGCCACCT---ATGGATGGTGAT
GATCCATGGGATATC---------AGAGAAAAACCAAGGGGA------ACAGTAATACCA
CGGATCTGGTCCACA---------GTGCGCAATACACCAGAA---------------ATT
GTAACTACAACAGAAATTACACCAACAGCA------------------------------
------GAGACGACAACTCAG------------------------------------CCA
TCCTTCTGGAGCAGAGTTGGGCATAAAATAACCAACACTTACGATAAAGCTAAGGAA---
------------------AAAGCTAAGGAGATTTTCGGC

>XM_012006231.1_cds_XP_011861621.1_1
------------------------------------------------------------
------------------------------------------------------------
------------------------------------------------------------
------------------------------------------------------------
---------------------------------------------------------ATG
GGAACAATGGCGATTGGATGGATGATCGTTTTATCCGCG---TTATTTGTC---CAAGCA
TTATCAGCGCCG---AGTGGCTGCATAGAGTCTTGCAACTTCCTCCAA---------ACA
AGCATTCAT---------------------CAAACATCG---AGCGGTTAT---------
------------------CAAGATCATGCGAATTTA---GTTCAAGCAAGAACGAACTTA
AATGAT---------------------------------------------------TAC
GATTACGCTAGACCAGGAAACTGGACTGAACATAATCAGTATAGGACGGACGGTGGGCAC
GGCAAGGTTCACGAAGAACGGGGACAATATGTCGACACG---TCGAAAAAGGTGAGA---
---------------------TATTACAAGAAGAAT------TTTACCACGTCCTACGGA
------------AACGTAAACGGAGTGGACGCAGCGGAC---------------TTAGGT
GAATCAAGCAGTCAACACAGGTATAATCCAACACAAGTGCCAATTAGCCGG---------
------------------CATTTT---------CAAAGCGCATAC------GGCCTAGGA
GAGACA------GGCGCGAGCGAGACCGGATAC---------AATAGAGTGCACAGC---
------------CAACAGACACAATCATCATCAACGCGAATCGAAAGCAAGAACGAGAGA
CTG------GAAGATTTTGGG---GAATACGGCGGATAT------------TCG---CAA
GTGAATCAACAC---ATTCCCGGCATTAACACACAAACGATCGAC---ACGCAGCATCAT
GTCGAAACA---------------------------GCTCCC---AATAATTGGAGCAGA
---------------------------------TCAGACTCTTACAGGACCGATGGAGGT
CATGGACAAGTCTTCGAGGAGGAAGGTCAATACGTAACTGGG---------------CCT
AAGAAAGTTCGTTATTACAAGAAAAACTACACCTCCAACTACAGC---------------
TCCGGCGCTCCTCAA---AGCGTCATTGGCTCGGCGACATTGGACGAATTACACGGTGAA
TTGCAAAGGAACCTGCAGCAAGACCTCGAGAGCGTTAGAAGGAATTTACATCAAATCTCT
AGCACCGGACACACTGCCGCGACCACGCACGTAGGT---------TCGACTCAGATGGAC
TTGACTCAGGAAACAGTC------GGTCTCCAC------GATCTGCAA------------
------------------ACAGCCGAGAGCGGT------------TACAGACATTTG---
---------------------------------------------------GGCTAC---
---------------------CAG------GGCGGTCCGTCCACCGGA------------
---------AGTGTGCATCATACCGAGCAGCAGAGAGAAATACACACC------------
------------------------GATACGAGACAGTTGCCG------------------
------------------TATACGTACCCTACCGCGACCGCA---------GATACGTAT
GGCACG---GAAAGCCACCGAAGT------------------TATCAGAGCCATGAGACC
CACTCA---TCTCGAGTGCATCCT---GTGCCTCATTCGAGT---------------CAC
TTATCTCCC------------------------GGTTAC---GTACAGGTTCCC------
---------------------GGAAGCGGTTACCAAACTAGCGGATACCAAACCAGCGGC
TACCACAATGCGCAA---------------TCGAGTGGG---------CATCAC------
CTGGACGAAACTCATCGTACA---GAGGCCCTGGGCACGCATCGGTCC------------
---------AAC---GTGCTTCAGAATCAGCTGCTGACT------------GACTCCCAG
CGCGTGTAC---------------------------------------------------
------------------------AAC------CCACAT------TTGAGTCACGTCACG
TATCCCAGCAGACATGGCGAAACTAGGCACTAC---GAGGAGCAGTGGAGATCCTCC---
---AGTCACACCGGGGAGAGCGTAGCTCCCGAACGAACC------------------ATT
ACGGGCTATTCTGGACACGGTGTTGGTCACACGGAAAGAGCGCATTACGATCGGGACGCG
TATAAC---GAGCACCACGGACGTTCCCAT---ACCGCC---CAGGGATACGAGTCTCAT
GCACGTACTGGCGGCAGCAGTTATGATTCT---GCGTACAAA---------ACGGGACAA
CTCGTGACCGGA------TCGCTGGACTCA---------------------------GGC
CACGCAGCGCATGGC---GCCGATTGCACCGAGGAG------ACTCATCAGCAATAT---
------CAACACGAAACCAGATACCACAGAAAATACAAACGAGATGATCGTCACGTGCAG
CAACATCAAGTGACCGAT------------------------------------------
------------------------------------------------------------
---------------------------------------GAGGATTTTACACAGCAAGAT
CAG---------GAA---CTCGGTCAAGAGATACAACAG---------------------
------------------------------------------------------------
------------------------------------------------------------
------------------------------------------------------------
------------------------------------------------------------
------------------------------------------------------------
------------CCGGAAGATTTGACAGAGCAGAGT------------------GAACAG
TTTACACAACAGATACAAGGATCTGACAAACTCGCGCAACAAATT---------------
------------------------------------------------------------
------------------------------------------------------------
------------------------------------------------------------
------------------------------------------------------------
------------------------------------------------------------
---------------------------------------------------------GGC
AAACTTGAATTTGGTCAACAATCCATCGATAAC---------------------------
------------------------------------------------------------
------------------------------------------------------------
------------------------------------------------------------
------------------------------------------------------------
---------------------------------------------------------CAT
CATTTGGATGAT------------------------------TTAACACAGCCGAGCGAG
------------------CAATTCGACTTCATG---------------------------
------------------------------------------------------------
---------CAGCAGAGTGAACACAAGTTTACACAACAGCCACAA---------------
------------------------------------------GGCTCTGACGACTTC---
---ACGCAACAAACG---------------------------------------------
------------------------AGTGAACTTGAATTC---------------------
---GGTCAACAAACC------------------------------ATTGATAATCAT---
CATATG---GATGATTTAACACAGCAGGGCGAGCAA------------------------
------------------------------------------------------------
---------TTCACTCAGCAGACGGAG---GGTCAGTTTCAATTTGGC------------
---------------------------------------------CAGCAAACT------
------------------------ATTGATAATCCG---TACTTAGAG---GATTTAACG
CAGCAGACACAAGAATCC---------------------GACGATTTCACACAACAGGCG
AGTAGTAAACTTGAATTTGGACAGAAAACTGAT---------------------GACGCT
CGACAATTG---------------------------------------------------
------------GAGCAATTCCCACAGCGAACAGCAAGA---------------------
---------------------------------------------------TCGGAAAGT
CTG------ACGCAACAAACTCAACTAGATAAACATGAATTTGGACAACACGTTGTCGAT
---------------------------------AATAAACATTTAGATGACCTAACCCAA
CAGAGCGAACAGTTTTTACAGCAAACAGAG------------------------------
------------------------------------------------------------
---------------------------------------GGTCAACTTGAATTTGGA---
------CAGCAAATTGTTGGTGATCAG---CATCTAGAAGACTCGACACGGCAA---AAT
GAACAATTTTCACAGCAGACGGTAGAGTCAGACGATTTTACGCAACGATCCGTTGGCAAA
---CTGGAATTCGGTCAACAAATG------------------------------------
---------------------CAATCGACAGATAAATCTGCC------------------
------------------------------------------------------------
------------------------------------AAGCCGCAAAGTCAACGTCTGGAG
GAATTCAAT---------------GAGCAAAATGAAGAGTTCACT---------------
---------------CATCAGACGGGAAGATTTGATGATTTTACGCAGCAGACAATGGGA
------------------------CAC---GTGGAATTCGGA---CAACTGCAACAACCG
CACAGATCCAGTAAACCAAGAGACAGC---------------AACTATCGTTTGGAAGAC
TTGACTCAGCAGAACGAAGAC---------------------------------------
------------------------------------------------------------
------------------------------------------------------------
------------------------------------------------------------
------------------CTAACTCAACAGACT---GGAGGATTCGATGATTTCTCGCAG
CAAACAGCAGGGCATTTGGAG---------------------------------------
TACGGGCAACAAAGGGAACAGCAGCGAAATCCTAGCTGGCCGAGACACGAGACTCAACGT
TTGGATCAATATTCT---CAACAAAATGGGTGGGATATAGATAATCTTTCGCAACAATCG
CAT---------------------------------------------------------
------------------------------------------------------------
------------------------------------------------------------
------------------------------------------------------------
------------------------------------------------------------
------------------------------------------------CGATATCCGTCC
TAC---AACGACAGAAATAACAAACCATCCGAGTGGCAG---------------CTT---
------------------GGACAAATGTCGCAAAGACCGAACTTTGAT------------
------------------------------------------------------------
---------------------------CAAGATCTGACTCAGCAAACCAATCAA------
------------------------------------------------------------
------------------------------------------------------------
---------------------------------GATCAATTAAAACCA---GCGCCAAAA
CCAAGACCG---AGGCCACGATATCAGAAACATGAT------------------------
---------------GTCATTACATCA------------CATACAGATGGAACAGATACG
ATTGTTGACGAC---------GTCTCTAAG---------CCGGTCGAGGTAAACCCGGAG
GCTGATATAGAC------------AACTTCCACGGAAGG---------------------
------ATTGTCGAATCTGGCAGTCGCGCGACG---------TATCCTGGACCCAATCAT
CACACG------TCGCAAACTCTGTAT---CCGACTCAAGGAGGCAGCGTGTTTGACAAC
CAGAAGGAAAATATGGATCGC------------------------TTGCACTGGGTGCAC
---------------------------AAGTCAAAC------GACGCGACGGTAGGCTTG
CAATGGCATTATACTTACCATCCAAGCGACTTGACTAGC---GTTGAAGGC---------
------------------------------------------------------------
TCGCATAACAATTAT---------------------------------------------
TATCCTCGTCACAACCTCGGCTCG---------GTGTCGCCGCAAATGGAAGATACG---
CAGCAGCAGTCCAAACCATTC---------------------------------------
---------------------------------GAC------TTTAACCAACGAGAGACA
CAGGAC------GAGGACACGTTGGAAGATAAGCGTCAAAATTCGTACATTTCTCAATCG
TCG------------CAACGTGACAATTACGATCAGCAATTGGGGTCGTCTCAACAAACT
GAAACGCCC---CACTTCGACAATCAGTTCAAT---------------------------
------------------------------------------CGAGATTCTGACCAAATC
CCGTCAAAGGTAATTCCA------------------------------------------
------------------------------------------------------------
------------------------------------------------------------
------------------------------------------------------------
------------CTACAA------------AATTCCCAGCCGACTTCCGAACAAGAGAAA
CGATCGACGCCGACGGACGAACCGACTGCGGGACAGACGAACGAT---AAACCGGAGTCA
CGAATCTTGCAAGCGTAC---GGAGGCGGTGGACCGTATGACGTACCGCACAGTAATGAC
TTCTACAACAGAGTCAAGCCGAATCCCAGCGTTACCTTGCCACCC---TTGGGCGGCGAC
GATCCGTGGGACATT---------AGGGAAAAACCAAGGGAA------TCACTGATACCC
CGGAATGAATGGTCGACA------GTACGCTACACACCGCAA---------------ATT
GTAACCACGACCGAAGCGGTGGAAACTACG------------------------------
------ACGCAGACGGCAGAAGCTACG------------ACAACCGAG---------CCA
TCCTTTTGGCGCAGAGTGGGCCATAAAATAACCAACACGTACGACAAGGCTAAGGAA---
------------------AAAGCCAAGGACTTCTTCGGC

>XM_012200439.1_cds_XP_012055829.1_1
------------------------------------------------------------
------------------------------------------------------------
------------------------------------------------------------
------------------------------------------------------------
------------------------------------------------------------
------ATGGCGATAGGACGGATAATCATATTATCCGCA---TTAGTTGCT---CAAGCA
TTATCAGCGCCA---AGTGGCTGTATAGAAACCTGCAACTTCCTCCAA---------ACG
AACGTT---------------------CGACAAACGTTG---GGCAGTTAT---------
------------------CAAGATCATGCGAATTTA---GTTCAAGGAACAACACATCTA
AATGAT---------------------------------------------------CAT
GATTACACCAGACCAGGAAACTGGACCGAACATAATCAGTACAACACGGACAGTGGACAT
GGCAAGGTTCACGAAGAACGAGGACAATACGTAGAAGGA---TCAAAAAGGGTACGG---
---------------------TATTACAAAAAGAAT------TTTACCTCGTCCTACGGC
ACAGAT------AATGTACACGGAGTGAATGCAGCG---GAA------------TTAGGC
GAATTGAGCGGACAACACAGATATGATTCCTTACACGTGCCAAGTAACCAG---------
------------------CATCTCGATTCT---CAAAGCGCATAT------GATCTAGGA
CAGACA------GTCATAAAGGAGACTGGATAT---------AATAGAGTGCACAGC---
------------CAACAAACAGATTCATTGTCAACAAGACTCGATAGCAAGAGCGAGAGA
CTG------GAAGATTTTGGAGAAGAATACGACGGATAT------------TCG---CAG
GTGAATCAACAC---------GGCATTAACACTCACGCGATCGAC---ACGCAGCACCAT
GTCGAAACA---------------------------ATTCCC---AATAATTGGAGCAGA
---------------------------------GCAGATTCTTACAGGACCGACGGAGGT
CGTGGACAAGTCTTCGAGGAGGAAGGTCAATATGTAACCGGA---------------CCC
AAAAAGGTCCGCTATTATAAGAAAAACTATACATCCAGTTATAGT---------------
TCGGGCGTTCCTCAA------AGCAGCAGCTCAGTGAAACTGGATGAATTACACAACGAA
ATGCAAAGGAACTTGCAGAAAGATCTCGACAATTTTAGAAGGACTTTTCAAGTCTCTAGC
---ACCGGCCACACTGCCTCCACTACGCACGTAGGT------------------------
TCGACTCAGGAAGCAGTC------GGTATTCAC------GATTTGCAG------------
------------------ACCGCCGAGAATGAT------------TACAGGCAACATTTG
---------------------------------------------------GGCTAC---
---------------------CGA------GGTGTTCCATCCACCGGA------------
---AGT---GTGCATCATTATACT---GATCAACAACAAAGAGAAACACTC---------
------------------------ACCGATGTAAGGCAACCG------------------
------------------------TATCCTACCGCGGCCGCA---------AATACGTAT
GACACG---GAGAGCCACAGAGCT------------------TATCAGAGCCACGAGACC
CACACG---TCCCGAATACATCCC---GTGCCTCAATCGAGT---------------CAC
TCATCTCTC------------------------GGTTAT---CTGCAAGTTCCC------
---------------------AGAGACAGTTTTCAAACGAGC------------------
TATCACAATACGCAT---------------TCGAATGGA---------CATCAC------
CTGGACGACACCGGTCATACG---GATGTCTTGGGCACACATCAGTCT------------
---------AAC---GTGCTTCAGAATCAATTGCTCACTCAG------GAGAATTCCCAG
CGCGTGTAT---------------------------------------------------
------------------------AAT------CCGCAT------TCAAGTCATGCCACT
TATCCTAGCAGACATGGCGAAACGCGACGTTAT---GAAGAGCACTGGAGCTCT------
---TCCAGTCAAGGGGGAAGCGTAGTTCCAGAGCGGACC---------------------
GCAGATCATTCTAGACACGGTGTTAGTCACGCGGAAAGAGCGCATTACGATCGGGACGCA
TACAAC---GAGCATCATGGACGTTATCAC---ACCGCT---CAGGGATACGAATCTCGT
GCGCGTACTAGCGGTAGCAGTTATGATTCT---GCGTACAGA---GCAAACTCGGCGCAA
CTTGTCACCGGG------TCGCTGGACTTG---------------------------GGC
CACGCAGCGCACGGC---GCCGACTGCACCGAGGAA------ACTCATCAGCAATAT---
------CAACACGAAACCAGATACCATAGAAAATATAAACGAGATGCT---TAT------
CATGGCAACGCTCAGGAA------------------------CACCAAGCAGAC------
---------------------------------------------------------GAA
AAC------------------------------------GAGGATTTTACGCAGCAAAAT
CAG---------GAG---TTCGGTCAAGAGTCGCAACAA---------------------
------------------------------------------------------------
------------------------------------------------------------
------------------------------------------------------------
------------------------------------------------------------
------------------------------------------------------------
------------------------------------------------------------
------------------------------------------------------------
------------------------------------------------------------
------------------------------------------------------------
------------------------------------------------------------
------------------------------------------------------------
------------------------------------------------------------
------------------------------------------------------------
------------------------------------------------------------
------------------------------------------------------------
------------------------------------------------------------
------------------------------------------------------------
------------------------------------------------------------
------------------------------------------TTGAAAGATTTGACACAG
CAGAGTGAACAA------------------------------------------------
------------------------------------------------------------
------------------------------------------------------------
------TTTACACAGCAGAGTGAACAATTTACACAGCAGACACAA---------------
------------------------------------------GGATCCGATGATTTC---
---ACGCAACAAACG---------------------------------------------
---------------------AGTGGTAAGCTTGAACTC---------------------
---GGCCAACAAACT------------------------------GTTGATAATCAG---
CACTTG---GATAATTTAAAGCAGCAAAATGAACAA------------------------
------------------------------------------------------------
---------TTCACACAACAGACGGAA---GGTCAACTTGAATTTGGC------------
---------------------------------------------CAACAGACT------
------------------------GTCGATAATCCA---CACTTAAAA---GATTTAACG
CAG---------------------------------------------------------
------------------------------------------------------------
------------------------------------------------------------
------------------------------------------------------------
---------------------------------------------------AGTGAACAA
TTC------ACACAGCAGACGGAG------------------------------------
------------------------------------------------------------
------------------------------------------------------------
------------------------------------------------------------
---------------------------------------GGTCAGCTTGAACTCGGC---
------CAGCAAACTGTTGATAATCAG---CATTTGGATAATTTGAAGCAGCAA---AGC
GAACAGTTCGCGCAACAGACG------------------GAAGCGGGATTGGCGGGCAAA
------------------------------------------------------------
------------------------------------------------------------
------------------------------------------------------------
------------------------------------------------------------
------------------------------------------------------------
------------------------------------------------------------
------------------------------------------------------------
------------------------------------------------------------
------------------------------------------------------------
------------------------------------------------------------
------------------------------------------------------------
------------------------------------------------------------
------------------------------------------------------------
------------------------------------------------------------
CTGGGGCAA---------------------------------------------------
------------------------------------------------------------
------------------------------------------------------------
------------------------------------------------------------
------------------------------------------------------------
------------------------------------------------------------
------------------------------------------------------------
------------------------------------------------------------
------------------------------------------------------------
------------------------------------------------------------
------------------------------------------------------------
------------------------------------------------------------
------------------------------------------------------------
------------------------------------------------------------
------------------------------------------------------------
------------------------------------------------------------
------------------------------------------------------------
------------------------------------------------------------
------------------------------------------------------------
------------------------------------------------------------
------------------------------------------------------------
------------------------------------------------------------
------------------------------------------------ACGATCTCTGTA
AAGGCGCATTCGCATTTTGACGGAAAAGCAATGGCCAAT---------------------
------------------------------------------------------------
------------------------------------------------------------
------------------------------------------------------------
------------------------------------------------------------
---------------------------------------------------CAAAACTCT
AGCTA-------------------------------------------------------
------------------------------------------------------------
------------------------------------------------------------
------------------------------------------------------------
------------------------------------------------------------
------------------------------------------------------------
------------------------------------------------------------
------------------------------------------------------------
------------------------------------------------------------
------------------------------------------------------------
------------------------------------------------------------
------------------------------------------------------------
------------------------------------------------------------
------------------------------------------------------------
------------------------------------------------------------
------------------------------------------------------------
------------------------------------------------------------
---------------------------------------

>XM_012206697.1_cds_XP_012062087.1_1
------------------------------------------------------------
------------------------------------------------------------
------------------------------------------------------------
------------------------------------------------------------
------------------------------------------------------------
------------------------------------------------------------
------------------------------------------------------------
------------------------------------------------------------
------------------------------------------------------------
------------------------------------------------------------
------------------------------------------------------------
------------------------------------------------------------
---------------------TTAACGCAGCAGACT------------------------
------------------------------------------------------------
------------------------------------------------------------
------------------------------------------------------------
------------------------------------------------------------
------------------------------------------------------------
---------GAACAATTCACG---------------------------------------
------------------------------------------------------------
------------------------------------------------------------
------------------------------------------------------------
------------CAGCAGACGGAAGGTCAGCTTGAACTCGGC------------------
------------------------------------------------------------
------------------------------------------------------------
------------------------------------------------------------
------------------------------------------------------------
------------------------------------------------------------
------------------------------------------------------------
------------------------------------------------------------
------------------------------------------------------------
------------------------------------------------------------
------------------------------------------------------------
------------------------------------------------------------
---------------CAGCAAACT------------------------------------
------------------------------------------------------------
------------------------------------------GTCGATAATCCG------
------------------------------------------------------------
------------------------------------------------CATTTA------
------------------------------------------------------------
------------------------------------------------------------
------------------------------------------------------------
------------------------------------------------------------
------------------------------------------------------------
------------------------------------------------------------
------------------------------------------------------------
------------------------------------------------------------
------------------------------------------------------------
------------------------------------------------------------
------------------------------------------------------------
------------------------------------------------------------
------------------------------------------------------------
------------------------------------------------------------
---------------------------------------GAAAATTTAACGCAGCAGAAT
GAA---------CAA---TTTACACAA---------------------------------
------------------------------------------------------------
------------------------------------------------------------
------------------------------------------------------------
------------------------------------------------------------
------------------------------------------------------------
------------------------------------------------------------
------------------------------------------------------------
------------------------------------------------------------
------------------------------------------------------------
------------------------------------------------------------
------------------------------------------------------------
------------------------------------------------------------
---------------------------GGGCATGATCATCTCACGCAACAAATGAGTGAC
AAACTTGAATTCGGACAACAAACCGTTGATAGT---------------------------
------------------------------------------------------------
------------------------------------------------------------
------------------------------------------------------------
------------------------------------------------------------
---------------------------------------------CAACATTTAACACAG
CAAAGTGAACAA------------------------------CTTACGCAGCAGACGGAG
---------GGA------CAGCTTGAATTTGGC---CAACAAACTATCGATAATCCG---
CATTTAAAAGATTTA---------------------------------------------
---------ACGCAGCAGAACGAACAGTTTACACAACAGACACAA---------------
------------------------------------------GGACTTAATCATTTC---
---ACGCAACAAACG---------------------------------------------
---------------------AGTGGTAAGCTTGAACTC---------------------
---GGCCAACAAACC---------------------------------GATAGTCAT---
CATTCG---GATGATTTAACACAACAAAGTGAACAA------------------------
------------------------------------------------------------
---------TTCACACAGCAGACGGAG---GGTCAACTTGAATTTGGC------------
---------------------------------------------CAGCAGACT------
------------------------GTCGATAACCCA---TACTTAAAA---GATTTAACG
CAACAAGACTCC---------------------------GACGGTTTTAGTCAACAAACG
AGTAGTAAACTTGAATATGGCCAACAAATCATT---------------------GACAAT
AATCAGCATTTGGAAGATTTAATGCAG------------CAGAAT---------------
------------CAACAGTTTACACAACAGACACAAGGA---------------------
---------------------------------------------------TCTGATGAT
TTC------AAACAACAGACGAGT---GGTAAAATTATATTTGGACAGCAAGCTGATGAC
---------------------------------ACTCAACAATTAGAGCAATTTACACAG
CGAACAGCAAGATCGGATAATTTAACTCAACAAACTCAACTA------------------
------------------------------------------------------------
---------------------------------------GATAAACATGAATTT------
------AGACAGCAAATTAATAATCAA---CATCTAGAAAATCCGTTACGGCAA---AGT
GAACAGTTTGCA---CAAACACTGAGATCGGATGATTTTACACAACAATCTGTTGGTAAA
---CTGGAATTCGGTCAAACG---------------------------------------
---------------------CAATCAATAAATAAACCTGCC------------------
------------------------------------------------------------
------------------------------------AAACCGAAAAGTCAACGCTTGGAG
GAATTCAAT---------------GAGCAAAATCAAGATTTCACT---------------
---------------CAACAGACGGGAGGATTTGATGATTTTACGCAACAA---ATAGGA
------------------------CAC---TTAGAATTTGGACAACTGCAACAA------
---------------CCAAAAGACAGC---------------AATCATCATTTGGAAGAT
TTCACTCAACAGAATGAAGAC---------------------------------------
------------------------------------------------------------
------------------------------------------------------------
------------------------------------------------------------
------------------CTAACTCAACAGACT---GGAGGATTCGATGATTTCTCACAA
CAAATAGCAGGACATTTGGAGAAT------------------------------------
TATGGACAACAAAGAGAACAACAGCAGAGACCTAGCTGGCCGGGATATAATACACAACGC
TTGAAACATTATTCAACACAACAAAATGATTGGAATACAGACGATCTTTTGCAACAATCG
CGC---------------------------------------------------------
------------------------------------------------------------
------------------------------------------------------------
------------------------------------------------------------
------------------------------------------------------------
------------------------------------------------CAATATTCAGCT
TAT------AACAAAAATAATGAACAACTCGAATGGCAA---------------TTA---
------------------GAACAAACGTTACAAAAAACAAATTTCGAA------------
------------------------------------------------------------
---------------------------CAAGATTTTCTTCAACAAACCGATCAA------
------------------------------------------------------------
------------------------------------------------------------
---------------GAT------CAAATAACAAGTGATGTAAAACCA---GCACCAAAA
CCAAAACCA---AGACGACGATATCAGAAACACGAT------------------------
---------------TCTATTCCGCCA------------CGTACAGATAGAACAGACACA
ATTATTGATGAT---------GTTTTTAAA---------CCAGTTGAAGTAAATCCGGAG
CCTGATATAGAC------------AACTTCCGTGGAAGA---------------------
------ATTATCGAATCTGGCAGTCGCGCAACA---------CATCCTGAATCCAATCAT
CATACA------TCGACGACATTGTAC---TCGACTCAAGGAAGCAGCGCATTTCACAAT
CAAAGGGAAAATATGGATCGT------------------------TTACATTGGGTGCAT
---------------------------AACTCAAAT------GATGCTACGGTAGGTTTG
CAGTGGCATTATACTTATCATCCAAGTGACTTAACTAAC---GTCGAAGGT---------
------------------------------------------------------------
TCACATGACAATTAT---------------------------------------------
TATCCCCGTCATAACGTTAACTCA---------ATGTCGCAACAAACAGAAGATACA---
---CAACAATCTAAACCAATT---------------------------------------
---------------------------------GAT------TTTCATCAACAAGAAACA
CAAGAC------AAGGACAGATTTGAAACGTTT---------------------------
------------------------------------------------------------
------------CGCTTTGACGATCAATTTAAT---------------------------
------------------------------------------CAAGATTCTGAACAAATC
GCA---AGAGTTATTCCA------------------------------------------
------------------------------------------------------------
------------------------------------------------------------
------------------------------------------------------------
------------CTGCAACGCAATGAA---AAGGCTCAATTGATTCTAGAACAAGAGAAA
CGGTCGGTGTCGACTACCGAA------------CAAACAGAAAAT---AAACCAGAGTCA
CGAATCTTACAAGCGTAT---GGCGGA---GGGCCATATGATGCATCGCGTAGTGATGAC
TTTTATATCAGAATTAGACCGAATCCCAATGCTACCTTACCACCT---ATTAGTGGTGAT
GATCCATGGGACATC---------AGAGAAAAACCAAGAGAA------GCAATAATACCA
CGATCCACA---------------GTGCGTAATACACAAGAA---------------TAT
ATAACTACAACAGAAGTGGCAGAAACA---------------------------------
------ACAGAGATAACGCAGACGACA------------ACTCAG------------CCA
TCCTTTTGGAGCAGAGTTGGTCATAAAATAACTAGTACATACGACAAAGCCAAGGAA---
------------------AAAGCTAAAGAGATCTTTGGC

>XM_012292594.1_cds_XP_012147984.1_1
------------------------------------------------------------
------------------------------------------------------------
------------------------------------------------------------
------------------------------------------------------------
------------------------------------------------------------
------ATGGTGGTTCAACAAATTGCTGTTTTATCCTTG---TTAATAATT---CAAGTA
ATTTCTGCACCA---ACAGGGTGTATAGAATCTTGTGATACTTATTTC---------AAA
CAATATGAA------------------------ACATCT---GGTCATTTT---------
------------------AATGATCATGGA---------TTACAAACTGCAAGTCAATTA
CAAGGG---------------------------------------------------CCT
GAGTTTTCAAAACCAGGCACATGGACTGAACATAACGATTACAATGTAGACAATGGACAT
GGAAAAGTACATGAAGAACGAGGTCAGTATGTTGCTGGT---CCTAAAACTGTGAGA---
---------------------TATTATAAGAAGAAT------TACTCGTCCTCATATAGT
ACAAAA------TATGGTGGAGGATTGTCAGAT---------------------GTTGAA
CAACAAAACAGTAATTATAGA---CAAGGTATTCCAGTATTTAATATCATG---------
------------------CAGTCTAATTCT---GGAAGAATATAT---GATCAAGTAGCT
CATTCAGAGTTAAGTGCACAGCAAGAAAGATAT---------AATACAATGCACAGC---
------------CAACAACGTTTGCAATCAACAATCAGATCTGGTGTTCAAAGTGAAAGA
CTA------GAAGATTTTGGA---GAACACATTGGAGAT------------TCA---CAA
GTATTGCAACACGGTCTATCTAATTCAAATACTCAACATTCACAA---GTACCATACTAT
CCTGATACT---------------------------CAACCT---GGAAACTGGAGTAAG
---------------------------------GTAGATTCATATAAAACTGATGGAGGA
CATGGACGTGTTTATACAGTAGAAGGCCAATATGTGACAGGA---------------CCA
AAAAGAGTTCGTTATTATACAAAAAATTATACTTCCAGTTATAGTTCACAT---------
GGCGGAATACCCGACACAGTTGGAGTTGGAGTA---------GAAGATATACAAAAGGAA
ATAGACAAA---CTTCACAGGGAAATTGGT------------------------------
---------------------GTACAAACTGTAGGATCCAGTGACACTGCAAATATTAAT
AGATATGATCAATCTATT------------------------CTTCAG------------
------------------AATGTAAACAGTAAC---------CGGTATGGAAATAGGAAC
---------------------------------------------------AACTAT---
---------------------GAA------------------------------------
---AGT---AGTTCATCTCTAATACATAATGAACAACAA---------------------
------------------------TTACGTCAACCTGCAAGT------------------
------------GAACGTGTTATTATTAGAAATCCTTCTCAA---------AGTTCTTAT
GAAACA---AATAGTCATAGCACT------------------TATGAAAAACACGAAGGT
CATGCA---GCAGTAATTCAACCA---GTTAGGCAACTCATT------------------
------------------------------------------ATTCTACACCAG------
------------------------GATATACTCCTGTACTTAACACTGGAAGTAGTACTC
ATTCCAGAAATGTAT---------------TTAATACAGCAACCT---CACAAC------
AACAAACTGATAATATGCAAGGCAGAATATTTAAATACTCATCAATCA------------
---------GGA---CTTGATCAAAGTAGAATGTTTTCTGAT------CATTTGGGACAG
AGTGGATAT---------------------------------------------------
------------------------AAT---------------------CAAAATAGTGCA
ATTCAGTCTGGTACAGGACAATCCGCACATCAT---AAAGAACATTGG---AGTCATACT
---AGTCATACCAAAGAAACATCAGTTCCTCAGTACAGC---------------------
---------ACAGGTATTTCACATTCATCAGGTCATAATATGCAACACAGCAGTAACCAA
TATGAC---AGCCTACATGGTACACATCAA------------ACTCTACAACAAGATAAC
TATTTTAATAAAGAAACCAAATTTAATTCT---GGTCACCAA---ACACACTTAGGAAAG
CTGGTATCTGGA------GTACTTGATTTA---------------------------GGT
ACTGCAGGCGATACT---GTTGATTGTGCTTATGGC------------TCACAATATGAC
------CATCACAGCTCCCAATATCAAATGAAATATAAACGCGGTATA---AAG------
------------------------------------------------------------
------------------------------------------------------------
---------------------------------------GATGATCAAGAAGAAGATGAT
ACA---------------TTTCAACAGCATACACAGCAA---------------------
------------------------------------------------------------
------------------------------------------------------------
------------------------------------------------------------
------------------------------------------------------------
---------------------------------TCTTACCAACCTTGGAAACCAGGCAGT
ACCAACGAGCATTTAGAGGATTTGACACAACAAACAAATCAAGAA---------GAAGAT
CTTACTCAACAAACGTCTGGAAAGCTTGAATTTGGTCAGACAACACAGCAGTCATATCAA
CCTTGGAGACAACATAGT------------------------------------------
------------GCAAATCAGCAATATGAGGATTACACTCAACAAGTA------------
---------AGTGCACATGATGATCTTACTCAACAAACGTCT------------------
---------------------------------------------GGAAAGCTGGAGTTT
GGTCAGGACTCACAGCAGACTTATCAGCCATGGAAACTAGATAGTGCAAGTCAGCATTCA
GTGGACTTGACACAACAAACCAGT---AAATATGATGATTTCACCCAACAAACATCAGGC
AAACTCGAAGTTGATCAGGAATCACAACAATCTTATCAACCACAA---------------
------------------------------------------------------------
---------------------------------TGGCCAGGTAGGAACAAAAATTCAGAG
GATTATACTCAACAAGTAGGTGCACATGATGACTTTACTCAACAGACATCA---GGAAAG
CTTGAACTTGAACAACAATCTCATCAGATTTGG---------------------------
---------------------------------------AAACCAGATAGTGCAAACAAA
CAAGAAGATCAT------------------------GATGATTTAACTCAGCAAACATCA
---------GGG------AAACTAGAATTTGGA---CAACAATCTCATCAA---------
CCTTGGAAACCAAGT---------------------------------------------
---------------------------------AGTGCAAACCAG---------------
------------------------------------------GAAGTAGACGATCTT---
---ACTCAACAAACA---------------------------------------------
---------------------ACAGGAAAGCTTGAATTT---------------------
---GGACAGCATTCGTCCCGGCCTTGGAGA---------------TTAACTAATGCAGAT
CAAGTA---GATGATCTTACACAACAAACAAGTGAT------------------------
------------------------------------------------------------
CATGATGATCTTACACAACAAACATCA---GGAAAGCTTGAATTTGGA------------
---------------------------------------------CAGCACTCT------
---TATCAGCCATGGAAACCAAGTAGTGCAAACCAA---GAAGTAGAC---GATCTTGCT
CAACAA---------------------------------------------------ACA
ACAGGAAAGCTTGAATTTGGACAGCATTCGTCC------CGGCCTTGGAGATTAACTAAT
GCAGATCAAGTAGATGATCTTACACAACAAACAAGTGATCATGATGATCTTACACAACAA
ACAAGTGATCATGACGATCTTACACAACAAACAAGTGAT---------------------
---------------------------------------------------CATGATGAT
CTT------ACACAACAAACATCA---GGAAAGCTTGAATTTGGACAGCACTCTTATCAG
CCATGGAAACCAAGTAGTGCA------------AACCAAGAAGTAGACGATCTTTCTCAA
CAAACAACA---------------------------------------------------
------------------------------------------------------------
---------------------------------------GGAAAGCTTGAATTTGGA---
------CAGCATTCGTCCCGGCCTTGG---AGATTAACTAATGCAGATCAA------GTA
GATGATCTTACACAACAAACAAGTGATCATGATGATCTTACACAACAAACATCAGAAAAG
---CTTGAATTTGGACAGCATTCT------------------------------------
------------------------------TATCAGCCATGG------------------
------------------------------------------------------------
---------------------------------------------------AAACCAAGT
AGTGCAAAT---------------CAAGAAGTAGGTGATTTGACT---------------
---------------CAACAAACACATGACCATGATGATCTTACCCAACAAACGTCAGGG
------------------------AAG---CTTGAATTTGGACAGCACTCGTCCCAGCTT
TGGAAACTAACTAATGTAGACCAAGTA---------------------------------
------------------------------------------------------------
------------------------------------------------------------
------------------------------------------------------------
------------------------------------------------------------
------------GATGATTTGACACAACAAACA---GGTAGCCATGATGACTTTACTCAA
CAAACATCAGGAAAGCTTCAA---------------------------------------
TTTGGACAGCACTCTTATCAGCCATGGAAACCAAGTAGTGCAAATCAAGAAGTAGATGAT
TTG---------------ACTCAACAAACACGTGGCCATGATGATCTTACCCAACAAACG
TCA---------------------------------------------------------
------------------------------------------------------------
------------------------------------------------------------
------------------------------------------------------------
------------------------------------------------------------
------------------------------------------------GGGAAGCTTGAA
TTTGGGCAGGAATCACAGCATTCTTACCATGTTTGGCAA---------------CCAGAT
AATGCAGGTCAGTACTCTGAAGATTTAACACAGCAAACGGGCATGTCT------------
------------------------------------------------------------
---------------------------GATGATTTCACTCAGCAATCAGGGAAGCTTGAA
TTTGGACAGCAGTCACAGGTTGATGTGCACCAAATTGATCAA------------------
------------------------------------------------------------
---------------GGA------TCTACTTCACATATTCCTAAGCCT---GCAGGAAAG
CCAAAACCC---AGGTCCAGATATTCAAGAGTTGGTTCAGTAGGTAATGTACAGATTCAG
AATCAAAATGTGTACAATACTAACAGCCAGGAACCTATAGACCATAAAAAACAAGATACA
GATGTTCCCAAC---------ATTTATGAAATA------CCAGCTTATGTTGATGCAGAA
AGTGATGGAAGT------------AATGTTAGGAATCTA---------------------
------GAGATGAGAGGAGATCAAGCTGTGCAA------------------AATTCCAAC
AAAAAT------AATTCTGGAAACTTAAATCAACAAAGTGCAATTAATGCATACAATATA
GAAGGGGAAAATGTGGATCAA------------------------GTGAACTGGTTACAT
---------------------------AAGTCTAAT------GATGCAACGGTAGGTTTA
CAATGGCATTATACATATCATCCTAGTGATCAAAGACAATTTGTACAACAA---------
------------------------------------------------------------
ACAGATCGAAAGGAT---------------------------------------------
---------------------------------AAGGAAAACTTACAGCAGCAAATGAGT
CAAATAAAATTTTCTGACTTA---------------------------------------
---------------------------------CAGCAAACCAGGGAGCAGGAAGAAAGT
CAAGAC------GTACGGTTAATGGACAATGTATATCAACAATCATCTAATCAATATAAT
GAA---------GCATCCCACCCATATGTACAATCTCAAACTTATGCATCTGGACAAACA
ACT---------AAATTTGATGAA------------------------------------
------------------------------------------------------------
------------------------------------------------------------
------------------------------------------------------------
------------------------------------------------------------
------------------------------------------------------------
------------------------------GATAGTCAGCAGACAAGTGATATTATGAAT
GAACAAAAGCATATTCGAAGC------------AGCATAGGTGAACATCAATTAGAACCA
AGAATACTGGAAGCTTAT---GGAGGT---GGCCCATATGATGGATCTCATAATGGTGAT
ATATATCATGGAGTAACATTAAGTCCTAGTGCTACATTGCCACCT---ATTATTGGTGCT
GATCCATGGGATATT---------AGAGAAAAACCAAGTGAA------------------
---------------------------------ACAACACCT------------------
---CCACCAATGCCTGTAGAACCATTAATA------------------------------
------ACAGATTATCCAACC------------------GAAGAATCAACACCTCCACCA
TCCTTCTGGTCAAAACTAGGTTATAAGATAACAAATACTTTCGGTAAAGCCAAAGAA---
------------------AAAGCTAGAAATATTTTTGGA

>XM_012369582.1_cds_XP_012225005.1_1
------------------------------------------------------------
------------------------------------------------------------
------------------------------------------------------------
------------------------------------------------------------
---------------------------------------------------------ATG
GGAATTATGGCAATAGGACAAATAATCGTTTTATTCGCG---TTATTTTTC---GAAACA
TTCTCTGCACCA---AGTGGCTGCATAGAGTCCTGTGATTTCCATCAA---------ACT
TCCTATCAG---------------AGTCGTCATACGTCA---GGCGGTCAT---------
------------------------CATGCAAGTTTA---GTTGAAGGAAGCGCACATCTA
AATGAT---------------------------------------------------CAT
GATTACGCCAGACCAGGCAACTGGACTGAGCATAATCAGTACAATACAGACAGTGGACAT
GGCAAAGTTCATGAGGAACGAGGGCAATATGTGGAAGGT---GCGAAAAGGGTGCGG---
---------------------TATTACAAGAAGAAT------TTCACTTCATCCTACGGC
------------AATGTCAACGAATTGGGCAGG------GAA------------TTAGGT
GAATTGAGCGGCCAGCGCAGATATGATTCGCTACACATTCCAAATAATCAG---------
------------------CATTTGGAATCT---CAA---GCATAC---AATCAATTAGGA
CAGGCA------GTCACGAAAGAAAGTGGATAC---------AACAGGCTGCACAGT---
------------CAACAAACGCAGTCATTGTCGACCAGAATCGACAGCAAGAGTGAAAGG
TTG------GAAGATTTTGGA---GAATACGGTGGACAC------------TCG---CAA
GTAAATCAACACGAACTTCCCAGCATCGATATTCAAACGAGCAAC---AGGCAGCAC---
GTCGAAACA---------------------------GTTCCT---GGAAATTGGAGCAGA
---------------------------------GTAGACTCCTACAAGACTGACAATGGT
CATGGACGTGTTCACGAAGAGGAAGGTCAATACGTAACTGGA---------------CCT
AAAAAGGTTCGCTACTATAAGAAGAATTACACCTCTAGCTACAGCACA------------
TCCGGTGTGCCGCAA---AACAGCATCGGTTCGGCGACGTTGGACGACTTGCACGGAAAA
TTGCAAAGAAACTTGCACGAACAACTCGATAACTTCAGACGAGAATTTCATCAAGCTTCC
AGCACAGGACACACCGCCTCCGCCACGCATGTAGGT---------TCG------ACGGAT
TTGACTCAGGAAACAGTC------GGTTTTCAC------GATCTCCAA------------
------------------ACCGCCGAGAGCGAC---------AACTACAGACAACAATCG
---------------------------------------------------GATTAC---
---------------------CGG------CGTGTCCCGTCTAGCGGA------------
---ATC---ACGCATCATTATACC---GATCACCAAGAGAGAGAGACATTC---------
---GTCGAC---------------ACGCGCCAGCCATCGTCG------------------
------------------CACACATATCCC---GCCGGGAGT---------ACCGGATAT
GATACA---------CAAAGAACG------------------TACCAGAGTCATGAATCC
CGCGCG---TCCCGAGTACATCCT---ACACCTCATTCAGGT---------------CAC
TCGTTTCCT------------------------GGTTAC---ACTCAAGTTCCG------
------------------TTTACCAGAGGCGATCAGACGAAC------------------
TTGCACAACGTGCAC---------------GTAAGCGAA---------CATCAC------
ATCGACGAGACGCAACGTGCGCAAGAGATCCTGGGCGGGCATCGGTCC------------
---------AGC---GTGGCGCAAAATCAACTCGCCGAG------------AGCTCGCAT
CGCGTGTAC---------------------------------------------------
------------------------AAT------CCGAGC------TCAAGTTACAGCGCC
TATCCGGGCAGACGCGACGAAACGAGGCGCTAC---GAGGAGCACTGG---AGTTCATCC
---AGTCATACCGGTGGAAACGTCGCTCCGGATTTCACG---------------------
CACGGTCACGCC---------AGTGGTCATGCCGATAGAGCTCATTATGATCGAGATGCG
TATAAT---CAGCAACGCGGTCGTTATCAC---GCCGCA---CAAGGATACGATTCTCAC
GCGCATACCAGCGAGAGCAGTTACAATACT---GCGTACAGA---ACGAGTTCAGGACAA
CTCGTTACCGGA------TCATTGGACTTG---------------------------GGA
CAAGCGGCGCGAGGC---GCCGATTGCACCGAGGAG------ACT---CAGCAGTAT---
------CAACAGGAAACCAGATATCATAGAAAATACAAGCGGGATGAT---CAT------
CACGGCAAAGTGCAGCAG------------------------CATCAAACGATC------
---------------------------------------------------------GAT
AAT------------------------------------GAAGATTTGACGCAGCAAAAT
CAG---------GAG---TTGCCGCAAACTATTGATGAT---------------------
------------------------------------------------------------
------------------------------------------------------------
------------------------------------------------------------
------------------------------------------------------------
------------------------------------------------------------
------CAGCAACTGGAGGACTTGATGCAGCAAAGT------------------GAACAA
TTGACGCAGCAGATAGAAGGTCAACTTGAATTTGGTCAGCAGACTGTC------------
------------------------------------------------------------
------------GGTGATCAACACCAGAAAGATTTAACGCAACAGACA------------
---------CAA---------GAATCTGATGATTTCACGCAA------------------
------------------------------------CAAACGAGTGGTAAACTTGAGTTC
GGCCAGCAAACTGTTGGTGACCAGCACCTG---------------------GAAGAT---
---------------TTAACGCAG---CAGAATGAACAATTAACACAGCAGACAGAGGGT
CAACTTGAATTTGGCCAGCATACTGTCGGTCAC------CTGGAG---------------
---------------------------GACTTGACGCAACAA------------------
------------------------------------------------------------
------------------------AACGAACAATTGACGCAGCAGACAGAG---GGTCAA
CTTGAATTTGGCCAACATACTGTCGGTCATCTG---------------------------
---------------------------------------GAGGAC------TTGACGCAA
CAAAGTGAACAA------------------------------TTGACGCAGCAGACAGAG
---------GGT------CAACTTGAATTTGGC---CAGCAGACTGTCGGTGATCAG---
CACCTGGAAGATTTA---------------------------------------------
---------ACGCAGCAGAGTGAACAATTAGCGCAACAGACACAA---------------
------------------------------------------GAATCTGATGATTTC---
---ACGCAACAAACG---------------------------------------------
---------------------AGTGGTAAACTTGAGTTC---------------------
---GGCCAGCAAACT------------------------------GTCGATGGTCAG---
CACCTG---GAAGATTTAACGCAGCAGACACAAGAC------------------------
------------------------------------------------------------
---------TCTGATGAGCAAAAGCAA---ATTGAA---CAATTTCAG------------
---------------------------------------------CAGCATGAG------
------------------------ATGGCAGATTCG---AATATAGGC---GATTTCGCG
CAG------------------------------------------------------ACA
GTTGGTAAACTTGAATATAAGCAACAAAATGAT---------------------GAC---
ACTCAACAATTGGGGCATTTGGTGCAG------------CAATCT---------------
------------CCGCAG------CAAAGAAGAAAATCC---------------------
---------------------------------------------------AACGACGAT
TTC------ACGCAACAAACTGCA------------------------------------
------------------------------------------------------------
------------------------------------------------------------
------------------------------------------------------------
---------------------------------------ACTCAACTTGAATTCGGA---
------CAGCAA------GCTAATCAA---CATTTCAAAGATTTGACGCAACAA---GAT
GAACAATTTACACAACAGACA------TCTGATGATTCCACACAACAAATAAATGGCGAG
---CTGGAATTAGGCCAGCAAACA------------------------------------
---------------------CAATCGATAAATAAATATACG------------------
------------------------------------------------------------
------------------------------------AAACCAAAAAGTCAACGTTTAGAG
GAATTTAAT---------------GAGGACAATGAAGATTTGACT---------------
---------------AAACAGACGACAGTATTTAATGATTTTACGCAACAAACAATGGGG
------------------------CCA------------GGATTCGAACAAGTGCAATCA
CATAGACCTAGTAAACCGAAAGTCGGT---------------AATCAGCATTTGGAAGAT
TTTACTCAACAG---AATCAA---------------------------------------
------------------------------------------------------------
------------------------------------------------------------
------------------------------------------------------------
------------GAC---TTGACTCAACACGTT---GGACAGTTTAACGATTTCACACAA
CAAACAACAGGAAATTTGGAA---------------------------------------
TATGGACAGCAAAGAGAACAACAGCGGAAGCCCAACTGGCCGGAATATAATACTCAAAAT
TCGGAATCT---------CAACAAAATGATTGGAAT---------CTTTCGCAACAATCG
TAT---------------------------------------------------------
------------------------------------------------------------
------------------------------------------------------------
------------------------------------------------------------
------------------------------------------------------------
------------------------------------------------CAATATCCATTC
CAT---AACAATAACGAA------------CAATGGCAA---------------TTG---
------------------GGTGAAATGTCACAGAAAACG------GAT------------
------------------------------------------------------------
---------------------------CAAGATTTTATGCAACAAACTGATCAC------
------------------------------------GATCAA------------------
------------------------------------------------------------
---------------CAA------CCAACGAGTGGTGTGATAAAACCA---GCACCGAAA
CCGAAACCA---AGACAACGACTTCAGAAACATGAT------------------------
---------------TCCATTCCATCA------------------GATGCAAGAGATTTT
---------GAC---------CTTTTCAAT---------CCGATTGAAGTAAATTCAGAC
TCTGACATAGAC------------GATTTCCATGGAAGA---------------------
------AATATCCAAGATAGTAGTCGCCTAACA---------GATTCTAGCTCCAATAAT
CCTAGA------TCAAAAATTATATAT------GCCCAAGGAGGCAGTGTATTTGACAAT
GAAAAAGAAAACATGGATCGT------------------------TTGCATTGGGTGCAT
---------------------------AAATCAAAT------GATGCGACGGTAGGCTTG
CAATGGCATTACACTTATCATCCAAGTGACTTGACTAAT---GTCGAAGGC---------
------------------------------------------------------------
TCGCATGACAATTAT---------------------------------------------
TATCCTCAACGTAACATTAACTCA---------AAGCCTCAACAAGTAGACGATGTA---
CAACAACAGTCAAAATCATTT---------------------------------------
---------------------------------GAC------TTTAATCAACAAGAGACA
CAAGAT------AAGAATACATTTCAATATATGCATGAAAACTCACATACTTTTCAACCA
TCTGCCTCGCAAGCGCAACATAATAAATACGATCAACAGTTAGGATCTATTCAACAAAGT
GAGTCATCC---TACTTTGACAATCAGTTTAAT---------------------------
------------------------------------------CAAGATCCTAAAGAAGCT
CCGTCAAGAGTAATTCCA------------------------------------------
------------------------------------------------------------
------------------------------------------------------------
------------------------------------------------------------
------------CTGCAACATAATCAA---AATTTGCAGCACACTGCAGAGTTGGAAAAA
GAATCTATACAAACTACGGAA------------CAAACAGAACAT---GGAATAGAATCG
CGTATTTTGCAAGCATAC---GGTGGA---GGACCATATGATCCATCGCGAAATGATGAT
ATTTACCGCAGAGTTAGACCAAATCCCAGTGCTACTTTGCCACCT---ATAATTGATGAG
GATCCATGGGACATT---------AGGGAAAAACCAAAAGAA---------ATAATACCT
TGG------------ACA------GTGGCAAATACATTGCCG------------ACA---
---ACAAGCACACCAAAAGAGGAAACTATA------------------------------
------ACAGAAGTAATACAAACTACA------------ACAGAGGCA---------TCA
TCCTTTTGGAATAGACTTGGCCATAAAATAACTAACACATATGACAAAGCTAAAGAA---
------------------AAGGCTAAAGAAATATTTGGT

>XM_012369583.1_cds_XP_012225006.1_1
------------------------------------------------------------
------------------------------------------------------------
------------------------------------------------------------
------------------------------------------------------------
---------------------------------------------------------ATG
GGAATTATGGCAATAGGACAAATAATCGTTTTATTCGCG---TTATTTTTC---GAAACA
TTCTCTGCACCA---AGTGGCTGCATAGAGTCCTGTGATTTCCATCAA---------ACT
TCCTATCAG---------------AGTCGTCATACGTCA---GGCGGTCAT---------
------------------------CATGCAAGTTTA---GTTGAAGGAAGCGCACATCTA
AATGAT---------------------------------------------------CAT
GATTACGCCAGACCAGGCAACTGGACTGAGCATAATCAGTACAATACAGACAGTGGACAT
GGCAAAGTTCATGAGGAACGAGGGCAATATGTGGAAGGT---GCGAAAAGGGTGCGG---
---------------------TATTACAAGAAGAAT------TTCACTTCATCCTACGGC
------------AATGTCAACGAATTGGGCAGG------GAA------------TTAGGT
GAATTGAGCGGCCAGCGCAGATATGATTCGCTACACATTCCAAATAATCAG---------
------------------CATTTGGAATCT---CAA---GCATAC---AATCAATTAGGA
CAGGCA------GTCACGAAAGAAAGTGGATAC---------AACAGGCTGCACAGT---
------------CAACAAACGCAGTCATTGTCGACCAGAATCGACAGCAAGAGTGAAAGG
TTG------GAAGATTTTGGA---GAATACGGTGGACAC------------TCG---CAA
GTAAATCAACACGAACTTCCCAGCATCGATATTCAAACGAGCAAC---AGGCAGCAC---
GTCGAAACA---------------------------GTTCCT---GGAAATTGGAGCAGA
---------------------------------GTAGACTCCTACAAGACTGACAATGGT
CATGGACGTGTTCACGAAGAGGAAGGTCAATACGTAACTGGA---------------CCT
AAAAAGGTTCGCTACTATAAGAAGAATTACACCTCTAGCTACAGCACA------------
TCCGGTGTGCCGCAA---AACAGCATCGGTTCGGCGACGTTGGACGACTTGCACGGAAAA
TTGCAAAGAAACTTGCACGAACAACTCGATAACTTCAGACGAGAATTTCATCAAGCTTCC
AGCACAGGACACACCGCCTCCGCCACGCATGTAGGT---------TCG------ACGGAT
TTGACTCAGGAAACAGTC------GGTTTTCAC------GATCTCCAA------------
------------------ACCGCCGAGAGCGAC---------AACTACAGACAACAATCG
---------------------------------------------------GATTAC---
---------------------CGG------CGTGTCCCGTCTAGCGGA------------
---ATC---ACGCATCATTATACC---GATCACCAAGAGAGAGAGACATTC---------
---GTCGAC---------------ACGCGCCAGCCATCGTCG------------------
------------------CACACATATCCC---GCCGGGAGT---------ACCGGATAT
GATACA---------CAAAGAACG------------------TACCAGAGTCATGAATCC
CGCGCG---TCCCGAGTACATCCT---ACACCTCATTCAGGT---------------CAC
TCGTTTCCT------------------------GGTTAC---ACTCAAGTTCCG------
------------------TTTACCAGAGGCGATCAGACGAAC------------------
TTGCACAACGTGCAC---------------GTAAGCGAA---------CATCAC------
ATCGACGAGACGCAACGTGCGCAAGAGATCCTGGGCGGGCATCGGTCC------------
---------AGC---GTGGCGCAAAATCAACTCGCCGAG------------AGCTCGCAT
CGCGTGTAC---------------------------------------------------
------------------------AAT------CCGAGC------TCAAGTTACAGCGCC
TATCCGGGCAGACGCGACGAAACGAGGCGCTAC---GAGGAGCACTGG---AGTTCATCC
---AGTCATACCGGTGGAAACGTCGCTCCGGATTTCACG---------------------
CACGGTCACGCC---------AGTGGTCATGCCGATAGAGCTCATTATGATCGAGATGCG
TATAAT---CAGCAACGCGGTCGTTATCAC---GCCGCA---CAAGGATACGATTCTCAC
GCGCATACCAGCGAGAGCAGTTACAATACT---GCGTACAGA---ACGAGTTCAGGACAA
CTCGTTACCGGA------TCATTGGACTTG---------------------------GGA
CAAGCGGCGCGAGGC---GCCGATTGCACCGAGGAG------ACT---CAGCAGTAT---
------CAACAGGAAACCAGATATCATAGAAAATACAAGCGGGATGAT---CAT------
CACGGCAAAGTGCAGCAG------------------------CATCAAACGATC------
---------------------------------------------------------GAT
AAT------------------------------------GAAGATTTGACGCAGCAAAAT
CAG---------GAG---TTGCCGCAAACTATTGATGAT---------------------
------------------------------------------------------------
------------------------------------------------------------
------------------------------------------------------------
------------------------------------------------------------
------------------------------------------------------------
------CAGCAACTGGAGGACTTGATG---------------------------------
------------------------------------------------------------
------------------------------------------------------------
------------------------------------------------------------
------------------------------------------------------------
------------------------------------------------------------
------------------------------------------------------------
------------------------------------------------------------
------------------------------------------------------------
------------------------------------------------------------
------------------------------------------------------------
------------------------------------------------------------
------------------------------------------------------------
---------------------------------------------------------CAG
CAAAGTGAACAA------------------------------TTGACGCAGCAGACAGAG
---------GGT------CAACTTGAATTTGGC---CAGCAGACTGTCGGTGATCAG---
CACCTGGAAGATTTA---------------------------------------------
---------ACGCAGCAGAGTGAACAATTAGCGCAACAGACACAA---------------
------------------------------------------GAATCTGATGATTTC---
---ACGCAACAAACG---------------------------------------------
---------------------AGTGGTAAACTTGAGTTC---------------------
---GGCCAGCAAACT------------------------------GTCGATGGTCAG---
CACCTG---GAAGATTTAACGCAGCAGACACAAGAC------------------------
------------------------------------------------------------
---------TCTGATGAGCAAAAGCAA---ATTGAA---CAATTTCAG------------
---------------------------------------------CAGCATGAG------
------------------------ATGGCAGATTCG---AATATAGGC---GATTTCGCG
CAG------------------------------------------------------ACA
GTTGGTAAACTTGAATATAAGCAACAAAATGAT---------------------GAC---
ACTCAACAATTGGGGCATTTGGTGCAG------------CAATCT---------------
------------CCGCAG------CAAAGAAGAAAATCC---------------------
---------------------------------------------------AACGACGAT
TTC------ACGCAACAAACTGCA------------------------------------
------------------------------------------------------------
------------------------------------------------------------
------------------------------------------------------------
---------------------------------------ACTCAACTTGAATTCGGA---
------CAGCAA------GCTAATCAA---CATTTCAAAGATTTGACGCAACAA---GAT
GAACAATTTACACAACAGACA------TCTGATGATTCCACACAACAAATAAATGGCGAG
---CTGGAATTAGGCCAGCAAACA------------------------------------
---------------------CAATCGATAAATAAATATACG------------------
------------------------------------------------------------
------------------------------------AAACCAAAAAGTCAACGTTTAGAG
GAATTTAAT---------------GAGGACAATGAAGATTTGACT---------------
---------------AAACAGACGACAGTATTTAATGATTTTACGCAACAAACAATGGGG
------------------------CCA------------GGATTCGAACAAGTGCAATCA
CATAGACCTAGTAAACCGAAAGTCGGT---------------AATCAGCATTTGGAAGAT
TTTACTCAACAG---AATCAA---------------------------------------
------------------------------------------------------------
------------------------------------------------------------
------------------------------------------------------------
------------GAC---TTGACTCAACACGTT---GGACAGTTTAACGATTTCACACAA
CAAACAACAGGAAATTTGGAA---------------------------------------
TATGGACAGCAAAGAGAACAACAGCGGAAGCCCAACTGGCCGGAATATAATACTCAAAAT
TCGGAATCT---------CAACAAAATGATTGGAAT---------CTTTCGCAACAATCG
TAT---------------------------------------------------------
------------------------------------------------------------
------------------------------------------------------------
------------------------------------------------------------
------------------------------------------------------------
------------------------------------------------CAATATCCATTC
CAT---AACAATAACGAA------------CAATGGCAA---------------TTG---
------------------GGTGAAATGTCACAGAAAACG------GAT------------
------------------------------------------------------------
---------------------------CAAGATTTTATGCAACAAACTGATCAC------
------------------------------------GATCAA------------------
------------------------------------------------------------
---------------CAA------CCAACGAGTGGTGTGATAAAACCA---GCACCGAAA
CCGAAACCA---AGACAACGACTTCAGAAACATGAT------------------------
---------------TCCATTCCATCA------------------GATGCAAGAGATTTT
---------GAC---------CTTTTCAAT---------CCGATTGAAGTAAATTCAGAC
TCTGACATAGAC------------GATTTCCATGGAAGA---------------------
------AATATCCAAGATAGTAGTCGCCTAACA---------GATTCTAGCTCCAATAAT
CCTAGA------TCAAAAATTATATAT------GCCCAAGGAGGCAGTGTATTTGACAAT
GAAAAAGAAAACATGGATCGT------------------------TTGCATTGGGTGCAT
---------------------------AAATCAAAT------GATGCGACGGTAGGCTTG
CAATGGCATTACACTTATCATCCAAGTGACTTGACTAAT---GTCGAAGGC---------
------------------------------------------------------------
TCGCATGACAATTAT---------------------------------------------
TATCCTCAACGTAACATTAACTCA---------AAGCCTCAACAAGTAGACGATGTA---
CAACAACAGTCAAAATCATTT---------------------------------------
---------------------------------GAC------TTTAATCAACAAGAGACA
CAAGAT------AAGAATACATTTCAATATATGCATGAAAACTCACATACTTTTCAACCA
TCTGCCTCGCAAGCGCAACATAATAAATACGATCAACAGTTAGGATCTATTCAACAAAGT
GAGTCATCC---TACTTTGACAATCAGTTTAAT---------------------------
------------------------------------------CAAGATCCTAAAGAAGCT
CCGTCAAGAGTAATTCCA------------------------------------------
------------------------------------------------------------
------------------------------------------------------------
------------------------------------------------------------
------------CTGCAACATAATCAA---AATTTGCAGCACACTGCAGAGTTGGAAAAA
GAATCTATACAAACTACGGAA------------CAAACAGAACAT---GGAATAGAATCG
CGTATTTTGCAAGCATAC---GGTGGA---GGACCATATGATCCATCGCGAAATGATGAT
ATTTACCGCAGAGTTAGACCAAATCCCAGTGCTACTTTGCCACCT---ATAATTGATGAG
GATCCATGGGACATT---------AGGGAAAAACCAAAAGAA---------ATAATACCT
TGG------------ACA------GTGGCAAATACATTGCCG------------ACA---
---ACAAGCACACCAAAAGAGGAAACTATA------------------------------
------ACAGAAGTAATACAAACTACA------------ACAGAGGCA---------TCA
TCCTTTTGGAATAGACTTGGCCATAAAATAACTAACACATATGACAAAGCTAAAGAA---
------------------AAGGCTAAAGAAATATTTGGT

>XM_012369584.1_cds_XP_012225007.1_1
------------------------------------------------------------
------------------------------------------------------------
------------------------------------------------------------
------------------------------------------------------------
---------------------------------------------------------ATG
GGAATTATGGCAATAGGACAAATAATCGTTTTATTCGCG---TTATTTTTC---GAAACA
TTCTCTGCACCA---AGTGGCTGCATAGAGTCCTGTGATTTCCATCAA---------ACT
TCCTATCAG---------------AGTCGTCATACGTCA---GGCGGTCAT---------
------------------------CATGCAAGTTTA---GTTGAAGGAAGCGCACATCTA
AATGAT---------------------------------------------------CAT
GATTACGCCAGACCAGGCAACTGGACTGAGCATAATCAGTACAATACAGACAGTGGACAT
GGCAAAGTTCATGAGGAACGAGGGCAATATGTGGAAGGT---GCGAAAAGGGTGCGG---
---------------------TATTACAAGAAGAAT------TTCACTTCATCCTACGGC
------------AATGTCAACGAATTGGGCAGG------GAA------------TTAGGT
GAATTGAGCGGCCAGCGCAGATATGATTCGCTACACATTCCAAATAATCAG---------
------------------CATTTGGAATCT---CAA---GCATAC---AATCAATTAGGA
CAGGCA------GTCACGAAAGAAAGTGGATAC---------AACAGGCTGCACAGT---
------------CAACAAACGCAGTCATTGTCGACCAGAATCGACAGCAAGAGTGAAAGG
TTG------GAAGATTTTGGA---GAATACGGTGGACAC------------TCG---CAA
GTAAATCAACACGAACTTCCCAGCATCGATATTCAAACGAGCAAC---AGGCAGCAC---
GTCGAAACA---------------------------GTTCCT---GGAAATTGGAGCAGA
---------------------------------GTAGACTCCTACAAGACTGACAATGGT
CATGGACGTGTTCACGAAGAGGAAGGTCAATACGTAACTGGA---------------CCT
AAAAAGGTTCGCTACTATAAGAAGAATTACACCTCTAGCTACAGCACA------------
TCCGGTGTGCCGCAA---AACAGCATCGGTTCGGCGACGTTGGACGACTTGCACGGAAAA
TTGCAAAGAAACTTGCACGAACAACTCGATAACTTCAGACGAGAATTTCATCAAGCTTCC
AGCACAGGACACACCGCCTCCGCCACGCATGTAGGT---------TCG------ACGGAT
TTGACTCAGGAAACAGTC------GGTTTTCAC------GATCTCCAA------------
------------------ACCGCCGAGAGCGAC---------AACTACAGACAACAATCG
---------------------------------------------------GATTAC---
---------------------CGG------CGTGTCCCGTCTAGCGGA------------
---ATC---ACGCATCATTATACC---GATCACCAAGAGAGAGAGACATTC---------
---GTCGAC---------------ACGCGCCAGCCATCGTCG------------------
------------------CACACATATCCC---GCCGGGAGT---------ACCGGATAT
GATACA---------CAAAGAACG------------------TACCAGAGTCATGAATCC
CGCGCG---TCCCGAGTACATCCT---ACACCTCATTCAGGT---------------CAC
TCGTTTCCT------------------------GGTTAC---ACTCAAGTTCCG------
------------------TTTACCAGAGGCGATCAGACGAAC------------------
TTGCACAACGTGCAC---------------GTAAGCGAA---------CATCAC------
ATCGACGAGACGCAACGTGCGCAAGAGATCCTGGGCGGGCATCGGTCC------------
---------AGC---GTGGCGCAAAATCAACTCGCCGAG------------AGCTCGCAT
CGCGTGTAC---------------------------------------------------
------------------------AAT------CCGAGC------TCAAGTTACAGCGCC
TATCCGGGCAGACGCGACGAAACGAGGCGCTAC---GAGGAGCACTGG---AGTTCATCC
---AGTCATACCGGTGGAAACGTCGCTCCGGATTTCACG---------------------
CACGGTCACGCC---------AGTGGTCATGCCGATAGAGCTCATTATGATCGAGATGCG
TATAAT---CAGCAACGCGGTCGTTATCAC---GCCGCA---CAAGGATACGATTCTCAC
GCGCATACCAGCGAGAGCAGTTACAATACT---GCGTACAGA---ACGAGTTCAGGACAA
CTCGTTACCGGA------TCATTGGACTTG---------------------------GGA
CAAGCGGCGCGAGGC---GCCGATTGCACCGAGGAG------ACT---CAGCAGTAT---
------CAACAGGAAACCAGATATCATAGAAAATACAAGCGGGATGAT---CAT------
CACGGCAAAGTGCAGCAG------------------------CATCAAACGATC------
---------------------------------------------------------GAT
AAT------------------------------------GAAGATTTGACGCAGCAAAAT
CAG---------GAG---TTGCCGCAAACTATTGATGAT---------------------
------------------------------------------------------------
------------------------------------------------------------
------------------------------------------------------------
------------------------------------------------------------
------------------------------------------------------------
------CAGCAACTGGAGGACTTGATG---------------------------------
------------------------------------------------------------
------------------------------------------------------------
------------------------------------------------------------
------------------------------------------------------------
------------------------------------------------------------
------------------------------------------------------------
------------------------------------------------------------
------------------------------------------------------------
------------------------------------------------------------
------------------------------------------------------------
------------------------------------------------------------
------------------------------------------------------------
---------------------------------------------------------CAG
CAAAGTGAACAA------------------------------TTGACGCAGCAGATAGAA
---------GGT------CAACTTGAATTTGGT---CAGCAGACTGTCGGTGATCAA---
CACCAGAAAGATTTA---------------------------------------------
---------ACG---------------------CAACAGACACAA---------------
------------------------------------------GAATCTGATGATTTC---
---ACGCAACAAACG---------------------------------------------
---------------------AGTGGTAAACTTGAGTTC---------------------
---GGCCAGCAAACT------------------------------GTCGATGGTCAG---
CACCTG---GAAGATTTAACGCAGCAGACACAAGAC------------------------
------------------------------------------------------------
---------TCTGATGAGCAAAAGCAA---ATTGAA---CAATTTCAG------------
---------------------------------------------CAGCATGAG------
------------------------ATGGCAGATTCG---AATATAGGC---GATTTCGCG
CAG------------------------------------------------------ACA
GTTGGTAAACTTGAATATAAGCAACAAAATGAT---------------------GAC---
ACTCAACAATTGGGGCATTTGGTGCAG------------CAATCT---------------
------------CCGCAG------CAAAGAAGAAAATCC---------------------
---------------------------------------------------AACGACGAT
TTC------ACGCAACAAACTGCA------------------------------------
------------------------------------------------------------
------------------------------------------------------------
------------------------------------------------------------
---------------------------------------ACTCAACTTGAATTCGGA---
------CAGCAA------GCTAATCAA---CATTTCAAAGATTTGACGCAACAA---GAT
GAACAATTTACACAACAGACA------TCTGATGATTCCACACAACAAATAAATGGCGAG
---CTGGAATTAGGCCAGCAAACA------------------------------------
---------------------CAATCGATAAATAAATATACG------------------
------------------------------------------------------------
------------------------------------AAACCAAAAAGTCAACGTTTAGAG
GAATTTAAT---------------GAGGACAATGAAGATTTGACT---------------
---------------AAACAGACGACAGTATTTAATGATTTTACGCAACAAACAATGGGG
------------------------CCA------------GGATTCGAACAAGTGCAATCA
CATAGACCTAGTAAACCGAAAGTCGGT---------------AATCAGCATTTGGAAGAT
TTTACTCAACAG---AATCAA---------------------------------------
------------------------------------------------------------
------------------------------------------------------------
------------------------------------------------------------
------------GAC---TTGACTCAACACGTT---GGACAGTTTAACGATTTCACACAA
CAAACAACAGGAAATTTGGAA---------------------------------------
TATGGACAGCAAAGAGAACAACAGCGGAAGCCCAACTGGCCGGAATATAATACTCAAAAT
TCGGAATCT---------CAACAAAATGATTGGAAT---------CTTTCGCAACAATCG
TAT---------------------------------------------------------
------------------------------------------------------------
------------------------------------------------------------
------------------------------------------------------------
------------------------------------------------------------
------------------------------------------------CAATATCCATTC
CAT---AACAATAACGAA------------CAATGGCAA---------------TTG---
------------------GGTGAAATGTCACAGAAAACG------GAT------------
------------------------------------------------------------
---------------------------CAAGATTTTATGCAACAAACTGATCAC------
------------------------------------GATCAA------------------
------------------------------------------------------------
---------------CAA------CCAACGAGTGGTGTGATAAAACCA---GCACCGAAA
CCGAAACCA---AGACAACGACTTCAGAAACATGAT------------------------
---------------TCCATTCCATCA------------------GATGCAAGAGATTTT
---------GAC---------CTTTTCAAT---------CCGATTGAAGTAAATTCAGAC
TCTGACATAGAC------------GATTTCCATGGAAGA---------------------
------AATATCCAAGATAGTAGTCGCCTAACA---------GATTCTAGCTCCAATAAT
CCTAGA------TCAAAAATTATATAT------GCCCAAGGAGGCAGTGTATTTGACAAT
GAAAAAGAAAACATGGATCGT------------------------TTGCATTGGGTGCAT
---------------------------AAATCAAAT------GATGCGACGGTAGGCTTG
CAATGGCATTACACTTATCATCCAAGTGACTTGACTAAT---GTCGAAGGC---------
------------------------------------------------------------
TCGCATGACAATTAT---------------------------------------------
TATCCTCAACGTAACATTAACTCA---------AAGCCTCAACAAGTAGACGATGTA---
CAACAACAGTCAAAATCATTT---------------------------------------
---------------------------------GAC------TTTAATCAACAAGAGACA
CAAGAT------AAGAATACATTTCAATATATGCATGAAAACTCACATACTTTTCAACCA
TCTGCCTCGCAAGCGCAACATAATAAATACGATCAACAGTTAGGATCTATTCAACAAAGT
GAGTCATCC---TACTTTGACAATCAGTTTAAT---------------------------
------------------------------------------CAAGATCCTAAAGAAGCT
CCGTCAAGAGTAATTCCA------------------------------------------
------------------------------------------------------------
------------------------------------------------------------
------------------------------------------------------------
------------CTGCAACATAATCAA---AATTTGCAGCACACTGCAGAGTTGGAAAAA
GAATCTATACAAACTACGGAA------------CAAACAGAACAT---GGAATAGAATCG
CGTATTTTGCAAGCATAC---GGTGGA---GGACCATATGATCCATCGCGAAATGATGAT
ATTTACCGCAGAGTTAGACCAAATCCCAGTGCTACTTTGCCACCT---ATAATTGATGAG
GATCCATGGGACATT---------AGGGAAAAACCAAAAGAA---------ATAATACCT
TGG------------ACA------GTGGCAAATACATTGCCG------------ACA---
---ACAAGCACACCAAAAGAGGAAACTATA------------------------------
------ACAGAAGTAATACAAACTACA------------ACAGAGGCA---------TCA
TCCTTTTGGAATAGACTTGGCCATAAAATAACTAACACATATGACAAAGCTAAAGAA---
------------------AAGGCTAAAGAAATATTTGGT

>XM_012391660.1_cds_XP_012247083.1_1
------------------------------------------------------------
------------------------------------------------------------
------------------------------------------------------------
------------------------------------------------------------
------------------------------------------------------------
------------------------------------------------------------
------------------------------------------------------------
------------------------------------------------------------
------------------------------------------------ATGCATAATATA
AACAAT---------------------------------------------------AAT
AATTATAGAAGACAA---------------------------------------------
------------------------------------------------------------
---------------------CATAACCACAGGAAT------------------------
------------------------------------------------------------
---------------------------------AGTTTACCTACGACACAT---------
------------------------------------------------------------
------------------AATGAAGAACAGTAT---------------------------
------------------------------------TCCTCAGACATTAGAAATGAACAT
TTA---------------------------------------------------------
------------------------------------------------------------
---------------------------------------CCT------------------
------------------------------------------------------------
------------------------------------------------------------
---------------TATAGGAATCCTTACCAA---------------------------
------------------------------------------------------------
------------------------------------------------------------
------------------------------------------------------------
------------------------------------------------------------
------------------------------------------------------------
------------------------------------------------------------
------------------------------------------------------------
------------------------------------------------------------
------------------------------------------------------------
---------------------------------------------------AATACTTAT
GGTACA---AACAGCTACAGTACA------------------TATGAAAGGCACGAAGAA
TATGCA---CAAAAACTTCAACCA---ACTAGTCAACTTATT---------------AAT
CCAACATCA------------------------GGATATACTAGTGTACTCAAT------
---------------------ACTGGAAACAGTGGTTATAAT------------------
---AGGAATATATAT---------------AGTGGATCAACTTCACAACAGCAA------
ACAGATAATTATCAGCAGGCA---GAAATGTTAGATGCACATCAATCT------------
---------AGACAAATCGCACAGACCCAAACGTTTCTTGAC------AATTTGAGAAAC
AATGCACAA---------------------------------------------------
---------------------------------------------AGTCAAAGTAGCGGG
ATCCAATCAGGCATGCAAGGTGTATCTCACTAC---AAAGAACATTGGAATGCT------
---AGTCATACAAAAGAAGTATCCATACCACAGCATACC---------------------
---------ACAGACATTTCACATATGAACCAGCACAGTCTCCAATATAATAATAATCAG
TATGAC---AACAGACATAATTTACATCAA---GGAATACAACAACAAGATAGTTATTTA
CATCAATTTAAAGAAGGTGGCTTTACCCAT---GGTAAAAAG------ATGTTAGACAAA
TTAATATCTGGT---------GTAGATACT------------------------------
------------------GTGGACTGTGATTATAAT------------TCACAATATACA
------CAAAGTACCTCTCAATATTCAAGAAAATATAAGCGTCATGCAAAGTATGGTAAA
CAAGATGAAGTGCAACAA------------------------ACACAAAATAAA------
------------------------------------------------------------
------------------------------TACATCAATGATGATCTTACTCAACAGACT
TCTGGAAAACTTGAG---TTTGGTCAGGATTCGCAACAA---------------------
------------------------------------------------------------
------------------------------------------------------------
------------------------------------------------------------
------------------------------------------------------------
---------------------------------TCTTATCAACCTTGGAAACCACAGGGT
GCCGATCAACAATTAGAGGATTTTACACAGAAGACAGGGGAATCT---------GATGAT
CTCACTCAACAAACATCAGGAAAACTTGAGTTTGGTCAGGATTCGCAACAATCTTATCAA
CCTTGGAAACCACAGGGT------------------------------------------
------------GCCGATCAACAATTAGAGGATTTTACACAGAAGACA------------
---------GGGGAATCTGATGATCTCACTCAACAGACTTCT------------------
---------------------------------------------GGAAAACTTGAGTTT
GGTCAGGATTCGCAACAATCTTATCAACCTTGGAAACCACAGGGTGCCGATCAACAATTA
GAGGATTTTACACAGAAGACAGGG---GAATCTGATGATCTCACTCAACAGACTTCTGGA
AAACTTGAGTTTGGTCAGGATTCGCAACAATCTTATCAACCTTGG---------------
------------------------------------------------------------
------------------------------AAACCACAGGGTGCCGATCAACAATTAGAG
GATTTTACACAGAAGACAGGGGAATCTGATGATCTCACTCAACAGACTTCT---GGAAAA
CTTGAGTTTGGTCAGGATTCGCAACAATCTTAT---------------------------
------------------------------CAACCGTGGAAACGATACAGTGTCAATCAT
CACACAGAAAATCTTACACAAAAAGCAGGAAGATCTGATGACTTTACTCAACAAACTTCT
---------GGA------AAACTTAAATTAGAC---CAGGAATCACAACAATCCCATAAA
CCTTGGAATCTACAC---------------------------------------------
---AATACAATTCAACAATTAGAAGATCTTATTCAAAAAACAAAG---------------
------------------------------------------GAATCTGATGACCTT---
---ACACAGCAAACT---------------------------------------------
---------------------CCTGGAAATACAGAATTT---------------------
---GATCAAGAATTACAAAAATCAGATAAACCTTGGAATATATACAGTACAATCCAA---
CAATTA---GAGGACTTCATACAAAAAACTAGGGAA------------------------
------------------------------------------------------------
TCTAATGACTTCACTCAACAAGCATTT---GGAAATGTGGAATTTGAC------------
---------------------------------------------CAGGAAACACAAAAA
TCAGACAAATCATTGAATATATACAGTACAATCCAC---CAGTTAGAA---GACCTTATA
CAAAAAACCACGGAATCT---------------------GATGATTTCACTCAACAAACA
TCTGGAAAACTTGAATTTAGTCAAGAATCACAA---------------------CAGTCT
CCAAAAACGTGGAACCTACATGATACTATTCAA------CAATTG---------------
------------GAAGACCTTATTCAAAAAACAAGGGAA---------------------
---------------------------------------------------TCTAATGAC
CCT------ACCTTACAATCATCT---GAAAAAGTCGAATTTGTCCAAAACTCACAGCAA
CCTCATGATTCTTGGAAACCACAGAGTGCA---AGTCAACAATTAGAAGATTTTACACAG
AAAACAGGGAAATTTGATGATTTTACTCAACAAACTTCT---------------------
------------------------------------------------------------
---------------------------------------GGACAACTTGAGTTTGGACAG
GATTCACAACAATCTTTTCAATCTTGG---AAGCCAGAGAGCGCAAGTCAACAA---TTA
GGAGATTTTGCGCAGAAAACAGGGGAATCTGATGATCTCATTCATCAAACCTCAGGAAAA
---CTTGAGTTTGGTCAGGATTCT------------------------------------
---------------------CAACAATATTTTCAACCTTGG------------------
------------------------------------------------------------
---------------------------------------------------AAGCCACAG
GGTGCCGAT---------------CAACAATTAGGAGATTTTACA---------------
---------------CAGAAAACAGGAGAATCCGATGATTTTACTCAACAAATCTCTGGA
------------------------AAA---CTTGAGTTTGGTCAGGATTCGCAACAATCT
TATCAACCCTGGAAACCACAGGGTGCC---------------GATCAACAATTAGGAGAT
TTTACACAGAAAGCA---------------------------------------------
------------------------------------------------------------
------------------------------------------------------------
------------------------------------------------------------
------------------------------------GGGGAATCCGATGATTTTACTCAA
CAAACCTCTGGAAAACTTGAG---------------------------------------
TTTGGTCAGGATTCGCAACAATCTTATCAACCTTGGAAACCGCAGGGTGCCGATCAACAA
TTAGGAGATTTT------ACACAGAAAACAGGAGAGTACGATGATCTCACTCAACAGACA
TCT---------------------------------------------------------
------------------------------------------------------------
------------------------------------------------------------
------------------------------------------------------------
------------------------------------------------------------
------------------------------------------------GGAAATCTTGAG
TTTGGTCAGGAATCAGAGCAATCCTTTCCAACCTGGCAT---------------CCT---
------------------AATGTGAGGGATCAGAAGTGG---------------------
------------------------------------------------------------
---------------------------GGTCATTTAACTCAACAAACTAGTGCA------
------------------------------------------------------------
------------------------------------------------------------
---------------CAA------CCAGAAGATGATTTGCCGAAGCCT---GCAGAAAAA
CCTAAACCA---AGATCGAGATACTCAAGGCGTTGGTCAACAGTTAATACACAGGTACCA
AATCAAGATATGTATAATATTAATAATCAGAATAATTTGAACCTTAATGCTGGAGATACA
GATGCGCCAAAT---------ATTTATGAATTA------CCTCCACAAGTGAATGTAGAA
GGTGATAAAGAT------------AATATTAGGAGACAA---------------------
------AGTACCAGAGGGGATCAAGGACAAGAT---------AAAGATGTTTCTAAGAAG
TTAAGT------------------------CAACAAGCTGGAAGTAGTGGGTATGATGTT
GAAGGAGGAAATGTAGACCAA------------------------GTAAATTGGTTACAC
---------------------------AAATCGAAT------GATGCAACTGTAGGCTTG
CAATGGCATTATACATATCATCCAAGCGATCAAAGACAATTCGTACAACAA---------
------------------------------------------------------------
------------------------------------------------------------
---------------------------------ACAGATCAGAAGAATAAGGAAGATTTG
CAGCAGCAATCAATACAAACA---------------------------------------
---------------------------------CAATTTTCTAATTTACAACAAAATCCA
AAGCAA------GAAGAACAAATTAAATATATAGTTGATAATTCAGAT------------
------------CAGCAGGAATCATATTGGCAACCTCAAAACTATGCAACTGAACAAGGA
ATTAAATCTAAGCATGTAGAAACT------------------------------------
------------------------------------------------------------
------------------------------------------------------------
------------------------------------------------------------
------------------------------------------------------------
------------------------------------------------------------
------------------------------------------------------------
---------------------------------GCTTCATCTGAACCTAAGCTGCAGCCA
AGAATTTTGGAAGTTTAT---GGGGGT---GGACAATATGATCCAACACATAGCGGAGAT
ATATATTCTGGAGTGACAATAAACCCTAGTGCTACACTACCATCT---ACAAGTAATACA
GATCCATGGGATATT---------CGAGAAAAACCAGAAATA------------------
------------------------ATGGTAACAACAACAGAA------------TTGACA
ATGCCACCATTACCTGTAGAACCTTTAAAT------------------------------
------ACAAATGATACT---------------------AATAAACCACCACGTCCATCG
TCTCTATGGACAAGAATTGGCCACAAAATTACAACTACTTTTGATAAAGCTAAAGAA---
------------------AAGGCTAGAAATATTTTTGGA

>XM_012391661.1_cds_XP_012247084.1_1
------------------------------------------------------------
------------------------------------------------------------
------------------------------------------------------------
------------------------------------------------------------
------------------------------------------------------------
------------------------------------------------------------
------------------------------------------------------------
------------------------------------------------------------
------------------------------------------------ATGCATAATATA
AACAAT---------------------------------------------------AAT
AATTATAGAAGACAA---------------------------------------------
------------------------------------------------------------
---------------------CATAACCACAGGAAT------------------------
------------------------------------------------------------
---------------------------------AGTTTACCTACGACACAT---------
------------------------------------------------------------
------------------AATGAAGAACAGTAT---------------------------
------------------------------------TCCTCAGACATTAGAAATGAACAT
TTA---------------------------------------------------------
------------------------------------------------------------
---------------------------------------CCT------------------
------------------------------------------------------------
------------------------------------------------------------
---------------TATAGGAATCCTTACCAAAATACTTATGGTACA------------
------------------------------------------------------------
------------------------------------------------------------
------------------------------------------------------------
------------------------------------------------------------
------------------------------------------------------------
------------------------------------------------------------
------------------------------------------------------------
------------------------------------------------------------
------------------------------------------------------------
---------------------------------------------------AACAGCTAC
AGTACA------------------------------------TATGAAAGGCACGAAGAA
TATGCA---CAAAAACTTCAACCA---ACTAGTCAACTTATT---------------AAT
CCAACATCA------------------------GGATATACTAGTGTACTCAAT------
---------------------ACTGGAAACAGTGGTTATAAT------------------
---AGGAATATATAT---------------AGTGGATCAACTTCACAACAGCAA------
ACAGATAATTATCAGCAGGCA---GAAATGTTAGATGCACATCAATCT------------
---------AGACAAATCGCACAGACCCAAACGTTTCTTGAC------AATTTGAGAAAC
AATGCACAA---------------------------------------------------
---------------------------------------------AGTCAAAGTAGCGGG
ATCCAATCAGGCATGCAAGGTGTATCTCACTAC---AAAGAACATTGGAATGCT------
---AGTCATACAAAAGAAGTATCCATACCACAGCATACC---------------------
---------ACAGACATTTCACATATGAACCAGCACAGTCTCCAATATAATAATAATCAG
TATGAC---AACAGACATAATTTACATCAA---GGAATACAACAACAAGATAGTTATTTA
CATCAATTTAAAGAAGGTGGCTTTACCCAT---GGTAAAAAG------ATGTTAGACAAA
TTAATATCTGGT---------GTAGATACT------------------------------
------------------GTGGACTGTGATTATAAT------------TCACAATATACA
------CAAAGTACCTCTCAATATTCAAGAAAATATAAGCGTCATGCAAAGTATGGTAAA
CAAGATGAAGTGCAACAA------------------------ACACAAAATAAA------
------------------------------------------------------------
------------------------------TACATCAATGATGATCTTACTCAACAGACT
TCTGGAAAACTTGAG---TTTGGTCAGGATTCGCAACAA---------------------
------------------------------------------------------------
------------------------------------------------------------
------------------------------------------------------------
------------------------------------------------------------
---------------------------------TCTTATCAACCTTGGAAACCACAGGGT
GCCGATCAACAATTAGAGGATTTTACACAGAAGACAGGGGAATCT---------GATGAT
CTCACTCAACAAACATCAGGAAAACTTGAGTTTGGTCAGGATTCGCAACAATCTTATCAA
CCTTGGAAACCACAGGGT------------------------------------------
------------GCCGATCAACAATTAGAGGATTTTACACAGAAGACAGGG---------
------------------------------------------------------------
------------------------------------------------------------
------------------------------------------------------------
---------------------------GAATCTGATGATCTCACTCAACAGACTTCTGGA
AAACTTGAGTTTGGTCAGGATTCGCAACAATCTTATCAACCTTGG---------------
------------------------------------------------------------
------------------------------------------------------------
------------------------------------------------------------
------------------------------------------------------------
---------------------------------------AAACCACAGGGTGCCGATCAA
CAATTAGAGGATTTTACACAGAAGACAGGGGAATCTGATGATCTCACTCAACAGACTTCT
---------GGA------AAACTTGAGTTTGGT---CAGGATTCGCAACAATCTTATCAA
CCTTGGAAACCACAG---------------------------------------------
---GGTGCCGATCAACAATTAGAGGATTTTACACAGAAGACAGGG---------------
------------------------------------------GAATCTGATGATCTC---
---ACTCAACAGACT---------------------------------------------
---------------------TCTGGAAAACTTGAGTTT---------------------
---GGTCAGGATTCGCAACAATCTTATCAACCGTGGAAACGATACAGTGTCAATCAT---
CACACA---GAAAATCTTACACAAAAAGCAGGAAGA------------------------
------------------------------------------------------------
TCTGATGACTTTACTCAACAAACTTCT---GGAAAACTTAAATTAGAC------------
---------------------------------------------CAGGAATCACAACAA
TCCCATAAACCTTGGAATCTACACAATACAATTCAA---CAATTAGAA---GATCTTATT
CAAAAAACAAAGGAATCT---------------------GATGACCTTACACAGCAAACT
CCTGGAAATACAGAATTTGATCAAGAATTACAA---------------------AAATCA
GATAAACCTTGGAATATATACAGTACAATCCAA------CAATTA---------------
------------GAGGACTTCATACAAAAAACTAGGGAA---------------------
---------------------------------------------------TCTAATGAC
TTC------ACTCAACAAGCATTT------------------------------------
------------------------------------------------------------
------------------------------------------------------------
------------------------------------------------------------
---------------------------------------GGAAATGTGGAATTTGACCAG
GAAACACAAAAATCAGACAAATCATTG---AATATATACAGTACAATCCACCAG---TTA
GAAGACCTTATACAAAAAACCACGGAATCTGATGATTTCACTCAACAAACATCTGGAAAA
---CTTGAATTTAGTCAAGAATCA------------------------------------
---------------------CAACAGTCTCCAAAAACGTGG------------------
------------------------------------------------------------
---------------------------------------------------AACCTACAT
GATACTATT---------------CAACAATTGGAAGACCTTATT---------------
---------------CAAAAAACAAGGGAATCTAATGACCCTACCTTACAATCATCTGAA
------------------------AAA---GTCGAATTTGTCCAAAACTCACAGCAACCT
CATGATTCTTGGAAACCACAGAGTGCA---------------AGTCAACAATTAGAAGAT
TTTACACAGAAAACA---------------------------------------------
------------------------------------------------------------
------------------------------------------------------------
------------------------------------------------------------
------------------------------------GGGAAATTTGATGATTTTACTCAA
CAAACTTCTGGACAACTTGAG---------------------------------------
TTTGGACAGGATTCACAACAATCTTTTCAATCTTGGAAGCCAGAGAGCGCAAGTCAACAA
TTAGGAGATTTT------GCGCAGAAAACAGGGGAATCTGATGATCTCACTCAACAGACA
TCT---------------------------------------------------------
------------------------------------------------------------
------------------------------------------------------------
------------------------------------------------------------
------------------------------------------------------------
------------------------------------------------GGAAATCTTGAG
TTTGGTCAGGAATCAGAGCAATCCTTTCCAACCTGGCAT---------------CCT---
------------------AATGTGAGGGATCAGAAGTGG---------------------
------------------------------------------------------------
---------------------------GGTCATTTAACTCAACAAACTAGTGCA------
------------------------------------------------------------
------------------------------------------------------------
---------------CAA------CCAGAAGATGATTTGCCGAAGCCT---GCAGAAAAA
CCTAAACCA---AGATCGAGATACTCAAGGCGTTGGTCAACAGTTAATACACAGGTACCA
AATCAAGATATGTATAATATTAATAATCAGAATAATTTGAACCTTAATGCTGGAGATACA
GATGCGCCAAAT---------ATTTATGAATTA------CCTCCACAAGTGAATGTAGAA
GGTGATAAAGAT------------AATATTAGGAGACAA---------------------
------AGTACCAGAGGGGATCAAGGACAAGAT---------AAAGATGTTTCTAAGAAG
TTAAGT------------------------CAACAAGCTGGAAGTAGTGGGTATGATGTT
GAAGGAGGAAATGTAGACCAA------------------------GTAAATTGGTTACAC
---------------------------AAATCGAAT------GATGCAACTGTAGGCTTG
CAATGGCATTATACATATCATCCAAGCGATCAAAGACAATTCGTACAACAA---------
------------------------------------------------------------
------------------------------------------------------------
---------------------------------ACAGATCAGAAGAATAAGGAAGATTTG
CAGCAGCAATCAATACAAACA---------------------------------------
---------------------------------CAATTTTCTAATTTACAACAAAATCCA
AAGCAA------GAAGAACAAATTAAATATATAGTTGATAATTCAGATCAGCAGGAA---
TCATATTGGCAACCTCAAAACTATGCAACTGAACAAGGAATTAAATCTGTGAGAAAACCA
TTTCGTTATATTCAGCATGAAAATAAATTGATG---------------------------
------------------------------------------------------------
------------------------------------------------------------
------------------------------------------------------------
------------------------------------------------------------
------------------------------------------------------------
------------------------------TCTGATCAACAAAAAAGAGAAAATGAAAAT
TTACAGAAGCATGTAGAAACT------------GCTTCATCTGAACCTAAGCTGCAGCCA
AGAATTTTGGAAGTTTAT---GGGGGT---GGACAATATGATCCAACACATAGCGGAGAT
ATATATTCTGGAGTGACAATAAACCCTAGTGCTACACTACCATCT---ACAAGTAATACA
GATCCATGGGATATT---------CGAGAAAAACCAGAAATA------------------
------------------------ATGGTAACAACAACAGAA------------TTGACA
ATGCCACCATTACCTGTAGAACCTTTAAAT------------------------------
------ACAAATGATACT---------------------AATAAACCACCACGTCCATCG
TCTCTATGGACAAGAATTGGCCACAAAATTACAACTACTTTTGATAAAGCTAAAGAA---
------------------AAGGCTAGAAATATTTTTGGA

>XM_012408754.2_cds_XP_012264177.1_1
------------------------------------------------------------
------------------------------------------------------------
------------------------------------------------------------
------------------------------------------------------------
---------------------------------------------------------ATG
GCTCCCGCTGTGGTGGGGATTTTCATTATCTCA---------CTATTAGCT---GAATCG
TATTCTGCTCCA---TATCGGTGTCTGGATTGCCAAACCACCAATCGACAC------AGT
GATTATCGA------------------ACAAGTAGCGGATCTGGTAGATGG---------
------------GTCGATCAAGACAATTCGGAAGGT---CTTACCGGGTCTCAAAATTGG
TCAAAC---------------------------------------------------TTT
GATGATTTGAGACCTGGAAACTGGACGGATGTTAATAATTACAGAACGCCTGATGGCCAT
GGCCAAGTTTTTGAAGAACAAGGCCAACGTGTCGAAGGA---GGGAAGAGGCTCAAG---
---------------------TTTTATAGGAGAAAC------TATACTTCTACCTACAGT
AGTGGTGGA---AACATCGGTGACCTCGGA------------------------ATACCT
GATTTGGGAGGTTTTGATTCCTGGGACAGAAGCAGACAGTCAGAGAACCAGGGTGGTTTT
TCTCAGGGGCAACGTTCAACTTATGATGAA---TCTGTCGCACGAGAGAATTCCTATGGC
TCACATGGCTCTCAGCAATCTTTGGAGGGATTT---------GACAGCCAACAAAGTGGC
TCATTCCGTAGTCAACAAAATCGTGGAAGCAGCAGCCGTCGTGGAGAAAATACATCAAGA
TTCAACGGTCAATCTGTGGAA---CGTTATCGGGATCTT------------CAA---AGG
ACAAATCAATTTGCAGATAGGGAATCTGGATTGTCTTCACTAGATCAACGGAGA------
---------------------------------------CCA---GGCAATTGGACCGAG
---------------------------------GTTGATACTTACAGAACCGACGGTGGT
CGCGGTCAAGTTCACGAAGAACAAGGACAGTTTGTTACAGGA---------------CCA
AAGAGAGTCCGTTTCTACAGAAAGAATTACACCTCAAGCTACACCTCCGATGGT------
AGCACATTGCCCACT------------------------------GATCTAGAATTTACT
GGCCAGGATGATTTTGAAAGACAATTTCAACTGGCACAAAGACAATTCGACAGCACAGTA
AGCGGTGATCATAGATCTTCTCAAGGATCAGTAACG------------------GACAAC
TACGCACAACGAATTTCC------GGCCATCATGTTAATGGTTTAAAT------------
------------------ACTCAGCAAACTGAA---------------------------
---------------------------------------------------CAGTAT---
------------------------------------------------------------
---------GCAAGGGGATTTGAA---AATCAACATATCTCTGATGGATTG---------
------------------------GTTAGAGGG---------------------------
---------------------------------------------------AATGAATAC
GGTCACAATAACGGATATGATAAC------------------CGAAGAACACATGGCATG
ATAACACAAGAATCGGTAAACACT---AGACCCATTTATACC------------------
---------------------------------GGATCAGAGACACGACAATCT------
------------------------------------------------------------
TATTACAACCGT------------------------------------------------
CTTACGCAGTCGGAACAAGCA---GAATATAGACGCGTATATGGAACT------------
---------GAGGGTTTGGACCAAGACCAAATAGCACAGGGTAATGTAAATAATGCCCAA
CAGTCTTAT---------------------------------------------------
------------------------CAC------------------ACTGGATCATATGAC
GCTGGGGTGCGACCAGGCCAATTACATCATTATGACCAATTGCAATAT------------
------------------------------------------------------------
------------------ACATCGGGGTCGACTCATCACCCCCAGGTTGATAGTTCTCAA
TATCTCAGTAGTAGTCAAGGAATTCAAAGA------------ACGCAGAACACAAACTTT
GATCAAACGAGGAATAGAAATTATGGTGGG---TCTCAGAGA---GTTCAATCGGGACAA
CTGATAACGCAT------GGAATTGATTTA---------------------------GGT
CAAATTGCTCAAGGT---CCTGATTGTACGGACAGTGGAAATGGTTTTTCAACGTAC---
---------GAAGAATCACATTATCATAAAGTCAATAGACGCGATGAAGAGTCTGAAAGC
TTGTCTCAACAAACGGAAGATCTC------------------ACGCAACAAACC------
------------------------------------------------------------
---------------------------------------GAGGATCTTACACAGCAAACA
CAA---------GAC---TTTGGGCAGGAAGCTTCGTGG---------------------
------------------------------------------------------------
------------------------------------------------------------
------------------------------------------------------------
------------------------------------------------------------
---------------------------------------AAACCTAGTAGATTAGAAATT
CAGAGCCAGCATACTGAGGATCTAACTCAACAAACA------------------GAAGAT
CTGACTCAACAAACGGAAGATCTTACTCAA------------------------------
------------------------------------------------------------
------------------------------------------------------------
------------------------------------------------------------
------------------------------------------------------------
------------------------------------------------------------
------------------------------------------------------------
------------------------------------------------------------
------------------------------------------------------------
------------------------------------------------------------
------------------------------------------------------------
------------------------------------------------------------
---------------------------------------CACACGCAGGATCTTGCCCAA
CAAACACAAGAT------------------------------TTTGGGCAAGAAGCTTCA
TGGAAACCTGGT------CGATTAGAAATTCAAAGCCAGCAAACTGAGGATCTGACTCAA
CATTCACAGGATCTG---------------------------------------------
---------ACACAACGAACAGAGGGCCTTACCCAAGAAACACAA---------------
---------------------------------------------------GATTTT---
---GGGCAAGAAGCT---------------------------------------------
------------TCATGGAAACCTGGTCGATTAGAAATT---------------------
CAAAGCCAACAAACT---------------------------------------------
---------GAGGATCTGACTCAACATACGCAGGAT------------------------
------------------------------------------------------------
---------CTGACACAACAAAGAGAG---------------------------------
------------------------------------------------------------
---------------------------------------------------GACCTCACA
CAA---------------------------------------------------------
------------------------------------------------------------
---------------------------------------CAAAGA---------------
------------CAAGACCTTACCCAACAA------------------------------
---------------------------------------------------ACAGAAGAC
TTT------GGGCAAGAAGCTTCATGGAAATCT---------------------------
------------------------------------------------------------
------------------------------------------------------------
------------------------------------------------------------
---------------------------------------GGTCGATTAGAAATTCAA---
------AGCCAG------------------CAAATTGAGGCATTAACGCAACAA---ATG
GAAGATCTATCCCAACAAACAGAACATCTATCTCAACACACCCGAGATCTCACTCATCAA
ATACAAGACTTTGGCCAGGAAGCT------------------------------------
------------------------------------------------------------
------------------------------------------------------------
------------------------------------TCGTGGAAATCTGATAAACTCGAA
ATCGAAAGT---------------CAACAGACCGAGGATTTAACT---------------
---------------CAACAAACAGAAGATCTG---------------------------
------------------------------------------------------------
------------------------------------------ACTCAACAAACAGAAGAT
CTGACTCAACAATCACAAGAT---------------------------------------
------------------------------------------------------------
------------------------------------------------------------
------------------------------------------------------------
------------------CTAAGTCAACAAACA------------CAGGATCTTACCCAA
CAAACACAAGAC------------------------------------------------
TTTGGGCAA------GAAGATTCGTGGAAACCTGATAAATTAGAAATCGAAAGCCAGCAG
AGT---------------GAGGATTCAACTCAACAAACAGAAGATCTGACTCAACAAACT
GAA---------------------------------------------------------
------------------------------------------------------------
------------------------------------------------------------
------------------------------------------------------------
------------------------------------------------------------
------------------------------------------------------------
---------GATCTGACCCAGAAAACAGACAGCTTTGAC---------------------
---------------------CAACATAATCAAAATATTAATCAAGGG------------
------------------------------------------------------------
---------------------------ATCGAGTTTGGGAACCATCAAACACAT------
------------------------------------------------------------
------------------------------------------------------------
---------GTTCACCCTACTCAAATTATCAGTGAAGCCTCAAAGCCT---GCACCAAAA
CCAAAACGTGTCCGACCTGGCCTTCCACATCCCACT------------------------
---------------------------------------------GAACAGCTTGATGTA
GTGCTCGAAGGG---------------------------CCGAGT------GGACCTGAT
GATACAGTGCAA------------AATCTAAGGGAAACT---------------------
------GTGGTTCCTCCA------AGAATAACCAGAGGTGACCAACCTGTTGATGACAAT
CTTACG------------------------------------------GAACTGGATGAA
AATCAAACAGAAATCAGACTT---------------------------------------
---------------------------CGACCATCG------CCAACTGTTCAAGAAATT
CAACCTTGGAATAGCCATCAAACTACAAGTCAAACTAAC---CGTAAAAGA---------
------------------------------------------------------------
------------------------------------------------------------
---------------------------------CTTCCTGCAACTAAAGGAGGTAGACGA
AAGGCTCGTCCTTCCCACTGG---------------------------------------
------------------------------------------TACCCTAGTTTAGGTAAC
CAACCT------------------------------------------------------
------------------------------------------------------------
------------------------------------------------------------
---------------------------------------ATTCAAGAACCCAAGATAGTT
GCTCAACGAATAGTAGCA------------------------------------------
------------------------------------------------------------
------------------------------------------------------------
------------------------------------------------------------
------------------------------------CAGGAGTCGTCAAGTCAAAATGAC
AAAGATGTGCCTGTT---------------------------------GAGATTGGAACT
AGGCTTCTAGAGGCATAC---GGAGCTAATGGACCTTATGACAGAGACCATCATCCGGAT
ATATTTAATGCTGCAAAACCAAATCCTAGTGCAACTTTCAAACCT---GTTGGCGATAAG
GACCCTTGGGATATT---------CGTGAAAGGCCTGACATTATTCCAGAAGTGATAACA
GTGAGAACTACTACCACAACAACAACAACAACAACAACAACA---------------ACA
CCCCCGCCTCCACCTCCTGAACCAGAGACA------------------------------
---------------------------------------ACTGAAGCT---------CCT
AGTTTCTGGCGTAGAATCGGAAATAAGTTCACCGATACCATAGATAAAGCCAAGGAG---
------------------AAGGCGAAAGAATTGTTTGGC

>XM_012421511.2_cds_XP_012276934.1_1
------------------------------------------------------------
------------------------------------------------------------
------------------------------------------------------------
------------------------------------------------------------
------------------------------------------------------------
------------ATGGAAAAGTTGATCATCTTGTTCACA---CTTTTCGTC---CGAACA
TTGTCCGCACCG---AATGGATGTATAGAAGCCTGCAATTTCTTCCAA------------
------------------------------------------GGG---------------
------------------ACCGACTTAGCACAGCAA---ATTGTTAAAGACAGCCATGTG
AAC------------------------------------------------------TTT
GATTTCGCTCGACCTGGAAACTGGACCGAACAGAATCAGTACAGAACGGACGGAGGTCGG
GGCAGAGTTTACGAAGAACATGGCCAGTTCGAGCAGGGA---CCAAAACGGGTCCGA---
---------------------TTCTTCAAAAAGAAT------TACACCTCCTCCTACAGC
ACTGGA------GACATCAACGGTTTAGAATCCGTAAAC---------------CAAGGA
AGCTCGAGTGCATACGACAGGTACAGTTCGTCTCAAGCATCTCAAAATAAC---------
------------------------------------------------------------
------------GCTTTCGAGCAAGCGCATCAG---------GCCGCCTTACAT------
------------CAAGGCATATCGTCATCATCAAACAGAATCAGCAGTCAAAATGCCAGA
TTG------GAAGATTTCGGG---GAGTATGATGCACAGCGCAGATTATCTTCATACAAC
ACCAGAACTCATCAGCAAGGTGCCGTCGACCTGAGCGTAACGCCTCTTCAACCACCAGGT
ATCCTGGAC---------------------TCTGCGCGACCT---GGCAATTGGAGTGAA
---------------------------------GTAGACAGTTACAGAACCGACGGAGGT
CACGGCAGGGTTTTCGAGGAACAGGGTCAGTTCGTGACGGGT---------------CCG
AAACGTGTTCGATACTACAGGAAGAATTACACATCGAGTTACCAGACT------------
GGAGGCGGTTTCGCG---CCCGACATGACCAGCACAGCGGTCCAGGATCTGGAGCGCGAG
ATGCAACGG---CTGCACAAACAGTTCGACAGCTTCGGCAGAGAGATTCACCAAAGTTCC
TCC---GAACATGCGGCATTTGGCAGTTCCATGGCCTCGGGGTCTGCATCTGCCGTCGAT
TTGTCCCAGACCACGGAGGACAGAAGATATGCCCAGAATCGAGTTCAACCCGTTTCTACG
TATTATCCTTCGCAACCCAGCCCTAACAGAGTATCAACTTCCGAGTACGGCCAGTACTCT
GGAAACGGTAATCTGCAATCT------------------------------GGATCA---
------TTGGTAAACCAAGAGAGAACAACAAAAGTGGAGTCCACCGCTCATTTGCCCGCG
ACCTCT---GAAAGGATTTACGAGCAGTCCCAGTCGAGAAGAGAACATTCGGTGACCCGA
TATGGCACCGGTGATCGTACTTCCAATCAGCAGGTGTATCCGAACTCGTATCAGACTCCT
GTAAGCACTGCCGAAGAGGTAAGGTACCAAACCGCCGCGGTCCCT------AATACCTAC
GGTACG---CACAGTCAACAGACT------------------TATGAACAAGCGTATGGC
ACCGGAAATCACCAAGTGGCTCAG---ACTGCGAGCGAATCGCAAGATCGTTGGAACCAG
CTACATGTT------------------------GGGTCCTCGACGAGCGATAGT------
---------------------AGCAGCAATTATAACCAACGAGACCGAGATGATCGTTAC
GGACACAGACGTAACACGGTACAGAGTCAGGCTGATCAGTCCCAATATCGCCATTCGAGC
AACGCGGAACAGTCGAGACGTGATCAGGGTTACTCGAGTAAGTTGAGC------------
---------------GTTGATCAAGAAAGATATGCTCAACATCTTGAAGGATCTTCTCAG
AGAACCCAA---------------------------------------------------
------------------------------------------------------------
------------CCGAGTCAGGTGACGGAGTAC---GAACAGCACTGG---AGTTCCGCA
---GGGCACAGAAGAGAGACCGTAGTGCCTGCGTACAGT---------AGCGGTCATGAA
AGTGCCGCTATCACTCAGCAGGCGCGACAGATGAGTCAACAGCAGTTTGGATCTGAAAAC
CAATAT---CAGCAGCAGAGCTCTTACGAT---ATTCTTCACGGCCATAATACTAACGTA
GGGGAAACGAATCAGAATCATTATAATTCC---GCTTACAGA---ACGCAATCTGGAAAA
TTAGTCGTGGGG------TCTTTGCAGTTG---------------------------AAT
CAGATGGCACAAGGT---GCCGACTGTGCTCAAGACTCCGCTGCACAAACTCAATAT---
---------------GACTCTCTTCGAACCAGATACAAACGTGGTGCCGGATATTACAAT
CGACACAGGCCGAGGTAC------------------------CCCAGCAATGTT------
------------------------------------------------------------
---------------------------------------GAAGACTTGACGCAGCAAACG
GAG---------GAC---TTGACTCAACAGAGTGAGGAT---------------------
------------------------------------------------------------
------------------------------------------------------------
------------------------------------------------------------
------------------------------------------------------------
------------------------------------------------------------
TTAACACAGCAAAGCGAGGACTTGACCCAGCAAACC------------------GCGGAC
TTGACTCAACAAATTGCGGACTTGACTCAACGGAACGAGAATTTAACC------------
------------------------------------------------------------
------------------CAGCAGAGCGCAGACTTGACCCAGCAAAGC------------
------------------------------------------------------------
---------------------------------------------------GAAGACTTG
ACTCAGCAGACAAACTCTGGCTATTTCCCGAGGGAACCTTAC------------------
---------------------------AGGAAACCCCAAGCGGAACGGAATTCGCAGAGA
AACTGGCACTTTACTGAACCCAGTAGAGATGGC---------------------------
------------------------------------------------------------
------------------------------------------------------------
------------------------------------------------------------
------------------------------------------------------------
------------------------------------TTAGAAACTGCTGATTTGGTGCAC
CAAAGCGACAAC------------------------TCTCAACTGAGCCAAAGCACTCAG
GACGTTTGGGGACCTAGTCCATTATATGTTGGA---AATCAACATGCCGGAACTCACCCA
CAACAAAGTGGACAA---------------------------------------------
------------GACGACAACTCTCAACTGAGCCAAAGTACCCAAGACGTGTGG------
------------------------------------------GGATCAAATCCATTGTAC
GTTGGAAACCAACAT---------------------------------------------
---------------------ACTGGAACCTAT---------------------------
---CCGCAACAAAGT---------------------------------GGAGGTTTAGAT
CATCAGTCCGGAACGTACGTTCAGGTACCTCAAAGT------------------------
---------------------------------------------------CCACCTAGT
GAATCAGGATTTGACCAACAGACG------GGTAGATTCCCAAGTCGG------------
---------------------------------------------GAGAGAATAAGAGGT
ACATCACAGAGGAATAAAAATCGTACACAAGAGGCAACGGAAATCGGT---GATTTGACC
CGAGAA---------------------------------------------------GCA
TCCACCGTGTCCGAAGTTGGTCAAGAAACACAA---------------------------
---AAGCATTGGAACTCT------------------------------------------
------------GATGACTGGCACGTAAATGGTCAACAA---------------------
---------------------------------------------------ACCGAGGAT
CTA------ACGCAGCAGGTAACG------------------------------------
------------------------------------------------------------
------------------------------------------------------------
------------------------------------------------------------
---------------------------------------AGTAATCTAGAATCCGGAAGA
GACACATCGAGGAAGCCTCAAACCTGG---CACGTGGAAAGCTCAGGTCAACAA------
---------------------------ACCGAGGACAGAAACCACCCAAATGTTGGTAAT
---CTTCAAATTAACCAACAT---------------------------------------
---------------------GAGAGTCCATCGAAATGGACG------------------
------------------------------------------------------------
------------------------------------GAAGACCTGACGCAACAGAGTCAA
GATCTTACT---------------CAACAAAATCGGGATTTGTCT---------------
---------------CAACAGACTAACGGACCAAACAGTTAT---CGGCCAACTTGGGGA
------------------------------CAACAACAAAATCAAGACTTTAATGGGCAA
CAACAGAACGCCAAACCTGAGGATTTCGGTCAAACGTGGGACCAACAACAAAATGGAGAT
TTCACCCAGCAAACCAAACCT---------------------------------------
------------------------------------------------------------
------------------------------------------------------------
------------------------------------------------------------
------------CATGACTTTCGTCAATCATGG---GGAAACCTC---GAGTTTGGTAAT
CAAGCAGCTGGTAATCAAGAGTCCCCCCTTTCGAACGGAGCTACAAAAGGATCTCACAGA
CGTGGTCAAAGGCTACCAGCTCCAAAACCCACGTTAAGACCTCGAAGACCCAGACCGGAA
CCAACGGGTTACGGT---ACGCAAAACGAACTGGGCGAACAATCCACCACGGATAGGAAT
TAT---------------------------------------------------------
------------------------------------------------------------
------------------------------------------------------------
------------------------------------------------------------
---------------------------------------CGAGTCGTTGAAGATCTCGAG
TATGACCGACTGCACCAAAATCCATCGATATTGAGAGTCGATCAACAAAATCGTCGGACT
GAGAACGATAGTACCAGACATGGTACCACGGAATGGCAA---------------------
---------------------------GCACAGAACCTACAACGAGAA------------
------------------------------------------------------------
---------------------------CAAGAAGGCAAGGATAAGGAGGATCAA------
------------------------------------------------------------
------------------------------------------------------------
------------------------AGTTCGCAAGTTTTCGTCAAACCG---ATTGAAGTA
ACTACGCAA---CGTGCGGTTTATAATACCGATAAG------------------------
------------------------------------------------TACGGAAAAATT
GTCAGAGGTGAT---------------------------CAACCAGAAGTTGGCCCAGAG
GAGCCGACAAATATACCATTTGTGGATTATCCACAACGA---------------------
------ACTGATAAAGACATTTCGCAACAGACTGTTATTGGCCATGAAGGAATTAACACG
TGGCAG------------------------CAATCTCAAAAACATTCTGAATTTGATAAT
GATAATTACCAACAATCGAGT------------------------GCACAGCATAGGCAC
GTGGACGATAGTCAAGTGACAACGTCCGAAGCACATCTTAGCCAAAGCCAACAAGGCTTA
CGTTGGCACCAAAGCCATCATACGGATGATTTAACTAACAGTGAGAATCAT---------
---------------------------------------------AGAGAGTTTCGGGAG
CAACAGAGTAGTAGAGGAACAGGAAATGTGGAGAAGCCTTGGCAGTATGGACAATCAAGT
TATCCTCAACGACCAATAGAAAGTGCTCAATCAAATAGCAAGGAACACGAAAAGGATGAC
CCTAGTAGAGTTAGGCCCCTCATCGTTGAAAAACCATGGGGTCATCACAGCGTTGATCAA
AGTAATGCAGGAGTTTTGCAAGTGGCAAATTCGGAAATCCGTAGAGACCAGCAGGAGGGA
CAAAAACTTGATGACAATCAACGTGTACAAGTTACCAACTTCCATCAGCAGCAGGGAGAG
AACTTGGAATCGAGTTATCTGGAACAGTCCAATAGAAGATACGGCAGTCATTATCAACAG
TCTTCTGGACATCGGTTTGATCAAAGCACGCATAGAGAACATCATTTATATGAAGAATCA
AATGCTAGTCAAAATTCTAGATCTCTTGAACTCGAACAGGTATTAGAGCAAGGACAAAAA
TCTGAAAATTTGTGGCTT------------------------------------------
------------------------------------------------------------
---------------------------CAACCAGGTGATCTTGAGCAAAATCAAGAAAGT
ATAGGTCAACATAATGATCAACAGCAGACCATCGGACAAGGATTTTATGGCTTATCACAA
CAAACAGGAAAACTTGAGCAGGAACAGGAAAATAAAGAACAAACAAGCGATCTACAGCAA
ACTGTTACTAAGTCAGGAGAA------------------GTTCCAGTGAGTGTTCAGCCA
CGAATCCTAGAAGCATAT---GGAGCAAATGGACCATATGCGACATCACATGGCGAAGAC
ATATTTGTTAACGCCAGACCTAATCCTAGTGCCACTTTACCGCCATATACCGATGATTTA
GAGCCTTGGGTCATT---------CGTGAAAAAGAAAAAGAA------------------
------------------------TTAGAAGTAGTACCATTG------------------
---CCAGCAACTACTGCTGAAGAACCTAAA------------------------------
------ACGGATTCTTTCGAG------------------CCATCAACAGAAACGCCACCA
TCATTTTGGAATAAACTAGGTTACAAATTTACTTCTACCATTGATAAAGCTAAAGAC---
------------------AAAGCTAGAAACTTTTTTGGT

>XM_012681920.2_cds_XP_012537374.1_1
------------------------------------------------------------
------------------------------------------------------------
------------------------------------------------------------
------------------------------------------------------------
---------------------------------------------------------ATG
GGAATAATGGCGATAGGACAGATAATCGTTTTATCCGCG---TTAGTTGCA---CAAACA
TTGTCAGCGCCA---AGTGGTTGCATAGAAACCTGTAACTTTCTGGAA---------ACA
ACCGTT---------------------CATCAAACATCG---AGCGGTTAT---------
------------------CAAGATCACGCGAGTTTA---GTTCAAGGAAGAACGCATCTA
AATAAT---------------------------------------------------CAC
GATTATGCTAGACCAGGAAACTGGACCGAACATAATCAGTACAATACAGACGGAGGGCAT
GGCAAGGTTCATGAAGAACGAGGACAATACGAAGAGGGG---GCGAAAAGGGTAAGG---
---------------------TATTATAAGAAGAAT------TTTACTGCGACCTACGGC
ACG------GATAGCGTAAACGGAGTGGACACAGCG---GAA------------TTAAGC
AAATTA---AGCGACCATAGGTATGATTCGATACACGCGCCAAGTAGTCAG---------
------------------CATATCGATTCC---CAAAGTGCATAC---GGC---CTAGGA
CAGACA------GTCTTGAAGGAAACCGGATAC---------AATAGATTGCACAGT---
------------CAACAGACACAATCAATGTCGACGAGAATCGATAATAAGAGCGAGAGA
CTG------GAAGATTTTGGG---GAATACGACAGACAT------------TCG---CAG
GTAAATCAACAC---GTTCCCAGCATCAATACTCAGACAATCGAT---ACGCAGCATCAT
GTTGAAACT------------------------------CCC---GATAATTGGAGGAGA
---------------------------------GTAAACTCTTATAAAACCGACGGAGGT
CATGGACACGTCTTCGAGGAGGAAGGTCAATACGTAACCGGG---------------CCA
AAGAAGATGCATTATTATAAGAAAAACTACACTTCTAGTTACAGC---------------
ACCGGCGTTCCTCAA---GGCAACATTGGCTCGACGACACTGGACGAATTACACAGCAAA
CTGCAAAGGAACTTACAAAAAGATCTCGACAGTTTTAGAAGGGACTTTCATGAAGTCTCT
AGTATTGGACATACTGCCGCTACCACGCATGTAGGT---------TCG---ACAGTAGGC
TTGACTCAGGAAGCTGTC------GGTTCCCAT------GATCTGCAA------------
------------------ACTGCCGAGAGCGAC---------AGTTACAGGCAACATTCG
---------------------------------------------------GGCTAT---
---------------------CAG------AGCGTCCCGTCCACCGGA------------
---AGT---ATGCATCATTATACT---GATCAGCAGCAGAGAGAAACGCTC---------
---ACTGAT---------------GTAAGGCATCAATTACCA------------------
------------------TATACGTATCCTACCGCGGGCGCA---------GATACGTAT
GGCACAAAAAAAAGCTATCAGAGT------------------TACGAGACCCACTCGTCC
------------CGAGTACTTCCC---GTGTCTCAATCGAGT---------------CAC
TTACCTTCC------------------------AGTTAC---GTGCAGGTTCCC------
---------------------AGAGACAATTATCAAACGAGT------------------
TACCACAATGCTCAT---------------TCGAGA------------CATCAT------
CTGGACGAGACCCAACGCGCG---GAAGTCTTGGGTGCGCATCAGACC------------
---------AGC---GTACTTCAGAATCAGTTGCTCACA------------GACTCCCAA
CGTGTATAT---------------------------------------------------
------------------------AAC------CCGCAT------TCAAGTCACGTCACT
TATCCCAACAGACACAGCGAAACGAGACAGTAC---GAGGAGCACTGG---AGATCTTCC
---AGTCAGACCGGGGGAAGCGTAGTTCCCGAGAGGACT---------ATCGTGGACCAT
TCCGGGCACCACGGT------GTTGCTCATTCGGAAAGAGCACATTATGATCAGAACGCG
TATAGC---GAACATCGCGGA---CATCAT---ACCGTC---CAGGGATACGGGTCCCAT
GCG---AATAGTGGGAGTAGTTATGTTCCT---GCTTATAGA---GCGAGTTCGGGACAA
CTCGTCACTGGA------TCACTGGATTTA---------------------------GGC
CACGGGTCGCACGGT---GCCGACTGCACCGAGGAG------ACTCATCAACAATATCAG
------CAACATGAAACCAGATACCATAGAAAATACAAGCGAGACGAT---CAT------
CACGGCAACGTGCAGCAA------------------------CACCAGACAATC------
---------------------------------------------------------GAC
AAT------------------------------------GATAATTTTACGCAGCAAAAC
CAG---------GAA---TTTGGTCAAGAAACGCAACAG---------------------
------------------------------------------------------------
------------------------------------------------------------
------------------------------------------------------------
---------TTGGAAGACATGACACATCAGAACGAACAATTTACACAGCAGACACAA---
TTT---GATGATTTCACGCAACAAACGAGTGGTAAACTTGAATTTGGTCAGCAAACTGTT
GATAATCACAACTTGGACAATTTAATGCAGCAAAGT------------------GAACAA
TTCACGCAGCAAACAGAAGGTCAGCTTGAATTTGGTCAGCAAACCGTT------------
------------------------------------------------------------
------------GATAGGCAGCACTCAGACAATTTAATGCAACAAAAT------------
---------GAA---------CAACTCACACAGCAGACGGAA------------------
---------------------------------------------GGTAAGCTTGAATTT
GGTCAGCAAACCGTTGATAGTCAGCATTTA---------------------GACGAT---
---------------TTAACACAA---CATAATGAACAATTCACACAGCAGACGGAGGGT
CAGCTTGAATTTGATCAACAAACTGTCAATCAT------CCGCGC---------------
---------------------------TCAGAGAATTTGATGCAGCAGACACAAGAAACC
AATCTCTCGCAACAATTGAGTGATAAAATTGAATTCGGTCAACAATCTGTTGATAGTGAG
CATTTGGACGATTTAACACAGCACAGCGAACAATTCACGCAGCAGACAGAG---GGTCAG
CTTGAATTTGGCCAACAAACTGTAAATCATCCG---------------------------
---------------------------------------CACTCAGAGAATTTGATGCAG
CAGACACAAGAA------------------------ACCAATCTCTCGCAACAATTGAGT
---------GAT------AAAATTGAATTCGGT---CAACAATCTGTTGATAGTGAG---
CATTTGGACGATTTA---------------------------------------------
---------ACACAGCACAGCGAACAATTCACGCAGCAGACAGAG---------------
------------------------------------------GGTCAGCTTGAATTT---
---GGCCAACAAACTGTAAATCATCCGCACTCAGAGAATTTGATGCAGCAGACACAAGAA
ACCAATCTCTCGCAACAATTGAATGATAAAATTGAATTC---------------------
---GGTCAACAATCT------------------------------GTTGATAGTGAG---
CATTTG---GACGATTTAACACAGCACAGTGAACAA------------------------
------------------------------------------------------------
---------TTCACGCAACAGACAGAG---GGTCAGCTTGAATTTGGC------------
---------------------------------------------CAACAAACT------
------------------------GTCAATCATCAG---CGCTCAGAG---GATTTGACG
CAGCAGACACAAGAAATC---------------------GAT---TTCTCACAACAACCG
AGTGGTAAACTGAAAAATGGCCAGCAAAATATT---------------------GAT---
AATCAACATTTTGAAGATTTAATGCAA------------CAAAGT---------------
------------GAACAGTTTGTGCATCAAACACAAGGA---------------------
---------------------------------------------------TCTGATGAT
TTT------TCACAACAGACGAAT---GGTAAAATTGAATTTGGGCAGCAAACTGATGAC
---------------------------------ACTCAACTACTAAAGCAATTTATACAA
CGTACTGCAAGGTCGGAT---------------GATCCAACGCAACAA------------
ACTCAACTA------------------------------GGTAATAAACATTTAAATAAT
TTAGCACAACAGAGCGAACAGATTTCACAGCAGACAGAGGGTCAACTTGAATTTGGA---
------CAACAAATTATTGGTAATCAG---CATTTAGAACACTCGACACAGAAA---AAT
GAACAATTTGCACAGCAGACAGTAGGATCGGACGATTTTACTCAACAATCCGTTGGTAAT
---CTGGAATTCGGTCAACAAATA------------------------------------
---------------------CAATCGATAAATAAACCTACC------------------
------------------------------------------------------------
------------------------------------AAGCCAAAAAGTCAACGTCTAGAG
GAATTTAAT---------------GAACAAAGTGAAGATTTCACT---------------
---------------CAACAAGCAGGAGAATTTAACGAGTTCACGCAACAAACAATGGGA
------------------------CAC---ATAGAATTTGGA---CAATTGCAACAACCG
CACAAATCTGACAAACCAAAAGTCGAC---------------AACCATCATTTGGAAGAT
TTTACTCAACAG---AATGAA---------------------------------------
------------------------------------------------------------
------------------------------------------------------------
------------------------------------------------------------
------------GAC---TTCACTCAACAAGTT---GGAGGATTCAATGATTTCTCGCAA
CAGACGACAGGACACTTGGAG---------------------------------------
TATGGGCAACAAAGAGAACAACAGCAAAACCCTAGCTGGCCAAGACATAATTCTCAACGC
TTGGAGCATTATTCT---CAACGAAATGAATGGGATACAAACAATTTTTCGCAACAATCG
GAT---------------------------------------------------------
------------------------------------------------------------
------------------------------------------------------------
------------------------------------------------------------
------------------------------------------------------------
------------------------------------------------CAATATCCGTCC
TAC---AAC---------------------------------------------------
---------------------------------------AATTTTAAT------------
------------------------------------------------------------
---------------------------CAAGATTTTACTCAACAAGTTAATCAA------
------------------------------------GAT---------------------
------------------------------------------------------------
---------------CGA------TCAGCAATTGGT---GTAAAATCA---GCACCAAAA
CGAAAACCA---AGACCTAGATATCAAAAACAGGAT------------------------
---------------GTCATTCCATCA------------CACGCAGATAGAACCGATACA
ACTGTTGATGAC---------ACTTTTAAA---------CCAGTTGAAGTAAACCCAGAA
GCTGATATAGAC------------AACGTTCGCGGCAGA---------------------
------ATCATCGAATCTGGCAGTCGCGCAACA---------TATCCTGGATCCAATCAA
CATACA------TCAAAAGTTATTTTC------ACTCAAGGAAGCAATGCATTTGACAAT
CAAAGGCAAAATATAGACAGT------------------------TTACATGGAATACAC
---------------------------AACTCAAAT------GATGCTACAGTAGGCTTG
CAATGGCATTATACTTATCATCCAAGTGACTTAACTAAT---ATTGAAGGC---------
------------------------------------------------------------
TCACATGATGATTAC---------------------------------------------
TATCCTCGTCATAACGTTGGTTCC---------ATGTCGCAACAAACAGAAAATTTA---
CAACAACAATCCAAACCATTT---------------------------------------
---------------------------------GACTTTAATTTTAACCAACGAGAAACA
CGAGAC------AAGGATACGTTAGAAGATAAACATCAAACTTCTCAA------------
TCA---------TTGAGACATGACAAATACGATCAATGGTTGGGATCGTTCCAACAAACT
GAAACGTCC---CGCTTTGACAATCCGTTCAAT---------------------------
------------------------------------------AAAGAATCTGGCCAAACC
GCA---AAAGTAATTCCA------------------------------------------
------------------------------------------------------------
------------------------------------------------------------
------------------------------------------------------------
------------TTGCAACGCAATGAA---AATTTACAGTTGACTTCAGAACAAGAGAGA
CAATCTACGCCGACTGCGGGG------------GAAACCAGAAAT---GAAATGGAGCCG
CGCATTTTGCAAGCATAT---GGCGGA---GGACCGTACGATGCGTCACACAATGATGAA
TTCTATAATAGAATTAGGCCGAATCCCAGTGCCACTCTGCCACCC---TTGGATGGAGAT
GATCCATGGGACATC---------AGAGAAAAACCAAAGAAC------GTACATCCAGCA
TGG---------TCCACA------GTGCGCAATACAGCAGAA---------ATTGCA---
---ACTACAACAGAAGCGGTGGAAATTACA------------------------------
------ACGCAAACAATACAG---ACG------------ACAACTCAG---------CCA
TCTTTCTGGAGAAGAGTTGGCCATAAAATAACCAGCACATACGACAAGGCTAAAGAA---
------------------AAAGCCAAGGAAATCTTTGGC

>XM_012681921.2_cds_XP_012537375.1_1
------------------------------------------------------------
------------------------------------------------------------
------------------------------------------------------------
------------------------------------------------------------
---------------------------------------------------------ATG
GGAATAATGGCGATAGGACAGATAATCGTTTTATCCGCG---TTAGTTGCA---CAAACA
TTGTCAGCGCCA---AGTGGTTGCATAGAAACCTGTAACTTTCTGGAA---------ACA
ACCGTT---------------------CATCAAACATCG---AGCGGTTAT---------
------------------CAAGATCACGCGAGTTTA---GTTCAAGGAAGAACGCATCTA
AATAAT---------------------------------------------------CAC
GATTATGCTAGACCAGGAAACTGGACCGAACATAATCAGTACAATACAGACGGAGGGCAT
GGCAAGGTTCATGAAGAACGAGGACAATACGAAGAGGGG---GCGAAAAGGGTAAGG---
---------------------TATTATAAGAAGAAT------TTTACTGCGACCTACGGC
ACG------GATAGCGTAAACGGAGTGGACACAGCG---GAA------------TTAAGC
AAATTA---AGCGACCATAGGTATGATTCGATACACGCGCCAAGTAGTCAG---------
------------------CATATCGATTCC---CAAAGTGCATAC---GGC---CTAGGA
CAGACA------GTCTTGAAGGAAACCGGATAC---------AATAGATTGCACAGT---
------------CAACAGACACAATCAATGTCGACGAGAATCGATAATAAGAGCGAGAGA
CTG------GAAGATTTTGGG---GAATACGACAGACAT------------TCG---CAG
GTAAATCAACAC---GTTCCCAGCATCAATACTCAGACAATCGAT---ACGCAGCATCAT
GTTGAAACT------------------------------CCC---GATAATTGGAGGAGA
---------------------------------GTAAACTCTTATAAAACCGACGGAGGT
CATGGACACGTCTTCGAGGAGGAAGGTCAATACGTAACCGGG---------------CCA
AAGAAGATGCATTATTATAAGAAAAACTACACTTCTAGTTACAGC---------------
ACCGGCGTTCCTCAA---GGCAACATTGGCTCGACGACACTGGACGAATTACACAGCAAA
CTGCAAAGGAACTTACAAAAAGATCTCGACAGTTTTAGAAGGGACTTTCATGAAGTCTCT
AGTATTGGACATACTGCCGCTACCACGCATGTAGGT---------TCG---ACAGTAGGC
TTGACTCAGGAAGCTGTC------GGTTCCCAT------GATCTGCAA------------
------------------ACTGCCGAGAGCGAC---------AGTTACAGGCAACATTCG
---------------------------------------------------GGCTAT---
---------------------CAG------AGCGTCCCGTCCACCGGA------------
---AGT---ATGCATCATTATACT---GATCAGCAGCAGAGAGAAACGCTC---------
---ACTGAT---------------GTAAGGCATCAATTACCA------------------
------------------TATACGTATCCTACCGCGGGCGCA---------GATACGTAT
GGCACAAAAAAAAGCTATCAGAGT------------------TACGAGACCCACTCGTCC
------------CGAGTACTTCCC---GTGTCTCAATCGAGT---------------CAC
TTACCTTCC------------------------AGTTAC---GTGCAGGTTCCC------
---------------------AGAGACAATTATCAAACGAGT------------------
TACCACAATGCTCAT---------------TCGAGA------------CATCAT------
CTGGACGAGACCCAACGCGCG---GAAGTCTTGGGTGCGCATCAGACC------------
---------AGC---GTACTTCAGAATCAGTTGCTCACA------------GACTCCCAA
CGTGTATAT---------------------------------------------------
------------------------AAC------CCGCAT------TCAAGTCACGTCACT
TATCCCAACAGACACAGCGAAACGAGACAGTAC---GAGGAGCACTGG---AGATCTTCC
---AGTCAGACCGGGGGAAGCGTAGTTCCCGAGAGGACT---------ATCGTGGACCAT
TCCGGGCACCACGGT------GTTGCTCATTCGGAAAGAGCACATTATGATCAGAACGCG
TATAGC---GAACATCGCGGA---CATCAT---ACCGTC---CAGGGATACGGGTCCCAT
GCG---AATAGTGGGAGTAGTTATGTTCCT---GCTTATAGA---GCGAGTTCGGGACAA
CTCGTCACTGGA------TCACTGGATTTA---------------------------GGC
CACGGGTCGCACGGT---GCCGACTGCACCGAGGAG------ACTCATCAACAATATCAG
------CAACATGAAACCAGATACCATAGAAAATACAAGCGAGACGAT---CAT------
CACGGCAACGTGCAGCAA------------------------CACCAGACAATC------
---------------------------------------------------------GAC
AAT------------------------------------GATAATTTTACGCAGCAAAAC
CAG---------GAA---TTTGGTCAAGAAACGCAACAG---------------------
------------------------------------------------------------
------------------------------------------------------------
------------------------------------------------------------
---------TTGGAAGACATGACACATCAGAACGAACAATTTACACAGCAGACACAA---
TTT---GATGATTTCACGCAACAAACGAGTGGTAAACTTGAATTTGGTCAGCAAACTGTT
GATAATCACAACTTGGACAATTTAATGCAGCAAAGT------------------GAACAA
TTCACGCAGCAAACAGAAGGTCAGCTTGAATTTGGTCAGCAAACCGTT------------
------------------------------------------------------------
------------GATAGGCAGCACTCAGACAATTTAATGCAACAAAAT------------
---------GAA---------CAACTCACACAGCAGACGGAA------------------
---------------------------------------------GGTAAGCTTGAATTT
GGTCAGCAAACCGTTGATAGTCAGCATTTA---------------------GACGAT---
---------------TTAACACAA---CATAATGAACAATTCACACAGCAGACGGAGGGT
CAGCTTGAATTTGATCAACAAACTGTCAATCAT------CCGCGC---------------
------------------------------------------------------------
------------------------------------------------------------
------------------------------------------------------------
------------------------------------------------------------
------------------------------------------TCAGAGAATTTGATGCAG
CAGACACAAGAA------------------------ACCAATCTCTCGCAACAATTGAGT
---------GAT------AAAATTGAATTCGGT---CAACAATCTGTTGATAGTGAG---
CATTTGGACGATTTA---------------------------------------------
---------ACACAGCACAGCGAACAATTCACGCAGCAGACAGAG---------------
------------------------------------------GGTCAGCTTGAATTT---
---GGCCAACAAACTGTAAATCATCCGCACTCAGAGAATTTGATGCAGCAGACACAAGAA
ACCAATCTCTCGCAACAATTGAATGATAAAATTGAATTC---------------------
---GGTCAACAATCT------------------------------GTTGATAGTGAG---
CATTTG---GACGATTTAACACAGCACAGTGAACAA------------------------
------------------------------------------------------------
---------TTCACGCAACAGACAGAG---GGTCAGCTTGAATTTGGC------------
---------------------------------------------CAACAAACT------
------------------------GTCAATCATCAG---CGCTCAGAG---GATTTGACG
CAGCAGACACAAGAAATC---------------------GAT---TTCTCACAACAACCG
AGTGGTAAACTGAAAAATGGCCAGCAAAATATT---------------------GAT---
AATCAACATTTTGAAGATTTAATGCAA------------CAAAGT---------------
------------GAACAGTTTGTGCATCAAACACAAGGA---------------------
---------------------------------------------------TCTGATGAT
TTT------TCACAACAGACGAAT---GGTAAAATTGAATTTGGGCAGCAAACTGATGAC
---------------------------------ACTCAACTACTAAAGCAATTTATACAA
CGTACTGCAAGGTCGGAT---------------GATCCAACGCAACAA------------
ACTCAACTA------------------------------GGTAATAAACATTTAAATAAT
TTAGCACAACAGAGCGAACAGATTTCACAGCAGACAGAGGGTCAACTTGAATTTGGA---
------CAACAAATTATTGGTAATCAG---CATTTAGAACACTCGACACAGAAA---AAT
GAACAATTTGCACAGCAGACAGTAGGATCGGACGATTTTACTCAACAATCCGTTGGTAAT
---CTGGAATTCGGTCAACAAATA------------------------------------
---------------------CAATCGATAAATAAACCTACC------------------
------------------------------------------------------------
------------------------------------AAGCCAAAAAGTCAACGTCTAGAG
GAATTTAAT---------------GAACAAAGTGAAGATTTCACT---------------
---------------CAACAAGCAGGAGAATTTAACGAGTTCACGCAACAAACAATGGGA
------------------------CAC---ATAGAATTTGGA---CAATTGCAACAACCG
CACAAATCTGACAAACCAAAAGTCGAC---------------AACCATCATTTGGAAGAT
TTTACTCAACAG---AATGAA---------------------------------------
------------------------------------------------------------
------------------------------------------------------------
------------------------------------------------------------
------------GAC---TTCACTCAACAAGTT---GGAGGATTCAATGATTTCTCGCAA
CAGACGACAGGACACTTGGAG---------------------------------------
TATGGGCAACAAAGAGAACAACAGCAAAACCCTAGCTGGCCAAGACATAATTCTCAACGC
TTGGAGCATTATTCT---CAACGAAATGAATGGGATACAAACAATTTTTCGCAACAATCG
GAT---------------------------------------------------------
------------------------------------------------------------
------------------------------------------------------------
------------------------------------------------------------
------------------------------------------------------------
------------------------------------------------CAATATCCGTCC
TAC---AAC---------------------------------------------------
---------------------------------------AATTTTAAT------------
------------------------------------------------------------
---------------------------CAAGATTTTACTCAACAAGTTAATCAA------
------------------------------------GAT---------------------
------------------------------------------------------------
---------------CGA------TCAGCAATTGGT---GTAAAATCA---GCACCAAAA
CGAAAACCA---AGACCTAGATATCAAAAACAGGAT------------------------
---------------GTCATTCCATCA------------CACGCAGATAGAACCGATACA
ACTGTTGATGAC---------ACTTTTAAA---------CCAGTTGAAGTAAACCCAGAA
GCTGATATAGAC------------AACGTTCGCGGCAGA---------------------
------ATCATCGAATCTGGCAGTCGCGCAACA---------TATCCTGGATCCAATCAA
CATACA------TCAAAAGTTATTTTC------ACTCAAGGAAGCAATGCATTTGACAAT
CAAAGGCAAAATATAGACAGT------------------------TTACATGGAATACAC
---------------------------AACTCAAAT------GATGCTACAGTAGGCTTG
CAATGGCATTATACTTATCATCCAAGTGACTTAACTAAT---ATTGAAGGC---------
------------------------------------------------------------
TCACATGATGATTAC---------------------------------------------
TATCCTCGTCATAACGTTGGTTCC---------ATGTCGCAACAAACAGAAAATTTA---
CAACAACAATCCAAACCATTT---------------------------------------
---------------------------------GACTTTAATTTTAACCAACGAGAAACA
CGAGAC------AAGGATACGTTAGAAGATAAACATCAAACTTCTCAA------------
TCA---------TTGAGACATGACAAATACGATCAATGGTTGGGATCGTTCCAACAAACT
GAAACGTCC---CGCTTTGACAATCCGTTCAAT---------------------------
------------------------------------------AAAGAATCTGGCCAAACC
GCA---AAAGTAATTCCA------------------------------------------
------------------------------------------------------------
------------------------------------------------------------
------------------------------------------------------------
------------TTGCAACGCAATGAA---AATTTACAGTTGACTTCAGAACAAGAGAGA
CAATCTACGCCGACTGCGGGG------------GAAACCAGAAAT---GAAATGGAGCCG
CGCATTTTGCAAGCATAT---GGCGGA---GGACCGTACGATGCGTCACACAATGATGAA
TTCTATAATAGAATTAGGCCGAATCCCAGTGCCACTCTGCCACCC---TTGGATGGAGAT
GATCCATGGGACATC---------AGAGAAAAACCAAAGAAC------GTACATCCAGCA
TGG---------TCCACA------GTGCGCAATACAGCAGAA---------ATTGCA---
---ACTACAACAGAAGCGGTGGAAATTACA------------------------------
------ACGCAAACAATACAG---ACG------------ACAACTCAG---------CCA
TCTTTCTGGAGAAGAGTTGGCCATAAAATAACCAGCACATACGACAAGGCTAAAGAA---
------------------AAAGCCAAGGAAATCTTTGGC

>XM_014632955.1_cds_XP_014488441.1_1
------------------------------------------------------------
------------------------------------------------------------
------------------------------------------------------------
------------------------------------------------------------
------------------------------------------------------------
------ATGGCGGTGGGGCGAATAATAGTCTTATCCGCG---TTGTTTGTC---GAGGCG
CTGTCCGCGCCG---AGCGGCTGCATAGAATCCTGCAACTTCTACGAAAGTAGTCACTCA
TCCTACCAG---------------AGCCGTCAGACGTCCGGCGGAAGTCAC---------
------------------CTGGACCATGCTGGTTTG---ATACAAGGTACT------CTG
AATGAG---------------------------------------------------CAG
GACTACGCCAGGCCGGGCAACTGGACCGAGCGCAATCAGTATGGCACGAGCAACGGGCAG
GGCAAGGTGCACGAAGAACGAGGGCAATACGTGGAAGGC---TCGAAGAGGGTCCGA---
---------------------TATTACAAGAAGAAC------TTCACGTCGTCCTACGGT
ACGGGC------AACGTGCCGGACGGTGCGGTCGAG------------------TTGGAC
CGACTGAGCGGTCATCGGGAATACGAGTCGTTGCACCTGCCGAGTAGCCAG---------
------------------CATCTCGACTCC---CAGAGCGCGTACGTGGATCAGGTAGGG
GCGTCG---TCGGTGACGAAAGAAAGCGGATAC---------AGCAGAGTGCAGAGC---
------------CAACAACAGTCGTCGTCGTCGAGGCGAATCGACGGCCAGAGCGAGAGG
CTG------GAGGACTTCGGG---GAGTAC---GGGTAC------------TCG---CAG
GTGAATCGTCAG---CGTGGGCAGACGAGCGGGCAAACGAGCGGGCACCAGCGCGCGGAG
ACGAGCCTC------------------------------CCA---GAGAATTGGAGCAGA
---------------------------------GTGGACGCTTACAGGACCGACGGGGGC
CGCGGGCGCGTCTACGAAGAGGAGGGTCAGTACGTGACCGGG---------------CCT
AAGAAGGTCAGCTACTACAAGAAGAACTACACCTCCAGCTACAGCACG------------
TCC---------------CCTCAGGTGACTGTCGGCTCGCTCCCGGACCTGCAGCAGGAG
TTGCGGCAGAACTTGCACGAGCAGCTCGACGGCTTCAGAAGACAGTTCCATCAGACGTCC
AACGTCGGCCAGGTGGCCACCGTCGCGAGCTCCGCT------------------TCGAGT
CTGACGCAGGAAACGGCC------GGGCTCCGCAGCGACGATCTGCAA------------
------------------ACCGCCGAAAGTGAC---------GCGTACAGGCAACAACTG
ACGACT---------------------------------------------ACTCAG---
---------------------CAT------CGCGTCCCGTCCACC---------------
---GTT---ACGCACCATTACGCCGGCGAGCAGCAGCAGAGGGAGACCTTCGCTGCCGAT
------------------------ACCAGCCAGCACGCGCCC------------------
---------------TCCTACACCTATCCTTCCGCG---------------GGCGCGTAC
GGCACG---GAGAGCCAGAGGACT------------------TACCAGAGCCACGAGACC
TACGTA---TCTCGGGCGCATCCC---ACGCCTCAGCCGACT---------------CAC
TCGTCCCAAATCACCGCTGCGTTGTCCTCGTCCGGTTAC---GTCCAGAGGCCG------
------------------GTGATCGGCGACTATCGCTCGCAG------------------
------AACGCCCAC---------------TCCAGCGGA---------CTTCACGCGGGC
TTCGACGAGGCTCAGCGCGCGATCGTCGCCGACAGCCTCCACCGGGCT------------
---------TCCAGCGCGGCGCAGAATCAGTTATTCGAG------------AACTCCCAA
CGCGTGTAT---------------------------------------------------
------------------------TAC------------------CCGGATCGCGGCACT
TATCCCGGCGGACGGGGTCGAACGACGCACTAC---GAGGAGCACTGG---AGTTCCTCC
---AGCCGCGCCGACGGGAAC------CCGGATCGTAGC---------------------
------------------GCGTCTTACGGCGCGGACAGGACGCATTACGACAGGGTCGCG
TACAAC---GAGCACCTCGGCCGCTACCACGACGCGGCACGGCAGGGCTACGACTCCCAG
ACGCACACCGGCGGCGCCGCCTACAATTCC---GGCTACAGG---GCGACCTCGGGTCAG
CTGGTCACCGGG------TCCGCGGACGTG---------------------------GGC
CAAGTGGCGCACGGCGCCGCCGACTGCACCGAGGAG------ACCCATCAACACTAT---
------CAGCAGGAGAGCAGGTATCACAGGAAGTATAAGCGGGACGGG---CAGCAACGT
CCAGTGAGAAGCGGGCAC------------------------------------------
------------------------------------------------------------
---------------------------------------GACGATCTCGCGCAGCAACAT
CGG---------CAG---TTCGGCCAAGAGTCCCAGCAA---------------------
------------------------------------------------------------
------------------------------------------------------------
------------------------------------------------------------
------------------------------------------------------------
------------------------------------------------------------
------------GTGGAGGACTTGACGCAACAGACTCTGGGCGATCAGCACCTGGAAGAC
TTCACGCAACAGACGAGCGGTAAACTTGAATTGGGGCAGCAAACTATC------------
------------------------------------------------------------
------------GGTGGCCAGCACTCGGAGGATTTAACGCAGCAGACT------------
------------------------------------------------------------
------------------------------------------------------------
---------------------------------------------------GAAGGATTT
GAACAGCAGACAGCA------------GGGTCTGATGATTTCACGCAGCAGACGAGCGGT
AAACTTGAATTGGGGCAGCAAACTATCGGTGGCCAGCACTCGGAG---------------
------------------------------------------------------------
---------------------------------------GATTTAACACAGCAGACTGAA
GGATTTGAACAGCAGACAGCAGGGTCTGATGATTTCACGCAGCAGACGAGC---GGTAAA
CTTGAATTGGGGCAGCAAACTATCGGCGGCCAG---------------------------
---------------------------------------CACTTGGAGGATTTAATGCAG
CAAATTGAGCAA---TTGTCACAGCGGACAGAGAGATCCGACTTCACGCAACAGACGAGC
---------GGT------AAACTTGAATTGGGA---CAGCAAACTATCGGTGACCAG---
CATTTGGAGGATTTA---------------------------------------------
---------ACGCAGCAGACTGAAGGATTTGAACAGCAGACAGCA---------------
------------------------------------------GGGTCTGACGATTTC---
---ACGCAGCAGACG---------------------------------------------
---------------------AGCGGTAAACTTGAATTG---------------------
---GGACAGCAAACT------------------------------ATCGGTGGCCAT---
CACTCG---GAGGATTTAACGCAACAGAATGGTGAA------------TTTGGTCGATAC
GTGCAAGTAAGTACATTGGGCAAGCCCAGGGATCAATATTTGGAAGAACTTAGACGTCAG
ATGGGAGATTTCCGTCAACAGACAGAA---GGAAATGATGAATACACG------------
---------------------------------------------CAACAGACAATGGAA
CAGCAGTCGCAACAGCCGCATGAATCTGGAAATCAG---GATTTGGAG---GACTTCACT
CAGCAAAATGAAGATTGGACCCAGCAAGCTGGGGGATCTCATGATTTCACGCAACAGACG
ATGGGACATTTAGAAGTTGGACAGCAGCAGCAT------------------AGATCTGGA
AACAAGGATTCGGAGGACTTCACTCAA------------CAAAAT---------------
------------GAAGATTGGACCCAGCAAGCTGGAGGA---------------------
---------------------------------------------------TCTCATGAT
TTC------ACGCAACAGACGATG---GGACATTTAGAAGTTGGACAGCAGCAGCAGCAG
CATAGATCTAGAAACAAGGATTCGGAGGACTTCACTCAACAAAATGAAGATTGGACCCAG
CAAGCTGGAGGATCTCATGATTTCACGCAACAGACGATG---------------------
------------------------------------------------------------
---------------------------------------GGACATTTAGAAGTTGGACAG
CAA---CAGCATAGATCTGGAAACAAG---GATTCGGAAGACTTCACTCAGCAA---AAT
GAAGATTGGACCCAGCAGGCTGGAGGATCTCATGATTTCACGCAACAGACGATGGGACAT
---TTAGAAGTTGGACAGCAGCAG------------------------------------
------------------------------CATAGATCTGGA------------------
------------------------------------------------------------
---------------------------------------------AACAAGGATTCGGAG
GACTTCACT---------------CAACAAAATGAAGATTGGACC---------------
---------------CAGCAAGCTGGAGGATCTCATGATTTCACGCAACAGACGATGGGA
------------------------CGT---CTAGAATTTGGACAGCAGCAGCAGCAACAG
CATAGATCTAGA------------------------------AGTCAGCACTTAGAAGAT
TTCACTCAGCAG---AACGAG---------------------------------------
------------------------------------------------------------
------------------------------------------------------------
------------------------------------------------------------
------------GATTTTTTGACCCAGCAAGTT---GGCAGATTTGATGATTTCGCACAT
CAAACGCCGGGACATTTGGAA---------------------------------------
CGTGGGCAACAAATAGAGCAAGAACAGAAGCCTGGCAGATCGAGATATGACGCTCAATAC
TCCGAACATCCTTTT---CAACAAAGTGGGTGGGAC------------------------
------------------------------------------------------------
------------------------------------------------------------
------------------------------------------------------------
------------------------------------------------------------
------------------------------------------------------------
------------------------------------------------------------
---------------------GAGGAGCTTAAATGGCAG---------------CTG---
------------------GAGCAAATGTCGCAGAAGGCAGATCCTAAT------------
------------------------------------------------------------
---------------------------GAAGATTTCACTCAGCAGGCTGATCGC------
------------------------------------------------------------
------------------------------------------------------------
------------------------------GATGGACAATCGGTGCCG---GCATCGAAG
CCGAAACCA---AGGCAGCGATATCCAAAATACAGC------------------------
---------------TCGAATCCATCG---------------------CGTGCGGACGTA
AACGCTGAAGAC---------GTTTCCAAA---------CCAATCGAGATCAATCCAGAG
GCTGATATC---------------AATGATAGAGGA------------------------
------ACTGTTCGATACGACAGTCACGCGACA---------CATCCCAAGTCCGACGAT
CTGCCG---------------------------AGCCAAGGTAGCAACGGATTCGACAAC
GAGAAAGAGAACATAGATCGG------------------------CTGCATTGGGTGCAC
---------------------------AAGTCGAAC------GACGCTACGGTGGGCCTA
CAATGGCATTACACTTATCACCCAAGTGACTTAACTAAC---GTCGAAAGC---------
------------------------------------------------------------
TCGCACAACGTTTAT---------------------------------------------
TACCCCGAGTAT---------------------AACTCCATGCATTCACAGCAAACG---
---GAACAGCGAAAACCGGTC---------------------------------------
---------------------------------GAC------TTCACGCAACAACAACAA
CAAGAAACACAGAAGCCTACATTCGAGGTGTCT---------------------------
------------------------------------------------------------
------------CCCTTTAACAGTCAGTTGGAT---------------------------
------------------------------------------CAAAATTCTGAGTATATC
CCGTCGAGAGTAATTCCA------------------------------------------
[truncated: 313,637 more chars]
