# Supplementary material for: The Honey Bee Gene Bee Antiviral Protein-1 Is a Taxonomically Restricted Antiviral Immune Gene
Source: Front Insect Sci. 2021 Oct 20;1:749781. doi: 10.3389/finsc.2021.749781 (PMC10926557; doi:10.3389/finsc.2021.749781)
Supplement: Supplementary file 1 [file Data_Sheet_1.ZIP › Supp file S2. RPB1 amoni acid alignment.fas]

>Blattella_germanica_PSN34781.1
---------------------------------------------MAFSDSKAPLRAVKR
VQFGILAPDEIRRMSVTEGGIKFAETYEGGRPKLQGLMDPRQGVMDRNSRCQTCAGNQTE
CPGHFGHIDLAKPVFHVGFLTKTIKILRCVCFYCSKMLVSP---------------PRKR
LTFVYDLCKGKNICEGGDEMDI-QKDNPDDPANQQPRKQGHGGCGRYQPNIRRTGLDLTA
EWKHVNEDSQEKKISLSAERVWEIFKHITDEECYILGMDPKFARPDWMIVTVLPVPPLSV
RPAVVMYGSARNQDDLTHKLADIIKSNNELIRNEQAGAAAHVISENIKMLQFHVATLVDN
DMPGLPRAMQKSGKPLKAIKARLKGKEGRIRGNLMGKRVDFSARTVITPDPNLRIDQVGV
PRSIAQNMTFPEIVTPFNIDKMQELVRRGNSQYPGAKYIVRDNGERIDLRFHPKPSDLHL
QCGYKVERHVRDGDLVIFNRQPTLHKMSMMGHRVKVLPWSTFRMNLSCTSPYNADFDGDE
MNLHVPQSMETRAEVENLHVTPRQIITPQANKPVMGIVQDTLTA-------------EQM
MNLLMFLPIWDGKMPQPAIMKPKPLWTGKQVFSLIIPGNVNMIRTHSTHPDEEDDGPYKW
ISPGDTKVRKVMVEHGELVMGILCKKTLGTSAGSLLHICFLELGHEVCGQFYGNIQTVVN
NWLLLEGHSIGIGDTIADPQTYLEIQKAIKKAKEDVIEVIQKAHNMELEPTPGNTLRQTF
ENQVNRILNDARDKTGGSAKKSLTEYNNLKAMVVSGSKGSNINISQVIACVGQQNVEGKR
IPFGFRKRTLPHFIKDDYGPESRGFVENSYLAGLTPSEFFFHAMGGREGLIDTAVKTAET
GYIQRRLIKAMESVMVHYDGTVRNSVGQLIQLRYGEDGLCGETVEFQNLPTIKLSNRAFE
KKFKFDPTNERYLRRIFNEDVLKELMGSGDVISELEREWEQLVKDREALRQIFPSGESKV
VLPCNLQRMIWNVQKIFHINKRAPTDLSPLRVIKGVSDLLRKCIIVAGDDHLSKQANENA
TLLFQCLVRSTLCTKCVSEEFRLSSVAFEWLIGEIETRFQQAQVSPGEMVGALAAQSLGE
PATQMTLNTFHFAGVSSKNVTLGVPRLKEIINISKKPKAPSLTVFLTGAAARDAEKAKNV
LCRLEHTTLRKVTANTAIYYDPDPQNTVIAEDQEFVNVYYEMPDFDPTRISPWLLRIELD
RKRMTDKKLTMEQIAEKINAGFGDDLNCIFNDDNAEKLVLRIRIMNSDDNKFQD-EEETV
DKMEDDMFLRCIEANMLSDMTL------------------QGIEAIGKVYMHLPQTDSKK
RIIVTDTGEFKAIAEWLLETDGTSMMKVLSERDVDTNRTFSNDICEIFSVLGIEAVRKSV
EKEMNTVLQFYGLYVNYRHLALLCDVMTAKGHLMAITRHGINRQDTGALMRCSFEETVDV
LMDAASHAEVDPMRGVSENIIMGQLPRLGT------GCFDLLLDAEKCKAGIEIPMSVGA
GMMGGGGMFFGSAA-TP-SMSPHMTPW--------------AQVLG-----SGATPGGPS
FSPSGASDASGLSPGYSPY-SPQPGSPSSPGPPMSPYIPSPVASGLSPSYSPSSPAYAP-
SPSLTPSSPHYSPTSPSYSPTSPNYSPTSPSYSPTSPSYSPTSPSYSPTSPSYSPTSPSY
SPTSPSYSPTSPSYSPTSPS--------------YSPTSPSYSPTSPSYSPTSPSYSPTS
PSYSPTSPSYSPTSPSYSPTSPSYSPTSPSYSPSSPNYTPASPSYSPTSPSYSPSSPQYS
PASPSYSPSSPKYSPTSPSYSPTSPSFPGSSPQYTPASPQYSPTSPTYSPTSPSYSPSSP
QH-TPSASTRYSPTSPNYSPTSPTYSPTSPQYSPSSSKYSPTSPTYTPTSPNYSPSSPTY
SPAVPGYSPTSPTYSPTSPAYEGND---

>Apis_cerana_cerana_PBC25443
MTSLVAILSLACSKIAGEGDVFIRKEQLGVATQKAAGEAVFVHCKMATSDSKAPLRTVKR
VQFGILSPDEIRRMSVTDGGIRFPETMEGGRPKLGGLMDPRQGVIDRNSRCQTCAGNMTE
CPGHFGHIDLAKPVFHVGFITKTIKILRCVCFYCSKLLVSPHNPKIKEIVMKTKGQPRKR
LTFVYDLCKSKNICEGGDEMDI-NKENQEQQSV-E-RKPGHGGCGRYQPNLRRSGLDVTA
EWTHVNEDSQEKKMALTAERAWEILKHITDEESFILGMDPKFARPDWMVVTVLPVPPLSV
RPAVIMYGSAKNQDDLTHKLADIIKANNELIRNEQAGAAAHVISENIKMLQFHVATLVDN
DMPGMPRAMQKSGKPLKAIKARLKGKEGRIRGNLMGKRVDFSARTVITPDPNLRIDQVGV
PRSIAQNLTFPEIVTPFNIDKMQELVRRGNSQYPGAKYIVRDNGERIDLRFHPKPSDLHL
QCGYRVERHIRDGDLVIFNRQPTLHKMSMMGHRVKVLPWSTFRMNLSCTSPYNADFDGDE
MNLHAPQSMETRAEVENIHVTPRQIITPQANKPVMGIVQDTLTAVRKMTKRDVFIEKEQM
MNILMFLPSWDGKMPQPCILKPKPLWTGKQIFSLIIPGNVNMIRTHSTHPDEEDDGPYKW
ISPGDT---KVMVEHGELVMGILCKKTLGTSAGSLLHICMLELGHEVCGRFYGNIQTVIN
NWLLLEGHSIGIGDTIADPQTYLEIQKAIKKAKEDVIEVIQKAHNMELEPTPGNTLRQTF
ENQVNRILNDARDKTGGSAKKSLTEYNNLKAMVVSGSKGSNINISQVIACVGQQNVEGKR
IPFGFRKRTLPHFIKDDYGPESRGFVENSYLAGLTPSEFYFHAMGGREGLIDTAVKTAET
GYIQRRLIKAMESVMVHYDGTVRNSVGQLIQLRYGEDGLCGETVEFQNLPTIKLSNKAFE
KKFKFDPTNERYLRRIFNEDIVREMMGSGEVISELEREWEQLNKDRAVLREIFPSGESKV
VLPCNLQRMIWNVQKIFHINKRAPTDLSPMKVIQGVKDLLDKCIIVAGDDRLSKQANENA
TLLFQCLVRSTLCTKCVSEEFRLSSEAFEWLIGEIETRFQQAQVSPGEMVGALAAQSLGE
PATQMTLNTFHFAGVSSKNVTLGVPRLKEIINISKKPKAPSLTVFLTGAAARDAEKAKNV
LCRLEHTTLRKVTANTAIYYDPDPQNTVIAEDQEFVNVYYEMPDFDPNKISPWLLRIELD
RKRMTDKKLTMEQIAEKINAGFGDDLNCIFNDDNAEKLVLRIRIMNSDDNKFQDSEEETV
DKMEDDMFLRCIEANMLSDMTL------------------QGIEAIGKVYMHLPQTDAKK
RIVITETGEFKAIAEWLLETDGTSLMKVLSERDVDPVRTFSNDICEIFQVLGIEAVRKSV
EKEMNAVLQFYGLYVNYRHLALLCDVMTAKGHLMAITRHGINRQDTGALMRCSFEETVDV
LLDAASHAEVDPMRGVSENIIMGQLPRIGTGIVILIGCFDLLLDAEKCKVGIEIPMAVGA
GVMGTAGMFFGSVA-TP-SMSPQMTPW--MGATPGYGASSMSPALG-----SGMTPGGAC
FSPSGASDASGLSPAYSAY-SPQPGSPGSPGPSMSPYPMSP-AGGASPSYSPTSPAYLPT
SPSITPSSPNYSPTSPTYSPTSPNYSPTSPSYSPTSPSYSPTSPSYSPTSPSYSPTSPSY
SPTSPSYSPTSPSYSPTSPS--------------YSPTSPSYSPTSPSYSPTSPSYSPTS
PSYSPTSPSYSPTSPSYSPTSPSYSPTSPSYSPSSPNYTPASPSYSPTSPSYSPSSPQYS
PASPSYSPSSPKYSPTSPSYSPTSPSFAGTSPQYTPASPTYSPTSPTYSPTSPSYSPSSP
QH-TASGSTRYSPSSPNYSPTSPTYSPTSPQYSPSSTKYSPTSPTYTPTSPSYSPTSPTY
SPPVPGYSPTSPTYSPASPAYETDD---

>Apis_mellifera_XP_026299925
---------------------------------------------MATSDSKAPLRTVKR
VQFGILSPDEIRRMSVTDGGIRFPETMEGGRPKLGGLMDPRQGVIDRNSRCQTCAGNMTE
CPGHFGHIDLAKPVFHVGFITKTIKILRCVCFYCSKLLVSPHNPKIKEIVMKTKGQPRKR
LTFVYDLCKSKNICEGGDEMDI-NKENQEQQSI-E-RKPGHGGCGRYQPNLRRSGLDVTA
EWTHVNEDSQEKKMALTAERAWEILKHITDEESFILGMDPKFARPDWMVVTVLPVPPLSV
RPAVIMYGSAKNQDDLTHKLADIIKANNELIRNEQAGAAAHVISENIKMLQFHVATLVDN
DMPGMPRAMQKSGKPLKAIKARLKGKEGRIRGNLMGKRVDFSARTVITPDPNLRIDQVGV
PRSIAQNLTFPEIVTPFNIDKMQELVRRGNSQYPGAKYIVRDNGERIDLRFHPKPSDLHL
QCGYRVERHIRDGDLVIFNRQPTLHKMSMMGHRVKVLPWSTFRMNLSCTSPYNADFDGDE
MNLHAPQSMETRAEVENIHVTPRQIITPQANKPVMGIVQDTLTAVRKMTKRDVFIEKEQM
MNILMFLPSWDGKMPQPCILKPKPLWTGKQIFSLIIPGNVNMIRTHSTHPDEEDDGPYKW
ISPGDT---KVMVEHGELVMGILCKKTLGTSAGSLLHICMLELGHEVCGRFYGNIQTVIN
NWLLLEGHSIGIGDTIADPQTYLEIQKAIKKAKEDVIEVIQKAHNMELEPTPGNTLRQTF
ENQVNRILNDARDKTGGSAKKSLTEYNNLKAMVVSGSKGSNINISQVIACVGQQNVEGKR
IPFGFRKRTLPHFIKDDYGPESRGFVENSYLAGLTPSEFYFHAMGGREGLIDTAVKTAET
GYIQRRLIKAMESVMVHYDGTVRNSVGQLIQLRYGEDGLCGETVEFQNLPTIKLSNKAFE
KKFKFDPTNERYLRRIFNEDIVREMMGSGEVISELEREWEQLNKDRAVLREIFPSGESKV
VLPCNLQRMIWNVQKIFHINKRAPTDLSPMKVIQGVKDLLDKCIIVAGDDRLSKQANENA
TLLFQCLVRSTLCTKCVSEEFRLSSEAFEWLIGEIETRFQQAQVSPGEMVGALAAQSLGE
PATQMTLNTFHFAGVSSKNVTLGVPRLKEIINISKKPKAPSLTVFLTGAAARDAEKAKNV
LCRLEHTTLRKVTANTAIYYDPDPQNTVIAEDQEFVNVYYEMPDFDPNKISPWLLRIELD
RKRMTDKKLTMEQIAEKINAGFGDDLNCIFNDDNAEKLVLRIRIMNSDDNKFQDSEEETV
DKMEDDMFLRCIEANMLSDMTL------------------QGIEAIGKVYMHLPQTDAKK
RIVITETGEFKAIAEWLLETDGTSLMKVLSERDVDPVRTFSNDICEIFQVLGIEAVRKSV
EKEMNAVLQFYGLYVNYRHLALLCDVMTAKGHLMAITRHGINRQDTGALMRCSFEETVDV
LLDAASHAEVDPMRGVSENIIMGQLPRIGT------GCFDLLLDAEKCKVGIEIPMAVGA
GVMGTAGMFFGSVA-TP-SMSPQMTPW--MGATPGYGASSMSPALG-----SGMTPGGAC
FSPSGASDASGLSPAYSAY-SPQPGSPGSPGPSMSPYPMSP-AGGASPSYSPTSPAYLPT
SPSITPSSPNYSPTSPTYSPTSPNYSPTSPSYSPTSPSYSPTSPSYSPTSPSYSPTSPSY
SPTSPSYSPTSPSYSPTSPS--------------YSPTSPSYSPTSPSYSPTSPSYSPTS
PSYSPTSPSYSPTSPSYSPTSPSYSPTSPSYSPSSPNYTPASPSYSPTSPSYSPSSPQYS
PASPSYSPSSPKYSPTSPSYSPTSPSFAGTSPQYTPASPTYSPTSPTYSPTSPSYSPSSP
QH-TASGSTRYSPSSPNYSPTSPTYSPTSPQYSPSSTKYSPTSPTYTPTSPSYSPTSPTY
SPPVPGYSPTSPTYSPASPAYETDD---

>Athalia_rosae_XP_012251228
---------------------------------------------MATSDSKAPIRVVKR
VQFGILSPDEIRRMSVTDGGIRFPETMEGGRPKLGGLMDPRQGVIDRNSRCQTCAGNMTE
CPGHFGHIDLAKPVFHVGFITKSIKILRCVCFYCSKLLVSPHNPKIKEIVMKTKGQPRKR
LTFVYDLCKSKNICEGGDEMDI-NKEGQEQQPA-D-RKPGHGGCGRYQPNLRRSGLDVSA
EWKHVNEDSQEKKIVLTAERAWEILKHITDEESFILGMDPKFARPDWMIVTVLPVPPLSV
RPAVVMYGSAKNQDDLTHKLADIIKSNNELLRNEQAGAATHVISENIKMLQFHVATLVDN
DMPGMPRAMQKSGKPLKAIKARLKGKEGRIRGNLMGKRVDFSARTVITPDPNLRIDQVGV
PRSIAQNLTFPEIVTPFNIDKMQELVRRGNSQYPGAKYIVRDNGERIDLRFHPKPSDLHL
QCGYRVERHIRDGDLVIFNRQPTLHKMSMMGHRVKVLPWSTFRMNLSCTSPYNADFDGDE
MNLHVPQSMETRAEVENIHVTPRQIITPQANKPVMGIVQDTLTAVRKMTKRDVFIEKEQM
MNILMHLPSWDGKMPQPCILKPKPLWTGKQIFSLIIPGNVNMIRTHGPHPDDEDDGPYKW
ISPGDT---KVMVEHGELVMGILCKKTLGTSAGSLLHICMLELGHEVCGRFYGNIQTVIN
NWLLLEGHSIGIGDTIADPQTYLEIQKAIKKAKEDVIEVIQKAHNMELEPTPGNTLRQTF
ENQVNRILNDARDKTGGSAKKSLTEYNNLKAMVVSGSKGSNINISQVIACVGQQNVEGKR
IPFGFRKRTLPHFIKDDYGPESRGFVENSYLAGLTPSEFYFHAMGGREGLIDTAVKTAET
GYIQRRLIKAMESVMVHYDGTVRNSVGQLIQLRYGEDGLCGETVEFQNLPTIKLSTKAFE
KKFKFDPTNERYLRRIFTEDIVREMMGSGEVISELEREWEQLNKDRVALREIFPSGEFTV
VLPCNLQRMIWNGQKIFHINKRAPTDLSPIRVIQGVKDLLEKCIIVAGEDRLSKLANENA
TLLFQCLVRSTLCTKCVSEEFRLSTEAFEWLIGEIETRFQQAQVFPGEMVGALAAQSLGE
PATQMTLNTFHFAGVSSKNVTLGVPRLKEIINISKKPKAPSLTVFLTGAAARDAEKAKNV
LCRLEHTTLRKVTANTAIYYDPDPQNTVIAEDQEFVNVYYEMPDFDPTKISPWLLRIELD
RKRMTDKKLTMEQIAEKINAGFGDDLNCIFNDDNAEKLVLRIRIMNSDDSKFQDTEEETV
DKMEDDMFLRCIEANMLSDMTL------------------QGIEAIGKVYMHLPQTDSKK
RIIVTDTGEFKAIAEWLLETDGTSLMKVLSERDVDPVRTFSNDICEIFQVLGIEAVRKSV
EKEMNTVLQFYGLYVNYRHLALLCDVMTAKGHLMAITRHGINRQDTGALMRCSFEETVDV
LLDAASHAEVDPMRGVSENIIMGQLPRLGT------GCFDLLLDAEKCKAGIEIPMAVGA
GMMGGAGMFFGSAA-TP-SMSPQMTPWNQMGATPGYGASSMSPALG-----SGMTPGGAC
FSPSGASDASGLSPAYSVY-SPQPGSPGSPGPSMSPYPMSP-AGGASPSYSPTSPAYLPT
SPSMTPSSPNYSPTSPTYSPTSPNYSPASPSYSPTSPSYSPTSPSYSPTSPSYSPTSPSY
SPTSPSYSPTSPSYSPTSPS--------------YSPTSPSYSPTSPSYSPTSPSYSPTS
PSYSPTSPSYSHTSPSYSPTSPSYSPTSPSYSPSSPNYTPASPSYSPTSPSYSPSSPQYS
PASPSYSPSSPKYSPTSPNYSPTSPSFASTSPQYTPASPTYSPTSPTYSPTSPSYSPSSP
QHTTAGGSTRYSPSSPNYSPTSPTYSPSSPQYSPSSTKYSPTSPTYTPTSPSYSPTSPTY
SPPVPGYSPTSPTYSPASPAYETDD---

>Bombus_impatiens_XP_012247383
---------------------------------------------MATSDSKAPLRTVKR
VQFGILSPDEIRRMSVTDGGIRFPETMEGGRPKLGGLMDPRQGVIDRNSRCQTCAGNMTE
CPGHFGHIDLAKPVFHVGFITKTIKILRCVCFYCSKLLVSPHNPKIKEIVMKTKGQPRKR
LTFVYDLCKSKNICEGGDEMDI-NKENQEQQSA-E-RKPGHGGCGRYQPNLRRSGLDVTA
EWTHVNEDSQEKKMALTAERAWEILKHITDEESFILGMDPKFARPDWMVVTVLPVPPLSV
RPAVIMYGSAKNQDDLTHKLADIIKANNELIRNEQAGAAAHVISENIKMLQFHVATLVDN
DMPGMPRAMQKSGKPLKAIKARLKGKEGRIRGNLMGKRVDFSARTVITPDPNLRIDQVGV
PRSIAQNLTFPEIVTPFNIDKMQELVRRGNSQYPGAKYIVRDNGERIDLRFHPKPSDLHL
QCGYRVERHIRDGDLVIFNRQPTLHKMSMMGHRVKVLPWSTFRMNLSCTSPYNADFDGDE
MNLHVPQSMETRAEVENIHVTPRQIITPQANKPVMGIVQDTLTAVRKMTKRDVFIEKEQM
MNILMFLPSWNGKMPQPCILKPKPLWTGKQIFSLIIPGNVNMIRTHSTHPDEEDDGPYKW
ISPGDT---KVMVEHGELVMGILCKKTLGTSAGSLLHICMLELGHEVCGRFYGNIQTVIN
NWLLLEGHSIGIGDTIADPQTYLEIQKAIRKAKEDVIEVIQKAHNMELEPTPGNTLRQTF
ENQVNRILNDARDKTGGSAKKSLTEYNNLKAMVVSGSKGSNINISQVIACVGQQNVEGKR
IPFGFRKRTLPHFIKDDYGPESRGFVENSYLAGLTPSEFYFHAMGGREGLIDTAVKTAET
GYIQRRLIKAMESVMVHYDGTVRNSVGQLIQLRYGEDGLCGETVEFQNLPTIKLSNKAFE
KKFKFDPTNERYLRRIFNEDIVREMMGSGEVISELEREWEQLNKDRAILREIFPSGESKV
VLPCNLQRMIWNVQKIFHINKRAPTDLSPMRVIQGVKDLLDKCIIVAGDDRLSKQANENA
TLLFQCLVRSTLCTKCVSEEFRLSSEAFEWLIGEIETRFQQAQVSPGEMVGALAAQSLGE
PATQMTLNTFHFAGVSSKNVTLGVPRLKEIINISKKPKAPSLTVFLTGAAARDAEKAKNV
LCRLEHTTLRKVTANTAIYYDPDPQNTVIAEDQEFVNVYYEMPDFDPNKISPWLLRIELD
RKRMTDKKLTMEQIAEKINAGFGDDLNCIFNDDNAEKLVLRIRIMNSDDNKFQDSEEETV
DKMEDDMFLRCIEANMLSDMTL------------------QGIEAIGKVYMHLPQTDAKK
RIVITETGEFKAIAEWLLETDGTSLMKVLSERDVDPVRTFSNDICEIFEVLGIEAVRKSV
EKEMNAVLQFYGLYVNYRHLALLCDVMTAKGHLMAITRHGINRQDTGALMRCSFEETVDV
LLDAASHAEVDPMRGVSENIIMGQLPRIGT------GCFDLLLDAEKCKAGIEIPMAVGA
GVMGTAGMFFGSVA-TP-SMSPQMTPW--MGATPGYGASSMSPALG-----SGMTPGGAC
FSPSGASDASGLSPAYSAY-SPQPGSPGSPGPSMSPYPMSP-AGGASPSYSPTSPAYLPT
SPSITPSSPNYSPTSPTYSPTSPNYSPTSPSYSPTSPSYSPTSPSYSPTSPNYSP-SPGY
SPTSPSYSPTSPSYSPTSPS--------------YSPTSSSYSPTSPSYSPTSPSYSPTS
PSYSP-SPSYSPTSPSYSSTSPSYSPTSPSYSPSSPNYTPASPSYSPTSPSYSPSSPQYS
SASPSYSPSSPKYSPTSPSYSPTSPSFAGTSPQYTPASPTYSPTSPTYSPTSPSYSPSSP
QH-TASGSTRYSPSSPNYSPTSPTYSPTSPQYSPSSTKYSPTSPTYTPTSPSYSPTSPTY
SPPVPGYSPTSPTYSPASPAYETDD---

>Bombus_terrestris_XP_003399779
---------------------------------------------MATSDSKAPLRTVKR
VQFGILSPDEIRRMSVTDGGIRFPETMEGGRPKLGGLMDPRQGVIDRNSRCQTCAGNMTE
CPGHFGHIDLAKPVFHVGFITKTIKILRCVCFYCSKLLVSPHNPKIKEIVMKTKGQPRKR
LTFVYDLCKSKNICEGGDEMDI-NKENQEQQSA-E-RKPGHGGCGRYQPNLRRSGLDVTA
EWTHVNEDSQEKKMALTAERAWEILKHITDEESFILGMDPKFARPDWMVVTVLPVPPLSV
RPAVIMYGSAKNQDDLTHKLADIIKANNELIRNEQAGAAAHVISENIKMLQFHVATLVDN
DMPGMPRAMQKSGKPLKAIKARLKGKEGRIRGNLMGKRVDFSARTVITPDPNLRIDQVGV
PRSIAQNLTFPEIVTPFNIDKMQELVRRGNSQYPGAKYIVRDNGERIDLRFHPKPSDLHL
QCGYRVERHIRDGDLVIFNRQPTLHKMSMMGHRVKVLPWSTFRMNLSCTSPYNADFDGDE
MNLHVPQSMETRAEVENIHVTPRQIITPQANKPVMGIVQDTLTAVRKMTKRDVFIEKEQM
MNILMFLPSWNGKMPQPCILKPKPLWTGKQIFSLIIPGNVNMIRTHSTHPDEEDDGPYKW
ISPGDT---KVMVEHGELVMGILCKKTLGTSAGSLLHICMLELGHEVCGRFYGNIQTVIN
NWLLLEGHSIGIGDTIADPQTYLEIQKAIRKAKEDVIEVIQKAHNMELEPTPGNTLRQTF
ENQVNRILNDARDKTGGSAKKSLTEYNNLKAMVVSGSKGSNINISQVIACVGQQNVEGKR
IPFGFRKRTLPHFIKDDYGPESRGFVENSYLAGLTPSEFYFHAMGGREGLIDTAVKTAET
GYIQRRLIKAMESVMVHYDGTVRNSVGQLIQLRYGEDGLCGETVEFQNLPTIKLSNKAFE
KKFKFDPTNERYLRRIFNEDIVREMMGSGEVISELEREWEQLNKDRAILREIFPSGESKV
VLPCNLQRMIWNVQKIFHINKRAPTDLSPMRVIQGVKDLLDKCIIVAGDDRLSKQANENA
TLLFQCLVRSTLCTKCVSEEFRLSSEAFEWLIGEIETRFQQAQVSPGEMVGALAAQSLGE
PATQMTLNTFHFAGVSSKNVTLGVPRLKEIINISKKPKAPSLTVFLTGAAARDAEKAKNV
LCRLEHTTLRKVTANTAIYYDPDPQNTVIAEDQEFVNVYYEMPDFDPNKISPWLLRIELD
RKRMTDKKLTMEQIAEKINAGFGDDLNCIFNDDNAEKLVLRIRIMNSDDNKFQDSEEETV
DKMEDDMFLRCIEANMLSDMTL------------------QGIEAIGKVYMHLPQTDAKK
RIVITETGEFKAIAEWLLETDGTSLMKVLSERDVDPVRTFSNDICEIFEVLGIEAVRKSV
EKEMNAVLQFYGLYVNYRHLALLCDVMTAKGHLMAITRHGINRQDTGALMRCSFEETVDV
LLDAASHAEVDPMRGVSENIIMGQLPRIGT------GCFDLLLDAEKCKAGIEIPMAVGA
GVMGTAGMFFGSVA-TP-SMSPQMTPW--MGATPGYGASSMSPALG-----SGMTPGGAC
FSPSGASDASGLSPAYSAY-SPQPGSPGSPGPSMSPYPMSP-AGGASPSYSPTSPAYLPT
SPSITPSSPNYSPTSPTYSPTSPNYSPTSPSYSPTSPSYSPTSPSYSPTSPNYSP-SPGY
SPTSPSYSPTSPSYSPTSPS--------------YSPTSSSYSPTSPSYSPTSPSYSPTS
PSYSP-SPSYSPTSPSYSSTSPSYSPTSPSYSPSSPNYTPASPSYSPTSPSYSPSSPQYS
SASPSYSPSSPKYSPTSPSYSPTSPSFAGTSPQYTPASPTYSPTSPTYSPTSPSYSPSSP
QH-TASGSTRYSPSSPNYSPTSPTYSPTSPQYSPSSTKYSPTSPTYTPTSPSYSPTSPTY
SPPVPGYSPTSPTYSPASPAYETDD---

>Cephus_cinctus_XP_015589943
---------------------------------------------MATSDSKAPIRTVKR
VQFGILSPDEIRRMSVTDGGIRFPETMEGGRPKLGGLMDPRQGVIDRNSRCQTCAGNMTE
CPGHFGHIDLAKPVFHVGFITKSIKILRCVCFYCSKLLVSPHNAKIKEIVMKTKGQPRKR
LTFVYDLCKSKNICEGGDEMDI-NKEGQEIQTA-E-RKPGHGGCGRYQPNLRRSGLDVSA
EWKHVNEDSQEKKIVLTAERAWEILKHITDEESFILGMDPKFARPDWMVVTVLPVPPLSV
RPAVIMYGSAKNQDDLTHKLSDIIKSNNELLRNEQAGAAAHVISENIKMLQFHVATLVDN
DMPGMPRAMQKSGKPLKAIKSRLKGKEGRIRGNLMGKRVDFSARTVITPDPNLRIDQVGV
PRSIAQNLTFPEIVTPFNIDKMQELVRRGNSQYPGAKYIVRDNGERIDLRFHPKPSDLHL
QCGYRVERHIRDGDLVIFNRQPTLHKMSMMGHRVKVLPWSTFRMNLSCTSPYNADFDGDE
MNLHVPQSMETRAEVENIHVTPRQIITPQANKPVMGIVQDTLTAVRKMTKRDVFIEKEQM
MNILMFLPSWDGKMPQPCILKPKPLWTGKQIFSLIIPGNVNMIRTHSTHPDEEDEGPYKW
ISPGDT---KVMVEHGELVMGILCKKTLGTSAGSLLHICMLELGHDVCGRFYGNIQTVIN
NWLLLEGHSIGIGDTIADPQTYLEIQKAIKKAKEDVIEVIQKAHNMELEPTPGNTLRQTF
ENQVNRILNDARDKTGGSAKKSLTEYNNLKAMVVSGSKGSNINISQVIACVGQQNVEGKR
IPFGFRKRTLPHFIKDDYGPESRGFVENSYLAGLTPSEFYFHAMGGREGLIDTAVKTAET
GYIQRRLIKAMESVMVHYDGTVRNSVGQLIQLRYGEDGLCGETVEFQNLPTIKLSNKAFE
KKFKFDPTNERYLRRIFSEDIVREMMGSGEVISELEREWEQLNKDRAVLREIFPSGESKV
VLPCNLQRMIWNVQKIFHINKRAPTDLSPMRVIQGVKDLLEKCIIVAGEDRLSKQANENA
TLLFQCLVRSTLCTKCVSEEFRLSSEAFEWLIGEIETRFQQAQVSPGEMVGALAAQSLGE
PATQMTLNTFHFAGVSSKNVTLGVPRLKEIINISKKPKAPSLTVFLTGAAARDAEKAKNV
LCRLEHTTLRKVTANTAIYYDPDPQNTVIAEDQEFVNVYYEMPDFDPTKISPWLLRIELD
RKRMTDKKLTMEQIAEKINAGFGDDLNCIFNDDNAEKLVLRIRIMNSDDTKFQDTEEETV
DKMEDDMFLRCIEANMLSDMTL------------------QGIEAIGKVYMHLPQTDAKK
RIVITDTGEFKAIAEWLLETDGTSLMKVLSERDVDPVRTFSNDICEIFQVLGIEAVRKSV
EKEMNAVLQFYGLYVNYRHLALLCDVMTAKGHLMAITRHGINRQDTGALMRCSFEETVDV
LLDAASHAEVDPMRGVSENIIMGQLPRIGT------GCFDLLLDAEKCKAGIEIPMAVGA
GVMGGAGMFFGNAQ-TP-SMSPQMTPWNQMGATPGYGASSMSPALG-----SGMTPGGAC
FSPSGASDASGLSPAYSAY-SPQPGSPGSPGPSMSPYPMSP-AGGASPSYSPTSPAFLPT
SPSMTPSSPNYSPTSPTYSPTSPNYSPTSPSYSPTSPSYSPTSPSYSPTSPSYSPTSPSY
SPTSPSYSPTSPSYSPTSPS--------------YSPTSPSYSPTSPSYSPTSPSYSPTS
PSYSPTSPSYSPTSPSYSPTSPSYSPTSPSYSPSSPNYTPASPSYSPTSPSYSPSSPQYS
PASPSYSPSSPKYSPTSPSYSPTSPSFASTSPQYTPASPTYSPTSPTYSPTSPSYSPSSP
QH-TAAGSTRYSPSSPNYSPTSPTYSPSSPQYSPSSTKYSPTSPTYTPTSPNYSPTSPTY
SPPVPGYSPTSPTYSPASPAYETDD---

>Ceratina_calcarata_XP_017886833
---------------------------------------------MATSDSKAPLRTVKR
VQFGILSPDEIRRMSVTDGGIRFPETMEGGRPKLGGLMDPRQGVIDRNSRCQTCAGNMTE
CPGHFGHIDLAKPVFHVGFITKTIKILRCVCFYCSKLLVSPHNPKIKEIVMKTKGQPRKR
LSFVYDLCKSKNICEGGDEMDI-KKDNQETQPA-E-RKLGHGGCGRYQPNLRRSGLDVTA
EWTHVNEDSQEKKMALTAERAWEILKHITDEESFILGMDPKFARPDWMVVTVLPVPPLSV
RPAVIMYGSAKNQDDLTHKLADIIKANNELIRNEQAGAAAHVISENIKMLQFHVATLVDN
DMPGMPRAMQKSGKPLKAIKARLKGKEGRIRGNLMGKRVDFSARTVITPDPNLRIDQVGV
PRSIAQNLTFPEIVTPFNIDKMQELVRRGNSQYPGAKYIVRDNGERIDLRFHPKPSDLHL
QCGYRVERHIRDGDLVIFNRQPTLHKMSMMGHRVKVLPWSTFRMNLSCTSPYNADFDGDE
MNLHVPQSMETRAEVENIHVTPRQIITPQANKPVMGIVQDTLTAVRKMTKRDVFIEKEQM
MNILMFLPSWDGKMPQPCILKPKPLWTGKQIFSLIIPGNVNMIRTHSTHPDEEDDGPYKW
ISPGDT---KVMVEHGELVMGILCKKTLGTSAGSLLHICMLELGHEVCGRFYGNIQTVIN
NWLLLEGHSIGIGDTIADPQTYLEIQKAIRKAKEDVIEVIQKAHNMELEPTPGNTLRQTF
ENQVNRILNDARDKTGGSAKKSLTEYNNLKAMVVSGSKGSNINISQVIACVGQQNVEGKR
IPFGFRKRTLPHFIKDDYGPESRGFVENSYLAGLTPSEFYFHAMGGREGLIDTAVKTAET
GYIQRRLIKAMESVMVHYDGTVRNSVGQLIQLRYGEDGLCGETVEFQNLPTIKLSNKAFE
KKFKFDPTNERYLRRIFNEDIVKEMMGSGEVISELEREWEQLNKDRAVLREIFPSGESKV
VLPCNLQRMIWNVQKIFHINKRAPTDLSPMRVIQGVKDLLDKCIIVAGDDRLSKQANENA
TLLFQCLVRSTLCTKCVSEEFRLSSEAFEWLIGEIETRFQQAQVSPGEMVGALAAQSLGE
PATQMTLNTFHFAGVSSKNVTLGVPRLKEIINISKKPKAPSLTVFLTGAAARDAEKAKNV
LCRLEHTTLRKVTANTAIYYDPDPQNTVIAEDQEFVNVYYEMPDFDPTKISPWLLRIELD
RKRMTDKKLTMEQIAEKINAGFGDDLNCIFNDDNAEKLVLRIRIMNSDDNKFQDTEEETV
DKMEDDMFLRCIEANMLSDMTL------------------QGIEAIGKVYMHLPQTDSKK
RIVVTETGEFKAIAEWLLETDGTSLMKVLSERDVDPVRTFSNDICEIFQVLGIEAVRKSV
EKEMNAVLQFYGLYVNYRHLALLCDVMTAKGHLMAITRHGINRQDTGALMRCSFEETVDV
LLDAASHAEVDPMRGVSENIIMGQLPRIGT------GCFDLLLDAEKCKAGIEIPMAVGA
GVMGTAGMFFGSVA-TP-SMSPQMTPW--MGATPGYGASSMSPALG-----SGMTPGGAC
FSPSGASDASGLSPAYSAY-SPQPGSPGSPGPSMSPYPMSP-AGGASPSYSPTSPAYLPT
SPSITPSSPNYSPTSPTYSPTSPNYSPTSPSYSPTSPSYSPTSPSYSPTSPSYSPTSPSY
SPTSPNYSPTSPSYSPTSPS--------------YSPTSPSYSPTSPSYSPTSPSYSP-S
PSYSPTSPSYSPTSPSYSPRSPSYSPTSPSYSPSSPNYTPASPSYSPSSPSYSPSSPQYS
PASPSYSPSSPKYSPTSPSYSPTSPSFAGTSPQYTPASPTYSPTSPTYSPTSPSYSPSSP
QH-TASGSTRYSPSSPNYSPTSPTYSPTSPQYSPSSTKYSPTSPTYTPTSPSYSPTSPTY
SPPVPGYSPTSPTYSPASPAYETDDTAK

>Harpegnathos_saltator_XP_011146893
---------------------------------------------MATSDSKAPLRTVKR
VQFGILSPDEIRRMSVTDGGIRFPETMEGGRPKLGGLMDPRQGVIDRNSRCQTCAGNMTE
CPGHFGHIDLAKPVFHVGFLTKTIKILRCVCFYCSKLLVSPHNPKIKEVIMKTKGQPRKR
LTHIYDLCKSKNICEGGDEMDI-NKENSENQPPVE-RKPGHGGCGRYQPNLRRSGLDVTA
EWKHVNEDSQEKKIVLTAERAWEILKHIKDEESFILGMDPKFARPDWMIVTVLPVPPLSV
RPAVIMYGSAKNQDDLTHKLADIIKSNNELLRNEQSGAAAHVISENIKMLQFHAATLVDN
DMPGMPRAMQKSGKPLKAIKARLKGKEGRIRGNLMGKRVDFSARTVITPDPNLRIDQVGV
PRSIAQNLTFPEIVTPFNIDKMQVLVRRGNSQYPGAKYIVRDNGERIDLRFHPKSSDLHL
QCGYRVERHIRDGDLVIFNRQPTLHKMSMMGHRVKVLPWSTFRMNLSCTSPYNADFDGDE
MNLHVPQSMETRAEVENIHVTPRQIITPQANKPVMGIVQDTLTAVRKMTKRDVFIEKEQM
MNLLMFLPSWDGKMPQPCILKPKPMWTGKQLFSLIIPGNVNMIRTHSTHPDEEDDGPYKW
ISPGDT---KVMVEHGELVMGILCKKTLGTSAGSLLHICMLELGHEVCGRFYGNIQTVIN
NWLLLEGHSIGIGDTIADPQTYLEIQKAIKKAKEDVIEVIQKAHNMELEPTPGNTLRQTF
ENQVNRILNDARDKTGGSAKKSLTEYNNLKAMVVSGSKGSNINISQVIACVGQQNVEGKR
IPFGFRKRTLPHFIKDDYGPESRGFVENSYLAGLTPSEFYFHAMGGREGLIDTAVKTAET
GYIQRRLIKAMESVMVHYDGTVRNSVGQLIQLRYGEDGLCGETVEFQNLPTIKVSNKAFE
KKFKFDPTNERYLRRIFNEEIVREMMGSGEVISELEREWEQLNRDRTVLREIFPSGESKV
VLPCNLQRMIWNVQKIFHINKRAPTDLSPMRVIQGVKDLLDKCIIVAGDDRLSKQANENA
TLLFRCLVRSTLCTKCVSEEFRLSSEAFEWLIGEIETRFQQAQVSPGEMVGALAAQSLGE
PATQMTLNTFHFAGVSSKNVTLGVPRLKEIINISKKPKAPSLTVFLTGAAARDAEKAKNV
LCRLEHTTLKKVTANTAIYYDPDPQNTVIAEDQEFVNVYYEMPDFDPTKISPWLLRIELD
RKRMTDKKLTMEQIAEKINAGFGDDLNCIFNDDNAEKLVLRIRIMNSDDNKFQETDEEPM
DKMEDDMFLRCIEANMLSDMTL------------------QGIEAIGKVYMHLPQTDAKK
RIVITETGEFKAIAEWLLETDGTSLMKVLSERDVDPVRTFSNDICEIFQVLGIEAVRKSV
EKEMNAVLQFYGLYVNYRHLALLCDVMTAKGHLMAITRHGINRQDTGALMRCSFEETVDV
LLDAASHAEVDPMRGVSENIIMGQLPRIGT------GCFDLLLDAEKCKAGIEIPIAVGA
GVMGSAGMFFGSVPGMS-SMSPQMTPW--MGATPGYGASSMSPAMS-----SGMTPGGAC
FSPSGASDASGMSPAYSAY-SPQPGSPGSPGPSMSPFPMSP-AGAASPSYSPTSPAYLPT
SPSMTPSSPNYSPTSPTYSPTSPNYSPTSPSYSPTSPSYSPTSPSYSPTSPSYSPTSPSY
SPTSPSYSPTSPSYSPTSPS--------------YSPTSPSYSPTSPSYSPTSPSYSPTS
PSYSPTSPSYSPTSPSYSPTSPSYSPTSPSYSPSSPNYTPASPSYSPTSPSYSPSSPQYS
PASPSYSPSSPKYSPTSPSYSPTSPSFAGTSPQYTPASPTYSPTSPTYSPTSPSYSPSSP
QH-TASGSTRYSPSSPNYSPTSPTYSPTSPQYSPSSTKYSPTSPTYTPTSPSYSPTSPTY
SPPVPGYSPTSPTYSPASPAYEADD---

>Lasius_niger_KMR03013
---------------------------------------------MATSDSKAPLRTVKR
VQFGILSPDEIRRMSVTDGGIRFPETMEGGRPKLGGLMDPRQGVIDRNSRCQTCAGNMTE
CPGHFGHIDLAKPVFHVGFITKTIKILRCVCFYCSKLLVSPHNPKIKEIVMKTKGQPRKR
LAFVYDLCKSKSICEGGDEMDI-NKENAETQPQMD-RKPGHGGCGRYQPNLRRSGLDVTA
EWKH-------------------------DEESFILGMDPKFARPDWMIVT---------
-------------DDLTHKLADIIKSNNELLRNEQSGAAAHVILENIKMLQFHVATLVDN
DMPGMPRAMQKSGKPLKAIKARLKGKEGRIRGNLMGKRVDFSARTVITPDPNLRIDQVGV
PRSIAQNLTFPEIVTPFNIDKMQVL-----------------------------------
-CGYRVERHIRDGDLVIFNRQPTLHKMSMM------------------------DFDGDE
MNLH-------------------------ANKPVMGIVQDTLTAVRKMTKRDVFIEKEQM
MNLLMFLPSWDGKMPQPCILKPKPLWTGKQLFSLIIPGNVNMIRTHSTHPDEEDDGPYKW
ISPGDT------------------KKTLGTSAGSLLHICMLELGHDVCGRFYGNIQTVIN
NWLLLEGHSIGIGDTIADPQTYLEIQKAIKKAKEDVIE----------------------
---VNRILNDARDKTGGSAKKSLTEYNNLKAMV--------------------QNVEGKR
IPFGFRKRTLPHFIKDDYGPESRGFVENSYLAGLTPSEFYFHAMGGREGLIDTAVKTAET
GYIQRRLIKAMESVMVHYDGTVRNSVGQLIQLRYGEDGLCGETVEFQNLPTIKVSNKAFE
KKFKFDPTNERYLRRIFNEEIVREMMGSGEVISELEREWEQLNKDRAVLREIFPSGESKV
VLPCNLQRMIWNVQKIFHINKRAPTDLSPMRVIQGVKDLLDKCIIVAGDDRLSKQANENA
TLLFQCLVRSTLCTKCVSEEFRLSSEAFEWLIGEIETRFQQAQVSPGEMVGALAAQSLGE
PATQMTLNTFHFAGVSSKNVTLGVPRLKEIINISKKPKAPSLTVFLTGAAARDAEKAKNV
LCRLEHTTLKKVTANTAIYYDPDPQNTVIAEDQEFVNVYYEMPDFDPTKISPWLLRIELD
RKRMTDKKLTMEQIAEKINAGFGDDLNCIFNDDNAEKLVLRIRIMNSDDNKFQDTEEETV
DKMEDDMFLRCIEANMLSDMTLQLQKNTEHFHHGIFRWIFQGIEAIGKVYMHLPQTDSKK
RIVITDTGEFKAIAEWLLETDGTSLMKVLSERDVDPVRTFSNDICEIFQVLGIEAVRKSV
EKEMNAVLQFYGLYVNYRHLALLCDVMTAKGHLMAITRHGINRQDTGALMRCSFEETVDV
LLDAASHAEVDPMRGVSENIIMGQLPRIGT------GCFDLLLDAEKCKSGIEIPMAVGA
G-MGTAGMFFGSVTGISNSMSPQMTPW--MGATPGYGASSMSP-----------------
------EDKKDLLRTFMKYVSNSPGTEHESVPDV--------TGGRGLA------QLLPH
VTGISA------------------------------------------------------
----------------------------------YVSQHDTVEPELFAHEPDVLADQSKL
LAY--------------------------------------------ITKLLADESELFT
DIAKLLADESKLLAHFTKLFADEPELFAHIAELLTNEPKLFTHIAELLA-----------
---DLAKLLAHEPELLAYE---------SKLLTDESKLLTYKSKLFTHKSELFADFTELF
A---------------------------

>Melipona_quadrifasciata_KOX70044
---------------------------------------------MASSDSKAPLRTVKR
VQFGILSPDEIRRMSVTDGGIRFPETMEGGRPKLGGLMDPRQGVIDRNSRCQTCAGNMTE
CPGHFGHIDLAKPIFHVGFITKTIKILRCVCFYCSKLLVSPHNPKIKEIVMKTKGQPRKR
LTFVYDLCKSKNICEGGDEMDI-NKENQEQQST-D-RKPGHGGCGRYQPNLRRSGLDVTA
EWTHVNEDSQEKKMALTAERAWEILKHITDEESFILGMDPKFARPDWMVVTVLPVPPLSV
RPAVIMYGSAKNQDDLTHKLADIIKANNELIRNEQAGAAAHVISENIKMLQFHVATLVDN
DMPGMPRAMQKSGKPLKAIKARLKGKEGRIRGNLMGKRVDFSARTVITPDPNLRIDQVGV
PRSIAQNLTFPEIVTPFNIDKMQELVRRGNSQYPGAKYIVRDNGERIDLRFHPKPSDLHL
QCGYRVERHIRDGDLVIFNRQPTLHKMSMMGHRVKVLPWSTFRMNLSCTSPYNADFDGDE
MNLHVPQSMETRAEVENIHVTPRQIITPQANKPVMGIVQDTLTAVRKMTKRDVFIEKEQM
MNILMFLPSWDGKMPQPCILKPKPLWTGKQIFSLIIPGNVNMIRTHSTHPDEEDDGPYKW
ISPGDT---KVMVEHGELVMGILCKKTLGTSAGSLLHICMLELGHEVCGRFYGNIQTVIN
NWLLLEGHSIGIGDTIADPQTYLEIQKAIRKAKEDVIEVIQKAHNMELEPTPGNTLRQTF
ENQVNRILNDARDKTGGSAKKSLTEYNNLKAMVVSGSKGSNINISQVIACVGQQNVEGKR
IPFGFRKRTLPHFIKDDYGPESRGFVENSYLAGLTPSEFYFHAMGGREGLIDTAVKTAET
GYIQRRLIKAMESVMVHYDGTVRNSVGQLIQLRYGEDGLCGETVEFQNLPTIKLSNKAFE
KKFKFDPTNERYLRRIFNEDIVREMMGSGEVISELEREWEQLNKDRAVLREIFPSGESKV
VLPCNLQRMIWNVQKIFHINKRAPTDLSPMRVIQGVKDLLDKCIIVAGEDRLSKQANENA
TLLFQCLVRSTLCTKCVSEEFRLSSEAFEWLIGEIETRFQQAQVSPGEMVGALAAQSLGE
PATQMTLNTFHFAGVSSKNVTLGVPRLKEIINISKKPKAPSLTVFLTGAAARDAEKAKNV
LCRLEHTTLRKVTANTAIYYDPDPQNTVIAEDQEFVNVYYEMPDFDPTKISPWLLRIELD
RKRMTDKKLTMEQIAEKINAGFGDDLNCIFNDDNAEKLVLRIRIMNSDDNKFQDSEEETV
DKMEDDMFLRCIEANMLSDMTL------------------QGIEAIGKVYMHLPQTDAKK
RIVITETGEFKAIAEWLLETDGTSLMKVLSERDVDPVRTFSNDICEIFEVLGIEAVRKSV
EKEMNAVLQFYGLYVNYRHLALLCDVMTAKGHLMAITRHGINRQDTGALMRCSFEETVDV
LLDAASHAEVDPMRGVSENIIMGQLPRIGTGID---GCFDLLLDAEKCKAGIEIPMAVGA
GVMGTAGMFFGSVA-TP-SMSPQMTPW--IGATPGYGASSMSPALG-----SGMTPGGAC
FSPSGASDASGLSPAYSAY-SPQPGSPGSPGPSMSPYPMSP-AGGASPSYSPTSPTYLPT
SPSITPSSPNYSPTSPTYSPTSPNYSPTSPSYSPTSPSYSPTSPSYSPTSPSYSPTSPSY
SPTSPSYSPTSPSYSPTSPS--------------YSPTSPSYSPTSPSYSPTSPSYSPTS
PSYSPTSPSYSPTSPSYSPTSPSYSPTSPSYSPSSPNYTPASPSYSPTSPSYSPSSPQYS
PASPSYSPSSPKYSPTSPSYSPTSPSFAGTSPQYTPASPTYSPTSPTYSPTSPSYSPSSP
QH-TASGSTRYSPSSPNYSPTSPTYSPTSPQYSPSSTKYSPTSPTYTPTSPSYSPTSPTY
SPPVPGYSPTSPTYSPASPAYETDD---

>Monomorium_pharaonis_XP_012532028
---------------------------------------------MATSDSKAPLRTVKR
VQFGILSPDEIRRMSVTDGGIRFPETMEGGRPKLGGLMDPRQGVIDRNSRCQTCAGNMTE
CPGHFGHIDLAKPVFHVGFITKTIKILRCVCFYCSKLLVNPHNPKIKEIVMKTKGQPRKR
LAFVYDLCKSKNICEGGDEMDI-NKENMETQPQ-D-RKPGHGGCGRYQPNLRRSGLDVTA
EWKHVNEDSQEKKIILSAERAWEILKHIKDEESFILGMDPKFARPDWMIVTVLPVPPLSV
RPAVIMYGSAKNQDDLTHKLADIIKSNNELLRNEQSGAAAHVISENIKMLQFHVATLVDN
DMPGMPRAMQKSGKPLKALKARLKGKEGRIRGNLMGKRVDFSARTVITPDPNLRIDQVGV
PRSIAQNLTFPEIVTPFNIDKMQVLVRRGNSQYPGAKYIVRDNGERIDLRFHPKSSDLHL
QCGYRVERHIRDGDLVIFNRQPTLHKMSMMGHRVKVLPWSTFRMNLSCTSPYNADFDGDE
MNLHVPQSMETRAEVENIHVTPRQIITPQANKPVMGIVQDTLTAVRKMTKRDVFIEKEQM
MNLLMFLPSWDGKMPQPCILKPKPLWTGKQLFSLIIPGNVNMIRTHSTHPDEEDDGPYKW
ISPGDT---KVMVEHGELVMGILCKKTLGTSAGSLLHICMLELGHEVCGRFYGNIQTVIN
NWLLLEGHSIGIGDTIADPQTYLEIQKAIKKAKEDVIEVIQKAHNMELEPTPGNTLRQTF
ENQVNRILNDARDKTGGSAKKSLTEYNNLKAMVVSGSKGSNINISQVIACVGQQNVEGKR
IPFGFRKRTLPHFIKDDYGPESRGFVENSYLAGLTPSEFYFHAMGGREGLIDTAVKTAET
GYIQRRLIKAMESVMVHYDGTVRNSVGQLIQLRYGEDGLCGETVEFQNLPTIKVSNKAFE
KKFKFDPTNERYLRRIFNEDIVREMMGSGEVISELEREWEQLNRDRTVLREIFPSGESKV
VLPCNLQRMIWNVQKIFHINKRAPTDLSPMRVIQGVKNLLEKCIIVAGDDRLSKQANENA
TLLFQCLVRSTLCTKCVSEEFRLSSEAFEWLIGEIETRFQQAQVSPGEMVGALAAQSLGE
PATQMTLNTFHFAGVSSKNVTLGVPRLKEIINISKKPKAPSLTVFLTGAAARDAEKAKNV
LCRLEHTTLKKVTANTAIYYDPDPQNTVIAEDQEFVNVYYEMPDFDPTKISPWLLRIELD
RKRMTDKKLTMEQIAEKINAGFGDDLNCIFNDDNAEKLVLRIRIMNSDDNKFQDTDEETV
DKMEDDMFLRCIEANMLSDMTL------------------QGIEAIGKVYMHLPQTDSKK
RIVITETGEFKAIAEWLLETDGTSLMKVLSERDVDPVRTFSNDICEIFQVLGIEAVRKSV
EKEMNAVLQFYGLYVNYRHLALLCDVMTAKGHLMAITRHGINRQDTGALMRCSFEETVDV
LLDAASHAEVDPMRGVSENIIMGQLPRIGT------GCFDLLLDAEKCKSGIEIPMAVGA
GMMGTAGMFFGSVTGIS-SMSPQMTPW--MGATPGYGASSMSPALS-----SGMTPGGAC
FSPSGASDASGLSPAYSAY-SPQPGSPGSPGPSMSPFPMSP-AGAASPSYSPTSPAYLPT
SPSMTPSSPNYSPTSPTYSPTSPNYSPTSPSYSPTSPSYSPTSPSYSPTSPSYSPTSPSY
SPTSPSYSPTSPSYSPTSPS--------------YSPTSPSYSPTSPSYSPTSPSYSPTS
PSYSPTSPSYSPTSPSYSPTSPSYSPTSPSYSPSSPNYTPASPSYSPTSPSYSPSSPQYS
PASPSYSPSSPKYSPTSPSYSPTSPSFAGTSPQYTPASPTYSPTSPTYSPTSPSYSPSSP
QH-TASGSTRYSPSSPNYSPTSPTYSPTSPQYSPSSTKYSPTSPTYTPTSPSYSPTSPTY
SPPVPGYSPTSPTYSPASPAYETDE---

>Ooceraea_biroi_XP_026829434
---------------------------------------------MTTSDSKAPLRTVTR
VQFGILSPDETHRMSVTDGGIRFPETMEGGRPKLGGLMDPRQGVIDRNSRCQTCAGNMTE
CPGHFGHIDLAKPVFHVGFITKTIKILRCVCFYCSKLLVNPHNPKIKEIVMKTKGQPRKR
LAFVYDLCKSKNICEGGDEMDI-NKENAENQPQVENRKPGHGGCGRYQPNLRRSGLDVTA
EWKHVNEDSQEKKIALTAERAWEILKHIKDEESFILGMDPKFARPDWMIITVLPVPPLSV
RPAVIMYGSAKNQDDLTHKLADIIKSNNELVRNEQSGAAAHVISENIKMLQFHVATLVDN
DMPGMPRAMQKSGKPLKAIKARLKGKEGRIRGNLMGKRVDFSARTVITPDPNLRIDQVGV
PRSIAQNLTFPEIVTPFNIDKMQVLVRRGNSQYPGAKYIVRDNGERIDLRFHPKSSDLHL
QCGYRVERHIRDGDLVIFNRQPTLHKMSMMGHRVKVLPWSTFRMNLSCTSPYNADFDGDE
MNLHVPQSMETRAEVENIHVTPRQIITPQANKPVMGIVQDTLTAVRKMTKRDVFIEKEQM
MNLLMFLPSWDGKMPQPCILKPKPLWTGKQLFSLIIPGNVNMIRTHSTHPDEEDDGPYKW
ISPGDT---KVMVEHGELVMGILCKKTLGTSAGSLLHICMLELGHEVCGRFYGNIQTVIN
NWLLLEGHSIGIGDTIADPQTYLEIQKAIKKAKEDVIEVIQKAHNMELEPTPGNTLRQTF
ENQVNRILNDARDKTGGSAKKSLTEYNNLKAMVVSGSKGSNINISQVIACVGQQNVEGKR
IPFGFRKRTLPHFIKDDYGPESRGFVENSYLAGLTPSEFYFHAMGGREGLIDTAVKTAET
GYIQRRLIKAMESVMVHYDGTVRNSVGQLIQLRYGEDGLCGETVEFQNLPTIKVSNKAFE
KKFKFDPTNERYLRRIFNEDIVREMMGSGEVISELEREWEQLNKDRAVLREIFPSGESKV
VLPCNLQRMIWNVQKIFHINKRAPTDLSPMRVIQGVKDLLEKCIIVAGDDRLSKQANENA
TLLFQCLVRSTLCTKCVSEEFRLSSEAFEWLIGEIETRFQQAQVSPGEMVGALAAQSLGE
PATQMTLNTFHFAGVSSKNVTLGVPRLKEIINISKKPKAPSLTVFLTGAAARDAEKAKNV
LCRLEHTTLKKVTANTAIYYDPDPQNTVIAEDQEFVNVYYEMPDFDPTKISPWLLRIELD
RKRMTDKKLTMEQIAEKINAGFGDDLNCIFNDDNAEKLVLRIRIMNSDDNKFQDTDEETV
DKMEDDMFLRCIEANMLSDMTL------------------QGIEAIGKVYMHLPQTDSKK
RIVITETGEFKAIAEWLLETDGTSLMKVLSERDVDPVRTFSNDICEIFQVLGIEAVRKSV
EKEMNAVLQFYGLYVNYRHLALLCDVMTAKGHLMAITRHGINRQDTGALMRCSFEETVDV
LLDAASHAEVDPMRGVSENIIMGQLPRIGT------GCFDLLLDAEKCKAGIEIPVAVGS
GMLGTAGMFFGSVTGIS-SMSPQMTPW--MGATPGYGASSMSPALS-----SGMTPGGAC
FSPSGASDASGLSPAYSAY-SPQPGSPGSPGPSMSPFPMSP-AGAASPSYSPTSPAYLPT
SPSMTPSSPNYSPTSPTYSPTSPNYSPTSPSYSPTSPSYSPTSPSYSPTSPSYSPTSPSY
SPTSPSYSPTSPSYSPTSPS--------------YSPTSPSYSPTSPSYSPTSPSYSPTS
PSYSPTSPSYSPTSPSYSPTSPSYSPTSPSYSPSSPNYTPASPSYSPTSPSYSPSSPQYS
PASPSYSPSSPKYSPTSPSYSPTSPSFAGTSPQYTPASPTYSPTSPTYSPTSPSYSPSSP
QH-TASGSTRYSPSSPNYSPTSPTYSPTSPQYSPSSTKYSPTSPTYTPTSPSYSPTSPTY
SPPVPGYSPTSPTYSPASPAYETDD---

>Orussus_abietinus_XP_012276630
---------------------------------------------MTTSDSKAPLRTVKR
VQFGILSPDEIHRMSVTDGGIRFPETMEGGRPKLGGLMDPRQGVIDRNTRCQTCAGNMTE
CPGHFGHIDLAKPVFHVGFITKTIKILRCVCFFCSKMLVSPHNPKIKEIVMKTKGQPRKR
LTFVYDLCKSKNICEGGDEMDI-NKEGQEQQPA-D-RRPGHGGCGRYQPNLRRSGLDVSA
EWKHVNEDSQEKKIVLTAERAWEILKHITDEESFILGMDPKFARPDWMVVTVLPVPPLSV
RPAVIMYGSAKNQDDLTHKLADIIKSNNELLRNEQAGAAAHVISENIKMLQFHVATLVDN
EMPGMPRAMQKSGKPLKALKARLKGKEGRIRGNLMGKRVDFSARTVITPDPNLRIDQVGV
PRSIAQNLTFPEIVTPFNIDKMQELVRRGNSQYPGAKYIVRDNGERIDLRFHPKSSDLHL
QCGYRVERHIRDGDLVIFNRQPTLHKMSMMGHRVKVLPWSTFRMNLSCTSPYNADFDGDE
MNLHVPQSMETRAEVENIHVTPRQIITPQANKPVMGIVQDTLTAVRKMTKRDVFVEKEQM
MNILMYLPNWDAKVPQPCILKPKPLWTGKQIFSLIIPGNVNMIRTHSTHPDEEDDGPYKW
ISPGDT---KVMVEHGELVMGILCKKTLGTSAGSLLHICMLELGHEVCGRFYGNIQTVIN
HWLLLEGHSIGIGDTIADPQTYLEIQKAIRKAKEDVIEVIQKAHNMELEPTPGNTLRQTF
ENQVNRILNDARDKTGGSAKKSLTEYNNLKAMVVSGSKGSNINISQVIACVGQQNVEGKR
IPFGFRKRTLPHFIKDDYGPESRGFVENSYLAGLTPSEFYFHAMGGREGLIDTAVKTAET
GYIQRRLIKAMESVMVHYDGTVRNSVGQLIQLRYGEDGLCGEAVEFQNLPTVKLSNKAFE
KKFRFDPTNERYLRRIFNEDIVKEVTGSASVIRRLEEEWNQLNKDRAILREIFPSGESKV
VLPCNLQRMIWNVQKIFHINKRAPTDLSPIRVIQGVKDLLDKCIIVDGEDRLSKQANENA
TLLFQCLVRSTLCTKCVSEEFRLSGEAFEWLLGEIETRFQQAQVAPGEMVGALAAQSLGE
PATQMTLNTFHFAGVSSKNVTLGVPRLKEIINISKKPKAPSLTVFLTGAAARDAEKAKNV
LCRLEHTNLRKVTANTAIYYDPDPQNTVIAEDQEFVNVYYEMPDFDPTKISPWLLRIELD
RKRMTDKKLTMEQIAEKINAGFGDDLNCIFNDDNAEKLVLRIRIMNSDENKFQDSEEETV
DKMEDDMFLRCIEANMLSDMTL------------------QGIEAIGKVYMHLPQTDSKK
RIVITDTGEFKAIAEWLLETDGTSLMKVLSERDVDPVRTFSNDICEIFQVLGIEAVRKSV
EKEMNAVLQFYGLYVNYRHLALLCDVMTAKGHLMAITRHGINRQDTGALMRCSFEETVDV
LLDAASHAEVDPMRGVSENIIMGQLPRIGT------GCFDLLLDAEKCKAGIEIPMAVGG
GVMGGAGMFFGSAA-TP-SMSPQMTPWNQMGATPGYGASSMSPALG-----SGMTPGGAC
FSPSGASDASGLSPAYSAY-SPQPGSPGSPGPSMSPYPMSP-AGGASPSYSPTSPAYLPT
SPSMTPSSPNYSPTSPTYSPTSPNYSPTSPSYSPTSPSYSPTSPSYSPTSPSYSPTSPSY
SPTSPSYSPTSPSYSPTSPS--------------YSPTSPSYSPTSPSYSPTSPSYSPTS
PSYSPTSPSYSPTSPSYSPTSPSYSPTSPSYSPSSPNYTPVSPSYSPTSPSYSPSSPQYS
PASPSYSPSSPKYSPTSPSYSPTSPSFAGTSPQYTPASPTYSPTSPTYSPTSPSYSPSSP
QH-TAAGSTRYSPSSPNYSPTSPTYSPSSPQYSPSSTKYSPTSPTYTPTSPNYSPTSPTY
SPPVPGYSPTSPTYSPASPSYETAD---

>Pogonomyrmex_barbatus_XP_025073944
---------------------------------------------MATSDSKAPLRTVKR
VQFGILSPDEIRRMSVTDGGIRFPETMEGGRPKLGGLMDPRQGVIDRNSRCQTCAGNMTE
CPGHFGHIDLAKPVFHVGFITKTIKILRCVCFYCSKLLVNPHNPKIKEIVMKTKGQPRKR
LAFVYDLCKSKNICEGGDEMDI-NKENAENQPQAD-RKPGHGGCGRYQPNLRRSGLDVTA
EWKHVNEDSQEKKTVLSAERAWEILKHIRDEESFILGMDPKFARPDWMIVTVLPVPPLSV
RPAVIMYGSAKNQDDLTHKLADIIKSNNELLRNEQSGAAAHVITENIKILQFHVATLVDN
DMPGMPRAMQKSGKPLKAIKARLKGKEGRIRGNLMGKRVDFSARTVITPDPNLRIDQVGV
PRSIAQNLTFPEIVTPFNIDKMQVLVRRGNSQYPGAKYIVRDNGERIDLRFHPKSSDLHL
QCGYRVERHIRDGDLVIFNRQPTLHKMSMMGHRVKVLPWSTFRMNLSCTSPYNADFDGDE
MNLHAPQSMETRAEVENIHVTPRQIITPQANKPVMGIVQDTLTAVRKMTKRDVFIEKEQM
MNLLMFLPSWDGKMPQPCILKPKPLWTGKQLFSLIIPGNVNMIRTHSTHPDEEDDGPYKW
ISPGDT---KVMVEHGELVMGILCKKTLGTSAGSLLHICMLELGHEVCGRFYGNIQTVIN
NWLLLEGHSIGIGDTIADPQTYLEIQKAIKKAKEDVIEVIQKAHNMELEPTPGNTLRQTF
ENQVNRILNDARDKTGGSAKKSLTEYNNLKAMVVSGSKGSNINISQVIACVGQQNVEGKR
IPFGFRKRTLPHFIKDDYGPESRGFVENSYLAGLTPSEFYFHAMGGREGLIDTAVKTAET
GYIQRRLIKAMESVMVHYDGTVRNSVGQLIQLRYGEDGLCGETVEFQNLPTIKVSNKAFE
KKFKFDPTNERYLRRIFNEDIVREMMGSGEVISELEREWEQLNRDRAVLREIFPSGESKV
VLPCNLQRMIWNVQKIFHINKRAPTDLSPMRVIQGVKNLLEKCIIVAGDDKLSKQANENA
TLLFQCLVRSTLCTKCVSEEFRLSSEAFEWLIGEIETRFQQAQVSPGEMVGALAAQSLGE
PATQMTLNTFHFAGVSSKNVTLGVPRLKEIINISKKPKAPSLTVFLTGAAARDAEKAKNV
LCRLEHTTLKKVTANTAIYYDPDPQNTVIAEDQEFVNVYYEMPDFDPTKISPWLLRIELD
RKRMTDKKLTMEQIAEKINAGFGDDLNCIFNDDNAEKLVLRIRIMNSDDNKFQDTDEETV
DKMEDDMFLRCIEANMLSDMTL------------------QGIEAIGKVYMHLPQTDSKK
RIVITETGEFKAIAEWLLETDGTSLMKVLSERDVDPVRTFSNDICEIFQVLGIEAVRKSV
EKEMNAVLQFYGLYVNYRHLALLCDVMTAKGHLMAITRHGINRQDTGALMRCSFEETVDV
LLDAASHAEVDPMRGVSENIIMGQLPRIGT------GCFDLLLDAEKCKSGIEIPMAVGA
GMMGTAGMFFGSVTGMS-SMSPQMTPW--MGATPGYGASSVSPALS-----SGMTPGGAC
FSPSGASDASGLSPAYSAY-SPQPGSPGSPGPSMSPFPLSP-AGAASPSYSPTSPAYLPT
SPSMTPSSPNYSPTSPTYSPTSPNYSPTSPSYSPTSPSYSPTSPSYSPTSPSYSPTSPSY
SPTSPSYSPTSPSYSPTSPS--------------YSPTSPSYSPTSPSYSPTSPSYSPTS
PSYSPTSPSYSPTSPSYSPTSPSYSPTSPSYSPSSPNYTPASPSYSPTSPSYSPSSPQYS
PASPSYSPSSPKYSPTSPSYSPTSPSFPGTSPQYTPASPTYSPTSPTYSPTSPSYS????
??---------------????????????????????????????YTPTSPSYSPTSPTY
SPPVPGYSPTSPTYSPASPAYETDD---

>Pseudomyrmex_gracilis_XP_020297800
---------------------------------------------MATSDSKAPLRTVKR
VQFGILSPDEIRRMSVTDGGIRFPETMEGGRPKLGGLMDPRQGVIDRNSRCQTCAGNMTE
CPGHFGHIDLAKPVFHVGFITKTIKILRCVCFYCSKLLVAPHNPKIKEIVMKTKGQPRKR
LAFVYDLCKSKNICEGGDEMDINNKENPENQPQVD-RKPGHGGCGRYQPNLRRVGLDVTA
EWKHVNEDSQEKKMVITAERAWEIMKGIKDEESFILGMDPKFARPDWMIVTVLPVPPLSV
RPAVIMYGSAKNQDDLTHKLADIIKSNNELIRNEQSGAASHVIQENIKMLQFHVATLVDN
DMPGMPRAMQKSGKPLKALKARLKGKEGRIRGNLMGKRVDFSARTVITPDPNLHIDQVGV
PRSIAQNLTFPEIVTPFNIDKMQILVRRGNSQYPGAKYIVRDNGERIDLRFHPKSSDLHL
QCGYRVERHIRDGDLVIFNRQPTLHKMSMMGHRVKVLPWSTFRMNLSCTSPYNADFDGDE
MNLHVPQSMETRAEVENIHVTPRQIITPQANKPVMGIVQDTLTAVRKMTKRDVFIEKEQM
MNLLMFLPSWNGKMPQPCILKPKALWTGKQLFSLIIPGNVNMIRTHSTHPDEEDDGPYKW
ISPGDT---KVMVEHGELVMGILCKKTLGTSAGSLLHICMLELGHDTCGRFYGNIQTVIN
NWLLLEGHSIGIGDTIADPQTYLEIQKAIKKAKEDVIEVIQKAHNMELEPTPGNTLRQTF
ENQVNRILNDARDKTGGSAKKSLTEYNNLKAMVVSGSKGSNINISQVIACVGQQNVEGKR
IPFGFRKRTLPHFIKDDYGPESRGFVENSYLAGLTPSEFYFHAMGGREGLIDTAVKTAET
GYIQRRLIKAMESVMVHYDGTVRNSVGQLIQLRYGEDGLCGETVEFQNLPTIKVSNKAFD
RKFRFDPTNERYLRRIFNEDIVREMMGSGEVISELEREWEQLNRDRAVLREIFPSGESKV
VLPCNLQRMIWNVQKIFHINKRAPTDLSPMKVIQGVKDLLDKCIIVAGDDRLSKQANENA
TLLFQCLVRSTLCTKCVSEEFRLSSEAFEWLIGEIETRFQQAQVSPGEMVGALAAQSLGE
PATQMTLNTFHFAGVSSKNVTLGVPRLKEIINISKKPKAPSLTVFLTGAAARDAEKAKNV
LCRLEHTTLKKVTANTAIYYDPDPQNTVIAEDQEFVNVYYEMPDFDPTKISPWLLRIELD
RKRMTDKKLTMEQIAEKINAGFGDDLNCIFNDDNAEKLVLRIRIMNSDDNKFQDTDEDSV
DKMEDDMFLRCIEANMLSDMTL------------------QGIEAIGKVYMHLPQTDSKK
RIVITETGEFKAIAEWLLETDGTSLMKVLSERDVDPVRTFSNDICEIFQVLGIEAVRKSV
EKEMNAVLQFYGLYVNYRHLALLCDVMTAKGHLMAITRHGINRQDTGALMRCSFEETVDV
LLDAASHAEVDPMRGVSENIIMGQLPRIGT------GCFDLLLDAEKCKSGIEIPMAVGA
GMMGTAGMFFGSVTGVS-SMSPQMTPW--IGATPGYGASSMSPALS-----SGMTPGGAC
FSPSGASDASGMSPAYSAY-SPQPGSPGSPGPSMSPFPMSP-AGGTSPSYSPSSPAYLPT
SPSMTPSSPNYSPTSPTYSPTSPNYSPTSPSYSPTSPSYSPTSPSYSPTSPSYSPTSPSY
SPTSPSYSPTSPSYSPTSPS--------------YSPTSPSYSPTSPSYSPTSPSYSPTS
PSYSPTSPSYSPTSPSYSPTSPSYSPTSPSYSPSSPNYTPASPSYSPTSPSYSPSSPQYS
PASPSYSPSSPKYSPTSPSYSPTSPSFAGTSPQYTPASPTYSPTSPTYSPTSPSYSPSSP
QH-TASGSTRYSPSSPNYSPTSPTYSPTSPQYSPSSTKYSPTSPTYTPTSPSYSPTSPTY
SPPVPGYSPTSPTYSPASPAYETDD---

>Solenops_invicta_XP_025988729
---------------------------------------------MATSDSKAPLRTVKR
VQFGIISPDEIRRMSVTDGGIRFPETMEGGRPKLGGLMDPRQGVIDRNSRCQTCAGNMTE
CPGHFGHIDLAKPVFHVGFITKTIKILRCVCFYCSKLLVNPHNPKIKEIVMKTKGQPRKR
LAFVYDLCKSKNICEGGDEMDI-NKENTENQPQ-D-RKPGHGGCGRYQPNLRRSGLDVTA
EWKHVNEDSQEKKTILSAERAFEILKHIKDEESFILGMDPKFARPDWMIVTVLPVPPLSV
RPAVIMYGSAKNQDDLTHKLADIIKSNNELLRNEQSGAAAHVISENIKMLQFHVATLVDN
DMPGMPRAMQKSGKPLKAIKARLKGKEGRIRGNLMGKRVDFSARTVITPDPNLRIDQVGV
PRSIAQNLTFPEIVTPFNIDKMQVLVRRGNSQYPGAKYIVRDNGERIDLRFHPKSSDLHL
QCGYRVERHIRDGDLVIFNRQPTLHKMSMMGHRVKVLPWSTFRMNLSCTSPYNADFDGDE
MNLHVPQSMETRAEVENIHVTPRQIITPQANKPVMGIVQDTLTAVRKMTKRDVFIEKEQM
MNLLMFLPSWDGKMPQPCILKPKPLWTGKQLFSLIIPGNVNMIRTHSTHPDEEDDGPYKW
ISPGDT---KVMVEHGELVMGILCKKTLGTSAGSLLHICMLELGHEVCGRFYGNIQTVIN
NWLLLEGHSIGIGDTIADPQTYLEIQKAIKKAKEDVIEVIQKAHNMELEPTPGNTLRQTF
ENQVNRILNDARDKTGGSAKKSLTEYNNLKAMVVSGSKGSNINISQVIACVGQQNVEGKR
IPFGFRKRTLPHFIKDDYGPESRGFVENSYLAGLTPSEFYFHAMGGREGLIDTAVKTAET
GYIQRRLIKAMESVMVHYDGTVRNSVGQLIQLRYGEDGLCGETVEFQNLPTIKVSNKAFE
KKFKFDPTNERYLRRIFNEDIVREMMGSGEVISELEREWEQLNRDRTVLREIFPSGESKV
VLPCNLQRMIWNVQKIFHINKRAPTDLSPMRVIQGVKNLLEKCIIVAGDDRLSKQANENA
TLLFQCLVRSTLCTKCVSEEFRLSSEAFEWLIGEIETRFQQAQVSPGEMVGALAAQSLGE
PATQMTLNTFHFAGVSSKNVTLGVPRLKEIINISKKPKAPSLTVFLTGAAARDAEKAKNV
LCRLEHTTLKKVTANTAIYYDPDPQNTVIAEDQEFVNVYYEMPDFDPTKISPWLLRIELD
RKRMTDKKLTMEQIAEKINAGFGDDLNCIFNDDNAEKLVLRIRIMNSDDNKFQDTDEETV
DKMEDDMFLRCIEANMLSDMTL------------------QGIEAIGKVYMHLPQTDSKK
RIVITETGEFKAIAEWLLETDGTSLMKVLSERDVDPVRTFSNDICEIFQVLGIEAVRKSV
EKEMNAVLQFYGLYVNYRHLALLCDVMTAKGHLMAITRHGINRQDTGALMRCSFEETVDV
LLDAASHAEVDPMRGVSENIIMGQLPRIGT------GCFDLLLDAEKCKSGIEIPMAVGA
GMMGTAGMFFGSVTSMS-SMSPQMTPW--MGATPGYGASSMSPALS-----SGMTPGGAC
FSPSGASDASGLSPAYSAY-SPQPGSPGSPGPSMSPFPMSP-AGAASPSYSPTSPAYLPT
SPSMTPSSPNYSPTSPTYSPTSPNYSPTSPSYSPTSPSYSPTSPSYSPTSPSYSPTSPSY
SPTSPSYSPTSPSYSPTSPS--------------YSPTSPSYSPTSPSYSPTSPSYSPTS
PSYSPTSPSYSPTSPSYSPTSPSYSPTSPSYSPSSPNYTPASPSYSPTSPSYSPSSPQYS
PASPSYSPSSPKYSPTSPSYSPTSPSFAGTSPQYTPASPTYSPTSPTYSPTSPSYSPSSP
QH-TTTGSTRYSPSSPNYSPTSPTYSPTSPQYSPSSTKYSPTSPTYTPTSPSYSPTSPTY
SPPVPGYSPTSPTYSPASPAYETDE---

>Apis_cerana_XP_016920658
MTSLVAILSLACSKIAGEGDVFIRKEQLGVATQKAAGEAVFVHCKMATSDSKAPLRTVKR
VQFGILSPDEIRRMSVTDGGIRFPETMEGGRPKLGGLMDPRQGVIDRNSRCQTCAGNMTE
CPGHFGHIDLAKPVFHVGFITKTIKILRCVCFYCSKLLVSPHNPKIKEIVMKTKGQPRKR
LTFVYDLCKSKNICEGGDEMDI-NKENQEQQSV-E-RKPGHGGCGRYQPNLRRSGLDVTA
EWTHVNEDSQEKKMALTAERAWEILKHITDEESFILGMDPKFARPDWMVVTVLPVPPLSV
RPAVIMYGSAKNQDDLTHKLADIIKANNELIRNEQAGAAAHVISENIKMLQFHVATLVDN
DMPGMPRAMQKSGKPLKAIKARLKGKEGRIRGNLMGKRVDFSARTVITPDPNLRIDQVGV
PRSIAQNLTFPEIVTPFNIDKMQELVRRGNSQYPGAKYIVRDNGERIDLRFHPKPSDLHL
QCGYRVERHIRDGDLVIFNRQPTLHKMSMMGHRVKVLPWSTFRMNLSCTSPYNADFDGDE
MNLHAPQSMETRAEVENIHVTPRQIITPQANKPVMGIVQDTLTAVRKMTKRDVFIEKEQM
MNILMFLPSWDGKMPQPCILKPKPLWTGKQIFSLIIPGNVNMIRTHSTHPDEEDDGPYKW
ISPGDT---KVMVEHGELVMGILCKKTLGTSAGSLLHICMLELGHEVCGRFYGNIQTVIN
NWLLLEGHSIGIGDTIADPQTYLEIQKAIKKAKEDVIEVIQKAHNMELEPTPGNTLRQTF
ENQVNRILNDARDKTGGSAKKSLTEYNNLKAMVVSGSKGSNINISQVIACVGQQNVEGKR
IPFGFRKRTLPHFIKDDYGPESRGFVENSYLAGLTPSEFYFHAMGGREGLIDTAVKTAET
GYIQRRLIKAMESVMVHYDGTVRNSVGQLIQLRYGEDGLCGETVEFQNLPTIKLSNKAFE
KKFKFDPTNERYLRRIFNEDIVREMMGSGEVISELEREWEQLNKDRAVLREIFPSGESKV
VLPCNLQRMIWNVQKIFHINKRAPTDLSPMKVIQGVKDLLDKCIIVAGDDRLSKQANENA
TLLFQCLVRSTLCTKCVSEEFRLSSEAFEWLIGEIETRFQQAQVSPGEMVGALAAQSLGE
PATQMTLNTFHFAGVSSKNVTLGVPRLKEIINISKKPKAPSLTVFLTGAAARDAEKAKNV
LCRLEHTTLRKVTANTAIYYDPDPQNTVIAEDQEFVNVYYEMPDFDPNKISPWLLRIELD
RKRMTDKKLTMEQIAEKINAGFGDDLNCIFNDDNAEKLVLRIRIMNSDDNKFQDSEEETV
DKMEDDMFLRCIEANMLSDMTL------------------QGIEAIGKVYMHLPQTDAKK
RIVITETGEFKAIAEWLLETDGTSLMKVLSERDVDPVRTFSNDICEIFQVLGIEAVRKSV
EKEMNAVLQFYGLYVNYRHLALLCDVMTAKGHLMAITRHGINRQDTGALMRCSFEETVDV
LLDAASHAEVDPMRGVSENIIMGQLPRIGT------GCFDLLLDAEKCKVGIEIPMAVGA
GVMGTAGMFFGSVA-TP-SMSPQMTPW--MGATPGYGASSMSPALG-----S--------
------------------------------------------------------------
------------------------------------------------------------
------------------------------------------------------------
------------------------------------------------------------
------------------------------------------------------------
------------------------------------------------------------
----------------------------

>Acromyrmex_echinatior_XP_011057220
---------------------------------------------MATSDSKASLRTVKR
VQFGILSPDEIRRMSVTDGGIRFPETMEGGRPKLGGLMDPRQGVIDRNSRCQTCAGNMTE
CPGHFGHIDLAKPVFHVGFITKTIKILRCVCFYCSKLLVNPHNPKIKEIVMKTKGQPRKR
LAFVYDLCKSKNICEGGDEMDI-NKENAENQPQMD-RKPGHGGCGRYQPNLRRSGLDVTA
EWKHVNEDSQEKKIILSAERAWEILKHIKDEESFILGMDPKFARPDWMIVTVLPVPPLSV
RPAVIMYGSAKNQDDLTHKLADIIKSNNELVRNEQSGAAAHVISENIKMLQFHVATLVDN
DMPGMPRAMQKSGKPLKAIKARLKGKEGRIRGNLMGKRVDFSARTVITPDPNLRIDQVGV
PRSIAQNLTFPEIVTPFNIDKMQVLVRRGNSQYPGAKYIVRDNGERIDLRFHPKSSDLHL
QCGYRVERHIRDGDLVIFNRQPTLHKMSMMGHRVKVLPWSTFRMNLSCTSPYNADFDGDE
MNLHVPQSMETRAEVENIHVTPRQIITPQANKPVMGIVQDTLTAVRKMTKRDVFIEKEQM
MNLLMFLPSWDGKMPQPCILKPKPLWTGKQLFSLIIPGNVNMIRTHSTHPDEEDDGPYKW
ISPGDT---KVMVEHGELVMGILCKKTLGTSAGSLLHICMLELGHEVCGRFYGNIQTVIN
NWLLLEGHSIGIGDTIADPQTYLEIQKAIKKAKEDVIEVIQKAHNMELEPTPGNTLRQTF
ENQVNRILNDARDKTGGSAKKSLTEYNNLKAMVVSGSKGSNINISQVIACVGQQNVEGKR
IPFGFRKRTLPHFIKDDYGPESRGFVENSYLAGLTPSEFYFHAMGGREGLIDTAVKTAET
GYIQRRLIKAMESVMVHYDGTVRNSVGQLIQLRYGEDGLCGETVEFQNLPTIKVSNKAFE
KKFKFDPTNERYLRRIFNEDIVREMMGSGEVISELEREWEQLNRDRAVLREIFPSGESKV
VLPCNLQRMIWNVQKIFHINKRAPTDLSPMRVIQGVKNLLEKCIIVAGDDRLSKQANENA
TLLFQCLVRSTLCTKCVSEEFRLSSEAFEWLIGEIETRFQQAQVSPGEMVGALAAQSLGE
PATQMTLNTFHFAGVSSKNVTLGVPRLKEIINISKKPKAPSLTVFLTGAAARDAEKAKNV
LCRLEHTTLKKVTANTAIYYDPDPQNTVIAEDQEFVNVYYEMPDFDPMKISPWLLRIELD
RKRMTDKKLTMEQIAEKINAGFGDDLNCIFNDDNAEKLVLRIRIMNSDDNKFQDTDEETV
DKMEDDMFLRCIEANMLSDMTL------------------QGIEAIGKVYMHLPQTDSKK
RIVITETGEFKAIAEWLLETDGTSLMKVLSERDVDPVRTFSNDICEIFQVLGIEAVRKSV
EKEMNAVLQFYGLYVNYRHLALLCDVMTAKGHLMAITRHGINRQDTGALMRCSFEETVDV
LLDAASHAEVDPMRGVSENIIMGQLPRIGT------GCFDLLLDAEKCKSGIEIPMAVGA
GMMGTAGMFFGSVTGMS-SMSPQMTPW--MGATPGYGASNMSPALS-----SGMTPGGAC
FSPSGASDASGLSPAYSAY-SPQPGSPGSPGPSMSPFPMSP-AGAASPSYSPTSPAYLPT
SPSMTPSSPNYSPTSPTYSPTSPNYSPTSPSYSPTSPSYSPTSPSYSPTSPSYSPTSPSY
SPTSPSYSPTSPSYSPTSPS--------------YSPTSPSYSPTSPSYSPTSPSYSPTS
PSYSPTSPSYSPTSPSYSPTSPSYSPTSPSYSPSSPNYTPASPSYSPTSPSYSPSSPQYS
PASPSYSPSSPKYSPTSPSYSPTSPSFAGTSPQYTPASPTYSPTSPTYSPTSPSYSPSSP
QH-TTSGSTRYSPSSPNYSPTSPTYSPTSPQYSPSSTKYSPTSPTYTPTSPSYSPTSPTY
SPPVPGYSPTSPTYSPASPAYETDD---

>Atta_cephalotes_XP_012057147
---------------------------------------------MATSDSKASLRTVKR
VQFGILSPDEIRRMSVTDGGIRFPETMEGGRPKLGGLMDPRQGVIDRNSRCQTCAGNMTE
CPGHFGHIDLAKPVFHVGFITKTIKILRCVCFYCSKLLVNPHNPKIKEIVMKTKGQPRKR
LAFVYDLCKSKNICEGGDEMDI-NKENVENQPQMD-RKPGHGGCGRYQPNLRRSGLDVTA
EWKHVNEDSQEKKIILSAERAWEILKHIKDEESFILGMDPKFARPDWMIVTVLPVPPLSV
RPAVIMYGSAKNQDDLTHKLADIIKSNNELVRNEQSGAAAHVISENIKMLQFHVATLVDN
DMPGMPRAMQKSGKPLKAIKARLKGKEGRIRGNLMGKRVDFSARTVITPDPNLRIDQVGV
PRSIAQNLTFPEIVTPFNIDKMQVLVRRGNSQYPGAKYIVRDNGERIDLRFHPKSSDLHL
QCGYRVERHIRDGDLVIFNRQPTLHKMSMMGHRVKVLPWSTFRMNLSCTSPYNADFDGDE
MNLHVPQSMETRAEVENIHVTPRQIITPQANKPVMGIVQDTLTAVRKMTKRDVFIEKEQM
MNLLMFLPSWDGKMPQPCILKPKPLWTGKQLFSLIIPGNVNMIRTHSTHPDEEDDGPYKW
ISPGDT---KVMVEHGELVMGILCKKTLGTSAGSLLHICMLELGHEVCGRFYGNIQTVIN
NWLLLEGHSIGIGDTIADPQTYLEIQKAIKKAKEDVIEVIQKAHNMELEPTPGNTLRQTF
ENQVNRILNDARDKTGGSAKKSLTEYNNLKAMVVSGSKGSNINISQVIACVGQQNVEGKR
IPFGFRKRTLPHFIKDDYGPESRGFVENSYLAGLTPSEFYFHAMGGREGLIDTAVKTAET
GYIQRRLIKAMESVMVHYDGTVRNSVGQLIQLRYGEDGLCGETVEFQNLPTIKVSNKAFE
KKFKFDPTNERYLRRIFNEDIVREMMGSGEVISELEREWEQLNRDRAVLREIFPSGESKV
VLPCNLQRMIWNVQKIFHINKRAPTDLSPMRVIQGVKNLLEKCIIVAGDDRLSKQANENA
TLLFQCLVRSTLCTKCVSEEFRLSSEAFEWLIGEIETRFQQAQVSPGEMVGALAAQSLGE
PATQMTLNTFHFAGVSSKNVTLGVPRLKEIINISKKPKAPSLTVFLTGAAARDAEKAKNV
LCRLEHTTLKKVTANTAIYYDPDPQNTVIAEDQEFVNVYYEMPDFDPTKISPWLLRIELD
RKRMTDKKLTMEQIAEKINAGFGDDLNCIFNDDNAEKLVLRIRIMNSDDNKFQDTDEETV
DKMEDDMFLRCIEANMLSDMTL------------------QGIEAIGKVYMHLPQTDSKK
RIVITETGEFKAIAEWLLETDGTSLMKVLSERDVDPVRTFSNDICEIFQVLGIEAVRKSV
EKEMNAVLQFYGLYVNYRHLALLCDVMTAKGHLMAITRHGINRQDTGALMRCSFEETVDV
LLDAASHAEVDPMRGVSENIIMGQLPRIGT------GCFDLLLDAEKCKSGIEIPMAVGA
GMMGTAGMFFGSVTGMS-SMSPQMTPW--MGATPGYGASNMSPALS-----SGMTPGGAC
FSPSGASDASGLSPAYSAY-SPQPGSPGSPGPSMSPFPMSP-AGAASPSYSPTSPAYLPT
SPSMTPSSPNYSPTSPTYSPTSPNYSPTSPSYSPTSPSYSPTSPSYSPTSPSYSPTSPSY
SPTSPSYSPTSPSYSPTSPS--------------YSPTSPSYSPTSPSYSPTSPSYSPTS
PSYSPTSPSYSPTSPSYSPTSPSYSPTSPSYSPSSPNYTPASPSYSPTSPSYSPSSPQYS
PASPSYSPSSPKYSPTSPSYSPTSPSFAGTSPQYTPASPTYSPTSPTYSPTSPSYSPSSP
QH-TTSGSTRYSPSSPNYSPTSPTYSPTSPQYSPSSTKYSPTSPTYTPTSPSYSPTSPTY
SPPVPGYSPTSPTYSPASPAYETDD---

>Atta_colombica_XP_018056507
---------------------------------------------MATSDSKASLRTVKR
VQFGILSPDEIRRMSVTDGGIRFPETMEGGRPKLGGLMDPRQGVIDRNSRCQTCAGNMTE
CPGHFGHIDLAKPVFHVGFITKTIKILRCVCFYCSKLLVNPHNPKIKEIVMKTKGQPRKR
LAFVYDLCKSKNICEGGDEMDI-NKENVENQPQMD-RKPGHGGCGRYQPNLRRSGLDVTA
EWKHVNEDSQEKKIILSAERAWEILKHIKDEESFILGMDPKFARPDWMIVTVLPVPPLSV
RPAVIMYGSAKNQDDLTHKLADIIKSNNELVRNEQSGAAAHVISENIKMLQFHVATLVDN
DMPGMPRAMQKSGKPLKAIKARLKGKEGRIRGNLMGKRVDFSARTVITPDPNLRIDQVGV
PRSIAQNLTFPEIVTPFNIDKMQVLVRRGNSQYPGAKYIVRDNGERIDLRFHPKSSDLHL
QCGYRVERHIRDGDLVIFNRQPTLHKMSMMGHRVKVLPWSTFRMNLSCTSPYNADFDGDE
MNLHVPQSMETRAEVENIHVTPRQIITPQANKPVMGIVQDTLTAVRKMTKRDVFIEKEQM
MNLLMFLPSWDGKMPQPCILKPKPLWTGKQLFSLIIPGNVNMIRTHSTHPDEEDDGPYKW
ISPGDT---KVMVEHGELVMGILCKKTLGTSAGSLLHICMLELGHEVCGRFYGNIQTVIN
NWLLLEGHSIGIGDTIADPQTYLEIQKAIKKAKEDVIEVIQKAHNMELEPTPGNTLRQTF
ENQVNRILNDARDKTGGSAKKSLTEYNNLKAMVVSGSKGSNINISQVIACVGQQNVEGKR
IPFGFRKRTLPHFIKDDYGPESRGFVENSYLAGLTPSEFYFHAMGGREGLIDTAVKTAET
GYIQRRLIKAMESVMVHYDGTVRNSVGQLIQLRYGEDGLCGETVEFQNLPTIKVSNKAFE
KKFKFDPTNERYLRRIFNEDIVREMMGSGEVISELEREWEQLNRDRAVLREIFPSGESKV
VLPCNLQRMIWNVQKIFHINKRAPTDLSPMRVIQGVKNLLEKCIIVAGDDRLSKQANENA
TLLFQCLVRSTLCTKCVSEEFRLSSEAFEWLIGEIETRFQQAQVSPGEMVGALAAQSLGE
PATQMTLNTFHFAGVSSKNVTLGVPRLKEIINISKKPKAPSLTVFLTGAAARDAEKAKNV
LCRLEHTTLKKVTANTAIYYDPDPQNTVIAEDQEFVNVYYEMPDFDPTKISPWLLRIELD
RKRMTDKKLTMEQIAEKINAGFGDDLNCIFNDDNAEKLVLRIRIMNSDDNKFQDTDEETV
DKMEDDMFLRCIEANMLSDMTL------------------QGIEAIGKVYMHLPQTDSKK
RIVITETGEFKAIAEWLLETDGTSLMKVLSERDVDPVRTFSNDICEIFQVLGIEAVRKSV
EKEMNAVLQFYGLYVNYRHLALLCDVMTAKGHLMAITRHGINRQDTGALMRCSFEETVDV
LLDAASHAEVDPMRGVSENIIMGQLPRIGT------GCFDLLLDAEKCKSGIEIPMAVGA
GMMGTAGMFFGSVTGMS-SMSPQMTPW--MGATPGYGASNMSPALS-----SGMTPGGAC
FSPSGASDASGLSPAYSAY-SPQPGSPGSPGPSMSPFPMSP-AGAASPSYSPTSPAYLPT
SPSMTPSSPNYSPTSPTYSPTSPNYSPTSPSYSPTSPSYSPTSPSYSPTSPSYSPTSPSY
SPTSPSYSPTSPSYSPTSPS--------------YSPTSPSYSPTSPSYSPTSPSYSPTS
PSYSPTSPSYSPTSPSYSPTSPSYSPTSPSYSPSSPNYTPASPSYSPTSPSYSPSSPQYS
PASPSYSPSSPKYSPTSPSYSPTSPSFAGTSPQYTPASPTYSPTSPTYSPTSPSYSPSSP
QH-TTSGSTRYSPSSPNYSPTSPTYSPTSPQYSPSSTKYSPTSPTYTPTSPSYSPTSPTY
SPPVPGYSPTSPTYSPASPAYETDD---

>Diachasma_alloeum_XP_015119774
---------------------------------------------MATSDSKAPIRTVKR
VQFGILSPDEIRRMSVTEGGIRFPETMEGGRPKLGGLMDPRQGVIDRNSRCQTCAGNMTE
CPGHFGHIDLAKPVFHVGFITKTIKILRCVCFYCSKLLVSPQNPKIKEIVMKSKGQPRKR
LTFVYELCKSKNICEGGDEMDI-NKEGGESTAQ-D-RKPGHGGCGRYQPNLRRSGLDVSA
EWKHVNEDSQEKKIPLTAERAWEILKHITDEESFILGMDPKFARPDWMVVTVLPVPPLSV
RPAVIMYGSAKNQDDLTHKLADIIKSNNELVRNEQAGAAAHIISENIKMLQFHVATLVDN
DMPGMPRAMQKSGKPLKAIKARLKGKEGRIRGNLMGKRVDFSARTVITPDPNLRIDQVGV
PRSIAQNLTFPEIVTPFNIDKMQELVRRGNSQYPGAKYIVRDNGERIDLRFHPKPSDLHL
QCGYRVERHIRDGDLVIFNRQPTLHKMSMMGHRVKVLPWSTFRMNLSCTSPYNADFDGDE
MNLHVPQSMETRAEVENIHVTPRQIITPQANKPVMGIVQDTLTAVRKMTKRDVFIEKEQM
MNILMFLPSWDGKMPQPCILKPKPLWTGKQIFSLIIPGNVNMIRTHSTHPDEEDDGPYKW
ISPGDT---KVMVEHGELVMGILCKKTLGTSAGSLLHICMLELGHEVCGRFYGNIQTVIN
NWLLLEGHSIGIGDTIADPQTYLEIQKAIKKAKEDVIEVIQKAHNMELEPTPGNTLRQTF
ENQVNRILNDARDKTGGSAKKSLTEYNNLKAMVVSGSKGSNINISQVIACVGQQNVEGKR
IPFGFRKRTLPHFIKDDYGPESRGFVENSYLAGLTPSEFYFHAMGGREGLIDTAVKTAET
GYIQRRLIKAMESVMVHYDGTVRNSVGQLIQLRYGEDGLCGETVEFQNLPTIKLSNKAFE
KKFRFDPTNERYLRRIFNEEIVREMMGSGEVISELEREWDQLNRDRQVLREIFPSGESKV
VLPCNLTRMIWNVQKIFHINKRAPTDLSPMRVIQGVKDLLEKCIIVAGDDRLSKQANENA
TLLFRCLVRSTLCTKCVSEEFRLSSEAFEWLIGEIETRFQQAQAAPGEMVGALAAQSLGE
PATQMTLNTFHFAGVSSKNVTLGVPRLKEIINISKKPKAPSLTVFLTGAAARDAEKAKNV
LCRLEHTTLRKVTANTAIYYDPDPQNTVIAEDQEFVNVYYEMPDFDPTKISPWLLRIELD
RKRMTDKKLTMEQIAEKINAGFGDDLNCIFNDDNAEKLVLRIRIMNSDDNKFQDTEEETV
DKMEDDMFLRCIEANMLSDMTL------------------QGIEAIGKVYMHLPQTDSKK
RIIITDTGEFKAIAEWLLETDGTSLMKVLSERDVDPVRTFSNDICEIFQVLGIEAVRKSV
EKEMNAVLQFYGLYVNYRHLALLCDVMTAKGHLMAITRHGINRQDTGALMRCSFEETVDV
LLDAASHAEVDPMRGVSENIIMGQLPRIGT------GCFDLLLDAEKCKQGIEIPMAVGA
GVMGGAGMFFGSAA-TP-SMSPQMTPWNQAGATPGYGASAMSPTLG-----SGMTPGGAC
FSPSGASDASGLSPAYSAY-SPQPGSPGSPGPSMSPYPMSP-AGGASPSYSPTSPAYLPT
SPSMTPSSPNYSPTSPTYSPTSPNYSPTSPSYSPTSPGYSPASPSYSPTSPSYSPTSPSY
SPTSPSYSPTSPSYSPTSPS--------------YSPTSHSYSPTSPSYSPTSPSYSPTS
PGYSPTSPSYSPTSPGYSPTSPSYSPTSPSYSPSSPNYTPASPSYSPTSPSYSPSSPQYS
PASPSYSPSSPKYSPTSPSYSPTSPSFAGTSPQYTPASPTYSPTSPTYSPTSPSYSPSSP
QH-TTGGSTRYSPSSPNYSPTSPTYSPSSPQYSPSSTKYSPTSLTYTPTSPSYSPTSPTY
SPPVPGYSPTSPTYSPASPAYEPDD---

>Dinoponera_quadriceps__XP_014483548
---------------------------------------------MATSDSKAPLRTVKR
VQFGILSPDEIRRMSVTDTGIRFPETMEGGRPKLGGLMDPRQGVIDRNSRCQTCAGNMTE
CPGHFGHIDLAKPVFHVGFLTKTIKILRCVCFYCSKLLVSPQNPKIKEVIMKTKGQPRKR
LTHIYDLCKSKNICEGGDEMDI-NKENAENQQPLD-RKPGHGGCGRYQPNLRRSGLDVTA
EWKHVNEDSQEKKIVLTAERAWEILKHIKDEESFILGMDPKFARPDWMIVTVLPVPPLSV
RPAVIMYGSAKNQDDLTHKLADIIKSNNELLRNEQSGAAAHVISENIKMLQFHVATLVDN
DMPGMPRAMQKSGKPLKAIKARLKGKEGRIRGNLMGKRVDFSARTVITPDPNLRIDQVGV
PRSIAQNLTFPEIVTPFNIDKMQVLVRRGNSQYPGAKYIVRDNGERIDLRFHPKSSDLHL
QCGYRVERHIRDGDLVIFNRQPTLHKMSMMGHRVKVLPWSTFRMNLSCTSPYNADFDGDE
MNMHVPQSMETRAEVENIHVTPRQIITPQANKPVMGIVQDTLTAVRKMTKRDVFIEKEQM
MNLLMFLPSWDGKMPQPCILKPKPMWTGKQLFSLIIPGNVNMIRTHSTHPDEEDDGPYKW
ISPGDT---KVMVEHGELVMGILCKKTLGTSAGSLLHICMLELGHEVCGRFYGNIQTVIN
NWLLLEGHSIGIGDTIADPQTYLEIQKAIKKAKEDVIEVIQKAHNMELEPTPGNTLRQTF
ENQVNRILNDARDKTGGSAKKSLTEYNNLKAMVVSGSKGSNINISQVIACVGQQNVEGKR
IPFGFRKRTLPHFIKDDYGPESRGFVENSYLAGLTPSEFYFHAMGGREGLIDTAVKTAET
GYIQRRLIKAMESVMVHYDGTVRNSVGQLIQLRYGEDGLCGETVEFQNLPTIKVSNKAFE
KKFKFDPTNERYLRRIFNEDIVREMMGSGEVISELEREWEQLNRDRAVLREIFPSGESKV
VLPCNLQRMIWNVQKIFHINKRAPTDLSPMRVIQGVKDLLDKCIIVAGDDRLSKQANENA
TLLFQCLVRSTLCTKVVSEEFRLSGEAFEWLIGEIETRFQQAQVSPGEMVGALAAQSLGE
PATQMTLNTFHFAGVSSKNVTLGVPRLKEIINISKKPKAPSLTVFLTGAAARDAEKAKNV
LCRLEHTTLKKVTANTAIYYDPDPQNTVIAEDQEFVNVYYEMPDFDPTKISPWLLRIELD
RKRMTDKKLTMEQIAEKINAGFGDDLNCIFNDDNAEKLVLRIRIMNSDDNKFQETDEEPM
DKMEDDMFLRCIEANMLSDMTL------------------QGIEAIGKVYMHLPQTDSKK
RIVITETGEFKAIAEWLLETDGTSLMKVLSERDVDPVRTFSNDICEIFQVLGIEAVRKSV
EKEMNAVLQFYGLYVNYRHLALLCDVMTAKGHLMAITRHGINRQDTGALMRCSFEETVDV
LLDAASHAEVDPMRGVSENIIMGQLPRIGT------GCFDLLLDAEKCKAGIEIPIAVGA
GVMGSAGMFFGSVPGIS-SMSPQMTPW--MGATPGYGASSMSPAMS-----SGMTPGGAC
FSPSGASDASGMSPAYSAY-SPQPGSPGSPGPSMSPFPMSP-AGAASPSYSPTSPAYLPT
SPSMTPSSPNYSPTSPTYSPTSPNYSPTSPSYSPTSPSYSPTSPSYSPTSPSYSPTSPSY
SPTSPSYSPTSPSYSPTSPS--------------YSPTSPSYSPTSPSYSPTSPSYSPTS
PSYSPTSPSYSPTSPSYSPTSPSYSPTSPSYSPSSPNYTPASPSYSPTSPSYSPSSPQYS
PASPSYSPSSPKYSPTSPSYSPTSPSFAGTSPQYTPASPTYSPTSPTYSPTSPSYSPSSP
QH-TASGSTRYSPSSPNYSPTSPTYSPTSPQYSPSSTKYSPTSPTYTPTSPSYSPTSPTY
SPPVPGYSPTSPTYSPASPAYETED---

>Dufourea_novaeangliae_XP_015432764
---------------------------------------------MATSDSKAPLRTVKR
VQFGILSPDEIRRMSVTDGGIRFPETMEGGRPKLGGLMDPRQGVIDRNSRCQTCAGNMTE
CPGHFGHIDLAKPVFHVGFITKTIKILRCVCFYCSKLLVSPHNPKIKEIVMKTKGQPRKR
LTFVYDLCKSKNICEGGDEMDI-NKENPEQPPA-D-RKPGHGGCGRYQPNLRRSGLDVTA
EWKHVNEDSQEKKMALTAERAWEILKHIIDEESFILGMDPKFARPDWMVVTVLPVPPLSV
RPAVIMYGSAKNQDDLTHKLADIIKSNNELIRNEQAGAAAHVISENIKMLQFHVATLVDN
DMPGMPRAMQKSGKPLKAIKARLKGKEGRIRGNLMGKRVDFSARTVITPDPNLRIDQVGV
PRSIAQNLTFPEIVTPFNIDKMQELVRRGNSQYPGAKYIVRDNGERIDLRFHPKPSDLHL
QCGYRVERHIRDGDLVIFNRQPTLHKMSMMGHRVKVLPWSTFRMNLSCTSPYNADFDGDE
MNLHVPQSMETRAEVENIHVTPRQIITPQANKPVMGIVQDTLTAVRKMTKRDVFIEKEQM
MNILMFLPSWDGKMPQPCILKPKPLWTGKQIFSLIIPGNVNMIRTHSTHPDEEDDSPYKW
ISPGDT---KVMVEHGELVMGILCKKTLGTSAGSLLHICMLELGHEVCGRFYGNIQTVIN
TWLLLEGHSIGIGDTIADPQTYLEIQKAIKKAKEDVIEVIQKAHNMELEPTPGNTLRQTF
ENQVNRILNDARDKTGGSAKKSLTEYNNLKAMVVSGSKGSNINISQVIACVGQQNVEGKR
IPFGFRKRTLPHFIKDDYGPESRGFVENSYLAGLTPSEFYFHAMGGREGLIDTAVKTAET
GYIQRRLIKAMESVMVHYDGTVRNSVGQLIQLRYGEDGLCGETVEFQNLPTIKLSNKAFE
KKFKFDPTNERYLRRIFNEEIVREMMGSGEVISELEREWEQLNKDRAILREIFPSGESKV
VLPCNLQRMIWNVQKIFHINKRAPTDLSPMRVIQGVKDLLEKCIIVAGEDRLSKQANENA
TLLFQCLVRSTLCTKCVSEEFRLSSEAFEWLIGEIETRFQQAQVSPGEMVGALAAQSLGE
PATQMTLNTFHFAGVSSKNVTLGVPRLKEIINISKKPKAPSLTVFLTGAAARDAEKAKNV
LCRLEHTTLRKVTANTAIYYDPDPQNTVIAEDQEFVNVYYEMPDFDPTKISPWLLRIELD
RKRMTDKKLTMEQIAEKINAGFGDDLNCIFNDDNAEKLVLRIRIMNSDDKFTGDTEEETV
DKMEDDMFLRCIEANMLSDMTL------------------QGIEAIGKVYMHLPQTDSKK
RIVITDTGEFKAIAEWLLETDGTSLMKVLSERDVDPVRTFSNDICEIFQVLGIEAVRKSV
EKEMNAVLQFYGLYVNYRHLALLCDVMTAKGHLMAITRHGINRQDTGALMRCSFEETVDV
LLDAASHAEVDPMRGVSENIIMGQLPRIGT------GCFDLLLDAEKCKAGIEIPMAVGA
GVMGTAGMFFGSVA-TP-SMSPQMTPW--MGATPGYGASSMSPALG-----SGMTPGGAC
FSPSGASDASGLSPAYSAY-SPQPGSPGSPGPSMSPYPMSP-AGGASPSYSPTSPAYLPT
SPSMTPSSPNYSPTSPTYSPTSPNYSPTSPSYSPTSPSYSPTSPNYSPTSPSYSPTSPSY
SPTSPSYSPTSPSYSPTSPS--------------YSPTSPSYSPTSPSYSPTSPSYSPTS
PSYSPTSPSYSPTSPSYSPTSPSYSPTSPSYSPSSPNYTPASPSYSPTSPSYSPSSPQYS
PASPSYSPSSPKYSPTSPSYSPTSPSFAGTSPQYTPASPTYSPTSPTYSPTSPSYSPSSP
QH-TASGSTRYSPSSPNYSPTSPTYSPTSPQYSPSSTKYSPTSPTYTPTSPSYSPTSPTY
SPPVPGYSPTSPTYSPASPAYETDD---

>Eufriesea_mexicana_XP_017762153
---------------------------------------------MATSDSKAPLRTVKR
VQFGILSPDEIRRMSVTDGGIRFPETMEGGRPKLGGLMDPRQGVIDRNSRCQTCAGNMTE
CPGHFGHIDLAKPVFHVGFITKTIKILRCVCFYCSKLLVSPHNPKIKEIVMKTKGQPRKR
LTFVYDLCKSKNICEGGDEMDI-NKENQEPQST-E-RKPGHGGCGRYQPNLRRSGLDVTA
EWTHVNEDSQEKKMALTAERAWEILKHITDEESFILGMDPKFARPDWMVVTVLPVPPLSV
RPAVIMYGSAKNQDDLTHKLADIIKANNELIRNEQAGAAAHVISENIKMLQFHVATLVDN
DMPGMPRAMQKSGKPLKAIKARLKGKEGRIRGNLMGKRVDFSARTVITPDPNLRIDQVGV
PRSIAQNLTFPEIVTPFNIDKMQELVRRGNSQYPGAKYIVRDNGERIDLRFHPKPSDLHL
QCGYRVERHIRDGDLVIFNRQPTLHKMSMMGHRVKVLPWSTFRMNLSCTSPYNADFDGDE
MNLHVPQSMETRAEVENIHVTPRQIITPQANKPVMGIVQDTLTAVRKMTKRDVFIEKEQM
MNILMFLPSWDGKMPQPCILKPKPLWTGKQIFSLIIPGNVNMIRTHSTHPDEEDDGPYKW
ISPGDT---KVMVEHGELVMGILCKKTLGTSAGSLLHICMLELGHEVCGRFYGNIQTVIN
NWLLLEGHSIGIGDTIADPQTYLEIQKAIKKAKEDVIEVIQKAHNMELEPTPGNTLRQTF
ENQVNRILNDARDKTGGSAKKSLTEYNNLKAMVVSGSKGSNINISQVIACVGQQNVEGKR
IPFGFRKRTLPHFIKDDYGPESRGFVENSYLAGLTPSEFYFHAMGGREGLIDTAVKTAET
GYIQRRLIKAMESVMVHYDGTVRNSVGQLIQLRYGEDGLCGETVEFQNLPTIKLSNKAFE
KKFKFDPTNERYLRRIFNEDIVREMMGSGEVISELEREWEQLNKDRAVLREIFPSGESKV
VLPCNLQRMIWNVQKIFHINKRAPTDLSPMRVIQGVKDLLDKCIIVAGDDRLSKQANENA
TLLFQCLVRSTLCTKCVSEEFRLSSEAFEWLIGEIETRFQQAQVSPGEMVGALAAQSLGE
PATQMTLNTFHFAGVSSKNVTLGVPRLKEIINISKKPKAPSLTVFLTGAAARDAEKAKNV
LCRLEHTTLRKVTANTAIYYDPDPQNTVIAEDQEFVNVYYEMPDFDPNKISPWLLRIELD
RKRMTDKKLTMEQIAEKINAGFGDDLNCIFNDDNAEKLVLRIRIMNSDDNKFQDSEEETV
DKMEDDMFLRCIEANMLSDMTL------------------QGIEAIGKVYMHLPQTDAKK
RIVITETGEFKAIAEWLLETDGTSLMKVLSERDVDPVRTFSNDICEIFQVLGIEAVRKSV
EKEMNAVLQFYGLYVNYRHLALLCDVMTAKGHLMAITRHGINRQDTGALMRCSFEETVDV
LLDAASHAEVDPMRGVSENIIMGQLPRIGT------GCFDLLLDAEKCKAGIEIPMAIGG
GMMGPAGMFFGSVA-TP-SMSPQMTPW--MGATPGYGASSMSPALG-----SGMTPGGAC
FSPSGASDASGLSPAYSAY-SPQPGSPGSPGPSMSPYPMSP-AGGASPSYSPTSPAYLPT
SPSITPSSPNYSPTSPTYSPTSPNYSPTSPSYSPTSPSYSPTSPSYSPTSPSYSPTSPSY
SPTSPSYSPTSPSYSPTSPS--------------YSPTSPSYSPTSPSYSPTSPSYSPTS
PSYSPTSPSYSPASPSYSPTSPSYSPTSPSYSPSSPNYTPASPSYSPTSPSYSPSSPQYS
PASPSYSPSSPKYSPTSPSYSPTSPSFAGTSPQYTPASPTYSPTSPTYSPSSPSYSPSSP
QH-TASGSTRYSPSSPNYSPTSPTYSPTSPQYSPSSTKYSPTSPTYTPTSPSYSPTSPTY
SPPVPGYSPTSPTYSPASPAYETDD---

>Fopius_arisanus_XP_011303523
---------------------------------------------MATSDSKAPIRTVKR
VQFGIISPDEIRRMSVTEGGIRFPETMEGGRPKLGGLMDPRQGVIDRNSRCQTCAGNMTE
CPGHFGHIDLAKPVFHVGFITKTIKILRCVCFYCSKLLVSPHNPKIKEIVMKSKGQPRKR
LTFVYELCKSKNICEGGDEMDI-NKEGTESTAP-D-RKPGHGGCGRYQPNLRRSGLDVSA
EWKHVNEDSQEKKIPLTAERAWEILKHISDEESFILGMDPKFARPDWMVVTVLPVPPLSV
RPAVIMYGSAKNQDDLTHKLADIIKSNNELVRNEQAGAAAHIISENIKMLQFHVATLVDN
DMPGMPRAMQKSGKPLKAIKARLKGKEGRIRGNLMGKRVDFSARTVITPDPNLRVDQVGV
PRSIAQNLTFPEIVTPFNIDKMQELVRRGNSQYPGAKYIVRDNGERIDLRFHPKPSDLHL
QCGYRVERHIRDGDLVIFNRQPTLHKMSMMGHRVKVLPWSTFRMNLSCTSPYNADFDGDE
MNLHVPQSMETRAEVENIHVTPRQIITPQANKPVMGIVQDTLTAVRKMTKRDVFIEKEQM
MNILMFLPSWDGKMPQPCILKPKPLWTGKQIFSLIIPGNVNMIRTHSTHPDEEDDGPYKW
ISPGDT---KVMVEHGELIMGILCKKTLGTSAGSLLHICMLELGHEVCGKFYGNIQTVIN
NWLLLEGHSIGIGDTIADPQTYLEIQKAIKKAKEDVIEVIQKAHNMELEPTPGNTLRQTF
ENQVNRILNDARDKTGGSAKKSLTEYNNLKAMVVSGSKGSNINISQVIACVGQQNVEGKR
IPFGFRKRTLPHFIKDDYGPESRGFVENSYLAGLTPSEFYFHAMGGREGLIDTAVKTAET
GYIQRRLIKAMESVMVHYDGTVRNSVGQLIQLRYGEDGLCGETVEFQNLPTIKLSNKAFE
KKFKFDPTNERYLRRIFNEEIVREMMGSGEVISELEREWDQLNRDRQVLREIFPSGESKV
VLPCNLTRMIWNVQKIFHINKRAPTDLSPMRVIQGVKDLLEKCIIVAGEDRLSKQANENA
TLLFRCLVRSTLCTKCVSEEFRLSSEAFEWLIGEIETRFQQAQVAPGEMVGALAAQSLGE
PATQMTLNTFHFAGVSSKNVTLGVPRLKEIINISKKPKAPSLTVFLTGAAARDAEKAKNV
LCRLEHTTLRKVTANTAIYYDPDPQNTVIAEDQEFVNVYYEMPDFDPTKISPWLLRIELD
RKRMTDKKLTMEQIAEKINAGFGDDLNCIFNDDNAEKLVLRIRIMNSDDNKFQDTEEETV
DKMEDDMFLRCIEANMLSDMTL------------------QGIEAIGKVYMHLPQTDAKK
RIIITDTGEFKAIAEWLLETDGTSLMKVLSERDVDPVRTFSNDICEIFQVLGIEAVRKSV
EKEMNAVLQFYGLYVNYRHLALLCDVMTAKGHLMAITRHGINRQDTGALMRCSFEETVDV
LLDAASHAEVDPMRGVSENIIMGQLPRIGT------GCFDLLLDAEKCKQGIEIPMAVGA
GVMGGAGMFFGSAA-TP-SMSPQMTPWNQAGATPGYGASAMSPTLG-----SGMTPGGAC
FSPSGASDASGLSPAYSAY-SPQPGSPGSPGPSMSPYPMSP-AGGASPSYSPTSPAYLPT
SPSMTPSSPNYSPTSPTYSPTSPNYSPTSPSYSPTSPGYSPASPSYSPTSPSYSPTSPSY
SPTSPSYSPTSPSYSPTSPS--------------YSPTSHSYSPTSPSYSPTSPSYSPTS
PGYSPTSPSYSPTSPGYSPTSPSYSPTSPSYSPSSPNYTPASPSYSPTSPSYSPSSPQYS
PASPSYSPSSPKYSPTSPSYSPTSPSFAGTSPQYTPASPTYSPTSPTYSPTSPSYSPSSP
QH-TAGGSTRYSPSSPNYSPTSPTYSPSSPQYSPSSTKYSPTSPTYTPTSPSYSPTSPTY
SPPVPGYSPTSPTYSPASPAYEPDD---

>Linepithema_humileXP_012231063
---------------------------------------------MATSDSKAPLRTVKR
VQFGILSPDEIRRMSVTDGGIRFPETMEGGRPKLGGLMDPRQGVIDRNSRCQTCAGNMTE
CPGHFGHIDLAKPVFHVGFITKTIKILRCECFYCSKLLVGPHNPKIKEIVMKTKGQPRKR
LAFVYDLCKSKNICEGGDEMDI-NKENAESQPQME-RKPGHGGCGRYQPNLRRSGLDVTA
EWKHVNEDTQEKKINLSAERAWEILKHIKDEESFILGMDPKFARPDWMIVTVLPVPPLSV
RPAVIMYGSAKNQDDLTHKLADIIKSNNELLRNEQSGAAAHVILENIKMLQFHVATLVDN
DMPGMPRAMQKSGKPLKAIKARLKGKEGRIRGNLMGKRVDFSARTVITPDPNLRIDQVGV
PRSIAQNLTFPEIVTPFNIDKMQILVRRGNSQYPGAKYIVRDNGERIDLRFHPKTSDLHL
QCGYRVERHIRDGDLVIFNRQPTLHKMSMMGHRVKVLPWSTFRMNLSCTSPYNADFDGDE
MNLHVPQSMETRAEVENIHVTPRQIITPQANKPVMGIVQDTLTAVRKMTKRDVFIEKEQM
MNLLMFLPSWDGKMPQPCILKPKPLWTGKQLFSLIIPGNVNMIRTHSTHPDEEDDGPYKW
ISPGDT---KVMVEHGELVMGILCKKTLGTSAGSLLHICMLELGHEVCGRFYGNIQTVIN
NWLLLEGHSIGIGDTIADPQTYLEIQKAIKKAKEDVIEVIQKAHNMELEPTPGNTLRQTF
ENQVNRILNDARDKTGGSAKKSLTEYNNLKAMVVSGSKGSNINISQVIACVGQQNVEGKR
IPFGFRKRTLPHFIKDDYGPESRGFVENSYLAGLTPSEFYFHAMGGREGLIDTAVKTAET
GYIQRRLIKAMESVMVHYDGTVRNSVGQLIQLRYGEDGLCGETVEFQNLPTIKVSNKAFE
KKFKFDPTNERYLRRIFNEDIVREMMGSGEVISELEREWEQLNKDRAVLREIFPSGESKV
VLPCNLQRMIWNVQKIFHINKRAPTDLSPMRVIQGVKDLLDKCIIVAGDDRLSKQANENA
TLLFQCLVRSTLCTKCVSEEFRLSSEAFEWLIGEIETRFQQAQVSPGEMVGALAAQSLGE
PATQMTLNTFHFAGVSSKNVTLGVPRLKEIINISKKPKAPSLTVFLTGAAARDAEKAKNV
LCRLEHTTLKKVTANTAIYYDPDPQNTVISEDQEFVNVYYEMPDFDPTKISPWLLRIELD
RKRMTDKKLTMEQIAEKINAGFGDDLNCIFNDDNAEKLVLRIRIMNSDDNKFQETDEETV
DKMEDDMFLRCIEANMLSDMTL------------------QGIEAIGKVYMHLPQTDSKK
RIVITDTGEFKAIAEWLLETDGTSLMKVLSERDVDPVRTFSNDICEIFQVLGIEAVRKSV
EKEMNAVLQFYGLYVNYRHLALLCDVMTAKGHLMAITRHGINRQDTGALMRCSFEETVDV
LLDAASHAEVDPMRGVSENIIMGQLPRIGT------GCFDLLLDAEKCKAGIEIPMAVGA
GMMGTAGMFFGSVTGMS-SMSPQMTPW--MGATPGYGASSMSPALS-----SGMTPGGAC
FSPSGASDASGLSPAYSAY-SPQPGSPGSPGPSMSPFPMSP-AGAASPSYSPTSPAYLPT
SPSMTPSSPNYSPTSPTYSPTSPNYSPTSPSYSPTSPSYSPTSPSYSPTSPSYSPTSPSY
SPTSPSYSPTSPSYSPTSPS--------------YSPTSPSYSPTSPSYSPTSPSYSPTS
PSYSPTSPSYSPTSPSYSPTSPSYSPTSPSYSPSSPNYTPASPSYSPTSPSYSPSSPQYS
PASPSYSPSSPKYSPTSPSYSPTSPSFAGTSPQYTPASPTYSPTSPTYSPTSPSYSPSSP
QH-TASGSTRYSPSSPNYSPTSPTYSPTSPQYSPSSTKYSPTSPTYTPTSPSYSPTSPTY
SPPVPGYSPTSPTYSPASPAYETDD---

>Megachile_rotundata_XP_003704136
---------------------------------------------MATSDSKAPLRTVKR
VQFGILSPDEIRRMSVTDGGIRFPETMEGGRPKLGGLMDPRQGVIDRNSRCQTCAGNMTE
CPGHFGHIDLAKPVFHVGFITKTIKILRCVCFYCSKLLVGPHNPKIKEIVMKTKGQPRKR
LTFVYDLCKSKNICEGGDEMDI-NKENQDQQNT-D-RKPGHGGCGRYQPNLQRSGLDVTA
EWKHVNEDSQEKKIALTAERAWEILKHITDEESFILGMDPKFARPDWMVVTVLPVPPLSV
RPAVIMYGSAKNQDDLTHKLADIIKANNELIRNEQAGAAAHVISENIKMLQFHVATLVDN
DMPGMPRAMQKSGKPLKAIKARLKGKEGRIRGNLMGKRVDFSARTVITPDPNLRIDQVGV
PRSIAQNLTFPEIVTPFNIDKMQELVRRGNSQYPGAKYIVRDNGERIDLRFHPKPSDLHL
QCGYRVERHIRDGDLVIFNRQPTLHKMSMMGHRVKVLPWSTFRMNLSCTSPYNADFDGDE
MNLHVPQSMETRAEVENIHVTPRQIITPQANKPVMGIVQDTLTAVRKMTKRDVFIEKEQM
MNILMFLPSWDGKMPQPCILKPKPLWTGKQIFSLIIPGNVNMIRTHSTHPDEEDDGPYKW
ISPGDT---KVMVEHGELVMGILCKKTLGTSAGSLLHICMLELGHEVCGRFYGNIQTVIN
NWLLLEGHSIGIGDTIADPQTYLEIQKAIKKAKEDVIEVIQKAHNMELEPTPGNTLRQTF
ENQVNRILNDARDKTGGSAKKSLTEYNNLKAMVVSGSKGSNINISQVIACVGQQNVEGKR
IPFGFRKRTLPHFIKDDYGPESRGFVENSYLAGLTPSEFYFHAMGGREGLIDTAVKTAET
GYIQRRLIKAMESVMVHYDGTVRNSVGQLIQLRYGEDGLCGETVEFQNLPTIKLSNKAFE
KKFKFDPTNERYLRRIFNEDIVREMMGSGEVISELEREWEQLNKDRAILREIFPSGESKV
VLPCNLQRMIWNVQKIFHINKRAPTDLSPMRVIQGVKDLLDKCIIVAGDDRLSKQANENA
TLLFQCLVRSTLCTKCVSEEFRLSSEAFEWLIGEIETRFQQAQVSPGEMVGALAAQSLGE
PATQMTLNTFHFAGVSSKNVTLGVPRLKEIINISKKPKAPSLTVFLTGAAARDAEKAKNV
LCRLEHTTLRKVTANTAIYYDPDPQNTVIAEDQEFVNVYYEMPDFDPTKISPWLLRIELD
RKRMTDKKLTMEQIAEKINAGFGDDLNCIFNDDNAEKLVLRIRIMNSDDNKFQDTEEETV
DKMEDDMFLRCIEANMLSDMTL------------------QGIEAIGKVYMHLPQTDSKK
RIVITETGEFKAIAEWLLETDGTSLMKVLSERDVDPVRTFSNDICEIFQVLGIEAVRKSV
EKEMNAVLQFYGLYVNYRHLALLCDVMTAKGHLMAITRHGINRQDTGALMRCSFEETVDV
LLDAASHAEVDPMRGVSENIIMGQLPRIGT------GCFDLLLDAEKCKAGIEIPMAVGA
GVMGTAGMFFGSVA-TP-SMSPQMTPW--MGATPGYGASSMSPALG-----SGMTPGGAC
FSPSGASDASGLSPAYSAY-SPQPGSPGSPGPSMSPYPMSP-AGGASPSYSPTSPAYLPT
SPSITPSSPNYSPTSPTYSPTSPNYSPTSPSYSPTSPSYSPTSPSYSPTSPSYSPTSPSY
SPTSPSYSPTSPSYSPTSPS--------------YSPTSPSYSPTSPSYSPTSPSYSPTS
PSYSPTSPSYSPTSPSYSPTSPSYSPTSPSYSPSSPNYTPASPSYSPTSPSYSPSSPQYS
PASPSYSPSSPKYSPTSPSYSPTSPSFAGTSPQYTPASPTYSPTSPTYSPTSPSYSPSSP
QH-TASGSTRYSPSSPNYSPTSPTYSPTSPQYSPSSTKYSPTSPTYTPTSPSYSPTSPTY
SPPVPGYSPTSPTYSPASPAYETDD---

>Microplitis_demolitor_XP_008558335
---------------------------------------------MATSDSKAPIRTVKR
VQFGILSPDEIRRMSVTEGGIKFPETMEGGRPKLGGLMDPRQGVIDRNSRCQTCAGNMTE
CAGHFGHIDLAKPVFHVGFITKTIKILRCVCFYCSKLLVNPHNPKIKEIVMKSKGQPRKR
LTFVYDLCKSKNICEGGDEMDI-NKDGIEAPPP-G-SKQGHGGCGRYQPTLRRTGLDITA
EWKHVNEDSQEKKIVLTAERAWEILKHIVDEESFILGMDPKFARPDWMIVTVLPVPPLSV
RPAVIMYGSAKNQDDLTHKLADIIKANNELLRNEQAGAATHVISENIKMLQFHVATLVDN
DMPGMPKAMQKSGKPLKAIKARLKGKEGRIRGNLMGKRVDFSARTVITPDPNLRIDQVGV
PRSIAQNLTFPEIVTPFNIDKMQELVQRGNSQYPGAKYIVRDNGERIDLRYHPKPSDLHL
QCGYRVERHIRDGDLVIFNRQPTLHKMSMMGHRVKVLPWSTFRMNLSCTSPYNADFDGDE
MNLHVPQSMETRAEVENIHVTPRQIITPQANKPVMGIVQDTLTAVRKMTKRDVFIEKEQM
MNILMFLPSWDGKMPQPCILKPKPLWTGKQIFSLIIPGNVNMIRTHSTHPDEEDDGPYKW
ISPGDT---KVMVEHGELVMGILCKKTLGTSAGSLLHICMLELGHEVCGRFYGNIQTVIN
TWLLLEGHSIGIGDTIADPMTYLEIQKAIKKAKEDVIEVIQKAHNMELEPTPGNTLRQTF
ENQVNRILNDARDKTGGSAKKSLTEYNNLKAMVVSGSKGSNINISQVIACVGQQNVEGKR
IPFGFRKRTLPHFIKDDYGPESRGFVENSYLAGLTPSEFYFHAMGGREGLIDTAVKTAET
GYIQRRLIKAMESVMVHYDGTVRNSVGQLIQLRYGEDGLCGETVEFQNLPTIKLSNKAFE
KKFKFDPSNERYLRRIFSEDIVREMMGSGEVISELEREWDQLSRDRAVLREIFPSGESKV
VLPCNLQRMIWNVQKIFHINKRAPTDLSPMRVIQGVKDLLEKCIIVAGEDRLSKQANENA
TLLFRCLVRSTLCTKCVSEEFRLSSEAFEWLIGEIETRFQQAQVSPGEMVGALAAQSLGE
PATQMTLNTFHFAGVSSKNVTLGVPRLKEIINISKRPKAPSLTVFLTGAAARDAEKAKNV
LCRLEHTTLRKVTANTAIYYDPDPQNTVIAEDQEFVNVYYEMPDFDPTKISPWLLRIELD
RKRMTDKKLTMEQIAEKINVGFGDDLNCIFNDDNAEKLVLRIRIMNSDDNKFQDADEESV
DKMEDDMFLRCIEANMLSDMTL------------------QGIEAIGKVYMHLPQTDAKK
RIIVTDTGEFKAIAEWLLETDGTSLMKVLSERDVDPVRTFSNDICEIFQVLGIEAVRKSV
EKEMNAVLQFYGLYVNYRHLALLCDVMTAKGHLMAITRHGINRQDTGALMRCSFEETVDV
LLDAASHAEVDPMRGVSENIIMGQLPRIGT------GCFDLLLDAEKCKQGIEIPSVVGA
SVMGGAGMFFGSAA-TP-SMSPQMTPWNQMGATPGYGASAMSPALG-----SGMTPGGAC
FSPSGASDASGLSPAYSAY-SPQPGSPGSPGPSMSPYPMSP-AGGASPSYSPTSPAYLPT
SPSMTPSSPNYSPTSPTYSPTSPNYSPTSPSYSPTSPGYSPASPSYSPTSPSYSPTSPSY
SPTSPSYSPTSPSYSPTSPS--------------YSPTSPSYSPTSHSYSPTSPSYSPTS
PGYSPTSPSYSPTSPGYSPAGPSYSPTSPSYSPSSPNYTPQSRSYSPTSPSYSPSSPQYS
PASPSYSPSSPKYSPTSPSYSPTSPSFAGTSPQYTPTSPTYSPTSPTYSPTSPSYSPSSP
QH-TAGGSTRYSPSSPNYSPTSPTYSPSSPQYSPSSTKYSPTSPTYTPTSPSYSPTSPTY
SPPVPGYSPTSPTYSPASPAYETDD---

>Neodiprion_lecontei_XP_015520928
---------------------------------------------MATNDSKAPVRVVKR
VQFGILSPDEIRRMSVTDGGIRFPETMEGGRPKLGGLMDPRQGVIDRHSRCQTCAGNMTE
CPGHFGHIDLAKPVFHVGFITKSIKILRCVCFYCSKLLVSPHNPKIKEIVMKTKGQPRKR
LTFVYDLCKSKNICEGGDEMDI-NKDGQEQQQA-D-KKPGHGGCGRYQPNLRRSGLDVSA
EWKHVNEDSQEKKIVLTAERAWEILKHITDEESFILGMDPKFARPDWMIVTVLPVPPLSV
RPAVVMYGSAKNQDDLTHKLADIIKSNNELLRNEQAGAAAHVISENIKMLQFHVATLVDN
DMPGMPKAMQKSGKPLKAIKARLKGKEGRIRGNLMGKRVDFSARTVITPDPNLRIDQVGV
PRSIAQNLTFPEIVTPFNIDKMQELVRRGNSQYPGAKYIVRDNGERIDLRFHPKPSDLHL
QCGYRVERHIRDGDLVIFNRQPTLHKMSMMGHRVKVLPWSTFRMNLSCTSPYNADFDGDE
MNLHVPQSMETRAEVENIHVTPRQIITPQANKPVMGIVQDTLTAVRKMTKRDVFIEKEQM
MNILMHLPSWDGKMPQPCILKPKPLWTGKQIFSLIIPGNVNMIRTHSTHPDEEDDGPYKW
ISPGDT---KVMVEHGELVMGILCKKTLGTSAGSLLHICMLELGHDVCGRFYGNIQTVIN
NWLLLEGHSIGIGDTIADPQTYLEIQKAIKKAKEDVIEVIHKAHNMELEPTPGNTLRQTF
ENQVNRILNDARDKTGGSAKKSLTEYNNLKAMVVSGSKGSNINISQVIACVGQQNVEGKR
IPFGFRKRTLPHFIKDDYGPESRGFVENSYLAGLTPSEFYFHAMGGREGLIDTAVKTAET
GYIQRRLIKAMESVMVHYDGTVRNSVGQLIQLRYGEDGLCGETVEFQNLPTIKLSNKAFE
KKFKFDPTNERYLRRIFTEDIVREMMGSGDVISVLEQEWEQLNKDRIALREIFPSGESKV
VLPCNLQRMIWNGQKIFHINKRAPTDLSPIRVIQGVKDLLEKCIIVAGDDRLSKQANENA
TLLFQCLVRSTLCTKCVSEEFRLSTEAFEWLIGEIETRFQQAQVFPGEMVGALAAQSLGE
PATQMTLNTFHFAGVSSKNVTLGVPRLKEIINISKKPKAPSLTVFLTGAAARDAEKAKNV
LCRLEHTTLRKVTANTAIYYDPDPQNTVIAEDQEFVNVYYEMPDFDPTKISPWLLRIELD
RKRMTDKKLTMEQIAEKINAGFGDDLNCIFNDDNAEKLVLRIRIMNSDDNKFQDTEEETV
DKMEDDMFLRCIEANMLSDMTL------------------QGIEAIGKVYMHLPQTDSKK
RIVVTDTGEFKAIAEWLLETDGTSLMKVLSERDVDPVRTFSNDICEIFQVLGIEAVRKSV
EKEMNTVLQFYGLYVNYRHLALLCDVMTAKGHLMAITRHGINRQDTGALMRCSFEETVDV
LLDAASHAEVDPMRGVSENIIMGQLPRLGT------GCFDLLLDAEKCKAGIEIPMAVGA
GMMGGAGMFFGSAA-TP-SMSPQMTPWNQMGATPGYGASSMSPALG-----SGMTPGGAC
FSPSGASDASGLSPAYSVY-SPQPGSPGSPGPSMSPYPMSP-AGGASPSYSPTSPAYLPT
SPSMTPSSPNYSPTSPTYSPTSPNYSPTSPSYSPTSPSYSPTSPSYSPTSPSYSPTSPSY
SPTSPSYSPTSPSYSPTSPS--------------YSPTSPSYSPTSPSYSPTSPSYSPTS
PSYSPTSPSYSPTSPSYSPTSPSYSPTSPSYSPSSPNYTPASPSYSPTSPSYSPSSPQYS
PASPSYSPSSPKYSPTSPSYSPTSPSFAGTSPQYTPASPTYSPTSPTYSPTSPSYSPSSP
QR-TASASTGYSPSSPNYSPTSPTYSPSSSQ-------YSPTSPTYTPTSPSYSPTSPTY
SPPARGYSPTSPTYSPASPAYETDD---

>Polistes_dominula_XP_015177948
---------------------------------------------MATTDSKAPLRTVKR
VQFGILSPDEIRRMSVTDMGIRFPETMEGGRPKLGGLMDPRQGVIDRNSRCQTCAGNMTE
CPGHFGHIDLAKPVFHVGFITKTIKILRCVCFYCSKLLVSPHNPKIKEIVMKTKGQPRKR
LTFVYDLCKSKNICEGGDEMDI-NKESTDQQAA-D-RKPGHGGCGRYQPNLRRSGLDVTA
EWKHVNEDSQEKKIVLTAERAWEILKHITDEESFILGMDPKFARPDWMVVTVLPVPPLSV
RPAVIMYGSAKNQDDLTHKLADIIKSNNELLRNEQAGAAAHVISENIKMLQFHVATLVDN
DMPGMPRAMQKSGKPLKAIKARLKGKEGRIRGNLMGKRVDFSARTVITPDPNLRIDQVGV
PRSIAQNLTFPEIVTPFNIDKMQELVRRGNSQYPGAKYIVRDNGERIDLRFHPKPSDLHL
QCGYRVERHIRDGDLVIFNRQPTLHKMSMMGHRVKVLPWSTFRMNLSCTSPYNADFDGDE
MNLHVPQSMETRAEVENIHVTPRQIITPQANKPVMGIVQDTLTAVRKMTKRDVFIEKEQM
MNILMFLPSWDGKMPQPCILKPKPLWTGKQIFSLIIPGNVNMIRTHSTHPDEEDDGPYKW
ISPGDT---KVMVEHGELVMGILCKKTLGTSAGSLLHICMLELGHEVCGRFYGNIQTVIN
NWLLLEGHSIGIGDTIADPQTYLEIQKAIKKAKEDVIEVIQKAHNMELEPTPGNTLRQTF
ENQVNRILNDARDKTGGSAKKSLTEYNNLKAMVVSGSKGSNINISQVIACVGQQNVEGKR
IPFGFRKRTLPHFIKDDYGPESRGFVENSYLAGLTPSEFYFHAMGGREGLIDTAVKTAET
GYIQRRLIKAMESVMVHYDGTVRNSVGQLIQLRYGEDGLCGETVEFQNLPTIKLSNKAFE
KKFKFDPTNERYLRRIFNEDIVREMMGSGEVISELEREWEQLNKDRATLREIFPSGESKV
VLPCNLQRMIWNVQKIFHINKRAPTDLSPMRVIQGVKDLLEKCIIVAGDDRLSKQANENA
TLLFQCLVRSTLCTKCVSEEFRLSGEAFEWLIGEIETRFQQAQVSPGEMVGALAAQSLGE
PATQMTLNTFHFAGVSSKNVTLGVPRLKEIINISKKPKAPSLTVFLTGAAARDAEKAKNV
LCRLEHTTLRKVTANTAIYYDPDPQNTVIAEDQEFVNVYYEMPDFDPTKISPWLLRIELD
RKRMTDKKLTMEQIAEKINAGFGDDLNCIFNDDNAEKLVLRIRIMNSEDNKFQDTEEETV
DKMEDDMFLRCIEANMLSDMTL------------------QGIEAIGKVYMHLPQTDSKK
RIVVTETGEFKAIAEWLLETDGTSLMKVLSERDVDPVRTFSNDICEIFQVLGIEAVRKSV
EKEMNAVLQFYGLYVNYRHLALLCDVMTAKGHLMAITRHGINRQDTGALMRCSFEETVDV
LLDAASHAEVDPMRGVSENIIMGQLPRIGT------GCFDLLLDAEKCKAGIEIPMAVGV
GVMGSAGMFFGSVA-TP-SMSPQMTPW--MGATPGYGASSMSPALG-----SGMTPGGAC
FSPSGASDASGLSPAYSAY-SPQPGSPGSPGPSMSPYPMSP-AGGASPSYSPTSPAYLPT
SPSMTPSSPNYSPTSPTYSPTSPNYSPTSPSYSPTSPSYSPTSPSYSPTSPSYSPSSPNY
TPASPSYSPTSPSYSPSSPQYSPASPSYSPSSPKYSPTSPSYSPTSPSYSPTSPSYSPTS
PSYSPTSPSYSPTSPSYSPTSPSYSPTSPSYSPSSPNYTPASPSYSPTSPSYSPSSPQYS
PASPSYSPSSPKYSPTSPSYSPTSPSFAGTSPQYTPASPTYSPTSPTYSPTSPSYSPSSP
QH-TATGSTRYSPSSPNYSPTSPTYSPTSPQYSPSSTKYSPTSPTYTPTSPSYSPTSPTY
SPPVPGYSPTSPTYSPQSPAYETDD---

>Trachymyrmex_cornetzi_XP_018357882
---------------------------------------------MATSDSKASLRTVKR
VQFGILSPDEIRRMSVTDGGIRFPETMEGGRPKLGGLMDPRQGVIDRNSRCQTCAGNMTE
CPGHFGHIDLAKPVFHVGFITKTIKILRCVCFYCSKLLVNPHNPKIKEIVMKTKGQPRKR
LAFVYDLCKSKNICEGGDEMDI-NKENAENQPQMD-RKPGHGGCGRYQPNLRRSGLDVTA
EWKHVNEDSQEKKIILSAERAWEILKHIKDEESFILGMDPKFARPDWMIVTVLPVPPLSV
RPAVIMYGSAKNQDDLTHKLADIIKSNNELVRNEQSGAAAHVISENIKMLQFHVATLVDN
DMPGMPRAMQKSGKPLKAIKARLKGKEGRIRGNLMGKRVDFSARTVITPDPNLRIDQVGV
PRSIAQNLTFPEIVTPFNIDKMQVLVRRGNSQYPGAKYIVRDNGERIDLRFHPKSSDLHL
QCGYRVERHIRDGDLVIFNRQPTLHKMSMMGHRVKVLPWSTFRMNLSCTSPYNADFDGDE
MNLHVPQSMETRAEVENIHVTPRQIITPQANKPVMGIVQDTLTAVRKMTKRDVFIEKEQM
MNLLMFLPSWDGKMPQPCILKPKPLWTGKQLFSLIIPGNVNMIRTHSTHPDEEDDGPYKW
ISPGDT---KVMVEHGELVMGILCKKTLGTSAGSLLHICMLELGHEVCGRFYGNIQTVIN
NWLLLEGHSIGIGDTIADPQTYLEIQKAIKKAKEDVIEVIQKAHNMELEPTPGNTLRQTF
ENQVNRILNDARDKTGGSAKKSLTEYNNLKAMVVSGSKGSNINISQVIACVGQQNVEGKR
IPFGFRKRTLPHFIKDDYGPESRGFVENSYLAGLTPSEFYFHAMGGREGLIDTAVKTAET
GYIQRRLIKAMESVMVHYDGTVRNSVGQLIQLRYGEDGLCGETVEFQNLPTIKVSNKAFE
KKFKFDPTNERYLRRIFNEDIVREMMGSGEVISELEREWEQLNRDRAVLREIFPSGESKV
VLPCNLQRMIWNVQKIFHINKRAPTDLSPMRVIQGVKNLLEKCIIVAGDDRLSKQANENA
TLLFQCLVRSTLCTKCVSEEFRLSSEAFEWLIGEIETRFQQAQVSPGEMVGALAAQSLGE
PATQMTLNTFHFAGVSSKNVTLGVPRLKEIINISKKPKAPSLTVFLTGAAARDAEKAKNV
LCRLEHTTLKKVTANTAIYYDPDPQNTVIAEDQEFVNVYYEMPDFDPTKISPWLLRIELD
RKRMTDKKLTMEQIAEKINAGFGDDLNCIFNDDNAEKLVLRIRIMNSDDNKFQDTDEETV
DKMEDDMFLRCIEANMLSDMTL------------------QGIEAIGKVYMHLPQTDSKK
RIVITETGEFKAIAEWLLETDGTSLMKVLSERDVDPVRTFSNDICEIFQVLGIEAVRKSV
EKEMNAVLQFYGLYVNYRHLALLCDVMTAKGHLMAITRHGINRQDTGALMRCSFEETVDV
LLDAASHAEVDPMRGVSENIIMGQLPRIGT------GCFDLLLDAEKCKSGIEIPMAVGA
GMMGTAGMFFGSVTGMS-SMSPQMTPW--MGATPGYGASNMSPALS-----SGMTPGGAC
FSPSGASDASGLSPAYSAY-SPQPGSPGSPGPSMSPFPMSP-AGAASPSYSPTSPAYLPT
SPSMTPSSPNYSPTSPTYSPTSPNYSPTSPSYSPTSPSYSPTSPSYSPTSPSYSPTSPSY
SPTSPSYSPTSPSYSPTSPS--------------YSPTSPSYSPTSPSYSPTSPSYSPTS
PSYSPTSPSYSPTSPSYSPTSPSYSPTSPSYSPSSPNYTPASPSYSPTSPSYSPSSPQYS
PASPSYSPSSPKYSPTSPSYSPTSPSFAGTSPQYTPASPTYSPTSPTYSPTSPSYSPSSP
QH-TTSGSTRYSPSSPNYSPTSPTYSPTSPQYSPSSTKYSPTSPTYTPTSPSYSPTSPTY
SPPVPGYSPTSPTYSPASPAYETDD---

>Trachymyrmex_septentrionalis_XP_018342883
---------------------------------------------MATSDSKASLRTVKR
VQFGILSPDEIRRMSVTDGGIRFPETMEGGRPKLGGLMDPRQGVIDRNSRCQTCAGNMTE
CPGHFGHIDLAKPVFHVGFITKTIKILRCVCFYCSKLLVNPHNPKIKEIVMKTKGQPRKR
LAFVYDLCKSKNICEGGDEMDI-NKENAENQPQMD-RKPGHGGCGRYQPNLRRSGLDVTA
EWKHVNEDSQEKKIILSAERAWEILKHIKDEESFILGMDPKFARPDWMIVTVLPVPPLSV
RPAVIMYGSAKNQDDLTHKLADIIKSNNELVRNEQSGAAAHVISENIKMLQFHVATLVDN
DMPGMPRAMQKSGKPLKAIKARLKGKEGRIRGNLMGKRVDFSARTVITPDPNLRIDQVGV
PRSIAQNLTFPEIVTPFNIDKMQVLVRRGNSQYPGAKYIVRDNGERIDLRFHPKSSDLHL
QCGYRVERHIRDGDLVIFNRQPTLHKMSMMGHRVKVLPWSTFRMNLSCTSPYNADFDGDE
MNLHVPQSMETRAEVENIHVTPRQIITPQANKPVMGIVQDTLTAVRKMTKRDVFIEKEQM
MNLLMFLPSWDGKMPQPCILKPKPLWTGKQLFSLIIPGNVNMIRTHSTHPDEEDDGPYKW
ISPGDT---KVMVEHGELVMGILCKKTLGTSAGSLLHICMLELGHEVCGRFYGNIQTVIN
NWLLLEGHSIGIGDTIADPQTYLEIQKAIKKAKEDVIEVIQKAHNMELEPTPGNTLRQTF
ENQVNRILNDARDKTGGSAKKSLTEYNNLKAMVVSGSKGSNINISQVIACVGQQNVEGKR
IPFGFRKRTLPHFIKDDYGPESRGFVENSYLAGLTPSEFYFHAMGGREGLIDTAVKTAET
GYIQRRLIKAMESVMVHYDGTVRNSVGQLIQLRYGEDGLCGETVEFQNLPTIKVSNKAFE
KKFKFDPTNERYLRRIFNEDIVREMMGSGEVISELEREWEQLNRDRAVLREIFPSGESKV
VLPCNLQRMIWNVQKIFHINKRAPTDLSPMRVIQGVKNLLEKCIIVAGDDRLSKQANENA
TLLFQCLVRSTLCTKCVSEEFRLSSEAFEWLIGEIETRFQQAQVSPGEMVGALAAQSLGE
PATQMTLNTFHFAGVSSKNVTLGVPRLKEIINISKKPKAPSLTVFLTGAAARDAEKAKNV
LCRLEHTTLKKVTANTAIYYDPDPQNTVIAEDQEFVNVYYEMPDFDPTKISPWLLRIELD
RKRMTDKKLTMEQIAEKINAGFGDDLNCIFNDDNAEKLVLRIRIMNSDDNKFQDTDEETV
DKMEDDMFLRCIEANMLSDMTL------------------QGIEAIGKVYMHLPQTDSKK
RIVITETGEFKAIAEWLLETDGTSLMKVLSERDVDPVRTFSNDICEIFQVLGIEAVRKSV
EKEMNAVLQFYGLYVNYRHLALLCDVMTAKGHLMAITRHGINRQDTGALMRCSFEETVDV
LLDAASHAEVDPMRGVSENIIMGQLPRIGT------GCFDLLLDAEKCKSGIEIPMAVGA
GMMGTAGMFFGSVTGMS-SMSPQMTPW--MGATPGYGASNMSPALS-----SGMTPGGAC
FSPSGASDASGLSPAYSAY-SPQPGSPGSPGPSMSPFPMSP-AGAASPSYSPTSPTYLPT
SPSMTPSSPNYSPTSPTYSPTSPNYSPTSPSYSPTSPSYSPTSPSYSPTSPSYSPTSPSY
SPTSPSYSPTSPSYSPTSPS--------------YSPTSPSYSPTSPSYSPTSPSYSPTS
PSYSPTSPSYSPTSPSYSPTSPSYSPTSPSYSPSSPNYTPASPSYSPTSPSYSPSSPQYS
PASPSYSPSSPKYSPTSPSYSPTSPSFAGASPQYTPASPTYSPTSPTYSPTSPSYSPSSP
QH-TTSGSTRYSPSSPNYSPTSPTYSPTSPQYSPSSTKYSPTSPTYTPTSPSYSPTSPTY
SPPVPGYSPTSPTYSPASPAYETDD---

>Trachymyrmex_zeteki_XP_018310848
---------------------------------------------MATSDSKASLRTVKR
VQFGILSPDEIRRMSVTDGGIRFPETMEGGRPKLGGLMDPRQGVIDRNSRCQTCAGNMTE
CPGHFGHIDLAKPVFHVGFITKTIKILRCVCFYCSKLLVNPHNPKIKEIVMKTKGQPRKR
LAFVYDLCKSKNICEGGDEMDI-NKENAENQPQLD-RKPGHGGCGRYQPNLRRSGLDVTA
EWKHVNEDSQEKKIILSAERAWEILKHIKDEESFILGMDPKFARPDWMIVTVLPVPPLSV
RPAVIMYGSAKNQDDLTHKLADIIKSNNELVRNEQSGAAAHVISENIKMLQFHVATLVDN
DMPGMPRAMQKSGKPLKAIKARLKGKEGRIRGNLMGKRVDFSARTVITPDPNLRIDQVGV
PRSIAQNLTFPEIVTPFNIDKMQVLVRRGNSQYPGAKYIVRDNGERIDLRFHPKSSDLHL
QCGYRVERHIRDGDLVIFNRQPTLHKMSMMGHRVKVLPWSTFRMNLSCTSPYNADFDGDE
MNLHVPQSMETRAEVENIHVTPRQIITPQANKPVMGIVQDTLTAVRKMTKRDVFIEKEQM
MNLLMFLPSWDGKMPQPCILKPKPLWTGKQLFSLIIPGNVNMIRTHSTHPDEEDDGPYKW
ISPGDT---KVMVEHGELVMGILCKKTLGTSAGSLLHICMLELGHEVCGRFYGNIQTVIN
NWLLLEGHSIGIGDTIADPQTYLEIQKAIKKAKEDVIEVIQKAHNMELEPTPGNTLRQTF
ENQVNRILNDARDKTGGSAKKSLTEYNNLKAMVVSGSKGSNINISQVIACVGQQNVEGKR
IPFGFRKRTLPHFIKDDYGPESRGFVENSYLAGLTPSEFYFHAMGGREGLIDTAVKTAET
GYIQRRLIKAMESVMVHYDGTVRNSVGQLIQLRYGEDGLCGETVEFQNLPTIKVSNKAFE
KKFKFDPTNERYLRRIFNEDIVREMMGSGEVISELEREWEQLNRDRTVLREIFPSGESKV
VLPCNLQRMIWNVQKIFHINKRAPTDLSPMRVIQGVKNLLEKCIIVAGDDRLSKQANENA
TLLFQCLVRSTLCTKCVSEEFRLSSEAFEWLIGEIETRFQQAQVSPGEMVGALAAQSLGE
PATQMTLNTFHFAGVSSKNVTLGVPRLKEIINISKKPKAPSLTVFLTGAAARDAEKAKNV
LCRLEHTTLKKVTANTAIYYDPDPQNTVIAEDQEFVNVYYEMPDFDPTKISPWLLRIELD
RKRMTDKKLTMEQIAEKINAGFGDDLNCIFNDDNAEKLVLRIRIMNSDDNKFQDTDEETV
DKMEDDMFLRCIEANMLSDMTL------------------QGIEAIGKVYMHLPQTDSKK
RIVITETGEFKAIAEWLLETDGTSLMKVLSERDVDPVRTFSNDICEIFQVLGIEAVRKSV
EKEMNAVLQFYGLYVNYRHLALLCDVMTAKGHLMAITRHGINRQDTGALMRCSFEETVDV
LLDAASHAEVDPMRGVSENIIMGQLPRIGT------GCFDLLLDAEKCKSGIEIPMAVGA
GMMGTAGMFFGSVTGMS-SMSPQMTPW--MGATPGYGASNMSPALS-----SGMTPGGAC
FSPSGASDASGLSPAYSAY-SPQPGSPGSPGPSMSPFPMSP-AGAASPSYSPTSPAYLPT
SPSMTPSSPNYSPTSPTYSPTSPNYSPTSPSYSPTSPSYSPTSPSYSPTSPSYSPTSPSY
SPTSPSYSPTSPSYSPTSPS--------------YSPTSPSYSPTSPSYSPTSPSYSPTS
PSYSPTSPSYSPTSPSYSPTSPSYSPTSPSYSPSSPNYTPASPSYSPTSPSYSPSSPQYS
PASPSYSPSSPKYSPTSPSYSPTSPSFAGTSPQYTPASPTYSPTSPTYSPTSPSYSPSSP
QH-TTSGSTRYSPSSPNYSPTSPTYSPTSPQYSPSSTKYSPTSPTYTPTSPSYSPTSPTY
SPPVPGYSPTSPTYSPASPAYETDD---

>Vollenhovia_emeryi_XP_011874747
---------------------------------------------MTTSDSKASLRTVKR
VQFGILSPDEIRRMSVTDGGIRFPETMEGGRPKLGGLMDPRQGVIDRNSRCQTCAGNMTE
CPGHFGHIDLAKPVFHVGFITKTIKILRCVCFYCSKLLVNPHNPKIKEIVMKTKGQPRKR
LAFVYDLCKSKNICEGGDEMDI-N--NMENQQQVE-RKPGHGGCGRYQPNLRRSGLDVSA
EWKHVNEDSQEKKIILSAERAWEILKHIKDEESFILGMDPKFARPDWMIVTVLPVPPLSV
RPAVIMYGSAKNQDDLTHKLADIIKSNNELLRNEQSGAAAHVISENIKMLQFHVATLVDN
DMPGMPRAMQKSGKPLKAIKARLKGKEGRIRGNLMGKRVDFSARTVITPDPNLRIDQVGV
PRSIAQNLTFPEIVTPFNIDKMQVLVRRGNSQYPGAKYIVRDNGERIDLRFHPKSSDLHL
QCGYRVERHIRDGDLVIFNRQPTLHKMSMMGHRVKVLPWSTFRMNLSCTSPYNADFDGDE
MNLHVPQSMETRAEVENIHVTPRQIITPQANKPVMGIVQDTLTAVRKMTKRDVFIEKEQM
MNLLMFLPSWDGKMPQPCILKPKPLWTGKQLFSLIIPGNVNMIRTHSTHPDEEDDGPYKW
ISPGDT---KVMVEHGELVMGILCKKTLGTSAGSLLHICMLELGHEVCGRFYGNIQTVIN
NWLLLEGHSIGIGDTIADPQTYLEIQKAIKKAKEDVIEVIQKAHNMELEPTPGNTLRQTF
ENQVNRILNDARDKTGGSAKKSLTEYNNLKAMVVSGSKGSNINISQVIACVGQQNVEGKR
IPFGFRKRTLPHFIKDDYGPESRGFVENSYLAGLTPSEFYFHAMGGREGLIDTAVKTAET
GYIQRRLIKAMESVMVHYDGTVRNSVGQLIQLRYGEDGLCGETVEFQNLPTIKVSNKAFE
KKFKFDPTNERYLRRIFNEDIVREMMGSGEVISELEREWEQLNRDRAVLREIFPSGESKV
VLPCNLQRMIWNVQKIFHINKRAPTDLSPMRVIQGVKNLLEKCIIVAGDDRLSKQANENA
TLLFQCLVRSTLCTKCVSEEFRLSSEAFEWLIGEIETRFQQAQVSPGEMVGALAAQSLGE
PATQMTLNTFHFAGVSSKNVTLGVPRLKEIINISKKPKAPSLTVFLTGAAARDAEKAKNV
LCRLEHTTLKKVTANTAIYYDPDPQNTVIAEDQEFVNVYYEMPDFDPTKISPWLLRIELD
RKRMTDKKLTMEQIAEKINAGFGDDLNCIFNDDNAEKLVLRIRIMNSDDNKFQDTDEDTV
DKMEDDMFLRCIEANMLSDMTL------------------QGIEAIGKVYMHLPQTDSKK
RIVITETGEFKAIAEWLLETDGTSLMKVLSERDVDPVRTFSNDICEIFQVLGIEAVRKSV
EKEMNAVLQFYGLYVNYRHLALLCDVMTAKGHLMAITRHGINRQDTGALMRCSFEETVDV
LLDAASHAEVDPMRGVSENIIMGQLPRIGT------GCFDLLLDAEKCKSGIEIPMAVGA
GMMGTAGMFFGSVTGMS-SMSPQMTPW--MGATPGYGASSMSPALS-----SGMTPGGAC
FSPSGASDASGLSPAYSAY-SPQPGSPGSPGPSMSPFPMSP-AGAASPSYSPTSPAYLPT
SPSMTPSSPNYSPTSPTYS?----------------------------------------
----------------------------------???????YSPTSPSYSPTSPSYSPTS
PSYSPTSPSYSPTSPSYSPTSPSYSPTSPSYSPSSPNYTPASPSYSPTSPSYSPSSPQYS
PASPSYSPSSPKYSPTSPSYSPTSPSFAGTSPQYTPASPTYSPTSPTYSPTSPSYSPSSP
QH-TASGSTRYSPSSPNYSPTSPTYSPTSPQYSPSSTKYSPTSPTYTPTSPSYSPTSPTY
SPPVPGYSPTSPTYSPASPAYETDD---

>Wasmannia_auropunctata_XP_011696870
---------------------------------------------MATSDSKAPLRTVKR
VQFGILSPDEIRRMSVTDGGIRFPETMEGGRPKLGGLMDPRQGVIDRNSRCQTCAGNMTE
CPGHFGHIDLAKPVFHVGFITKTIKILRCVCFYCSKLLVNPHNPKIKEIVMKTKGQPRKR
LAFVYDLCKSKNICEGGDEMDI-NKENAEAQPQMD-RKPGHGGCGRYQPNLRRSGLDVTA
EWKHVNEDSQEKKIILSAERAWEILKHIKDEESFILGMDPKFARPDWMIVTVLPVPPLSV
RPAVIMYGSAKNQDDLTHKLADIIKSNNELLRNEQSGAAAHVISENIKMLQFHVATLVDN
DMPGMPRAMQKSGKPLKAIKARLKGKEGRIRGNLMGKRVDFSARTVITPDPNLRIDQVGV
PRSIAQNLTFPEIVTPFNIDKMQVLVRRGNSQYPGAKYIVRDNGERIDLRFHPKSSDLHL
QCGYRVERHIRDGDLVIFNRQPTLHKMSMMGHRVKVLPWSTFRMNLSCTSPYNADFDGDE
MNLHVPQSMETRAEVENIHVTPRQIITPQANKPVMGIVQDTLTAVRKMTKRDVFIEKEQM
MNLLMFLPSWDGKMPQPCILKPKPLWTGKQLFSLIIPGNVNMIRTHSTHPDEEDDGPYKW
ISPGDT---KVMVEHGELVMGILCKKTLGTSAGSLLHICMLELGHEVCGRFYGNIQTVIN
NWLLLEGHSIGIGDTIADPQTYLEIQKAIKKAKEDVIEVIQKAHNMELEPTPGNTLRQTF
ENQVNRILNDARDKTGGSAKKSLTEYNNLKAMVVSGSKGSNINISQVIACVGQQNVEGKR
IPFGFRKRTLPHFIKDDYGPESRGFVENSYLAGLTPSEFYFHAMGGREGLIDTAVKTAET
GYIQRRLIKAMESVMVHYDGTVRNSVGQLIQLRYGEDGLCGETVEFQNLPTIKVSNKAFE
KKFKFDPTNERYLRRIFNEDIVREMMGSGEVISELEREWEQLNRDRAVLREIFPSGESKV
VLPCNLQRMIWNVQKIFHINKRAPTDLSPMRVIQGVKNLLEKCIIVAGDDRLSKQANENA
TLLFQCLVRSTLCTKCVSEEFRLSSEAFEWLIGEIETRFQQAQVSPGEMVGALAAQSLGE
PATQMTLNTFHFAGVSSKNVTLGVPRLKEIINISKKPKAPSLTVFLTGAAARDAEKAKNV
LCRLEHTTLKKVTANTAIYYDPDPQNTVIAEDQEFVNVYYEMPDFDPTKISPWLLRIELD
RKRMTDKKLTMEQIAEKINAGFGDDLNCIFNDDNAEKLVLRIRIMNSDDNKFQDTDEETV
DKMEDDMFLRCIEANMLSDMTL------------------QGIEAIGKVYMHLPQTDSKK
RIVITETGEFKAIAEWLLETDGTSLMKVLSERDVDPVRTFSNDICEIFQVLGIEAVRKSV
EKEMNAVLQFYGLYVNYRHLALLCDVMTAKGHLMAITRHGINRQDTGALMRCSFEETVDV
LLDAASHAEVDPMRGVSENIIMGQLPRIGT------GCFDLLLDAEKCKSGIEIPMAVGA
GMMGTAGMFFGSVTGIS-SMSPQMTPW--MGATPGYGASSMSPALS-----SGMTPGGAC
FSPSGASDASGLSPAYSAY-SPQPGSPGSPGPSMSPFPMSP-AGAASPSYSPTSPAYLPT
SPSMTPSSPNYSPTSPTYSPTSPNYSPTSPSYSPTSPSYSPTSPSYSPTSPSYSPTSPSY
SPTSPSYSPTSPSYSPTSPS--------------YSPTSPSYSPTSPSYSPTSPSYSPTS
PSYSPTSPSYSPTSPSYSPTSPSYSPTSPSYSPSSPNYTPASPSYSPTSPSYSPSSPQYS
PASPSYSPSSPKYSPTSPSYSPTSPSFAGTSPQYTPASPTYSPTSPTYSPTSPSYSPSSP
QH-TASGSTRYSPSSPNYSPTSPTYSPTSPQYSPSSTKYSPTSPTYTPTSPSYSPTSPTY
SPPVPGYSPTSPTYSPASPAYETDE---

>Cyphomyrmex_costatus_XP_018397061
---------------------------------------------MATSDSKASLRTVKR
VQFGILSPDEIRRMSVTDGGIRFPETMEGGRPKLGGLMDPRQGVIDRNSRCQTCAGNMTE
CPGHFGHIDLAKPVFHVGFITKTIKILRCVCFYCSKLLVNPHNPKIKEIVMKTKGQPRKR
LAFVYDLCKSKNICEGGDEMDI-NKESTENQTQMD-RKPGHGGCGRYQPNLRRSGLDVTA
EWKHVNEDSQDKKIILSAERAWEILKHIKDEESFILGMDPKFARPDWMIVTVLPVPPLSV
RPAVIMYGSAKNQDDLTHKLADIIKSNNELVRNEQSGAAAHVISENIKMLQFHVATLVDN
DMPGMPRAMQKSGKPLKAIKARLKGKEGRIRGNLMGKRVDFSARTVITPDPNLRIDQVGV
PRSIAQNLTFPEIVTPFNIDKMQVLVRRGNSQYPGAKYIVRDNGERIDLRFHPKSSDLHL
QCGYRVERHIRDGDLVIFNRQPTLHKMSMMGHRVKVLPWSTFRMNLSCTSPYNADFDGDE
MNLHVPQSMETRAEVENIHVTPRQIITPQANKPVMGIVQDTLTAVRKMTKRDVFIEKEQM
MNLLMFLPSWDGKMPQPCILKPKPLWTGKQLFSLIIPGNVNMIRTHSTHPDEEDDGPYKW
ISPGDT---KVMVEHGELVMGILCKKTLGTSAGSLLHICMLELGHEVCGRFYGNIQTVIN
NWLLLEGHSIGIGDTIADPQTYLEIQKAIKKAKEDVIEVIQKAHNMELEPTPGNTLRQTF
ENQVNRILNDARDKTGGSAKKSLTEYNNLKAMVVSGSKGSNINISQVIACVGQQNVEGKR
IPFGFRKRTLPHFIKDDYGPESRGFVENSYLAGLTPSEFYFHAMGGREGLIDTAVKTAET
GYIQRRLIKAMESVMVHYDGTVRNSVGQLIQLRYGEDGLCGETVEFQNLPTIKVSNKAFE
KKFKFDPTNERYLRRIFNEDIVREMMGSGEVISELEREWEQLNRDRAVLREIFPSGESKV
VLPCNLQRMIWNVQKIFHINKRAPTDLSPMRVIQGVKNLLEKCIIVAGDDRLSKQANENA
TLLFQCLVRSTLCTKCVSEEFRLSSEAFEWLIGEIETRFQQAQVSPGEMVGALAAQSLGE
PATQMTLNTFHFAGVSSKNVTLGVPRLKEIINISKKPKAPSLTVFLTGAAARDAEKAKNV
LCRLEHTTLKKVTANTAIYYDPDPQNTVIAEDQEFVNVYYEMPDFDPTKISPWLLRIELD
RKRMTDKKLTMEQIAEKINAGFGDDLNCIFNDDNAEKLVLRIRIMNSDDNKFQDTDEETV
DKMEDDMFLRCIEANMLSDMTL------------------QGIEAIGKVYMHLPQTDSKK
RIVITETGEFKAIAEWLLETDGTSLMKVLSERDVDPVRTFSNDICEIFQVLGIEAVRKSV
EKEMNAVLQFYGLYVNYRHLALLCDVMTAKGHLMAITRHGINRQDTGALMRCSFEETVDV
LLDAASHAEVDPMRGVSENIIMGQLPRIGT------GCFDLLLDAEKCKSGIEIPMAVGA
GMMGTAGMFFGSVTGMS-SMSPQMTPW--MGATPGYGASNMSPALS-----SGMTPGGAC
FSPSGASDASGLSPAYSAY-SPQPGSPGSPGPSMSPFPMSP-AGAASPSYSPTSPAYLPT
SPSMTPSSPNYSPTSPTYSPTSPNYSPTSPSYSPTSPSYSPTSPSYSPTSPSYSPTSPSY
SPTSPSYSPTSPSYSPTSPS--------------YSPTSPSYSPTSPSYSPTSPSYSPTS
PSYSPTSPSYSPTSPSYSPTSPSYSPTSPSYSPSSPNYTPASPSYSPTSPSYSPSSPQYS
PASPSYSPSSPKYSPTSPSYSPTSPSFAGTSPQYTPASPTYSPTSPTYSPTSPSYSPSSP
QH-TTSGSTRYSPSSPNYSPTSPTYSPTSPQYSPSSTKYSPTSPTYTPTSPSYSPTSPTY
SPPVPGYSPTSPTYSPASPAYETDD---

>Cyphomyrmex_costatus_XP_018397063
---------------------------------------------MATSDSKASLRTVKR
VQFGILSPDEIRRMSVTDGGIRFPETMEGGRPKLGGLMDPRQGVIDRNSRCQTCAGNMTE
CPGHFGHIDLAKPVFHVGFITKTIKILRCVCFYCSKLLVNPHNPKIKEIVMKTKGQPRKR
LAFVYDLCKSKNICEGGDEMDI-NKESTENQTQMD-RKPGHGGCGRYQPNLRRSGLDVTA
EWKHVNEDSQDKKIILSAERAWEILKHIKDEESFILGMDPKFARPDWMIVTVLPVPPLSV
RPAVIMYGSAKNQDDLTHKLADIIKSNNELVRNEQSGAAAHVISENIKMLQFHVATLVDN
DMPGMPRAMQKSGKPLKAIKARLKGKEGRIRGNLMGKRVDFSARTVITPDPNLRIDQVGV
PRSIAQNLTFPEIVTPFNIDKMQVLVRRGNSQYPGAKYIVRDNGERIDLRFHPKSSDLHL
QCGYRVERHIRDGDLVIFNRQPTLHKMSMMGHRVKVLPWSTFRMNLSCTSPYNADFDGDE
MNLHVPQSMETRAEVENIHVTPRQIITPQANKPVMGIVQDTLTAVRKMTKRDVFIEKEQM
MNLLMFLPSWDGKMPQPCILKPKPLWTGKQLFSLIIPGNVNMIRTHSTHPDEEDDGPYKW
ISPGDT---KVMVEHGELVMGILCKKTLGTSAGSLLHICMLELGHEVCGRFYGNIQTVIN
NWLLLEGHSIGIGDTIADPQTYLEIQKAIKKAKEDVIEVIQKAHNMELEPTPGNTLRQTF
ENQVNRILNDARDKTGGSAKKSLTEYNNLKAMVVSGSKGSNINISQVIACVGQQNVEGKR
IPFGFRKRTLPHFIKDDYGPESRGFVENSYLAGLTPSEFYFHAMGGREGLIDTAVKTAET
GYIQRRLIKAMESVMVHYDGTVRNSVGQLIQLRYGEDGLCGETVEFQNLPTIKVSNKAFE
KKFKFDPTNERYLRRIFNEDIVREMMGSGEVISELEREWEQLNRDRAVLREIFPSGESKV
VLPCNLQRMIWNVQKIFHINKRAPTDLSPMRVIQGVKNLLEKCIIVAGDDRLSKQANENA
TLLFQCLVRSTLCTKCVSEEFRLSSEAFEWLIGEIETRFQQAQVSPGEMVGALAAQSLGE
PATQMTLNTFHFAGVSSKNVTLGVPRLKEIINISKKPKAPSLTVFLTGAAARDAEKAKNV
LCRLEHTTLKKVTANTAIYYDPDPQNTVIAEDQEFVNVYYEMPDFDPTKISPWLLRIELD
RKRMTDKKLTMEQIAEKINAGFGDDLNCIFNDDNAEKLVLRIRIMNSDDNKFQDTDEETV
DKMEDDMFLRCIEANMLSDMTL------------------QGIEAIGKVYMHLPQTDSKK
RIVITETGEFKAIAEWLLETDGTSLMKVLSERDVDPVRTFSNDICEIFQVLGIEAVRKSV
EKEMNAVLQFYGLYVNYRHLALLCDVMTAKGHLMAITRHGINRQDTGALMRCSFEETVDV
LLDAASHAEVDPMRGVSENIIMGQLPRIGT------GCFDLLLDAEKCKSGIEIPMAVGA
GMMGTAGMFFGSVTGMS-SMSPQMTPW--MGATPGYGASNI----------SGMTPGGAC
FSPSGASDASGLSPAYSAY-SPQPGSPGSPGPSMSPFPMSP-AGAASPSYSPTSPAYLPT
SPSMTPSSPNYSPTSPTYSPTSPNYSPTSPSYSPTSPSYSPTSPSYSPTSPSYSPTSPSY
SPTSPSYSPTSPSYSPTSPS--------------YSPTSPSYSPTSPSYSPTSPSYSPTS
PSYSPTSPSYSPTSPSYSPTSPSYSPTSPSYSPSSPNYTPASPSYSPTSPSYSPSSPQYS
PASPSYSPSSPKYSPTSPSYSPTSPSFAGTSPQYTPASPTYSPTSPTYSPTSPSYSPSSP
QH-TTSGSTRYSPSSPNYSPTSPTYSPTSPQYSPSSTKYSPTSPTYTPTSPSYSPTSPTY
SPPVPGYSPTSPTYSPASPAYETDD---

>Apis_dorsata_XP_006610903
---------------------------------------------MATSDSKAPLRTVKR
VQFGILSPDEIRRMSVTDGGIRFPETMEGGRPKLGGLMDPRQGVIDRNSRCQTCAGNMTE
CPGHFGHIDLAKPVFHVGFITKTIKILRCVCFYCSKLLVSPHNPKIKEIVMKTKGQPRKR
LTFVYDLCKSKNICEGGDEMDI-NKENQEQQSI-E-RKPGHGGCGRYQPNLRRSGLDVTA
EWTHVNEDSQEKKMALTAERAWEILKHITDEESFILGMDPKFARPDWMVVTVLPVPPLSV
RPAVIMYGSAKNQDDLTHKLADIIKANNELIRNEQAGAAAHVISENIKMLQFHVATLVDN
DMPGMPRAMQKSGKPLKAIKARLKGKEGRIRGNLMGKRVDFSARTVITPDPNLRIDQVGV
PRSIAQNLTFPEIVTPFNIDKMQELVRRGNSQYPGAKYIVRDNGERIDLRFHPKPSDLHL
QCGYRVERHIRDGDLVIFNRQPTLHKMSMMGHRVKVLPWSTFRMNLSCTSPYNADFDGDE
MNLHAPQSMETRAEVENIHVTPRQIITPQANKPVMGIVQDTLTAVRKMTKRDVFIEKEQM
MNILMFLPSWDGKMPQPCILKPKPLWTGKQIFSLIIPGNVNMIRTHSTHPDEEDDGPYKW
ISPGDT---KVMVEHGELVMGILCKKTLGTSAGSLLHICMLELGHEVCGRFYGNIQTVIN
NWLLLEGHSIGIGDTIADPQTYLEIQKAIKKAKEDVIEVIQKAHNMELEPTPGNTLRQTF
ENQVNRILNDARDKTGGSAKKSLTEYNNLKAMVVSGSKGSNINISQVIACVGQQNVEGKR
IPFGFRKRTLPHFIKDDYGPESRGFVENSYLAGLTPSEFYFHAMGGREGLIDTAVKTAET
GYIQRRLIKAMESVMVHYDGTVRNSVGQLIQLRYGEDGLCGETVEFQNLPTIKLSNKAFE
KKFKFDPTNERYLRRIFNEDIVREMMGSGEVISELEREWEQLNKDRAVLREIFPSGESKV
VLPCNLQRMIWNVQKIFHINKRAPTDLSPMKVIQGVKDLLDKCIIVAGDDRLSKQANENA
TLLFQCLVRSTLCTKCVSEEFRLSSEAFEWLIGEIETRFQQAQVSPGEMVGALAAQSLGE
PATQMTLNTFHFAGVSSKNVTLGVPRLKEIINISKKPKAPSLTVFLTGAAARDAEKAKNV
LCRLEHTTLRKVTANTAIYYDPDPQNTVIAEDQEFVNVYYEMPDFDPNKISPWLLRIELD
RKRMTDKKLTMEQIAEKINAGFGDDLNCIFNDDNAEKLVLRIRIMNSDDNKFQDSEEETV
DKMEDDMFLRCIEANMLSDMTL------------------QGIEAIGKVYMHLPQTDAKK
RIVITETGEFKAIAEWLLETDGTSLMKVLSERDVDPVRTFSNDICEIFQVLGIEAVRKSV
EKEMNAVLQFYGLYVNYRHLALLCDVMTAKGHLMAITRHGINRQDTGALMRCSFEETVDV
LLDAASHAEVDPMRGVSENIIMGQLPRIGT------GCFDLLLDAEKCKVGIEIPMAVGA
GVMGTAGMFFGSVA-TP-SMSPQMTPW--MGATPGYGASSMSPALG-----SGMTPGGAC
FSPSGASDASGLSPAYSAY-SPQPGSPGSPGPSMSPYPMSP-AGGASPSYSPTSPAYLPT
SPSITPSSPNYSPTSPTYSPTSPNYSPTSPSYSPTSPSYSPTSPSYSPTSPSYSPTSPSY
SPTSPSYSPTSPSYSPTSPS--------------YSPTSPSYSPTSPSYSPTSPSYSPTS
PSYSPTSPSYSPTSPSYSPTSPSYSPTSPSYSPSSPNYTPASPSYSPTSPSYSPSSPQYS
PASPSYSPSSPKYSPTSPSYSPTSPSFAGTSPQYTPASPTYSPTSPTYSPTSPSYSPSSP
QH-TASGSTRYSPSSPNYSPTSPTYSPTSPQYSPSSTKYSPTSPTYTPTSPSYSPTSPTY
SPPVPGYSPTSPTYSPASPAYETDD---

>Apis_florea_XP_012348734
---------------------------------------------MATSDSKAPLRTVKR
VQFGILSPDEIRRMSVTDGGIRFPETMEGGRPKLGGLMDPRQGVIDRNSRCQTCAGNMTE
CPGHFGHIDLAKPVFHVGFITKTIKILRCVCFYCSKLLVSPHNPKIKEIVMKTKGQPRKR
LTFVYDLCKSKNICEGGDEMDI-NKENQEQQSI-E-RKPGHGGCGRYQPNLRRSGLDVTA
EWTHVNEDSQEKKMALTAERAWEILKHITDEESFILGMDPKFARPDWMVVTVLPVPPLSV
RPAVIMYGSAKNQDDLTHKLADIIKANNELIRNEQAGAAAHVISENIKMLQFHVATLVDN
DMPGMPRAMQKSGKPLKAIKARLKGKEGRIRGNLMGKRVDFSARTVITPDPNLRIDQVGV
PRSIAQNLTFPEIVTPFNIDKMQELVRRGNSQYPGAKYIVRDNGERIDLRFHPKPSDLHL
QCGYRVERHIRDGDLVIFNRQPTLHKMSMMGHRVKVLPWSTFRMNLSCTSPYNADFDGDE
MNLHAPQSMETRAEVENIHVTPRQIITPQANKPVMGIVQDTLTAVRKMTKRDVFIEKEQM
MNILMFLPSWDGKMPQPCILKPKPLWTGKQIFSLIIPGNVNMIRTHSTHPDEEDDGPYKW
ISPGDT---KVMVEHGELVMGILCKKTLGTSAGSLLHICMLELGHEVCGRFYGNIQTVIN
NWLLLEGHSIGIGDTIADPQTYLEIQKAIKKAKEDVIEVIQKAHNMELEPTPGNTLRQTF
ENQVNRILNDARDKTGGSAKKSLTEYNNLKAMVVSGSKGSNINISQVIACVGQQNVEGKR
IPFGFRKRTLPHFIKDDYGPESRGFVENSYLAGLTPSEFYFHAMGGREGLIDTAVKTAET
GYIQRRLIKAMESVMVHYDGTVRNSVGQLIQLRYGEDGLCGETVEFQNLPTIKLSNKAFE
KKFKFDPTNERYLRRIFNEDIVREMMGSGEVISELEREWEQLNKDRAVLREIFPSGESKV
VLPCNLQRMIWNVQKIFHINKRAPTDLSPMKVIQGVKDLLDKCIIVAGDDRLSKQANENA
TLLFQCLVRSTLCTKCVSEEFRLSSEAFEWLIGEIETRFQQAQVSPGEMVGALAAQSLGE
PATQMTLNTFHFAGVSSKNVTLGVPRLKEIINISKKPKAPSLTVFLTGAAARDAEKAKNV
LCRLEHTTLRKVTANTAIYYDPDPQNTVIAEDQEFVNVYYEMPDFDPNKISPWLLRIELD
RKRMTDKKLTMEQIAEKINAGFGDDLNCIFNDDNAEKLVLRIRIMNSDDNKFQDSEEETV
DKMEDDMFLRCIEANMLSDMTL------------------QGIEAIGKVYMHLPQTDAKK
RIVITETGEFKAIAEWLLETDGTSLMKVLSERDVDPVRTFSNDICEIFQVLGIEAVRKSV
EKEMNAVLQFYGLYVNYRHLALLCDVMTAKGHLMAITRHGINRQDTGALMRCSFEETVDV
LLDAASHAEVDPMRGVSENIIMGQLPRIGT------GCFDLLLDAEKCKVGIEIPMAVGA
GVMGTAGMFFGSVA-TP-SMSPQMTPW--MGATPGYGASSMSPALG-----SGMTPGGAC
FSPSGASDASGLSPAYSAY-SPQPGSPGSPGPSMSPYPMSP-AGGASPSYSPTSPAYLPT
SPSITPSSPNYSPTSPTYSPTSPNYSPTSPSYSPTSPSYSPTSPSYSPTSPSYSPTSPSY
SPTSPSYSPTSPSYSPTSPS--------------YSPTSPSYSPTSPSYSPTSPSYSPTS
PSYSPTSPSYSPTSPSYSPTSPSYSPTSPSYSPSSPNYTPASPSYSPTSPSYSPSSPQYS
PASPSYSPSSPKYSPTSPSYSPTSPSFAGTSPQYTPASPTYSPTSPTYSPTSPSYSPSSP
QH-TASGSTRYSPSSPNYSPTSPTYSPTSPQYSPSSTKYSPTSPTYTPTSPSYSPTSPTY
SPPVPGYSPTSPTYSPASPAYETDD---

>Habropoda_laboriosa_XP_017794995
---------------------------------------------MATSDSKAPLRTVKR
VQFGILSPDEIRRMSVTDGGIRFPETMEGGRPKLGGLMDPRQGVIDRNSRCQTCAGNMTE
CPGHFGHIDLAKPVFHVGFITKTIKILRCVCFYCSKLLVSPHNPKIKEIVMKTKGQPRKR
LTFVYDLCKSKNICEGGDEMDI-NKENQEQQPT-E-RKPGHGGCGRYQPNLRRSGLDVTA
EWKHVNEDSQEKKMALTAERAWEILKHITDEESFILGMDPKFARPDWMVVTVLPVPPLSV
RPAVIMYGSAKNQDDLTHKLADIIKANNELIKNEQAGAAAHVISENIKMLQFHVATLVDN
DMPGMPRAMQKSGKPLKAIKARLKGKEGRIRGNLMGKRVDFSARTVITPDPNLRIDQVGV
PRSIAQNLTFPEIVTPFNIDKMQELVRRGNSQYPGAKYIVRDNGERIDLRFHPKPSDLHL
QCGYRVERHIRDGDLVIFNRQPTLHKMSMMGHRVKVLPWSTFRMNLSCTSPYNADFDGDE
MNLHVPQSMETRAEVENIHVTPRQIITPQANKPVMGIVQDTLTAVRKMTKRDVFIEKEQM
MNILMFLPSWDGKMPQPCILKPKPLWTGKQIFSLIIPGNVNMIRTHSTHPDEEDDGPYKW
ISPGDT---KVMVEHGELVMGILCKKTLGTSAGSLLHICMLELGHEVCGRFYGNIQTVIN
NWLLLEGHSIGIGDTIADPQTYLEIQKAIKKAKEDVIEVIQKAHNMELEPTPGNTLRQTF
ENQVNRILNDARDKTGGSAKKSLTEYNNLKAMVVSGSKGSNINISQVIACVGQQNVEGKR
IPFGFRKRTLPHFIKDDYGPESRGFVENSYLAGLTPSEFYFHAMGGREGLIDTAVKTAET
GYIQRRLIKAMESVMVHYDGTVRNSVGQLIQLRYGEDGLCGETVEFQNLPTIKLSNKSFE
KKFKFDPTNERYLRRIFNEDIVREMMGSGEVISELEREWEQLNKDRAVLREIFPSGESKV
VLPCNLQRMIWNVQKIFHINKRAPTDLSPMRVIQGVKDLLDKCIIVAGDDRLSKQANENA
TLLFQCLVRSTLCTKCVSEEFRLSSEAFEWLIGEIETRFQQAQVSPGEMVGALAAQSLGE
PATQMTLNTFHFAGVSSKNVTLGVPRLKEIINISKKPKAPSLTVFLTGAAARDAEKAKNV
LC?------RKVTANTAIYYDPDPQNTVIAEDQEFVNVYYEMPDFDPTKISPWLLRIELD
RKRMTDKKLTMEQIAEKINAGFGDDLNCIFNDDNAEKLVLRIRIMNSDDNKFQDSEEETV
DKMEDDMFLRCIEANMLSDMTL------------------QGIEAIGKVYMHLPQTDAKK
RIVITETGEFKAIAEWLLETDGTSLMKVLSERDVDPVRTFSNDICEIFQVLGIEAVRKSV
EKEMNAVLQFYGLYVNYRHLALLCDVMTAKGHLMAITRHGINRQDTGALMRCSFEETVDV
LLDAASHAEVDPMRGVSENIIMGQLPRIGT------GCFDLLLDAEKCKAGIEIPMAVGA
GVMGTAGMFFGSVA-TP-SMSPQMTPW--MGATPGYGASSMSPGTNIFYHFNGMTPGGAC
FSPSGASDASGLSPAYSAY-SPQPGSPGSPGPSMSPYPMSP-AGGASPSYSPTSPAYLPT
SPSITPSSPNYSPTSPTYSPTSPNYSPTSPSYSPTSPNYSPTSPSYSPTSPSYSPTSPSY
SPTSPSYSPTSPSYSPTSPS--------------YSPTSPSYSPTSPSYSPTSPSYSPTS
PSYSPTSPSYS-TSPSYSPTSPSYSPTSPSYSPSSPNYTPASPSYSPTSPSYSPSSPQYS
PASPSYSPSSPKYSPTSPSYSPTSPSFAGTSPQYTPASPTYSPTSPTYSPTSPSYSPSSP
QH-TASGSTRYSPSSPNYSPTSPTYSPTSPQYSPSSTKYSPTSPTYTPTSPSYSPTSPTY
SPPVPGYSPTSPTYSPASPAYETDD---
