# Supplementary material for: The Honey Bee Gene Bee Antiviral Protein-1 Is a Taxonomically Restricted Antiviral Immune Gene
Source: Front Insect Sci. 2021 Oct 20;1:749781. doi: 10.3389/finsc.2021.749781 (PMC10926557; doi:10.3389/finsc.2021.749781)
Supplement: Supplementary file 1 [file Data_Sheet_1.ZIP › Supp file S1. MF116383_amino_acid_aligment.fas]

>Blatella_germanica:_PSN55332
-----------------------------------------------------------------------------------------------------MAAIVWIALLGT-----AVLGSP-----------------VSYHREIRR-GDI--PEWATNPNAQTQVQGY--EWSSDNPDVVRTFDF--GKPVNQHDNGGAQSYH--------REHRYHRQWSSVQPGSSQIQIPSGSHSSYFQKQWASSNPEFVQ-TSHNMGTDLSGHQTLQNAHFQ----RQW-SSVNPGS-IQVLETQSSGSPESSTTIENTAGGGYRREHH-----YHREWSSVNPASPPQGFTFQTVGT---------GDNDQSTNQALRSMNFRR----------------------EWSSGSPGVVQVQGPATAQLLDNPSGQQGYRRE-------HHYHRQWTSVNPGTVQTVQLQTENTNGIDKGTDTLNGQQMLSNAQFHKE---WTSVNPELQIS---------ETLKVNNPDT----PLTNENGERRGYHKEHHYHREWSSAQSPTNQETEIPISHNPETTQVAENRRRGYYRRHY--HRNRTIVSGAPQV-------------------------PDIEENRPDTEETTNTPPRQQILRNLQIQ------------------RQHTSSNPEAVEILQPH------------------NPDNTGTISE-GPSSS---------------GKSYYKERH--------YHREWTSTNTDTGNLQSSQTEN------TDNNEHEEQTAQPEKPK-VLHSNVDTEWESINPKVVQTPEIQISE--NPNTVQTSG-YRREHHY-HREWSSSNKDNLQNPQSQNIENDHEATTVRPERQGPLQTEWESVSPDIVQTPEIKISESPRTETG-YRREH-HYHREWSSVSQATDNSN---VEKVNPNLQQPENPTTLQI---------HHVTQE--QQTPERSQDQQIAHMQVIRMEKPARLQQIQN-Q--HVTFEQR-------AQT----------------PLINQNPE---KLQEQHST-----------------------------------------------------------------------------------------------------NRHNLQIHEVTQHEPIQIQHSIKPGQIQEFSTYHRTVQIQNATVEKPVS-----------------------------------------------------IRRVIIQKPVQTNE-------------------------HSTHQE-------------------IIQKDITIEKPTEIRQIRIIRPVQNSNQ-----------------------------------------------------------------------------------------------HSTVQQIVQTNQHMELQQPSHIENQQQYQQQ----------------------QLLEGQIQNARLQQIATIQEHQSTVENPTNQHIIVQRPGYVQHRQITI----------------QQPVQTVYQPTQSQGYHYTRQYHSSS-QHGPVDT----------NNFWSTWHSKMHR----------HNGTQTADSRVIIPVEA---EE-EQDSHVTGNTQQTVEE------------RRVMKLLRTSGQSDHFTQKGLPPPCDFGIEQYQNDQS-----------PDSIDSFGIEQIQQTEDAEGKN----ENFK-------QDIQPNQESDNFVQHTQP--------------EIENLEQQSQL-----FDDFGQ----------------------------------QTQPTHLVQQLHDNHQQTQPEFENLGQQTQQEFDNFGQQ--IQ---------AETENLGQELQVLDHFGQQTQPELENLGQET---------------QQDFQIF-----------------GQLTQTENVQHSQVF----------------NDLGQ-------------QTQSRFENLAQHN---ELEFG-QQTQP-------EIENLRQQTQQEFENFGQQV--------------------------------QPEIENLQQES-QVFNDFGQ---------QTQPKFENIGQQSQRDFDNFGQ------------------------------QTQESQVFDDFGQQTQP--------------------------KFENIGQQSQ-----------------------------------------------------------------------------------------------------------------------R------DFDNFGQQTQPEI-------ENLQQESQVFDDFDQQTQPK---------------------------------------------FENIGQQSQRDFDNFG---------------------------------------------------------QQTQPEIENLQQE---------------------LQVLDDFGQQTQPKFENIGQQSQQHPEIENLEQVY-------DNFRQQTQPEFENLGQQTQREFEN-----LGQQTQQEFENIAQQT-----------------------------QHQ------FEDLGQQTQLQFEDLGQQT--QHEFDDLRQQTQQQFEDLGQQTQHEFDDLRQQFEDLGQ--------------------QTQDE------------FDDLRQQTQQQLEDLGQQTQQQQFDDL--------------GQQTQQEFNFNDGDSFQQREDAQNQQQSQTTLQQNNLNNEISDHDPIAI---RSQST----------------------------DLETEIETTTSPPK-----------------------------THWWNRVGNSITN-------AFEKTKDKANSIVNKVKEKLS
>Apis mellifera_ASQ15625
---------------------------------------------------------------------------------------------------MINMVIQNIAILFL-LIT-HTLSAP-SGCIESCTSY--------LTQYQTS-GSL--QKHADLSQTASHLQSL---------------DY--SKPGTWSEHNDYNVDN--------GHGKVHEERGQYVEGPKTVR--------YYKKNY-SSYDTR---YPVGEEISNFNQNN-----------NKH-----ISN-AEDIVNQHIY-NQMSNSESIIQQNKYNTIKSQ----PYIESSYRKTNVQNERL--ENLG-EYS------KNS-QINQQGISNPNTQILQEPY--HI-------NKQS-GNWSTIDS--YKTDGGHGQVFEEKGQYVSGAKKI-------RYYKRNYTS----NYSS----SDGMPIPDITKNGMQDIQTKIDK-FHKE------IGKGFDQI----------------STQ-----------------------TIGSSNIEQTHF------NIHDLPIDNIYNKNSDNYRDQY--NYR----SSRIHH----------------------------NEEQQS------SDITNEHLPYRNP-------------------YQNSYGE-NSYSMYEKH------------------EGYV-KKLQP-TNQLI-----NPTS--------GYTSTLN-------VGNNDYNRN---------KFSGSILQH--TDNLQQT-DILDAHQSK-FVQNQML------VDNLRNN--AQSQS----SIIHSSI-PKQVSHY-KEHWSSS----------------HTKQASVPLYS---TDILHNNK-------EHFQYNNNQYNNK-YNLNQ--DIRHDSNLNQFRENDFNS-DRN-IISQKLMTS--VSDL---------SEIGDT--IDCAHNSQHSHGN-------SQYLKKYKRSV-I--HNKEDEV-------QQI--VNKDIM--------NDFNQQTIQNDYFTQQNSR------------------------------------------------------------------------------------------------------NNEKLNQELQQSYQPWKLNQQLNDFTQQTTEI---------------------------------------------------------------------------DDLTQQTS------------------------------------------GKFE----FGQDSQQISQLWK------PNNANQQFN--------------------------------------------------------------------------------------------------------------------------------------------------------NFNQKT-------SESEDFTQQISGKIEFDQDSQQSYQSWKSSNI---------------NQQLNNFSWQTSGSDDLTQQTF-GKI-EFGQDSQQSGKSN----NANQQLNDFTQQSSEI-------DDLTQQTSGKLEFGKDT---EQ-SHQFWKQNSNNNNNNK---------------EDYTQQKGNFDDFNQY------ISKNLEFDQKLQ-------QSYQSWNTNNADQQLSHLNQQKDGSE----NLTE-------QISG----KLEFDQDSQQIYQPWKSNNADDDQKFDDFIEQTSE-----SENLNK------------------------------------------------SQQISDKFK-FDQNSQQIYQPWKSNNANQ---------K-FDDLIEQTNESENLTEQISGKPLEFDQNV---------------QRAYQSW---------------------------KLNNT----------------NQQLVHFT----------HQTSGSEDLTQQI-SGKFEFGQDSQQT-------YQPWESSNADQQLVHLTQT---------------------------------------------SGSEDLIQ---------QTSGKFE-FGQISQQTYQPWKP------------------------------NNPNLDFTE----------------------------------EIDDFTKQST-------------------------------------------------------------------------------------------------------------------GKVEF-------NQESEKDSSLQI-------SVIPEYLGNDSHFP---------------------------------------------------KPADKPKPRSRYSRYGS-------HHNVHNIDDEDIMNHNNENIDASH---IYEL--PPN-------------MDVEADNNKGNQN---------TTKNQEENE-----NIDLSK-----NLNQHSGSNLYDIEGSNVDQVNWLH-KS-NDATVGLQWHYTYHPSD-QRQF-------VQQTEQKDKENLQEQSQFFNLEQNKETQNKYIMDNSHQQSDWESVQQTEQKDKENLQEQSQFFNLEQNKETQN--KYIMDNSHQQSDWQSVQQTEQKDKENLQEQSQFFNLEQNKETQNKYIMDNSHQQSDWQSQNYMFKQKDKSLRNDYQNENKFISNEQIKGNLQADAGIFKPEP--------------KLQPRILEVY-GG-GQYDPTHSDDIYSKVTINPSATLAS-ISNTDPWDI---REKPEILT-----------TTESIPP-------LSVEPLDTNITTEA-----------------------PHS---SSIWSRISHKIST-------TIDKAKE-------KAKNIFG
>Apis florea_XP_003697303
---------------------------------------------------------------------------------------------------MINMVIQNIAILFL-LIT-HTLSAP-SGCIESCTSY--------LTQYQTS-GNF--QKHADLSQTASHLQNL---------------DY--SKPGTWSEHNDYNVDN--------GHGKVHEERGQYVEGPKTVR--------YYKKNY-SSYDTW---YPVGEEISNFDQNN-----------NRH-----ISN-TKDIVNQHTY-NQMSNSESIIQQNNYNTIKSQ----SHIESSHRKPNVQNERL--ENLG-EYS------KNS-QINQQDIS--NTQISQEPY--HI-------NMQS-GNWSTIDS--YKTDGGHGRVFEEKGQYVSGAKKI-------RYYKXNYTS----NYSS----SDGIPIPDTARNGMQDIQAKIEK-FHKE------IGKGFDQI----------------------------------------------------------------------------------------------------------------------------------------------------------------------------------SQQTYQ----------------------------------------------------------------------------------------------------------------------------------------PWKPN-------------------------------------------------------------------------------------------------------------------------------DANL------------------------------------------------------------------------------------------------DFTEEI---------------------------------------------------------------------------------------------------------------------------------------------------------------------------------------------------------------------------------------------------------------------------------------------------------------------------------------------------------------------------------------------------------------------------------------------------------------------------------DDFTKQSTGKLEFN---------------------------------------------------------QFNQESE---------------------------------KDSPLQISVIPEY-------LG-NSHFP------------------------------------------------------------------------------------------------------------------------------------------------------------------------------------------------------------------------------------------------------------------------------------------------------------------------------------------------------------------------------------------------------------------------------------------------------------------------------------------------------------------------------------------------------------------------------------------------------------------------------------------------------------------------------------------------------------------------------------------------------------------------------------------------------------------------------KPADKPKPRSRYSRYGS-------LHNIHNINDEDIINHNNGNTDTSH---IYEL--PPN-------------MDVEIDDNKENQN---------TTRNQEKNE-----NIDLSK-----NLNQHSGSNLYDVEGSNVDQVNWLH-KS-NDATVGLQWHYTYHPSD-QRQF-------VQQTEQKDKENMQEQS-------------------------------------------------------------------------------------------------------------------------------------------------------------------------------------------------------------------------------------------------------------------------------------------------------------------------------------------------MQSQFFN
>Apis dorsata_XP_006614539
---------------------------------------------------------------------------------------------------MINMVIQNIAILFL-LIT-HTLCAP-SGCIESCTSY--------LTQYQTS------GKHADLSQTASYLQSL---------------DY--SKPGTWSEHKDYNIDN--------GHGKVHEERGQYVEGPKTVR--------YYKKNY-SSYDTW---YPVGEKISNFNQNN-----------NKH-----ISN-TEDIVNQHTYNQMSNS-ESIIQQNKYNTIKNQ----PHVESSHRKTNVQNERL--ENLG-EYS------KNS-QINQQDISNLNTQISQEPY--HI-------NMQS-GNWSTIDS--YKTDGGHGRVFEEKGQYVSGAKKI-------RYYKRNYTS----NYSS----SDGMSIPDFTKNGMQDVQTKIEK-FHKE------IGKGFDQI----------------STQ-----------------------TTGSTNIGQTYFN------IHDLPTDNIYNKNSDNYRDQY--NYR----NSRTHH----------------------------NEEQQS------SDITNEHLPYRNP-------------------YQNTYGE-NSYSMYEKH------------------EGYV-KKLQP-TNQLI-----NPTS--------GYTSTLN-------IGNNDYNRN---------KFSGSILQH--TDNLQQT-DILDAHQSR-FVQNQML------VDNLRNN--AQSQS----SIIHSSI-PKQVSHY-KEHWSSS----------------HTKQASVPLYS---TDILHNNK-------EHFQYNNDQYNNK-YNLNQ--DIRHDSNLNQFRENDFNS-DRN-IMSQKLMTS--ASDL---------SEIGDT--IDCAYNSQHSHGS-------SQYLKKYKRNV-M--HNKEDEV-------QQI--VN------------KHVID------DFNQQTTQ------------------------------------------------------------------------------------------------------------------------------------------------------------------------------------------------------------------------------------------------------------------------------------------------------------------------------------------------------------------------------------------------------------------------------------------------------------------------------NDDFTQQNSRNNDLNQELQQSYQPW----------------------------------------------------------------KSNQQLNDFTQQTTET-------DDIIQQTSGKFEFGQDS---QQ-ISQLWKPNNANQQ--------------------------------------------------------------------------------------------------------------------------------------------------------------------------------------------------------------------------------------------------FNDFNQQTNGSENLTEQISGK-LEFGQNL---------------QQAYQPW---------------------------ELNNT----------------NQQLIHLT----------HQTSGSEDLTQQI-SGKFEFGQDSQQT-------HQPWESSNADQQLVHLTQK---------------------------------------------NGSEDLIQ---------QTSGKFE-FEQISQQTYQPWKP------------------------------NNTNLDFTE----------------------------------QIDDFTKQST-------------------------------------------------------------------------------------------------------------------DKLEF-------NQESEKDSSLQI-------SIIPEYLGNDSHFP---------------------------------------------------KPADKPKPRSRYSRYGS-------HHNVHNINDEDIMNHNNGNIDASH---IYEL--PPN-------------MDVEADDNKGNQN---------TTTNQEENE-----NIDLSK-----NLNQHSGTNLYDIEGSNVDQVNWLH-KS-NDATVGLQWHYTYHPSD-QRQF-------VQQTEQKDKENLQQSM---------------------------------------QSQFFNLEQNL-NKESQN--KYIMDNSHQQSD--------WQSQNYISKQKDKSLRN-----------------------DYV------------QNENKFISNEQIKGNLQADSGIFREP---------------KLQPRILEVY-GG-GQYDPTHSDDIYSEVTINPSATLAS-ISNTDPWDI---REKPEILTT----------TELMPPL-------LSVEPLDTNITTEA-----------------------PHP---SSIWSRISHKIAT-------TIDKAKE-------KARNIFG
>Apis cerana cerana_PBC32887
---------------------------------------------------------------------------------------------------MTELQPSPPGYRVQ-----DEAPGP-PSCPPASYKYASHGHGSEAANFKSTSSSYPQEGYGGLKQSPSRTVPP-------------NEYYRRRNDGRRSTENEHEAGNATKKATIPGYNESHKKNATSYKNDSGISL-------SYGTRYSESLGF----DSYTLPLNERDEASPPPTPPVRDASSLK-GVCYGPGHEKYPSWPSAPERHPDE---DVHGSGHSGSHR-------SKSWTDHTNYPKEKP--AQYTRPHT------K---RPNPAFTQQFPRLWEKSRR--TV-------ETLP-----RGCT--LTFARKLGRQFREEVCF--RPSRIPPVSPSSSFYQVDFLI----SWSRFLPASVISSLLPLVYFKAKRINRTLDGKSGCS---LAVQKTEFGLS---------SITLSVEADL-----------------------AIDYAASRNYFKLKTVMERCEKIPAETFESRNRGNITEEEPRLWPRVDREGKAL-----------------------------GDAEYVVPSPPEREQPQ---------------------------TAQTLSH-ADLEAYVRS-----------------------YQVDPQVSQVDIYRESTLTQAGLE----EY-TRVQHSQQASYAQSEGYHSY------VSSVDSTTNTPF--LDRLRRDSEAVAQRPTSTWEDSTSREGRDSVVTTSSGS--ASSSETLKWHGSMSDK-AGNNGC--RDKWQGS-------------MSDSQGRSSLPAVI---------------NHCNASSNAADVSSAMRESKWQESSIDEQSLVDKSQVSSSGTTASMQWDNSMRIEGDNPENW---------NHPIHGSMSDVSQTPQRHHSESVLYLDRERNQRKLYPVATT--QPQLDST-------SRM--PALPSQQISVAERINELEKQQQQQQQQQQQQQQ---------------------------------------------------------------------------------------------------------------QQQQQMRYTYLDPEKRHRVSDPTLKAIQKKALLSFYERH------------------------------------------------------HQASWRSEPQLAQGSQTIAAPQSPPPQPPPRPRPPSSRRASSASDYASGAWRENGSRNQSQGNAGELSSPKHQHSNNDWVPERPPKKPHLR------------------------------------------------------------------------------------NVYNDRVPSPDLPPPSPPTLSDDCFNDATTTATTAATTAHHHH---------------------QSSEDMSHQQ----AEQEQQHQFVRGGIAMVATGRSSLRYPSAQKPP-----------------AQLPDLISQRYTDSGNQRPAPQRLES-SSGQRPQP---------QVAKNTDKSGSNNQTTRPNYLPVPESSKCASKYLESGNHG---FTIGSPVKTGYEANSKMYPSESSPQKYHEPPKYVANNHHQSHAPKQKPQP------QCPTDRYGGSTNASPSSPPPPPLAPRQNSAGRKSLPPPPRPAPPH----ALQGITPNGWNVDGG----EKRLRLDSQQIYQPWKSNNDDK--KFDDLIEQTSK-----SENLNK------------------------------------------------SQQTSGKLE-FDQNSQQIYEPWKSNNANQ---------K-FDDLIEQTNESENLTQQISDK-LEFDQNL---------------QQVYQPW----------------------------ELNN----------------TQQLVHLT----------HQTSGSEDLTQQI-SGKFEFGQDSQQT-------YQPKESSNADQQLVHLTQT---------------------------------------------SGSKDLLQ---------QTSGKFE-FGQISQQTYQPWKP------------------------------NNTNLGFTE----------------------------------EINDFTKQST-------------------------------------------------------------------------------------------------------------------GKVEF-------NQESEKDSSLQI-------SVIPEYLGNDSHFS---------------------------------------------------KPADKPKPRSRYSRYGS-------HHNVHNIDDEDIINHNNENIDASH---IYEL--PPN-------------MDVETDDKGNQ-----------NTRNQEENK-----NIDLFK-----NLNQHSGSNLYDIEGSNVDQVNWLH-KS-NDATVGLQWHYTYHPSD-QRQF-------VQQTEQKDKENLQEQS--------------------------------------------QFFNLEQNKEIQN--KYTMDNLHQQSV--------SQSQNYIFKQKNKSLKN-----------------------DYV------------QNENKFISNEQIKGNLQADAGIFKPEP--------------KLQPRILEVY-GG-GQYDPTHSDDIYSEVTINPSATLAS-ISNTDPWDI---REKPEILTT----------TELIPPL-------LSVEPLDTNITTEA-----------------------PHS---SSIWSRISHKIST-------TIDKAKE-------KARNIFG
>Apis cerana_XP_016906630
---------------------------------------------------------------------------------------------------MINMVIQNIAILFL-LIT-HTLSAP-SGCIESCTSY--------LTQYQTS-GSL--QKHADLSQTASHLQSL---------------DY--SKPGTWSEHNDYNVDN--------GHGKVHEERGQYVEGPKTVR--------YYKKNY-SSYDTR---YPVGEEISNFNQNN-----------NKY-----ISN-AEDIINQHIY-NQMSNSESIIQQNKYNTIKSQ----PHVESSYRKTNVQNERL--ENLG-EYS------KNS-QINQQDISNLNTQISQEPY--HI-------NMQS-GNWSTIDS--YKTDGGHGHVFEEKGQYVSGAKKI-------RYYKRNYTS----NYSS----SDGMPIPDITKNGMQDIQTKIEK-FHKE------IGKGFDQI----------------STQ-----------------------TIGSSNIEQTHF------NIHDLPINNIYNKNSDNYRDQY--NYR----SSRTHH----------------------------NEEQQS------SDITNEHLPYRNP-------------------YQNTYGE-NSYSMYEKR------------------EGYV-KKLQP-TNQLI-----NPTS--------GYTSTLN-------VGNNDYNRN---------KFSGSILQH--TDNLQQT-DILDAHQSK-FIQNQML------VDNLRNN--VQSQS----SIIDSSM-PKQVSHY-KEQWSSS----------------HTKQASVPLYS---TDILHNNK-------EHFQYNNDQYNNK-YNLNQ--DIRHDNNLNQFRENNFNS-DRN-IISQKLMTS--ASDL---------SEIGDN--IDCAYNSQHSHGS-------SQYLKKYKRNV-M--HNKEDEV-------QKI--VNKHIMDNQQTTQNDYFTQQNSRN-NLNQELQQ----------------------------------------------------------------------------------------------------------------HSYQPWKLNQQLNDFTQTTET----------------------------------------------------------------------------DDLTQTS-------------------------------------------GKFE----FGQDSQQISQLWK------PNDPNQQFN--------------------------------------------------------------------------------------------------------------------------------------------------------DFNQQT-------SGSEDFTQQISGKIEFDQDSQQSYQSWKPSNI---------------NQQLNNFAWQTSGSDDFTQQTF-GNI-EFGQDSQQSGKSN----NANQQSNDFIQKSSEI-------DDLTQQTSRKLEFDQDS---QQ-IYQPWKSNNDDK-------------------------------------------------------------------------------------------------------------------------------------KFDDLIEQTSK-----SENLNK------------------------------------------------SQQTSGKLE-FDQNSQQIYEPWKSNNANQ---------K-FDDLIEQTNESENLTQQISDK-LEFDQNL---------------QQVYQPW----------------------------ELNN----------------TQQLVHLT----------HQTSGSEDLTQQI-SGKFEFGQDSQQT-------YQPKESSNADQQLVHLTQT---------------------------------------------SGSKDLLQ---------QTSGKFE-FGQISQQTYQPWKP------------------------------NNTNLGFTE----------------------------------EINDFTKQST-------------------------------------------------------------------------------------------------------------------GKVEF-------NQESEKDSSLQI-------SVIPEYLGNDSHFS---------------------------------------------------KPADKPKPRSRYSRYGS-------HHNVHNIDDEDIINHNNGNIDASH---IYEL--PPN-------------MDVETDDKGNQ-----------NTRNQEENK-----NIDLFK-----NLNQHSGSNLYDIEGSNVDQVNWLH-KS-NDATVGLQWHYTYHPSD-QRQF-------VQQTEQKDKENLQEQS--------------------------------------------QFFNLEQNKEIQN--KYTMDNLHQQSV--------SQSQNYIFKQKDKSLKNDYV-----------------------------------QNENKFISNEQIKGNLQADAGIFKPEP--------------KLQPRILEVY-GG-GQYDPTHSDDIYSEVTINPSATLAS-ISNTDPWDI---REKPEILTT----------TELIPPL-------LSVEPLDTNITTEA-----------------------PHS---SSIWSRISHKIST-------TIDKAKE-------KARNIFG
>Camponotus floridanus_EFN70622
------------------------------------------------------------------------------------MIKGHGLYSRKRLDEMGIMAVGHIILLSA-LFV-QTLSAP-SGCIESCNFY-----QTSYQNRRTS-GSY--QDHAPLVQGSTNLNNY---------------DY--ARPGNWTEHNQYITDS--------GHGKVHEERGQYVEGSKRVR--------YYKQNFSSSYGTG---NVDG----ELG-----GQ-------HRY-DSLHVPS--QHLESQDTQ---LGQ-T-VTKESGHSSLHS--------QQSSTRIGGKNERL--EDFG-EYG------H-----SQH---GANVQTS---------------ATTP-ENWSRVDS--YKTDGGHGRVFEEEGQYVSGPKKV-------RYFKKNYTS----SYST----SGDAE----HSETLDKLHSGLHQNVQQE---LDKFRREFHHQ--------------TANIA------------------------------GLTQEA---AHSFHSNDLQTAESE--NTYGQQQISGFRRVPSVGTVRH-------------------------YT-DQQQTEAF----ADRQQ----SLYP-------------------SVNTYGT-ESQRSYQSH------------------ETHV-SRAQPVLPSS------HLSP--------SYPMQVT---------GGNYQSY---------SHLGG--HQ--VGEIQR--EISGAHQSG-VTQNRLL----------TEQ--VYNPNPTPNYNIYPGR-RDESRHYQEEHWQSS--------------SSHNAGNLAPEHG----ADFTLHG-----TGSRTHYDRDAYNEQ-RGRYH-STAHGYDSRI---GSSYGS-GYGTRSGQQLIAAESSLDP---------GRATHG--ADCTEETHQQY-QHE-----TSYHRKYKRD--------------------------------------DHHVQQDQ---EFEQDSEQ-----------------------------------------------------------------------------------------------------------------LDLTQANNQQSEDFTQHDEDF------------------------------------------------------------------------------TQQTE------------------------------------------GQLE----FEDSTHD---------------------------------------------------------------------------------------------------------------------------------------------------------------------------------------------KHFTQQTEGQLEFGQQTVGNQHLEDS-----------------------------THHKHFTQQTE-GQL-EFGQQTV----------GN-QHLEDLTQQD----------KQFTQQTEDQ-QFTHQT---HGFGFGPQLGVELTQPESN--------------------------DRTQQ-------TDKLEFGQQTV--------------------GNEHLEDLTQQDK----QFTQ-------ETEG----QLEFGQQTLS--------------DQSHLTQHSDQ---------------------------------------------------LQPEYDDLTQQTSGKLE-FG---QQIVGNQHLENQKH---------Q-IEQF--ETPGSDDYTQQTSGK-LEFGHQTADNQHLEDVTIFDKSQSINKPP----------------------NPKNQHLEEF----------------N--NEDFS----------QQTGE-HDFTQQT-MGQLEFAQQDSNN------------PKI-SHHSGDFIQS---------------------------------NKN---LNQQV-GEFDDFTQ-----------QGHFE-YGQQRDQSQKPSWP------------------------------GYNTQHSEHLS-QQNDW--------------------------TTDDLSQQSH-------------------------------------------------------------------------------------------------------------------QYPSY------GNDNNNEQSKWQL--------DMSQKT--QQDFTQQTNDDRQFVKP---------------------------------------APKPKPRPRQRHQKYNS-----------------IPSHMDGTDTNLDD---IFE---PIE-------------INPEAEIDNLQGK---------TAQHSSRLT---HFTSGHRR--SDIPHDQSQGSSVFDNEKENMDRLHWVH-KS-NDATVGLQWHYTYHPSD-LTNIESSH---NNYYPHHNVNSQQTED-------------------------------------TQQQQSKPFD--FSQQETQN--KDTFENIDVFQPSQ------TQHDKHDQQVGSFQQAETS-HFDDQF------------NQNSE------------ETPLRVKPLQNSQQTSTQTTEQTEH----------------KIESRILEAY-GG-GPY-ASRNDDIYRRVKPNPSATLPP-IGGEDPWDI---REKPKEIIPWTVADTLPTVSTSNVRA-------ATTEASENTTQIIE----------------------STTT---PSFWSRVGHKITS-------TYDKAKETYDKARGKAKEYFG
>Harpegnathos saltato_rEFN75692
------------------------------------------------------------------------------------------------------MALGRIIVLSV-LFA-QALSAP-SGCIESCNFY--Q---SSYQSRQTS-GSH--QDHAALIQGATNLNEY---------------DY--TRPGNWTEHNQYNTDN--------GHGKVYEERGQYEDSSKKTR--------YYKKNFTSSYSTS---NTGNADATGLDQLT--GH-------RVY-DTVHIPS-NQHLDSLSAY-DQVGA-TSVTKESGYSKVHS-----QQTQS-SSRTDSQSERL--EDFG-EYS------DHS-QVNQRVHGGGSSQSSDTSY--HA-------ETLP-QNWSRVDS--YRTDGGRGRVFEEEGQYTTGPKKV-------RYYKKNYTS----SYST----SSVPQ-DSIGSATVQDLHHELQQNLHKQ---LDDFRREFHQT---------SKVDHVASTA-----------------------HIGS-AQSLTQET--V--GFHNDDLQTAESD---TYRQQL--TQHRVPSTGIIPH-------------------------YT-DQQQRETFAGERTDIRQHTP-YTYPSA-----------------AGGTYGT-EHQRTYQSH------------------ETYV-SRANP-TTQPI-----HLSHLAPESS--GY-IQRP-------VIRDGYQSN------LHNMHSMG--HHA-IDDIQRTSHHSGIHQSR-MTENQLL-------AENSQR--VHHPS------QDSSR-RGQSTHY-EEHW-SS--------------SSRTGGNPYPNPS-------TTYG---AGHADRVHYDRDAYNEY-LNRHH-NAAQGYNSHAHTSGNTYNS-AYR-TSSGQSVTG--SLDL---------GHTAQG-AADCTEET-QQY-QQE-----TRYHRKYKRDD-H--HGFVDEH-------QRQTAEH------------EDLTQQYQ---EFGQESQQ----------------------------------------------------------------------LQGLTQQLQEFEQQTAGNQHLDDLTQQTTGSDDFTQQTSGKLEFGQGSADGQQVEDLTQQTSGL----------EFGQHT-----------------------------------------------------VGNQHLDDLTQQTT----------------------GSDDFSQQTS----------GKLE----FGQGSADGQQVED------LTQQTSGLE---------------FGQHTVGNQH----------------------------------------------------------------------LDDLTQQTTRSDDFSQQMSGKLEFGQGSMDGQQLEDLTQQMSGLEFGQHTVGNQHLDDLTQQT-------TGSDDFTQQTSGKLEFGQGSMDGQQLEDLTQQNERIGKLKYEQQIDDTQQLERSSQRIERSKDIMQQTS-GKL-EFGQQTI----------GS-QHLEDLKQQNEQFTQQIE--DGFSQQTSDKLIFGQNP---VG-NQHFE---DLTQQTEP-----------------FGQQATGSDDFTQQ------TSGKLEFSQHVQPVDKLNNPQ--NQYLEEFSHQ-KDFTQQTEGND----EFTQ-------QMMG----NLEFDQTQQSHRSQ----------NLEDFTQQNEDLIGEFRDSTQQ--------TMGHLEFGQRTQQPHKSQNLEDFTQQNEDLAHQIGGFRDSPQQTMGHLE-FGQQTQQPHKSQNLEDFTQ---------Q-NEDFTHQIGGFHDSTQQTMGH-LEFGQQT---------------LQPHESQ---------------------------NLEDL----------------TQQNEDFT----------QKVGGFHDFTQQT-MGNLEFGQQTQS-------------HRSGSQHLDDFTQQ---------------------------------NKD---LTQQI-SGFDDFTQ---------QTTRHVE-HGQQWKADRS----------------------------------RYDDQYSGHPS-QQNGW-----------------------------------------------------------------------------------------------------------------------------------------------------------------------DKESEWQL-------GQMSQKTDFDQGFDQGFTQDD-----ELQSR----------------------------------RPAPKPKSRQRHNSNPS-----------------------HVDTNIDD---VLK---PIE-------------INPEIDIND-KGRSREENRGRETIQYSSHAT---YPKFNYQS--SRIEDLRSQGRNGFDNEKENIDRLHWVH-KS-NDATVGLQWHYTYHPSD-LTNVESPH---NTYYPEYNSMSQQT-----------------------------------------EQQQKPVD--FSQQETQG--KHTFETS---------------------------------LFDNQF------------DQNSE------------YTASRVIPLQHSQ-ISQQTTQLDKQSN----QEPGKVE-P-KLEPRILEVY-GG-GPYDGSHSDDIYRRVTPNPSATLPP-IYGEEAWDI---REKPREK-EIIPWLVANTLSSVNKPEIDKVEDMSTTKMIDTTTQIIE---------------------ITTKEEATPSFWARVGNKITN-------TYDKAKE-------KAREFFG
>Acromyrmex echinatior_EGI59583
MKWSTSWKYQFILSMIKDQSSYSRKNPPPFYSDEVQARNTNNYSRCCDLYVTETLKLLLASLNENKSSSLQIQNDLTNDTSNQIWKYGKPLAATWKSDRMGRMAIGRIIVLSA-LIA-QALSAP-SGCIETCNFL--Q---TNV--RQTL-GSY--QDHANLVQGTTHLNDH---------------DY--TRPGNWTEHNQYNTDS--------GHGKVHEERGQYVEGSKRVR--------YYKKNFTSSYGT--D-NVHGVNAAELGELS--GQ-------HRY-DSLHVPS-NQHLDSQSAYD--LGQ-T-VIKETGYNRVHS-----QQTDSLSTRLNSKSEKL--EDFG-EYD------GYS-QVNQH-IPSTNTHAIDTQH--NV-------ETVP-NNWSRADS--YRTDGGRGQVFEEEGQYVTGPKKV-------RYYQKNYTS----SYS-----SGVPQ-SSGSSVKLDELHNEMQRNLQKD---LDNFRRTF-QV---------SSTGHTASTT-----------------------HVAQ------------------------------------------------------------------------------------------------------------------------------------------------------------------------------------------------------------------------------------------LEFGQQT---------------------------------VNNPH------------LEDLTQQ-SEQF-----------------TQQTQGSD---------------------------------------------------------------DFTQQTSGKLELGQQTVDN------------------QHLDDLKQQS---------EQFTQQTEGQL-E--FGQQTVN-------NPH---------------LENLTQQSE---QFTQQTQR----------------------------------------------------------------------------------------------------------------------------------SNDF--TQQTSGKLEFGQQT-----------------------------------------------------VDNQRLDNLKQQSE-------------------------QFTQQTE----------GQLE----FGQQTVNNPHLEN------LTQQNEQFT----------------------------------------------------------------------------------------------------QEIQGHDHLTQQTSGKLELGQQTIDS-------------------------QHLTQQS----------EQLTQQTEGQLEFGQQTVDNPHLKDL------------------TQQNEQFTQQTQRLDHFTQTS--GKL-EFGQQTV----------DN-HHLDDLTQQS----------EQFTQQTEGQLEFGQQT---VD-NPHLK---DLTQQDSD--------------------------GFSQQ------TSGKLEYGQQIS----------NNQHLEDLMQQNQQFTQGSD-------DFTQ-------QTSG----KIIFGQQANDTQ------------QLEQFTQRTAR-----SDSLTQ-------------------------------------------------QIQLGKHE-FG----QQINNQHLEDPLR---------Q-SEQFA-QTLRSDDFTQQSVGK-LEFGQQT---------------QSINKPA----------------------KPKSQRLEEF----------------NEQNQDFT----------QQTGGFDDFTQQ--IGHLEFGQLQQ--------------PKDSNHHLEDFAQQ---------------------------------NED---LTQQT-GGFDDFSQ---------QTAGHL--YGQQREQQQRPSWP------------------------------GHNTQHLKHYS-QQNDW--------------------------NTDDLSQQSR-------------------------------------------------------------------------------------------------------------------QYSAY--------NKNNKQLEWQL-----------EQTNFERDFLQQTDQD------QITTNV---------------------------------KPAPKPKPRPRYQKHDS-----------------IPPRTDRTDTIIDD---VFK---PVE-------------VNPEPDIDNFRGR---------IIESGSRAT---YPESNHHT--STILY-STQGSNAFHNQRENIDRLHWVH-NS-NDATVGLQWHYTYHPSD-LTNVEGSH---DNYYPRHNVNSMSQQT-----------------------------EDT-------QQQFKPID--FHQQETQD--KDRLENKHQNSYISQSS----EHDEYNQQSES-QQSETF-RFDDQF------------NQDSE------------QTA-RVIPLQRNE-KTQLILEQEKRSV----STTEQTE-N-KPESRILQAY-GG-GPY-ASRSDDFYIRIRPNPSATLPP-IDGDDSWDI---REKPR---EAIIPRS----TVHNTQEYI-----TTTEVAETTTEITQ----------------------TTIQ---PSFWSRVGHKITS-------TYDKAKE-------KAKEIFG
>Lasius niger_KMR04604
------------------------------------------------------------------------------------------------------MAIGEIIILSAVLFA-RTLSAP-SGCIESCDFY--Q---TSYQSRQTS-GGY--QDHAGLVQGSTSLNDH---------------DY--ARPGNWTERNQYNTDG--------GHGKVHEERGQYVEGPKRVR--------YYKKNFTSSYGN------VGANVDGMTELG--GQ-------RRY-DSLHIPS-NQHLESQATQSG-----QTVTKESGYSRVHS--------QQSSTRIDGKSEKL--EDFG-EYG------GHS---QQH---GVNVQTV---------------ETTP-DNWSRVDS--YRTDGGNGRVFEEEGQYVTGPKKV-------RYYKKNYTS----SYST----SG----DAGSATTLDKLHSELQRNVHED---LDKFRREFHQ--------------QTASTA------------------------------GLTQEA--VHSSFHGNDLQTAESENTYGHQQLS--GYRRLPSTGTVRH-------------------------YT-DQQHTETF----ADTERQRP------------------------TANTYGT-ESQRTYQSH------------------ETHV-SRAHPAAPQPIHLPAIYPVPVTGAHPAAPQPIHLPPPIYPVPVTGGNYQTA-------SYSHSGG--HH--VDEIQRA-EVSGAHQSG-VAQNRLL----------TER--VYNPN--PNYGVYPGR-RDESRHYQEERWQSS---------------SSHGGNLAPERS----ADLTLHG-----VGGRTHYDRDAYNEQ-RGRYHSSTAQGYDSHV---GSSYSS-AYGTSSGQKLVAAGSSLDL---------GRAAHG--ADCTEETHQQY-QQE-----SSYHRKYKRDD-Y--RARQDQE-------FEP--DS------------EKL--------DLTNASNQ--------------------------------------------------------------------------------------------------------------------------QSEDFTQHDEEFGQQQQTEGQLEFGQQQ----------------------------------------------------------------QTE------------------------------------------GQLE----FGQQTVDDQHLND------FTQQSEQFA----------------------------------------------------------------------------------------------------QQMQGSDHLTQQQSDKLNFGQQIVGD----------------------QHLEDLTQQN----------EQFTQETEGQLEFGQQTFSDQDL---------------------TQHNKQFMQQ--ESNDHTQQT--SKL-EFGQQIV----------GN-QRLEDLTQQN----------KQFTQETEGQLEFGQQT---FN-DQHLTQHNEQSMQQD-------------------------YDDLTQQ------TSGKLEFGQQNV----------GNQQLEDLKQQTEQF--ETAGSD----DYTQ-------QAVD----KLEFGQQTDDTQQLTQ--------QTEHFVQQAAR-----SEDLTQ--------------------------------------------------QTSSKLE-FG---QQTVDDQHLG---------------------------DSTQQIIGK-LQL-------------------QSIDKPS----------------------NPKNQHLEEF----------------D--SKDFS----------QQAGGHNDFTQQT-VGHLEFG-----Q-------HGSSNPKIG-HHSQDFTQ----------------------------------NKD---LTQQI-GGFDDFTQ-----------QGRLE-Y-EQRQQSQKPNWP------------------------------GYNTQHSEQFS-QQDDW--------------------------NTDDLSQQSR-------------------------------------------------------------------------------------------------------------------RYPSY------DNDNSKQQSEWQL--------DMSQKT--EQDFTQQPDDDQ-----QIAR-----------------------------------KPAPKPKPRQRYQKQDS-----------------IPSHTDGTETNLDD---IFE---PIE-------------VNPKADRANLQGR---------TVQHNSRLI---HPGSDHRS---DIPYAQNQRSSVFDNEKENMDRLHWLH-KS-NDATVGLQWHYTYHPSD-LTNIESSH---NSYYPHHNVNSMSQQT-----------------------------EDT------QQQQSRPFD--FSQQETQD--KQTFDQDTHVLQTSQ-----AQRNEHDQQLGSFQQTETS-HFDDQF------------NQNSE------------QIPLGVIPLQNLQQTSTQTTEQTEH----------------KIESRILEAY-GG-GPY-ASRNDDIYRRVRPNPSATLPP-IADEDPWDI---REKPR---EMIIPLTANTLPVASTPN---VTATSTTETTEITTQIIE----------------------ATTMEAPPSFWNRLGHKITR-------TYDKAKE-------KAKEYFG
>Melipona quadrifasciata_KOX70745
------------------------------------------------------------------------------------------------------MMMHNIASLFL-LIT-CASSAP-SGCIESCTSY--------LKQHQTQISGN--------LQTASHLQGL---------------DY--SRPGTWSEHNEYNVDN--------GHGKVHEERGQYITGPKTVR--------YYKKNYSSSYSTR---YPNSEIFPDFEYES-----------NKH--GVHLPTIQEVSDSQHTY-NQMDN-SESVGQYKYNKIKNQ----QHTQSSYTKSNVQNERL--EDLG-QYS------GNS-QVVQQSASNLNTQISRKPY--DT-------NTQS-GNW--INS--YKTDGGRGRVFEEDGQYVSGAQKV-------RYYKKNYTS----SYSS----SDGIPIPEVTKTGIQDIQQEIEK-FHKE------IGKGFNQM------------------------------------------------------------------------------------------------S------------------------------------------------------------------------TADVIGS------------------------------------------------------------------------------NNFQQA----------------------------EMLDAQQSR-ISQTQTF------LDNLRNS--AQSQS----SAIHSSM-PG-VSHY-KEHWSAR---------------SHTKETSIPQHS---IDITHTNQ-------QSDQYTNNQYDNR-HNLYQ-GMQQRDNYLHQSKESGFTS-GKK-MLLQKLVTG---PDI-----------------VDCDYNSHSN----------AQYQTKYKRSA-K--YDKQDEV-------QTHSNVN------------DDFTQQTGEFDDFTQQTGE-----------------------------------------------------------------------------------------------------------------FDDFTQQTGEFDDFTQTGEFGDVTQQTSGKPEFNQES--------------------------------------------QLYQSWIPYTANQQSEDITQQTT----------------------EYDDLTQQTS----------GKLE----FGQQSQFYQSSK-------PHNTNQQLE-------------------------------------------------------------------------------------------------DFTQKTGEHNDFIQQISGNLELGQESQQSNQSRHTAN--------------QQLEDSIQQPEDFTQKTGEHNDFIQQISGNLELGQESQQSNQSRHTA-----------------NQQLEDSIQQPGEFDDLTQQT--GKFDDLTQQT--------------GKFDDLTQQTGKF-------DDLTQQTGKFDDLTQQTRKFEDLTQQTGKFDDLTQQTGK------------------------FDDLTQQ-------TGFDDLTQQTGKFDDLTQQTGKFDDLTQQTGKFDDLTQQTGKFD----DLTQ-------QTSG----KVEFGQQSQHQAGDLQSIIQ----QLENLIQKTKE-----SDNLAQ---------------------------------------------QNLTQQTSGKLE-FGQQSQQSNQPWISHTADE---------E-IEDFTQKTGELNDFTQQTSGN-LELGEDS-------------------------------------------QLHQSQKPYTS----------------NQELDALT----------EKTRKYDDFTQQN-SGKVEFGQQSQQS-------YQAWDLQSTIQQLEDLIQKTKEFDNIAQQSFSDETQQSHQSWNLHNT-----IQQLEDLIQKT-RKSDDFTQ---------QTSGKLE-FGQESQQFYQSEKP------------------------------YSVNQQLGGFTQKT-----------------------------ESDDITQQSP-------------------------------------------------------------------------------------------------------------------GKLMF------GQESEQSFSTWKP--------SLSQQSEI---FVQPGDNLP--------------------------------------------KPAEKPKPRSRYSRLGL-------------VINPQLSNQNQKNINLTAGNIVYEL--PPE-------------VNIEHDIGNDKNH---------NIRGDQGQG---KDVSNTLK--------PQTESSIYD----NVDPVNWLH-KS-NDATVGLQWHYTYHPSD-RRQF-------VQQIDQKNKESLQQQS--------------------------------------TQGQFSNLQQNF-DQETQN--KYIIENSQQESQ------------NYASEQGIKSVRKPFRYT---------------------------------QQENKLVSNQQITENGNLQKHIETASP--------------ELKPRILEVY-GG-GQYDPAHSEDIYSGITINPSATLPP-ESNTDPWDI---REIPITT------------TELTPPP-------PPVEPLDINDTTET-----------------------PRR---SSVWSRIGHKITT-------TFDKAKE-------KARNIFG
>Cyphomyrmex costatus_KYN05939
---------------------------------------------------------------------------------------------------MGIMAIGRIIILSA-LIA-QALSAP-SGCIETCDFL--Q---TSI--KQTL-GSY--QDHANLVQGTTHLNDH---------------AY--VRPGNWTEHNQYNTDS--------GHGKVHEERGQYVEGSKRVR--------YYKKNFTSSYGT--D-NVHGVNAAELGELS--GQ-------HRY-DSLHVPS-NQHLDSQSAY-D-LGQ-T-VTKETGYNRVHS-----QQTQS--TRIGSKSERL--EDFG-EYD------GYS-QVNQH-VPSINTHAIDTQH--HI-------ETVP-NNWSKADS--YRTDGGHGQVFEEEGQYVTGPKKV-------RYYKKNYTS----SYS-----SGVPQ-SSVSSVKLDELHNKMQTNLQKD---LDNFRRTFHQA---------SSTGHTAA-T-----------------------HVGS-----TQEA--V--GFH--DLQTAEND----YRQHL--GYRGVPSTGSVHH-------------------------YT-DQQQRETL----TDVRQQLP-YSYPTA-----------------AANTYGT-ERHRTYQSH------------------ETHT-SQVHP-VPESS-----HSSL--------GY-VQVP---------RDSHHTS------YHNAHLRE--HH--LDETRQA-EVLGTHQSG-VLQNQLL------A-ENSQR--VYNPH--SSHVTYPNR-LGETQHY-EEHW-SS--------------SSHSGGSVAPERT---IADHSRHG---VGHTERAHYDRDAYNEH-QGRYH-TS---HESRAHTSGSSYDSAAYR-ANSGQLVTG--SLDL---------GHAGHG--ADCTEETHQQY-QHK-----SRYHRKYKRDA-Y--HGNAQEH-------QAI--EN------------EDFTQQNQ---EFGQESQQ-------LKDLTQQTQGSDDFTQQTSGKLELGQQTIDNQHSDNLKQQSEQFTQQTEGQLEFGQQTVDNPHLKDLTQQSEQFTQQTE-----------------------GQLELGQQTVNNQHLDNLQQQSEQF--TQQTEGQLEFGQQT-----------------------------------------------------VDNPHLKDLTQQSE-------------------------QFTQQTE----------GQLE----LGQQTVNNQHLDN------LQQQSEQFT-------QQTEGQLEFGQQTVDNPH--------------------------------------------------------------LKDLT-QQSEQFT----------QQTEGQLELGQQTVNN----------------------QHLDNLKQQS----------EQFTQQTEGQLEFGQQTVNNPHLKDL------------------TQQNEQFTQQTQGLDHLTQQMS-GKL-EFGQQTV----------GN-QHLSDSTQQS----------EQFTQQTEGQLEFGQQT---VD-NPHLE---DLTQ----------------------------------Q------TSSKLEYDQQTI-------DN--NQHLEDLMQQSQQFTQQTQGSD----DFTQ-------QTSG----KIVFGQQADD-------TQ-----QLEQFTQQTAR-----SDSLTQ-------------------QTQL------------------------------GKFE-FG---QQ-IDNQHLEDSIQ---------Q-SEQFA-QTMKSDDFTQQSIGK-LEFGQQT---------------QSINKPG----------------------NPKSQRLEEF----------------NEQSQDFT----------QQTGGFHDFTQQ--IGHLEFG-QLHQP-------HRSSKPKDSNHHLEDFTQQ---------------------------------NED---LTQQI-GGFDDFSQ---------QTAGHLE-YGQQREQQQKPNWP------------------------------KRNTQHLEHYS-QQNEW--------------------------NIDDLSQQSR-------------------------------------------------------------------------------------------------------------------QYPSY-------NTNN-KQFEWQL-------EQMSQNKNFERDFTQQTDQD------QL-TN-V--------------------------------KPAPKPKPRPRYQKHGS-----------------NPPRTDGTDTIIDD---VFK---PVE-------------VNPEADIDNFNER---------IIESGSRAT---YPESNHHT--STVLY-STQGSSVFDNQRENMDRLHWVH-KS-NDATVGLQWHYTYHPSD-LTNVEGSH---DNYYPRHNINSMSQQT-----------------------------EGI-------QQQSKPID--FNQQETQD--KDRLENKHQNSYISQ-S---SQHDEYNQQSGSFQQSETS-RFDDQF------------NQDSD------------QTASRVIPLQRNE-RAQLTAEQEQQST----PTTGQTE-D-KPESRILQAY-GG-GPYDASRSDDFYIRIRPNPSATLPP-MGGDDPWDI---REKPR---ETIILR---S-TARNTQE---IV--TTTEVAETTTEVMQ----------------------TTT----PSFWSRVGHKITS-------TYDKAKE-------KAKEIFG
>Trachymyrmex septentrionalis_KYN30829
---------------------------------------------------------------------------------------------MKTRDRMGRMAIGRIIILSA-LVA-QALSAP-SGCIETCNFL--Q---TNV--RQTL-GSY--QDHANLVQGTTHLNDH---------------DY--IRPGNWTEHNQYNTDS--------GHGKVHEERGQYVQGSKRVR--------YYKKNFTSSYGT--D-NVHGVNAAELGELS--GQ-------HRY-DSLHVPS-NQHLDSQSAY-D-LGQ-T-VRKETGYNRVHS-----QQTESLSTRLDSKSERL--EDFG-EYD------GYS-QANQH-VPGTNTHAIDTQH--RV-------ETVP-NNWSRADS--YRTDGGRGQVFEEEGQYVTGPKKV-------RYYKKNYTS----SYS-----SGVPQ-TSVSSVKLDQLHNEMQRNLQKD---LDNF-RTF-QV---------SSTGHTASTT-----------------------HVGS-----TQEA--V--GTH--DLQTAEND----YRQHL--GYRGVPSTGSVHH-------------------------YT-DQQQRETL----TDVRQ--P-YSYPTA-----------------AANTYDT-ESHRAYQSH------------------ETHT-SRVHP-VPQSS-----HSSL--------GY-LQVP---------RDSFQTS------YHNAHSSG--HH--LDDTRQT-DVLGTHQSN-VLQNQLL------T-QDSQR--VYNPH--SSHATYPSR-HGETRRY-EEHW-SS--------------SSH-GGSVAPERT---IADHSRHG---VGHAERAHYDRDAYNEH-HGRYH-TA-QGYESRARTSGSSHDS-AYR-ANSAQLVTG--SLDL---------GHVAHG--ADCTEETHQQY-QHE-----TRYNRKYKRDV-Y--HGNAQEH-------QAI--EN------------EDFTQQNQ---EFGQESQQ----------------------------------------------------------------------LKDLTQQSEQFTQQTQGS-------------DDFTQQTSGKLELGQQTVDNQHLDDLKQQSEQF--TQQTEGQLEFGQQT-----------------------------------------------------VDNPHLKDLTQQSE-------------------------QFTQQTE----------GQLE----FGQQTVDNQHLDN------LKQQSEQFT-------QQTEGQLEFGQQTVDNPH--------------------------------------------------------------LENLT-QQNEQFTREIQGHDH--QQKSGKLEFGQQTVDS----------------------QH---LTQQS----------EQFTQQTEGQLEFGQQTVDNPHLKDL------------------TQQNEQFTQQTQGLDHFTQQTS-GKL-ELGQQTV----------DS-HHSDDLTQQS----------EQFTQQTEGQLEFGQQT---VD-NPHLK---DLMQ--QD------------------------FDGFSQQ------TSGKLEYGQQTI-------DN--NQHLEDLMQQNQQFTQQTQGSD----DFTQ-------QTSG----KIIFGQQADD-------TQ-----QLEQFTQRTAR-----SDSLTQ-------------------QTQL------------------------------SKHE-FG---QQ-IDNQHLEDPLR---------Q-SEQFA-QTLRSDDFTQQSVGK-LEFGQQT---------------QSINKPA----------------------KPKSQRLEEF----------------NEQNQDFT----------QQTGGFDDFMQQ--IGHLEIG-QLQQ-------------PKDSNYHLEDFTQQ---------------------------------NED---LTQQT-GGFDDFSQ---------QTTGHLE-YGQQRE-QQRPSWP------------------------------EHNTQRLKHYS-QQNDW--------------------------NTDDLSQQS--------------------------------------------------------------------------------------------------------------------------------------QLEQAL-------QK----TNFERDFLQQTDQD------QITTN-V--------------------------------KPAPKPKPRPRYQKHDS-----------------IPPRTDTTDTIIDD---VFK---PVE-------------VNPEPDIENFRGR---------IIESGSRAT---YPESNHHT--ST-VY-STQGSSVFHNQRENVDRLHWVH-NS-NDATVGLQWHYTYHPSD-LTNVEGSH---DNYYPRHNVNSMSQQT-----------------------------EDT-------QQQSKPID--FNQQETQD--KDRLENKHQNSYISQ-S---SEHDEYNQQSGSFQHT--F-HFDDQF------------NQDSE------------QTA-RVIPLQRNE-KAQLILEQEKRSV----PTTEQTG-D-KPESRILQAY-GG-GPYDASRSDDFYIRIRPNPSATLPP-IGGDDSWDI---REKPR---EAIIPR---S-TVRNTQE---YV--TTTEMAGTTTEITQ----------------------MTTQ---PSFWRRVGDKITN-------TYDKAKE-------KAKEIFG
>Dufourea novaeangliae_KZC10856
------------------------------------------------------------------------------------------------------MVIRKFIILSL-LIT-QVLSAP-SGCIESCGSY------VKHFGTESS--DI--QNHGVSTETAAQLQGL---------------DY--SRPGSWTEHNDYNVNN--------GHGKVHEEKGQIIDGAKTVR--------YYKKNYSSSYGTK---YPSGTGSSEIEQLS-----------NNYRQGVHIPNPEDVFNSQRLYDQVRNS-ESISQQNAYNRIQSQQHQ-QHTQSSVRRTNTQNERL--EDFG-EYN------GNS-QVVQQGVSDYNTQLSQQPS--ST-------STQT-GNWSKVDS--YKTDGGHGRVFEEEGQYMSGPKKV-------RYYRRNYTS----SYGS----TNRPPIFPSTKVRDDDLYREIEN-IHRE------ASRGSNQV---------STTRDMTTSN-------------------------------IEQTNINTSGDLHSDNLHGINSN-----------VYRGRTDGNNL---------------------------LTVHHDEQQHH----TDTGMEYSPYRTP-------------------SPNTHGA-NSYSMYERH------------------EGYV-RKVQP-SRQYI-----NPTS--------GYTDVLS-------TGNSGYNRN------MYTEGSSM--QH--TDKLHQM-EQLNTQQSR-LVQNQMT------DDTLRQS--VYNHD----RLISSGI-PSQASHY-KEQWSSS----------------HAKEATVPHYT----------------------SGISQINEH-SEQYN----------NRYRESNFNA-GHQ-TKFGKLMTG--AIDL---------GQVGNA--ADCTYGTAEHT-HTS-----SQYHTMHKRNA-K--YHELSDT-------QQT----------------EQLTQKTGEFDNLPQQTSG--------------------------------------------------------------------------------------------------------------------KLEFGQQAEDLTQQTGEF---------------------------------------------------------------------------DDLTQQTS------------------------------------------GKLE----FGQQSQHSNQPW-------VSGGASQHS------------------------------------------------------------------------------------------------EDLTQQTSDMDDLTQQTSGKLEFGQQSQHSHQPWRPGSAS------------QHSADLTPQT-------GEFDDLTQQTSGKLEFGQQSQHSHQPWRPGSS---------------SHHSADLTPQTGEFDDLTQQTS-GKL-EFGQQSQHSHQPWRPG-SASHHSADLTQQTGEF-------DDLTQQTSGKLEFGQQS---QH-SHQPWRPGSASHHSAD-----------------LTQQTGEFDDLTQQ------TSGKLEFGQQSQ-------HSHKPWREGSASQHSIDLTPQTGEFD----DLTQ-------QTSG----KLEFGQQSQHSHQPWRPGSASL--HSEDLTQQTGK-----LNDLTQ----------------------QTYWKPSSHSQQSADLTQQTSDMDDLTQQTSGKLE-FG--------------------------QKTEDLTQQTGEFDGLTQQTSGK-LEFGQQS---------------QHSHQPW---------------------------RSGSA----------------SLHLEDLT----------QQTGEFDDLTQQT-SGNLEFGQQSQHS-------YQSWKPNSASQHSADLTQQT--------------------------------------------SDMDDLTQ---------QTSGKLE-FGQQSQHSYEPWKP------------------------------SSASQHSEHLTQQTSDM----------------------------NDLTQQFS-------------------------------------------------------------------------------------------------------------------GKLEL---------GQFSHEPWRPDQSSQQLKDLPQQTNSNEHNSQMSNANEDKPAGEMPSTLFT-------------------------------KPAGKPKPRSRYSRVGSVSNLLAQNQNVYNSNDQHTTYSNSENTSIGK---VHEL--PPK-------------VVPEAETENVRSQ---------NSKADQSVGKSMDKDKSVYQ---------QTQGNVFDSEGGNMDQGNWLH-KS-NDATVGLHWHYTYHPSD-QRPF-------VQQTDRKDKEDLQQQS--------------------------------------SNPDLYHSEDSMDQQETQN--KYTSNDSYQQSSNPG-----------NEKSGPYQQSQNYQETDNVH--------------KES------------QLEFGQQTLSKNE-NVQNHVKNNESNL--------------QLESRILEVY-GG-GPYDATHDDNIYNGVTANPSVTLPP-LNSDDPWDI---REKPREMILTP--------YEVTPPP-------MAVVPLSPDKNDTM------------------------PP---SSLWSRIGNKITN-------TIGKAKE-------KARNIFG
>Eufriesea mexicana_OAD54586
------------------------------------------------------------------------------------------------------MVVQNIFILSL-LIT-NVLSAP-SNCIESCDSY------IKQYQTQTS-GSF--QNHFSLSQSGSHLQGL---------------DY--SKPGTWSEHNDYDTDN--------GHGKVHEERGQYVEGPKTVR--------YYKKNYTSSHNTN---YPNGEELLRLEHQN-----------NKY---------NTHIPTQNSY-NKLGNTESVAQQYKYNRTQNQ----QYTQSLHRQSKTQSERL--EDLG-EYS------GGTLQTNAQSASVLTTQNSQEPY--HI-------NTQP-ENWSRS----YETDGGHGRVFEEQGHYVSGDKNV-------RYYKRNYTS----NYSS----SDGTPIPETIKTGMQDIQSEIEK-LHTE------FGKEYNHI---------------STAK-----------------------SIGSSNIAQTRVN---THGLSTSSIYNINNN-----------NYKDQNDRNILS--------------------------ATNRNEEQHTS----VKTNQHLP-YSNP-------------------YQNSYGT-NSYSTYEKH------------------GGYA-TKFQP-TSQLI-----NPT---------SYTTNVL---------TTGDSDY------KKNIFSESTSQH--LTDNLET-EILDEHQSK-LVRNQMF------LDNLRNN--GQRQD----RLIQSGP-PGHKTYY-KEHWTSS----------------HTKEASVPHHS---IDISHINQ-------HSLPYNNNQYENS-HNLHQ-GIQQETSNLYKFEENGYNN-IRK-KPLGKLIFGTSEEQI---------SGGADV--VDCTHNSQQSYGS-------SQKQTRYKRNV-N--YDKQEGV-------QQR--ESKLFN--------NDYTQETLQSPYLTQQTSK-------------------------------------------------------------------------------------------------IQKLQQNLEQSYQTWKPGSANQQLEDLTQKTDGSDDL--TQQTAGKLEFGPET-------------------------------------------QQSYQPWKSETANERLEDLTQKTD----------------------GSDDLTQQTA----------GNLE----FGQESQQSNQPWKRASYNQRLEDLMQTTHGSDDLRQQTDGNLEFGQESQQSYQ------------------------------------------------------------PWKPEIANERLEDLTQKADGSDDLTEQTAGKLEFGQESQQSYQPGKPESST------------QQLEDLMQKT-------DGFDDLTQQTAGKLEFGQESQQSYQPWKPESA---------------NERLEDLTQKTDGPDNLTQQTA-GNL-ESDQESQQFYQPWKPESST-QQLEDLTQKTDGS-------DDLTQQTASKLEFGQES---QQ-SYQPSKPESAHERLQE-----------------LTQKTDEFEGLTQQ------STGNLESVQESQ-------QSYQPWKLGRANDRLEDLTQKTDGSD----DLTQ-------QTAG----KLEFGQESQQSYQPSKPESAHE--RLHELTQKTDE-----FEDLTQ-------QSTGNLESDQESQQSYQPWKLGRANDRSEDLTQKTDGFGDLTQQTTGNLE-SDQESQQSYQPWKPESANQ---------Q-LEDLTQKTDGFHDFTQQSAGK-LAFGLES---------------QQSYQPW---------------------------KPGSA----------------NQQLEDLT----------QKTDGFDDLTRQT-TGNLESDQESQQS-------YQPWKAGSSNQRLEDLMQTTHRSDDLTQQTAGNLEFGQESQQSYQPWKSETANERLEDLTQKT-DGSDDITQ---------QTAGKLQ-FSQESQQSYQPWKP------------------------------ESANQQLEDSTQKTDGF----------------------------DDLTQQSA-------------------------------------------------------------------------------------------------------------------GKLAF------GLESQQSYQPWKLESANERIEDFIQKTDRSDDITQHTAGNLEFNRASQQLYQSWKPSATH------LIQQLDDMTTEHDLGPHSVKPAVKPRPRSRYSRFGTSVNVQVPNQNAHNIDSPNVVNPNGEDT-IPD---IYEL--PPE-------------VGIGTGTDNSRNT---------NARQLQMTQ---DVVSKNFN--------QQTGSTGYDIEGGNVDQVNLLH-KS-NDATVGLQWHYTYHPSD-QRQF-------VQQTDQKNKEGLQQQS---------------------------------------KIQFSNLEQNL-NQEIQN--KYTANNPHQQLELP------KQSENYAFRPGIIPIKRTF-------------------NYDQT------------ENKLIIDQQLGGNGDLEKYVTTSESEP--------------KPIPRILETY-GG-GQYDPTIGDDIYSKVTINPSATLSS-INNMDSWDI---REKPEATTTA---------NELTPPP-------LPVKPLDINVTTEA-----------------------PHS---SSFWSRVGHKITS-------TFGKAKE-------KAKNIFG
>Bombus terrestris_XP_003393509
----------------------------------------------------------------------------------------------------------------------MENSIP-----------------------QTL------------------------------------------------------------------------EMNIYLIG------------------------------------------------------------------------------------------------------ILTKILMVQTA------------------------------------------------------------------------------------------------------------------------------------------TVHMKDMKNMHKK---------------------------------------------------------------------------------------------------------------------------------------------------------------------------------------------------------------------------------LQP-TDQLI-----NPTS--------GYTSVLN-------TGNSGYNRN------IYSGSTSQ--QH--TDNYQQA-EMLDAHQSRQIAQTQTF------LDNLRNN--AQSQS----SRIQSGM-QG-VSHY-KEHWNAS----------------HTKEVSIPQHI---TDISHMNQ-------HSLQYNNNQYNNR-HNLHQ-GVQQQDSYLHQFEEGGFTH-GKK--MLDKLISG---VDT-----------------VDCDYNS--QYTQST-----SQYSRKYKRNA-K--YGKQDEV-------QQT--QS---------------------------------------------------------------------------------------------------------------------------------------------------------------------------------------------------------------------------------------------------------------------------------------------------------------------------------------------------------------------------------------------------------------------------------------------------------------------------------------------------------------------------------------------------------------------------------------------------------KYIN----------------DDLTQQTSGNFEFGQDS---QQ-SYQPW----------------------------------------------------------------------------------------------------------------------------------------------------------------------------------------------------------------------------------------------------------------------------------------------------------------------------------------KPQGT----------------NQQLGDFA----------QKTGESDDLTQQT-SGNLEFGQGSKQS-------FPIWQSNVRNQKWGHLTQE----------------------------------------------------------------------TGAQPEDDLQK---------------------------------------------------------------------------------------------------------------------------------------------------------------------------------------------------------------------------------------------------------------------------------------------------------KPAEKPKPRSRYSRRGSTVNTQVSNQDMYNINTQNNLNLNTGDTDVPN---IYEL--PPQ-------------VNIEGDKDNIRRQ---------STRGDQGQD-----KDVSKK------LSQQAESSGYDVEGGNVDQVNWLH-KS-NDATVGLQWHYTYHPSD-QRQF-------VQQTDQKNKEDLQQQS-----------------------------IQT------QFSNLQQNP----KQEEQI--KYIVDNSDQQESH-------WQPQNYATEQG----------------------------------------------------------IKSKHVGTASSEP--------------KLEPRILEVY-GG-GQYDPTHSGDIYSGVTINPSATLSP-TSNTDPWDI---REKPEIMLTT---------TELTMPP-------LPVEPLNTNDTNET-----------------------PRP---SSLWTRIGHKITT-------TFDKAKE-------KARNIFG
>Microplitis demolitor_XP_008553047
-------------------------------------------------------------------------------------------------------MLKKLLIIFG-AIA-CGSAAP--SCIDLCGPG-----SVNTQASESL-TAF--RTHSSVGQQHETLHDLHQSLTDQLQSSQINVDF--NRPGNWTDHKDYRTPD--------GAGEVHEEAGQLVNGGAKVR--------YYKKKYAASYGSG---SANNLGL------------------------------GDALESDSLLRGDLLN---SRSTVGHTDVH------SYGHRAYDERRQDSSRF--QDL--ETT------GTQVHDSTRVTGAANT-----------------------GDWSRHDT--YGVDGGRGRVYEEEGQYSQGPAKV-------RYYKKNYTS----SYST----SGAP--GIIPLTGVADLETQARQ-LESQ---LSQLSRDLQHTQVSQSQNIHKDSFHRDTTARQSEYGRVYNDNDYSQHYDRPVATTEQRYEHSSRKESTVRSGGSYAPVQPVTSF-----------NYAVPDTVGAQTHRT----------------------EHTQHTQQSHTYTPTQVVQTHQTHVPVQPVTHFSYVVPDTELEAVGSQSQRTEHTQHIQQTHQTHVPIQPVTHFNYVIPDVELEAVG-SQTQR-TEHTQHTQQTHQTH--------GYVPSQV-----VQTHQTHQETDSIARVPLHRVNNYGGSTY--RDESRRQELVSEGQTSHQLRDDAQY---------------VYSQP----ELSRVVQ-THPGKRV-EEHWSSS--------------SRHRVESTIPHHI----------DTVPIIDVGISHQKINQLNGGLHSGYADGLNQANTRISGGSSSSYHHEEFG--TGGSYHVG--AVHM---------GHQA----ADCDTEGQQS----------SGYTRRYKRGV-E--FGQQTEN-------LNR-IQGQGQWGQVEGHQHQDYDHHSHPHQDYDHHSHP-----------------------------------------------------------------------------------------------------------------HQDDDRHRHSNQDYDHRNGGGYQHQSHEGHPHQDDDR------------------------------------------------------HRHSGQDYDHRNG------------------------------------------GGYQSHEGHPHQDDDRYRHLQQDYLRYKREQSP-------------------------------------------------------------------------------------------------------------------------------------------------------QQYEDLNQHS------DIGFGDLTHHQSGDFDFGQQHVENLELE--------------------SQKTEDLHQQTQGFDLWDKQS--GNL-ELGQQTEDFS-------QQDHRLDDFSQHLGN--------YEFGRHLSGDLELGQQT---EDFSQQTHKFDDFTQQ----------------------------------------QAGKLELGQHHY----------QDMGGLEFGQQTEDLSQQTDKFD----DFSQ-------HQSR----KLEFGQHHQQHTGSLEFGQ-----QTEDLSQQTHK-----FDDFSP------------------HASDLEFGQHEQQHLGGLELGQQTDKF-DFSQHQSGKLE-FG---QHHYQHLGGIDLGQ---------Q-TEDLSQQTHKFDDFTQQQAGK-LEFGQHH---------------------------------------------QQHTGSLEF----------------GQQTEDFS----------QQTHKLDELSQH--SGDLEFSRHHQQHTGSLELGQQTEDFSQDTHKFDDFSQHTGDLEFGQQHLGGLEL-----------------GQQTEDLSQQT-HKFDDFTQ---------QQAGKLE-FGQHHQQHSGEIDL------------------------------GQQTEDLSQQTHKFDEF-----GQHSGDLEFGQQHLGGLEFGQQTEDLSQQTH-------------------------------------------------------------------------------------------------------------------KFDEF-TLHQSGNFEFGQEHTGKF--EFGKETQETSQLGFDKQNQQTTGFSPSTNYPREF------------------------------------KPAPKPTPRSQRIGNPS------------------RGDIESVTVPADPVGPIGPVTVPVR-----------------------------------PVKGGRRFK-------------------PLGVPAQYRNDVPSEGVLSLEE-QSFQSADSGNLWHQSHHPGD-L----------TSDYPQGQHSQIDGVT--------------------------------------------------------------------------------------------------------------------------------------------------------------------------------FQPRILEAY-GGKGPYEAGHQQDIFSGIKPNPSATLAPQSHGNDPWEI---REASEQF------------SSHRIPS-------LDTVPESTTQSPET-----------------------TPA---PGFWKKLGNKITT-------SYEKAKE-------KLSDTFG
>Acromyrmex echinatior_XP_011063866
------------------------------------------------------------------------------------------------------MAIGRIIVLSA-LIA-QALSAP-SGCIETCNFL--Q---TNV--RQTL-GSY--QDHANLVQGTTHLNDH---------------DY--TRPGNWTEHNQYNTDS--------GHGKVHEERGQYVEGSKRVR--------YYKKNFTSSYGT--D-NVHGVNAAELGELS--GQ-------HRY-DSLHVPS-NQHLDSQSAY-D-LGQ-T-VIKETGYNRVHS-----QQTDSLSTRLNSKSEKL--EDFG-EYD------GYS-QVNQH-IPSTNTHAIDTQH--NV-------ETVP-NNWSRADS--YRTDGGRGQVFEEEGQYVTGPKKV-------RYYQKNYTS----SYS-----SGVPQ-SSGSSVKLDELHNEMQRNLQKD---LDNFRRTF-QV---------SSTGHTASTT-----------------------HVGS-----TQEA--V--GIH--DLQTAEND----YRQHL--GYRGVPSTGSVHH-------------------------YT-DQQQRETL----TDIRQ--P-YSYPTA-----------------ATNTYDT-ESHRAYQSH------------------ETHA-SRVHP-VPQSS-----HSSL--------GY-LQVP---------RDSFQTN------YHNTHSSG--RH--LDDTRHT-DVLGTHQSN-VLQNQLL------TQENSQR--VYNPH--SSHPTYPSR-HA---------W-SS--------------SSH-GGSVAPERT---IADHSRHS---VGHAERAHYDRDAYNEH-HGRYH-TA-QGYESRARTSGSSYDS-GYR-ANSAQLVAG--SLDL---------GHAAHG--ADCTEETHQQY-QHE-----TRYHRKYKRDA-Y--HGNAQEH-------QAV--EN------------EDFTQQNQ---EFGQESQQLKDLTQQSEQFTQQTQGSDDFTQQTSGKLELGQQTIDNQHLDDSKQQSEQFTQQTEAQLEFGQQTVNNPHLEDLTQQSEQFTQQTQGS-------------DDFTQQTSGKLELGQQTVDNQHLDDLKQQSEQF--TQQTEGQLEFGQQT-----------------------------------------------------VNNPHLENLTQQSE-------------------------QFTQQTQRSNDFTQQTSGKLE----FGQQTVDNQRLDN------LKQQSEQFT-------QQTEGQLEFGQQTVNNPH--------------------------------------------------------------LENLT-QQNEQFTQEIQGHDHLTQQTSGKLELGQQTIDS----------------------QH---LTQQS----------EQLTQQTEGQLEFGQQTVDNPHLKDL------------------TQQNEQFTQQTQRLDHFT-QTS-GKL-EFGQQTV----------DN-HHLDDLTQQS----------EQFTQQTEGQLEFGQQT---VD-NPHLK---DLTQ--QD------------------------SDGFSQQ------TSGKLEYGQQ-I-------SN--NQHLEDLMQQNQQF---TQGSD----DFTQ-------QTSG----KIIFGQQAND-------TQ-----QLEQFTQRTAR-----SDSLTQ-------------------QIQL------------------------------GKHE-FG---QQ-INNQHLEDPLR---------Q-SEQFA-QTLRSDDFTQQSVGK-LEFGQQT---------------QSINKPA----------------------KPKSQRLEEF----------------NEQNQDFT----------QQTGGFDDFTQQ--IGHLEFG-QLQQ-------------PKDSNHHLEDFAQQ---------------------------------NED---LTQQT-GGFDDFSQ---------QTAGHL--YGQQREQQQRPSWP------------------------------GHNTQHLKHYS-QQNDW--------------------------NTDDLSQQSR-------------------------------------------------------------------------------------------------------------------QYSAY-------NKNN-KQLEWQL-------EQ----TNFERDFLQQTDQD------QITTN-V--------------------------------KPAPKPKPRPRYQKHDS-----------------IPPRTDRTDTIIDD---VFK---PVE-------------VNPEPDIDNFRGR---------IIESGSRAT---YPESNHHT--STILY-STQGSNAFHNQRENIDRLHWVH-NS-NDATVGLQWHYTYHPSD-LTNVEGSH---DNYYPRHNVNSMSQQT-----------------------------EDT-------QQQFKPID--FHQQETQD--KDRLENKHQNSYISQ-S---SEHDEYNQQS-ESQQSETF-RFDDQF------------NQDSE------------QTA-RVIPLQRNE-KTQLILEQEKRSV----STTEQTE-N-KPESRILQAY-GG-GPY-ASRSDDFYIRIRPNPSATLPP-IDGDDSWDI---REKPR---EAIIPR---S-TVHNTQE---YI--TTTEVAETTTEITQ----------------------TTIQ---PSFWSRVGHKITS-------TYDKAKE-------KAKEIFG
>Harpegnathos saltator_XP_011152477
-----------------------------------------------------------------------------------------------------MMALGRIIVLSV-LFA-QALSAP-SGCIESCNFY--Q---SSYQSRQTS-GSH--QDHAALIQGATNLNEY---------------DY--TRPGNWTEHNQYNTDN--------GHGKVYEERGQYEDSSKKTR--------YYKKNFTSSYST--S-NTGNADATGLDQLT--GH-------RVY-DTVHIPS-NQHLDSLSAY-DQVGA-TSVTKESGYSKVHS-----QQTQS-SSRTDSQSERL--EDFG-EYS------DHS-QVNQRVHGGGSSQSSDTSY--HA-------ETLP-QNWSRVDS--YRTDGGRGRVFEEEGQYTTGPKKV-------RYYKKNYTS----SYST----SSVPQ-DSIGSATVQDLHHELQQNLHKQ---LDDFRREFHQT---------SKVDHVASTA-----------------------HIGS-AQSLTQET--V--GFHNDDLQTAESD---TYRQQL--TQHRVPSTGIIPH-------------------------YT-DQQQRETFAGERTDIRQHTP-YTYPSA-----------------AGGTYGT-EHQRTYQSH------------------ETYV-SRANP-TTQPI-----HLSHLAPESS--GY-IQRP-------VIRDGYQSN------LHNMHSMG--HHA-IDDIQRTSHHSGIHQSR-MTENQLL-------AENSQR--VHHPS------QDSSR-RGQSTHY-EEHW-SS--------------SSRTGGNPYPNPS-------TTYG---AGHADRVHYDRDAYNEY-LNRHH-NAAQGYNSHAHTSGNTYNS-AYR-TSSGQSVTG--SLDL---------GHTAQG-AADCTEET-QQY-QQE-----TRYHRKYKRDD-H--HGFVDEH-------QRQTAEH------------EDLTQQYQ---EFGQESQQ----------------------------------------------------------------------LQGLTQQLQEFEQQTAGNQHLDDLTQQTTGSDDFTQQTSGKLEFGQGSADGQQVEDLTQQTSGL----------EFGQHT-----------------------------------------------------VGNQHLDDLTQQTT----------------------GSDDFSQQTS----------GKLE----FGQGSADGQQVED------LTQQTSGLE---------------FGQHTVGNQH----------------------------------------------------------------------LDDLTQQTTRSDDFSQQMSGKLEFGQGSMDGQQLEDLTQQMSGLEFGQHTVGNQHLDDLTQQT-------TGSDDFTQQTSGKLEFGQGSMDGQQLEDLTQQNERIGKLKYEQQIDDTQQLERSSQRIERSKDIMQQTS-GKL-EFGQQTI----------GS-QHLEDLKQQNEQFTQQIE--DGFSQQTSDKLIFGQNP---VG-NQHFE---DLTQQTEP-----------------FGQQATGSDDFTQQ------TSGKLEFSQHVQPVDKLNNPQ--NQYLEEFSHQ-KDFTQQTEGND----EFTQ-------QMMG----NLEFDQTQQSHRSQ----------NLEDFTQQNEDLIGEFRDSTQQ--------TMGHLEFGQRTQQPHKSQNLEDFTQQNEDLAHQIGGFRDSPQQTMGHLE-FGQQTQQPHKSQNLEDFTQ---------Q-NEDFTHQIGGFHDSTQQTMGH-LEFGQQT---------------LQPHESQ---------------------------NLEDL----------------TQQNEDFT----------QKVGGFHDFTQQT-MGNLEFGQQTQS-------------HRSGSQHLDDFTQQ---------------------------------NKD---LTQQI-SGFDDFTQ---------QTTRHVE-HGQQWKADRS----------------------------------RYDDQYSGHPS-QQNGW-----------------------------------------------------------------------------------------------------------------------------------------------------------------------DKESEWQL-------GQMSQKTDFDQGFDQGFTQDD-----ELQSR----------------------------------RPAPKPKSRQRHNSNPS-----------------------HVDTNIDD---VLK---PIE-------------INPEIDIND-KGRSREENRGRETIQYSSHAT---YPKFNYQS--SRIEDLRSQGRNGFDNEKENIDRLHWVH-KS-NDATVGLQWHYTYHPSD-LTNVESPH---NTYYPEYN--SMSQQT---------------------------------------EQQQKPVD--FSQQETQG--KHTFETS---------------------------------LFDNQF------------DQNSE------------YTASRVIPLQHSQ-ISQQTTQLDKQSN----QEPGKVE-P-KLEPRILEVY-GG-GPYDGSHSDDIYRRVTPNPSATLPP-IYGEEAWDI---REKPREK-EIIPWLVANTLSSVNKPEIDKVEDMSTTKMIDTTTQIIE---------------------ITTKEEATPSFWARVGNKITN-------TYDKAKE-------KAREFFG
>Solenopsis invicta_EFZ12078
------------------------------------------------------------------------------------------------------MAIGRIIVLSA-LVA-QALSAP-SGCIESCNFL--Q---TSI--HQTS-SGY--QNHANLVQGKTNLNDH---------------DY--ARPGNWTEHNQYHTDG--------GHGKVHEERGQYVEGSKRVR--------YYKKNFTASYGT--G-NVNEMDLGTASS----GQ-------HRY-DSIHAPS-NQYIDSQSAY-G-LGQ-S-VIKETGYNRMHS-----QQTQSLSSRIDSKSERL--EDFG-EYD------RHS-QVSQH-VPSIDTQTIDTQH--HI-------DT-P-DNWNKVNS--YNTDGGRGHVFEEEGQYVTGPKKI-------RYYKKNYTS----SYS-----SSIPQ-SSIPSVT--ELHNELQRNLQKD---LNSIRNDLHQI---------SSTGHTAATT-----------------------HVGS-TLGLTQEA--V--GFH--DLQTAESD---SYRQHS--GYRGVPSTGNVHH-------------------------YT-DQQQRETL----TDVRHQLP-YTYPSA-----------------ATNTYGT-ESHRTYQSH------------------ET----RVLP-VSQSS-----HLSS--------SY-VQVP---------TGNYQTS------YHNTHSSG--HH--LDETRRA-EVLGTHQSS-VLQNQLL------T--DSQR--VYNPH--SSHVTYPNG-HGETRRY-EEHW-RS--------------TSHTGGNVAPERT---IADHAGYHD--VAHTERAHYDRDAYNEH-GSRYH-TA-QGYESRARTSGSSYDS-AYR-ASSGQLVTG--SLDL---------GHASHG--ADCTEETHQQY-QHE-----TR-HRKYKRDD-Q--H--VQQH-------QTI--DN------------KHFTQQNQ---EFGQE------------------------------------------------------------------------------------------------------------------------------MEDLTQQSEQF--TQQTEGSDDFTQQT-------------------------------------------------------------------------------------------------------------GKLE----FGQQT-DDQHLDD------LTQHSEQLT-------QQTEGQFEFGQQTVNNPH--------------------------------------------------------------LEDLTQQTQET---------GLSQQLSGKLEFGQQTVGS----------------------QHLDDLTQQS----------EQFTQQTQGSDDFTQQT--------------------------------------------------GKL-EFGQQT-----------DD-QHLDDLTQHS----------EQLTQQTEGQFEFGQQT---VN-NPHSE---DLTQQTQE------------------------ID-LSQQ------LNGKLEHSQQSI-------D---NQHFEDLMQQNEQLMQQTQGHN----DFSQ-------QTSG----KLEFGQQTGN-------TQ-----QLEQFAQRTTR-----SDDLTK-------------------QTQLDKHEFKQHITDNKHLDDLTQ---QFSQQTEGQLE-FG---QQIVGNQHSEHSTR---------Q-NEQYTQQTVGSNDFTQQSIGK-PEFGQQM---------------QSVNKLD----------------------NPKSQRLEEF----------------NEQNKDFT----------QQTGEFNEFTQQT-MGHLEFG----QP-------HKSDKPKVDNHHLKDLT-Q---------------------------------NED---LSQQV-GGFDDFSQ---------QTAGHLE-FGQQREQQK-PSRP------------------------------GHNSQRLEHYS-QRNEW--------------------------DTDNLSQQTTGHLEFGQQREQQKPSRPGHDSQRLEHYSQQNEWDTDNLSQQTAGHLEFGQQREQQKPSSSGHYSQQNDGDTDNLSQQTAGHLEFGQQREQQRPSSSGHYSQQNKWYRDNLSQQLRQYPSY------NNQNT-EQSEWQL-------GQMSQQTNVDQDFTQQVDQD------RPAIG-I--------------------------------KPAPKPKLRPRYQKHDL-----------------IPSHTDGTDTNVGD---VFK---PVE-------------VNPEADIDNFRGR---------LIESGSRAT---YPESN-HQ--TNVLF--T-GSSAFDNQRRNIDSLHGVH-NS-NDATVGLQWHYTYHPSD-LTNVEGSH---DNYYPRHNVDSMSQQK-----------------------------EDV-------QQQSKPFD--FNQQETQH--KDTLEDGHQTSQ----S---SQHDKYDQQSGSLQQTETS-HFDNQF------------NQESD------------QTASRVIPLQQNA---QLTSEQEKRST----SNTEQTG-D-KIEPRILQAF-GG-GPYDASHTDDFYTRVRPNPSATLLP-LGGEDPWDI---REKPK---DVIIQ----P-TIRNTPQ---IV--TTTEAAEITTQTIG----------------------TTTQ---SSFWGRVGHKITN-------AYDKAKE-------KAKEIFG
>Solenopsis invicta_XP_011169229
------------------------------------------------------------------------------------------------------MAIGRIIVLSA-LVA-QALSAP-SGCIESCNFL--Q---TSI--HQTS-SGY--QNHANLVQGKTNLNDH---------------DY--ARPGNWTEHNQYHTDG--------GHGKVHEERGQYVEGSKRVR--------YYKKNFTASYGT--G-NVNEMDLGTASS----GQ-------HRY-DSIHAPS-NQYIDSQSAY-G-LGQ-S-VIKETGYNRMHS-----QQTQSLSSRIDSKSERL--EDFG-EYD------RHS-QVSQH-VPSIDTQTIDTQH--HI-------DT-P-DNWNKVNS--YNTDGGRGHVFEEEGQYVTGPKKI-------RYYKKNYTS----SYS-----SSIPQ-SSIPSVT--ELHNELQRNLQKD---LNSIRNDLHQI---------SSTGHTAATT-----------------------HVGS-TLGLTQEA--V--GFH--DLQTAESD---SYRQHS--GYRGVPSTGNVHH-------------------------YT-DQQQRETL----TDVRHQLP-YTYPSA-----------------ATNTYGT-ESHRTYQSH------------------ET----RVLP-VSQSS-----HLSS--------SY-VQVP---------TGNYQTS------YHNTHSSG--HH--LDETRRA-EVLGTHQSS-VLQNQLL------T--DSQR--VYNPH--SSHVTYPNG-HGETRRY-EEHW-RS--------------TSHTGGNVAPERT---IADHAGYHD--VAHTERAHYDRDAYNEH-GSRYH-TA-QGYESRARTSGSSYDS-AYR-ASSGQLVTG--SLDL---------GHASHG--ADCTEETHQQY-QHE-----TR-HRKYKRDD-Q--H--VQQH-------QTI--DN------------KHFTQQNQ---EFGQE------------------------------------------------------------------------------------------------------------------------------MEDLTQQSEQF--TQQTEGSDDFTQQT-------------------------------------------------------------------------------------------------------------GKLE----FGQQT-DDQHLDD------LTQHSEQLT-------QQTEGQFEFGQQTVNNPH--------------------------------------------------------------LEDLTQQTQET---------GLSQQLSGKLEFGQQTVGS----------------------QHLDDLTQQS----------EQFTQQTQGSDDFTQQT--------------------------------------------------GKL-EFGQQT-----------DD-QHLDDLTQHS----------EQLTQQTEGQFEFGQQT---VN-NPHSE---DLTQQTQE------------------------ID-LSQQ------LNGKLEHSQQSI-------D---NQHFEDLMQQNEQLMQQTQGHN----DFSQ-------QTSG----KLEFGQQTGN-------TQ-----QLEQFAQRTTR-----SDDLTK-------------------QTQLDKHEFKQHITDNKHLDDLTQ---QFSQQTEGQLE-FG---QQIVGNQHSEHSTR---------Q-NEQYTQQTVGSNDFTQQSIGK-PEFGQQM---------------QSVNKLD----------------------NPKSQRLEEF----------------NEQNKDFT----------QQTGEFNEFTQQT-MGHLEFG----QP-------HKSDKPKVDNHHLKDLT-Q---------------------------------NED---LSQQV-GGFDDFSQ---------QTAGHLE-FGQQREQQK-PSRP------------------------------GHNSQRLEHYS-QRNEW--------------------------DTDNLSQQTTGHLEFGQQREQQKPSRPGHDSQRLEHYSQQNEWDTDNLSQQTAGHLEFGQQREQQKPSSSGHYSQQNEWDTDNLSQQTAGHLEFGQQREQQRPSSSGHYSQQNKWYRDNLSQQLRQYPSY------NNQNT-EQSEWQL-------GQMSQQTNVDQDFTQQVDQD------RPAIG-I--------------------------------KPAPKPKLRPRYQKHDL-----------------IPSHTDGTDTNVGD---VFK---PVE-------------VNPEADIDNFRGR---------LIESGSRAT---YPESN-HQ--TNVLF--T-GSSAFDNQRRNIDSLHGVH-NS-NDATVGLQWHYTYHPSD-LTNVEGSH---DNYYPRHNVDSMSQQK-----------------------------EDV-------QQQSKPFD--FNQQETQH--KDTLEDGHQTSQ----S---SQHDKYDQQSGSLQQTETS-HFDNQF------------NQESD------------QTASRVIPLQQNA---QLTSEQEKRST----SNTEQTG-D-KIEPRILQAF-GG-GPYDASHTDDFYTRVRPNPSATLLP-LGGEDPWDI---REKPK---DVIIQ----P-TIRNTPQ---IV--TTTEAAEITTQTIG----------------------TTTQ---SSFWGRVGHKITN-------AYDKAKE-------KAKEIFG
>Solenopsis invicta_XP_011169231
------------------------------------------------------------------------------------------------------MAIGRIIVLSA-LVA-QALSAP-SGCIESCNFL--Q---TSI--HQTS-SGY--QNHANLVQGKTNLNDH---------------DY--ARPGNWTEHNQYHTDG--------GHGKVHEERGQYVEGSKRVR--------YYKKNFTASYGT--G-NVNEMDLGTASS----GQ-------HRY-DSIHAPS-NQYIDSQSAY-G-LGQ-S-VIKETGYNRMHS-----QQTQSLSSRIDSKSERL--EDFG-EYD------RHS-QVSQH-VPSIDTQTIDTQH--HI-------DT-P-DNWNKVNS--YNTDGGRGHVFEEEGQYVTGPKKI-------RYYKKNYTS----SYS-----SSIPQ-SSIPSVT--ELHNELQRNLQKD---LNSIRNDLHQI---------SSTGHTAATT-----------------------HVGS-TLGLTQEA--V--GFH--DLQTAESD---SYRQHS--GYRGVPSTGNVHH-------------------------YT-DQQQRETL----TDVRHQLP-YTYPSA-----------------ATNTYGT-ESHRTYQSH------------------ET----RVLP-VSQSS-----HLSS--------SY-VQVP---------TGNYQTS------YHNTHSSG--HH--LDETRRA-EVLGTHQSS-VLQNQLL------T--DSQR--VYNPH--SSHVTYPNG-HGETRRY-EEHW-RS--------------TSHTGGNVAPERT---IADHAGYHD--VAHTERAHYDRDAYNEH-GSRYH-TA-QGYESRARTSGSSYDS-AYR-ASSGQLVTG--SLDL---------GHASHG--ADCTEETHQQY-QHE-----TR-HRKYKRDD-Q--H--VQQH-------QTI--DN------------KHFTQQNQ---EFGQE------------------------------------------------------------------------------------------------------------------------------MEDLTQQSEQF--TQQTEGSDDFTQQT-------------------------------------------------------------------------------------------------------------GKLE----FGQQT-DDQHLDD------LTQHSEQLT-------QQTEGQFEFGQQTVNNPH--------------------------------------------------------------LEDLTQQTQET---------GLSQQLSGKLEFGQQTVGS----------------------QHLDDLTQQS----------EQFTQQTQGSDDFTQQT--------------------------------------------------GKL-EFGQQT-----------DD-QHLDDLTQHS----------EQLTQQTEGQFEFGQQT---VN-NPHSE---DLTQQTQE------------------------ID-LSQQ------LNGKLEHSQQSI-------D---NQHFEDLMQQNEQLMQQTQGHN----DFSQ-------QTSG----KLEFGQQTGN-------TQ-----QLEQFAQRTTR-----SDDLTK-------------------QTQLDKHEFKQHITDNKHLDDLTQ---QFSQQTEGQLE-FG---QQIVGNQHSEHSTR---------Q-NEQYTQQTVGSNDFTQQSIGK-PEFGQQM---------------QSVNKLD----------------------NPKSQRLEEF----------------NEQNKDFT----------QQTGEFNEFTQQT-MGHLEFG----QP-------HKSDKPKVDNHHLKDLT-Q---------------------------------NED---LSQQV-GGFDDFSQ---------QTAGHLE-FGQQREQQK-PSRP------------------------------GHNSQRLEHYS-QRNEW--------------------------DTDNLSQQTTGHLEFGQQREQQKPSRPGHDSQRLE------------------------------------HYSQQNEWDTDNLSQQTAGHLEFGQQREQQRPSSSGHYSQQNKWYRDNLSQQLRQYPSY------NNQNT-EQSEWQL-------GQMSQQTNVDQDFTQQVDQD------RPAIG-I--------------------------------KPAPKPKLRPRYQKHDL-----------------IPSHTDGTDTNVGD---VFK---PVE-------------VNPEADIDNFRGR---------LIESGSRAT---YPESN-HQ--TNVLF--T-GSSAFDNQRRNIDSLHGVH-NS-NDATVGLQWHYTYHPSD-LTNVEGSH---DNYYPRHNVDSMSQQK-----------------------------EDV-------QQQSKPFD--FNQQETQH--KDTLEDGHQTSQ----S---SQHDKYDQQSGSLQQTETS-HFDNQF------------NQESD------------QTASRVIPLQQNA---QLTSEQEKRST----SNTEQTG-D-KIEPRILQAF-GG-GPYDASHTDDFYTRVRPNPSATLLP-LGGEDPWDI---REKPK---DVIIQ----P-TIRNTPQ---IV--TTTEAAEITTQTIG----------------------TTTQ---SSFWGRVGHKITN-------AYDKAKE-------KAKEIFG
>Solenopsis invicta_XP_011169232
------------------------------------------------------------------------------------------------------MAIGRIIVLSA-LVA-QALSAP-SGCIESCNFL--Q---TSI--HQTS-SGY--QNHANLVQGKTNLNDH---------------DY--ARPGNWTEHNQYHTDG--------GHGKVHEERGQYVEGSKRVR--------YYKKNFTASYGT--G-NVNEMDLGTASS----GQ-------HRY-DSIHAPS-NQYIDSQSAY-G-LGQ-S-VIKETGYNRMHS-----QQTQSLSSRIDSKSERL--EDFG-EYD------RHS-QVSQH-VPSIDTQTIDTQH--HI-------DT-P-DNWNKVNS--YNTDGGRGHVFEEEGQYVTGPKKI-------RYYKKNYTS----SYS-----SSIPQ-SSIPSVT--ELHNELQRNLQKD---LNSIRNDLHQI---------SSTGHTAATT-----------------------HVGS-TLGLTQEA--V--GFH--DLQTAESD---SYRQHS--GYRGVPSTGNVHH-------------------------YT-DQQQRETL----TDVRHQLP-YTYPSA-----------------ATNTYGT-ESHRTYQSH------------------ET----RVLP-VSQSS-----HLSS--------SY-VQVP---------TGNYQTS------YHNTHSSG--HH--LDETRRA-EVLGTHQSS-VLQNQLL------T--DSQR--VYNPH--SSHVTYPNG-HGETRRY-EEHW-RS--------------TSHTGGNVAPERT---IADHAGYHD--VAHTERAHYDRDAYNEH-GSRYH-TA-QGYESRARTSGSSYDS-AYR-ASSGQLVTG--SLDL---------GHASHG--ADCTEETHQQY-QHE-----TR-HRKYKRDD-Q--H--VQQH-------QTI--DN------------KHFTQQNQ---EFGQE------------------------------------------------------------------------------------------------------------------------------MEDLTQQSEQF--TQQTE------------------------------------------------------------------------------------------------------------------------------------------------------------------------------------------------------------------------------------------------------------------------------------------------------------------------------------------GSDDFTQQT--------------------------------------------------GKL-EFGQQT-----------DD-QHLDDLTQHS----------EQLTQQTEGQFEFGQQT---VN-NPHSE---DLTQQTQE------------------------ID-LSQQ------LNGKLEHSQQSI-------D---NQHFEDLMQQNEQLMQQTQGHN----DFSQ-------QTSG----KLEFGQQTGN-------TQ-----QLEQFAQRTTR-----SDDLTK-------------------QTQLDKHEFKQHITDNKHLDDLTQ---QFSQQTEGQLE-FG---QQIVGNQHSEHSTR---------Q-NEQYTQQTVGSNDFTQQSIGK-PEFGQQM---------------QSVNKLD----------------------NPKSQRLEEF----------------NEQNKDFT----------QQTGEFNEFTQQT-MGHLEFG----QP-------HKSDKPKVDNHHLKDLT-Q---------------------------------NED---LSQQV-GGFDDFSQ---------QTAGHLE-FGQQREQQK-PSRP------------------------------GHNSQRLEHYS-QRNEW--------------------------DTDNLSQQTTGHLEFGQQREQQKPSRPGHDSQRLEHYSQQNEWDTDNLSQQTAGHLEFGQQREQQKPSSSGHYSQQNEWDTDNLSQQTAGHLEFGQQREQQRPSSSGHYSQQNKWYRDNLSQQLRQYPSY------NNQNT-EQSEWQL-------GQMSQQTNVDQDFTQQVDQD------RPAIG-I--------------------------------KPAPKPKLRPRYQKHDL-----------------IPSHTDGTDTNVGD---VFK---PVE-------------VNPEADIDNFRGR---------LIESGSRAT---YPESN-HQ--TNVLF--T-GSSAFDNQRRNIDSLHGVH-NS-NDATVGLQWHYTYHPSD-LTNVEGSH---DNYYPRHNVDSMSQQK-----------------------------EDV-------QQQSKPFD--FNQQETQH--KDTLEDGHQTSQ----S---SQHDKYDQQSGSLQQTETS-HFDNQF------------NQESD------------QTASRVIPLQQNA---QLTSEQEKRST----SNTEQTG-D-KIEPRILQAF-GG-GPYDASHTDDFYTRVRPNPSATLLP-LGGEDPWDI---REKPK---DVIIQ----P-TIRNTPQ---IV--TTTEAAEITTQTIG----------------------TTTQ---SSFWGRVGHKITN-------AYDKAKE-------KAKEIFG
>Fopius arisanus_XP_011305121
------------------------------------------------------------------------------------------------------MALKLAVIICA-VVA-QALGAP-KPCYSNCGTSGSTFSHETMTGVSTH-GNFMTQQNAAFQQLHQSLMNQ--------LQEAHHLDY--SQPGTWHKNAAYKTED--------G-GQVYQEHGKVETDNSQMR--------YFKKNYTNSWGT----GSGGLGNDLLQERL--TG-------DRL-SGGSSHQ-EHHQNWEINSNGHHSQ---NIEDLSVHQVPTT----QVSQTVLRNFEDMARNL--ESYISQCT------E---RVQMGQLSNYQSYTDVVQQ--HL------------DQMKQA----VRDNGLWNRLIGQINSLETKLNEL--------KVQAQHSA----NLVQ----SGTKSHGTVISTAHQSGHQSAHQSAHQSGLPQAPVGASINRD---------EEYQRRVSVT-----------------------------------------SSHPAQVQSIPSNN----------QYVSGTSGGYQHS-------------------------YQYGSHGQSGYASGNQDVSS--------------------------------GT-SQHADYTQH------------------SGYG---------QHG-----------------GRYTQHS---------AGGYTHD-------NARYDQG------STGYHQGSAGYGQHDAR-YNQHNAG------YNQLGS---GYNQH---SEQVYPVH-TSPTKTV-EENWNSS-----------------------------------------------GSRKETTYGTS-HVLEP---IRSVGGRCRGADGQYST--WCPSNSGQVESI---------------NYGGQG--SGCHGAAYGTLC--------KRYKREIKDDL-T--QQTEDLT-------QQT----------------EDLTQQTE---DLTQQTGD----------------------------------------------------------------------------------------------------------------LTQQTEDLTQQTRDLTQQSEDL---GQHAGGLQVGNQN--------------------------------------------------------RNREGYRRNGQ----------------------DGINFNQQS-----------GGIE----FGGQERQRQDRNNHRGHGVHGHEQHGHN-------------------------------------------------------------------------------------------------------DGDQDYTQQTQGPGDFSQQYPHG----------------------HGHRGHGTHGHEQHGHNDGDQDYTQQTQGPGDFSQQYPHGHGHR--------------------GHGTHGHEQHGHNDGDFNSNQQ-GQL-NYSQQDF----------GGNWQLGQQRQQV---------------QQTGGIDFGQQT---ED-LSRQTGNLNIGNQQSD-----------------LSQQTQSFDDWTQQ------TTGNLGFGQQQS-----------GSLQEGNSGGYGDYNQHTHSFG----ELNQ-------QTTG----DFGFGRQETG--------------NLEFGNQRGNS-----------------------------------------------------GQYRDFGQQTSGSLD-FG--------------------------QQTEDLSQQTQSFGDFGQQTTGN-LGFGQQT---------------EDLSQQT----------------QSFGGLTQQTSGSLDF----------------GQQTEDLS----------QQTQSFGDFGQQT-TGNLGFGQQTED------------------------------------------------------------------LSQQT-QSFGDFDQ---------QTTGNHG-FGQQTEDLSQQTQS-----------------------------FGDFTQQTT----GDSDW-----------------------------------------------------------------------------------------------------------------------------------------------------------------------EPSQKGKL-------ELGDQHQDWDQQIQSFPGSTQQSGTLELGNE----------------------------------RPAPKPPARGRIRNGG--------------------PTPAAQDT-------------PLT-----------------------------------PVKGGAK---------------------RPAQQNTYPQSSQNPDPLRVIP-IE-DQFHQSTQWHNSHQPGD-LT---------NENYQQGPLEGSQKSQ-------------------------------------------------SPRNEQQN-----------------------------------------------------------------------------STDTEI-----------------------------------LFQPRILEAY-GGNGPYDVNHNDNIFAGVKPNPTATLSP---MSDSWDI---QEKPNELAR----------RNNNYPTFAGAPDRTPGNDWEETTPATT-----------------------TAA---PGFWKRVGNKIAT-------TYEKTKE-------KISDTFG
>Fopius arisanus_XP_011305122
------------------------------------------------------------------------------------------------------MALKLAVIICA-VVA-QALGAP-KPCYSNCGTSGSTFSHETMTGVSTH-GNFMTQQNAAFQQLHQSLMNQ--------LQEAHHLDY--SQPGTWHKNAAYKTED--------G-GQVYQEHGKVETDNSQMR--------YFKKNYTNSWGT----GSGGLGNDLLQERL--TG-------DRL-SGGSSHQ-EHHQNWEINSNGHHSQ---NIEDLSVHQVPTT----QVSQTVLRNFEDMARNL--ESYISQCT---------ERVQMGQLSNYQSYTDVVQQ--HL------------DQMKQA----VRDNGLWNRLIGQINSLETKLNEL--------KVQAQHSA----NLVQ----SGTKSHGTVISTAHQSGHQSAHQSAHQSGLPQAPVGASINRD---------EEYQRRVSVT-----------------------------------------SSHPAQVQSIPSNN----------QYVSGTSGGYQHS-------------------------YQYGSHGQSGYASGNQDVSS--------------------------------GT-SQHADYTQH------------------SGYG---------QHG-----------------GRYTQHS---------AGGYTHD-------NARYDQG------STGYHQGSAGYGQHDAR-YNQHNAG------YNQLGS---GYNQH---SEQVYPVH-TSPTKTV-EENWNSS-----------------------------------------------GSRKETTYGTS-HVLEP---IRSVGGRCRGADGQYST--WCPSNSGQVESI---------------NYGGQG--SGCHGAAYGTLC--------KRYKREIKDDL-T--QQTEDLT-------QQT----------------EDLTQQTE---DLTQQTGD----------------------------------------------------------------------------------------------------------------LTQQTEDLTQQTRDLTQQSEDL---GQHAGGLQVGNQN--------------------------------------------------------RNREGYRRNGQ----------------------DGINFNQQS-----------GGIE----FGGQERQRQDRNN---------------------------------------------------------------------------------------------------------------------HRGHGVHGHEQHGHN------------------------------------------------DGDQDYTQQTQGPGDFSQQYPHGHGHR--------------------GHGTHGHEQHGHNDGDFNSNQQ-GQL-NYSQQDF----------GGNWQLGQQRQQV---------------QQTGGIDFGQQT---ED-LSRQTGNLNIGNQQSD-----------------LSQQTQSFDDWTQQ------TTGNLGFGQQQS-----------GSLQEGNSGGYGDYNQHTHSFG----ELNQ-------QTTG----DFGFGRQETG--------------NLEFGNQRGNS-----------------------------------------------------GQYRDFGQQTSGSLD-FG---QQ-----------------------TEDLSQQTQSFGDFGQQTTGN-LGFGQQT---------------EDLSQQT----------------QSFGGLTQQTSGSLDF----------------GQQTEDLS----------QQTQSFGDFGQQT-TGNLGFGQQTED------------------------------------------------------------------LSQQT-QSFGDFDQ---------QTTGNHG-FGQQTEDLSQQTQS-----------------------------FGDFTQQTT----GDSDW-----------------------------------------------------------------------------------------------------------------------------------------------------------------------EPSQKGKL-------ELGDQHQDWDQQIQSFPGSTQQSGTLELGNE----------------------------------RPAPKPPARGRIRNGG--------------------PTPAAQDT-------------PLT-----------------------------------PVKGGAK---------------------RPAQQNTYPQSSQNPDPLRVIP-IE-DQFHQSTQWHNSHQPGD-LT---------NENYQQGPLEGSQKSQ-------------------------------------------------SPRNEQQN---------------------------------------------------------------ST------------DTEI-------------------------------------LFQPRILEAY-GGNGPYDVNHNDNIFAGVKPNPTATLSP---MSDSWDI---QEKPNELAR----------RNNNYPTFAGAPDRTPGNDWEETTPATT-----------------------TAA---PGFWKRVGNKIAT-------TYEKTKE-------KISDTFG
>Ooceraea biroi_XP_011341919
---------------------------------------------------------------------------------------------------MGIMAIGRIIVLSA-LFA-QTLSAP-SGCIESCDVH--H---TSYQSRHTS-GSY--QDHAGLVQGSTNLNDH---------------DY--ARPGNWTEHNQYSTDS--------GHGKVHEERGQYVEGAKKVR--------YYKKNFTSSYG-----NVNGLDAREFDELS--GH-------HRY-DSMRIPS-NQHSESQSIQ-A--GQ-T-VVQGSGYNRVHS-----QQTQSSSTRIDSRNERL--EDFG-EYS------GHS-QVNQR-VPITDTQTIETRH--HI-------EDNP-SNWSRVDS--YRTDGGHGRVHEEEGQYVTGPKKV-------RYYKKNYTS----SYST----SGVPQ-TNIGSASLNELHNEMQRNLHKE---LDNIRREFHQT---------SSVGHTASTT-----------------------HVGS--VGLAQET--V--GLS--DLQTAESD----NRQQL--DYGHIPSTGTMHH-------------------------YT-DQQHRETT----TDTRR-VP-YTYP-------------------AANTYGS-ESQRTYESR------------------ETYT-SRVHP-SHQPG-----HLSP--------GY-IQAP---DIHGTTRDGYQTS------MRNTHSRGSSHV--IDERQRT-EVMGTHQSS-VAQNQLL------T-GSSQH--AYNVN--PNYGARPDR-RGETRHY-EEHW-ST--------------SSNTGGNLAPEHT--------GHLT--HGTADRAHYDRVAYNEH-RNRYH-GAQQGYDTHAHTSESSYDS-AYR-TNTGQLVTG--SLNV---------GHAAQG--ADCTEET-QHY-QQE-----SRYHRKYKRDV-HGRYDDSQRN-------QDF--SQEFGQQTSDGQQLEDLTQHNE---QITQQTEG-----------------------------------------------------------QFKERNFGNQHLEDLTQQTQD---------------------SDFTQQTSGKLEFGQQESDGQQLEDLTQQSEQI--TQQTEGQ--FKERN-----------------------------------------------------FGNQHLEDLTQQTQ----------------------DS-DFTQQTN----------GKLE----FGQQTIDDQHVHNQHLEDFTSSQNEQHT-------QQIDGEFEFGQQTVGNQQ-------------------------------------------------------------HLEDLT-QQSEQFTQQTQGSDDFTQQTSGKLEFGQQTIGN----------------------QQQWKDLTQSEQDTQQVQGFDDFTQQTSGKLEFGQQTIGNQQQWKD------------------LTQSEQDTQQVQGFDDFTQQTS-GKL-EFGQQTI----------GNQQQWKDLTQSEQDTQQVQ-GFDDFTQQTSGKLEFGQQT---IG-NQQQWK--DLTQSEQD-----------------TQ-QVQGFDDFTQQ------TSGKLEFGQQTV-------H---DQHIN-----NQQLEDLTQQSE----QHTQ-------QTED----QFELGQQTVDDQNSEHLTQ-----EIEQSAQRTAR-----SDDPVQ-------------------QTTS-VFEFGQQALGNHHPKDLTQETERFTQQTEGQLE-FG---QHTVDNQYSDDLTQ---------QRNEQFTHQTQGSDNFTQQS-GK-LEFGQQV---------------QSIDKST----------------------KPRNEYFEEF----------------GQQNEDFTQQEGQFDEFNQQEGQFDEFTQQT-MGQLDFGQELQG----------FNKPK--NQHLEDFSQQ---------------------------------DKD---LTQQI-GGLE-------------------------------------------------------------------------------------------------------------------------------------------------------------------------------------------------------------------------------------------------------------PWQL------SQQMSQKTELNQDFTQQTNHD------QLTTGMA--------------------------------TPAPKPRARQRYQTHDS-----------------TLQDTDRTDT---N---VFK---VTE-------------MNP----NNYREG---------TIERTSHVR---YPHHPNHDRLEALSQ-QPQRSSVFDNEKENMDRLHWVH-KS-NDATVGLQWHYTYHPSD-LTNIEGAH---DNYYSHHNIN--PQQT-----------------------------EDL-------QQQSNKVS----QQETQD--QHTFEDVHLNIHDPQ-S---SQRSEYDQR--SSQQIETS-HFSNQH------------DKNPE------------ETPLGVIPLQHTQ-SMQKTPELDKQS-----QPTGQTE-Y-KLEPRILQAY-GG-GPYDGSRNEDIYSRVTLNPSATLPP-IGGEDPWDI---REKPR---Q-LIPW-IIT-NTASTPK---AVDETATEMIETTTQPIQ---------------------TTTKEEAPPSFWNKLGHRISS-------TYDKAKE-------KAKEFFG
>Pogonomyrmex barbatus_XP_011633054
------------------------------------------------------------------------------------------------------MAIGRIIVLSA-LVA-QALSAP-SGCIETCNFY--E---TAYQSHATS-GGY--QDHSNLIQASTNLNDN---------------NY--AKPGNWTEHNQYSTDS--------GHGKVHEERGQYVEGSKRVR--------YYKKNFTSSYGT--GRNVNAVNTAELGELS--GQ-------HRY-DSIRVPS-NQHLESQSTY-NQLGQ-T-VTKETGYNRVHS-----QQTQSSSTRIDSKSERL--EDFG-EYG------GHS-QV-QH-VPNISSQTIGTQH--HV-------ETIP-ENWSRVDS--YRTDGGRGQVFEEEGQYVTGPKKV-------RYYKKNYTS----SYST----SGVPQTSSIGSATVNELHSELQRNLHKE---LDSLRKDLHQV---------SSIGHTAATS-----------------------HIDS-TIGLTHET--S--GFH--DLQTAESE---GYREHL--GYRRVPSTGTEHR-------------------------YT-EQQQ--TF----TNTRQQLP---YPTA-----------------APDTYGT-ESQRTYQSH------------------ETYM-SRVHP-APQPG-----HLSPV-------PY-VQVP---------SSSYQTN------YHNVHSSG--HH--LDETRRA-EVLGAHHSS-VSQNQLL------T--ESSR--AYNPH--SSHITYPSR-NGETRHY-EEHW-SS--------------SSHAGRNVAPERI---SVDHSG-----AGYTERAHYDRDAYNEQ-HGRYH-SA-QGYESRASSSSSNYDS-AYRTSSSGQLVTG--SRDVGHVGHVGHAGHVGHG--VDCTEETHQQY-QQE-----TRYHRKYKRDV-H--HGDVQQH-------QTT--DN------------EDFTQQNQ---EFGQESQQ----------------------------------------------------------------------------------------------------------------------------------------------------------------------------------------------------------------LGDLTQQNE-------------------------QFTQQTE----------GQLE----FGQQTVDKSHLEN------------------------------------------------------------------------------------------------------------------------------------------------------------------------LTQQS----------EQFTQQTEGSDDFTQQS--------------------------------------------------GKL-EFGRQID----------VN-QH---LIQQN----------GQLAQQTEGQLEFGQQI---VN-NQNLEQ--DLMQ----------------------------------------------------------------------------HFMMQ---GS----DFTP-------Q-SD----KLQFGEQTDE-------TQ-----QLDQFSQRTTR-----SDDLTQ-------------------QTQLDKHEFRPHIVDNQHLEDLTQQSEQFSQQRDGQLE-FG---QQNIGNQHIENLKK---------Q-SEQQT-----GSNFTQQTIGK-LEFG-PL---------------LPMDKSN----------------------KPKSQHLEEF----------------NHQNADFS----------QQVSEFDDFTQQT-MGQLEFGQQVQQT-------HRSNKPKVGSQHLEDMTQQ---------------------------------NED---LTQQI-GRFDDFSQ---------QTAGSLE-FGQQRE--QKPSWP------------------------------GYNTQRLEHYS-QQNNW--------------------------DVDDLSQQSH-------------------------------------------------------------------------------------------------------------------RYPSY------NNRNN-EQSE--L-------EQMSQQTDFNQDFTQQINQNQ-----QLTTG-L--------------------------------KPAPKPKPRQRYQKHDS-----------------ILSHTDGTDTNL-D---VSR---PIE-------------VSPEVDVDNLRER---------MIQHGNRVIADPYPESNPHT--SKVSY--SQESSVFDNEKENMDRLHWVH-KS-NDATVGLQWHYTYHPSD-LTNVEGSQ---DNYYPRLNVNSMSQQT-----------------------------ENI-------QQQSRPFD--FNQQEVQN--KHTFEDERQNLYISQSQ---AQHD---QQSESFQQTETS-RFDNQF------------NQNSE------------QIPSKVIPLQNTE-ISQLTLEQDRHSS----PTTEQTG-D-KIESRILQAY-GG-GPY-TSRNDDFYNRIRPNPSATLAP-MDGDDPWDI---REKPR---ETMIPR-TWS-TVHNIPE---IA--DTTEVTETTTQIIE----------------------TTTQ---PSFWNKLGHKITS-------TYDKAKE-------RAKEIFG
>Wasmannia auropunctata_XP_011703267
---------------------------------------------------------------------------------------------------MGIMAIGRIIILSA-LIAQQAISAPTSGCIETCNFL--E---TSI--QQTS-GGF--QDHANFVQGRTQLNEH---------------DY--TRPGNWTERNQYNTDG--------GHGKVHEERGQYVEGAKRVR--------DFKKNFTSSYGT--G-NLNGIDTAELGELS--GQ-------RRY-ESLHVPT-NQHID-QSAY-G-LGQ-T-VTKETGYNRMHS-----QQSQSLSARIDSKSERL--EDFG-EYD--------------------------TQH--HV-------EAAPGNNWNRVDS--YRTDGGRGHVFEEEGQYVTGPKKV-------RYYKKNYTS----SYSSSIPQSSVPQ-SSVGSATLDELHSE----LQKD---LDSIRKNLHQV---------SSTGHTAATT-----------------------HVGSTQVGLTQDT--A--GFH--DLQTAESD---GYRQHS--GYHGVPSTGSVRH-------------------------YT-DQQQRETL----TDVRQHVPSYTYPTA-----------------AANTYGT-ESHRTYQSQ------------------ETHT-SQVHP-VPQSS-----HLSP--------GY-VQVP---------RGSYQTN------YHNVHSSG--HH--LDETE------ARAQTL-RIQNQVL------A-EPSQ----HNPH--LSHVTYPSR-QGETRRY-EEHW-RS--------------SSHTGGSVVPERTTMGVADYSGHGAGTVGHAERAHYDRDAYNEH-RGRYN-TAHQGYESRARTSGSSYDS-AYR-ESSGQLVTG--SLDL---------GHAAHG--ADCTEETHQHY-QHE-----TKYHRKYKRDA-H--HGDVQQH-------QAI--DN------------EDFTQQNQ---EFGQETQQ----------------------------------------------------------------------------------------------------------------------------------------------------------------------------------------------------------------LEDLTQQSE-------------------------QTN--------------GKLE----FGQQIVDNQHFDD------LAQQSEQHT-------QQTEGQFEFGQQTVDNPH--------------------------------------------------------------LEDLT---------------------------------------------------------------QQS----------EQFTQQTQGQLEFGQQTVDNPHLEDL------------------SQQNEQFTQQTQGLDHLTQQMS-DKL-EFGQQTV----------DG-QHLDDLTQQS----------EQFTQQTQGQLEFGQQT---ID-NQHID---NLMQ--------------------------------------------------------------------------------QTQGSD----DFTQ-------QTSG----KLEFGQQIDD-------SQ-----QLEKSAQRTI------SDNLTQ-------------------QTQL------------------------------GKRE-LG---QQTVGNEHLDDLTQ---------Q-SEQ----------FTQQTVGQ-L---------------------------------------------------PKSQRLEEF----------------NEQSEDFT----------QQTGRFNDFTQQT-MGHLEFG-RLQQP-------HRFSEPNVGNHHLEDFTQQ---------------------------------NED---LTQHV-GRFDDFSQ---------QTAGHFE-YGQQSEQQQKPRWP------------------------------GHYTQHMEHS--QQNEW--------------------------DTDSHSQQSR-------------------------------------------------------------------------------------------------------------------QYPSY------DNKNI-EQSEWQL-------EQMSQKTNFDRDFTQRTDQD------QLATN-A--------------------------------KPAPKPKPRPRYQKHDF-----------------ITPRTDGTDTIVDD---VFK---PVE-------------VNPEPDIDNSHGR---------IIVSGSRAT---YPGSDQHT--SKVSY-STQGSNVFDNQGETIDRTHSVH-KS-NDATIGLQWHYTYHPSD-LTNVEGSP---DNYYSRHDVNSMSQQT-----------------------------EDI-------QRS-RPFD--FNQQ-AQN--EDILENSHQNSYAPQ-S---SQHDKYDQQSGSFQQTETFSRFD---------------NQDSD------------RIASRVIPLQRHE-NAHLTAEQE---T----PTTEQTE-D-NPESRILQAY--G-GSYDASRNDDFYTRIKPNPSATLPP-MDGDDPWDI---REKPR---GTVIPRI-WS-TVRNTPE---IV--TTTEITPTA----E----------------------TTTQ---PSFWSRVGHKITN-------TYDKAKE-------KAKEIFG
>Vollenhovia emeryi_XP_011861621
---------------------------------------------------------------------------------------------------MGTMAIGWMIVLSA-LFV-QALSAP-SGCIESCNFL--Q---TSI--HQTS-SGY--QDHANLVQARTNLNDY---------------DY--ARPGNWTEHNQYRTDG--------GHGKVHEERGQYVDTSKKVR--------YYKKNFTTSYG-----NVNGVDAADLGESS--SQ-------HRY-NPTQVPI-SRHF--QSAY-G-LGE-T-GASETGYNRVHS-----QQTQSSSTRIESKNERL--EDFG-EYG------GYS-QVNQH-IPGINTQTIDTQH--HV-------ETAP-NNWSRSDS--YRTDGGHGQVFEEEGQYVTGPKKV-------RYYKKNYTS----NYS-----SGAPQ-SVIGSATLDELHGELQRNLQQD---LESVRRNLHQI---------SSTGHTAATT-----------------------HVGSTQMDLTQET--V--GLH--DLQTAESG----YR-HL--GYQGGPSTGSVHH----------------------------TEQQREIH----TDTRQ-LP-YTYPTA-----------------TADTYGT-ESHRSYQSH------------------ETHS-SRVHP-VPHSS-----HLSP--------GY-VQVP---------GSGYQTSGYQTSGYHNAQSSG--HH--LDETHRT-EALGTHRSN-VLQNQLL------T--DSQR--VYNPH--LSHVTYPSR-HGETRHY-EEQW-RS--------------SSHTGESVAPERT---ITGYSGHG---VGHTERAHYDRDAYNEH-HGRSH-TA-QGYESHARTGGSSYDS-AYK---TGQLVTG--SLDS---------GHAAHG--ADCTEETHQQY-QHE-----TRYHRKYKRDD-R--H--VQQH-------Q-V--TD------------EDFTQQDQ---ELGQEIQQ---------------------------------------------------------------------------------------------------------------------------PEDLTEQSEQF--TQQIQGSDKLAQQI-------------------------------------------------------------------------------------------------------------GKLE----FGQQSIDNHHLDD------LTQPSEQFD-------F-------------------------------------------------------------------------------------------------------------------------------------------------MQQSE----------HKFTQQPQGSDDFTQQT--------------------------------------------------SEL-EFGQQTI----------DN-HHMDDLTQQG----------EQFTQQTEGQFQFGQQT---ID-NPYLE---DLTQ--------------------------------------------------------------------------------QTQESD----DFTQ-------QASS----KLEFGQKTDD-------AR-----QLEQFPQRTAR-----SESLTQ-------------------QTQLDKHEFGQHVVDNKHLDDLTQQSEQFLQQTEGQLE-FG---QQIVGDQHLEDSTR---------Q-NEQFSQQTVESDDFTQRSVGK-LEFGQQM---------------QSTDKSA----------------------KPQSQRLEEF----------------NEQNEEFT----------HQTGRFDDFTQQT-MGHVEFG-QLQQP-------HRSSKPRDSNYRLEDLTQQ---------------------------------NED---LTQQT-GGFDDFSQ---------QTAGHLE-YGQQREQQRNPSWP------------------------------RHETQRLDQYS-QQNGW--------------------------DIDNLSQQSH-------------------------------------------------------------------------------------------------------------------RYPSY------NDRNN-KPSEWQL-------GQMSQRPNFDQDLTQQTNQD------QL-------------------------------------KPAPKPRPRPRYQKHDV-----------------ITSHTDGTDTIVDD---VSK---PVE-------------VNPEADIDNFHGR---------IVESGSRAT---YPGPNHHT--SQTLY-PTQGGSVFDNQKENMDRLHWVH-KS-NDATVGLQWHYTYHPSD-LTSVEGSH---NNYYPRHNLGSVSPQM-----------------------------EDT-------QQQSKPFD--FNQRETQD--EDTLEDKRQNSYISQ-S---SQRDNYDQQLGSSQQTETP-HFDNQF------------NRDSD------------QIPSKVIPLQ----NSQPTSEQEKRSTPTDEPTAGQTN-D-KPESRILQAYGGG-GPYDVPHSNDFYNRVKPNPSVTLPP-LGGDDPWDI---REKPR---ESLIPRNEWS-TVRYTPQ---IV--TTTEAVETTTQTAE---------------------ATTTE---PSFWRRVGHKITN-------TYDKAKE-------KAKDFFG
>Atta cephalotes_XP_012055829
------------------------------------------------------------------------------------------------------MAIGRIIILSA-LVA-QALSAP-SGCIETCNFL-------QTNVRQTL-GSY--QDHANLVQGTTHLNDH---------------DY--TRPGNWTEHNQYNTDS--------GHGKVHEERGQYVEGSKRVR--------YYKKNFTSSYGTD---NVHGVNAAELGELS--GQ-------HRY-DSLHVPS-NQHLDSQSAYD--LGQ-T-VIKETGYNRVHS-----QQTDSLSTRLDSKSERL--EDFGEEYD------GYS-QVNQH---GINTHAIDTQH--HV-------ETIP-NNWSRADS--YRTDGGRGQVFEEEGQYVTGPKKV-------RYYKKNYTS----SYS-----SGVPQ--SSSSVKLDELHNEMQRNLQKD---LDNFRRTF-QV---------SSTGHTASTT-----------------------HVGSTQEAV---------GIH--DLQTAEND----YRQHL--GYRGVPSTGSVHH-------------------------YT-DQQQRETL----TDVRQ-----PYPTA-----------------AANTYDT-ESHRAYQSH------------------ETHT-SRIHP-VPQSS-----HSSL--------GY-LQVP---------RDSFQTS------YHNTHSNG--HH--LDDTGHT-DVLGTHQSN-VLQNQLL------TQENSQR--VYNPH--SSHATYPSR-HGETRRY-EEHWSSS----------------SQGGSVVPERT----ADHSRHG---VSHAERAHYDRDAYNEH-HGRYH--TAQGYESRARTSGSSYDS-AYR-ANSAQLVTG--SLDL---------GHAAHG--ADCTEETHQQY-QHE-----TRYHRKYKRDA-Y--HGNAQEH-------QAD--EN------------EDFTQQNQ---EFGQESQQ---------------------------------------------------------------------------------------------------------------------------LKDLTQQSEQF---------------------------------------------------------------------------------------------------------------------------------------------------------------------------------------------------------------------------------------------------------------------------------------------------------------------------TQQS----------EQFTQQTQGSDDFTQQTS-------------------------------------------------GKL-ELGQQTV----------DN-QHLDNLKQQN----------EQFTQQTEGQLEFGQQT---VD-NPHLK-------------------------------------------------------------------------------------------------DLTQ---------------------------------------------------------------------------------------------------------------------------------------------------------------SEQFTQQTEGQ-LELGQQT---------------------------------------------VDNQHLDNL----------------KQQSEQFA----------QQTEA--------------------------------------------------------------------------------------------------------------GLAGKLG--------------------------------------------------------------------------------------------------------------------------------------------------------------------------------------------------------------------------------------------------------------------------------------------------------------------------------------------------------------------------------------------------------------------------------------------------------------------------QTISVKAHSHF----------------------------------------------------------------------------------------------------------------------------------------------------------------------------------------------------------------------------DG-----------------------------------------------------------------------------------------------------------------------KAMANQNSS----------------------------
>Atta cephalotes_XP_012062087
---------------------------------------------------------------------------------------------------------------------------------------------------------------------------------------------------------------------------------------------------------------------------------------------------------------------------LTQQT-------------------------------EQFT---------------------------------------------------------------------QQTEGQLELGQQTV-------------------------------------------------------------------------------------------------------------------------------------------------------------------------------------------------------------------------------------------------------------------------------------------------------------------------------------------------------------------------------------------------------DNPH------------------------------------------------------------------------------------------------------------------------------------------------------------------------------------L-----------------------------------ENLTQQNE---QFTQGHDH------------------------------------------------------------------------------------------------------------------------------LTQQMS-------------------------------------------------------------------------------------------------------------------------------DKLE----FGQQTVDSQH---------------------------------------------------------------------------------------------------------------------------------------------------------------------------LTQQS----------EQLTQQTEGQLEFGQQTIDNPHLKDL------------------TQQNEQFTQQTQGLNHFTQQTS-GKL-ELGQQT-----------DS-HHSDDLTQQS----------EQFTQQTEGQLEFGQQT---VD-NPYLK---DLTQQDSD--------------------------GFSQQ------TSSKLEYGQQII---------DNNQHLEDLMQQNQQFTQQTQGSD----DFKQ-------QTSG----KIIFGQQADDTQ------------QLEQFTQRTAR-----SDNLTQ-------------------------------------------------QTQLDKHE-F----RQQINNQHLENPLR---------Q-SEQFA-QTLRSDDFTQQSVGK-LEFGQT----------------QSINKPA----------------------KPKSQRLEEF----------------NEQNQDFT----------QQTGGFDDFTQQ--IGHLEFGQLQQ--------------PKDSNHHLEDFTQQ---------------------------------NED---LTQQT-GGFDDFSQ---------QIAGHLENYGQQREQQQRPSWP------------------------------GYNTQRLKHYSTQQNDW--------------------------NTDDLLQQSR-------------------------------------------------------------------------------------------------------------------QYSAY--------NKNNEQLEWQL-------EQTLQKTNFEQDFLQQTDQD------QITSDV---------------------------------KPAPKPKPRRRYQKHDS-----------------IPPRTDRTDTIIDD---VFK---PVE-------------VNPEPDIDNFRGR---------IIESGSRAT---HPESNHHT--STTLY-STQGSSAFHNQRENMDRLHWVH-NS-NDATVGLQWHYTYHPSD-LTNVEGSH---DNYYPRHNVNSMSQQT-----------------------------EDT--------QQSKPID--FHQQETQD--KDRFETF---------------------------------RFDDQF------------NQDS-------------EQIARVIPLQRNE-KAQLILEQEKRSV----STTEQTEN--KPESRILQAY-GG-GPYDASRSDDFYIRIRPNPNATLPP-ISGDDPWDI---REKPR---EAIIPRS----TVRNTQE------YITTTEVAETTEITQ----------------------TTTQ---PSFWSRVGHKITS-------TYDKAKE-------KAKEIFG
>Megachile rotundata_XP_012147984
------------------------------------------------------------------------------------------------------MVVQQIAVLSL-LII-QVISAP-TGCIESCDTY--------FKQYETS-GHF--NDHG--LQTASQLQGP---------------EF--SKPGTWTEHNDYNVDN--------GHGKVHEERGQYVAGPKTVR--------YYKKNYSSSYSTKYGGGLSDVEQQNSNYRQ--GI-------PVF-NIMQSNS-------GRIYDQVAHS-ELSAQQERYNTMHS-----QQRLQSTIRSGVQSERL--EDFG-EHI------GDS-QVLQHGLSNSNTQHSQVPY--YP-------DTQP-GNWSKVDS--YKTDGGHGRVYTVEGQYVTGPKRV-------RYYTKNYTS----SYSS----HGGIP--DTVGVGVEDIQKEIDK-LHRE---IGV------QT---------VGSSDTANIN-----------------------------------------RYDQSILQNVNSN---RYGNRN--NYE--SSSSLIHN----------------------------EQQLRQPASERVIIRNP---------------------------SQSSYET-NSHSTYEKH------------------EGHA-AVIQP-VRQLI---ILHQDI--------LLYLTLE-------------------VVLIPEMYLIQQPHN--NKLIICKAEYLNTHQSG-LDQSRMF------SDHLGQS--GYNQN----SAIQSG--TGQSAHH-KEHWSHT---------------SHTKETSVPQYS---TGISHSSG-------HNMQHSSNQYDSL-HGTHQ----TLQQDNYFNKETKFNS-GHQ-THLGKLVSG--VLDL---------GTAGDT--VDCAYGS--QYDHHS-----SQYQMKYKRGI-K-----------------------------------DDQEEDD----TFQQHTQQ-----------------------------------------------------------------------------------------------------------SYQPWKPGSTNEHLEDLTQQTNQEEDL--TQQTSGKLEFGQTTQQSYQPWRQH-------------------------------------------SANQQYEDYTQQVS----------------------AHDDLTQQTS----------GKLE----FGQDSQQTYQPWK------LDSASQHSV-------------------------------------------------------------------------------------------------DLTQQTSKYDDFTQQTSGKLEVDQESQQSYQPQWPGRN-------------KNSEDYTQQV-------GAHDDFTQQTSGKLELEQQS---HQIWKP-----------------------DSANKQEDHDDLTQQTS-GKL-EFGQQS-----------HQPWKPSSANQEV----------DDLTQQTTGKLEFGQH-------SSRPWRLTNADQVDD------------------LTQQTSDHDDLTQQ------TSGKLEFGQHSY----------QPWKPSSANQEVD--------------DLAQ-------QTTG----KLEFGQHSSRPWRLTNAD------QVDDLTQQTSD-----HDDLTQQTSDHDDLTQQTSDHDDLTQQTSGKLEFGQHSYQPWKPSSANQEVDDLSQQTTGKLE-FG---QHSSRPWRLTNADQ-----------VDDLTQQTSDHDDLTQQTSEK-LEFGQHS------------------YQPW---------------------------KPSSA----------------NQEVGDLT----------QQTHDHDDLTQQT-SGKLEFGQHSSQL-------WKLTNVDQVDD-----------------------------------------------LTQQT-GSHDDFTQ---------QTSGKLQ-FGQHS---YQPWKP------------------------------SSANQEVDDLTQQTRGH----------------------------DDLTQQTS-------------------------------------------------------------------------------------------------------------------GKLEF------GQESQHSYHVWQPDNAGQYSEDLTQQTGMSDDFTQQSGKLEFGQQSQVDVHQIDQGSTSH------IP-----------------KPAGKPKPRSRYSRVGSVGNVQIQNQNVYNTNSQEPIDHKKQDTDVPN---IYEI--PAY-------------VDAESDGSNVRNL---------EMRGDQAVQ---NSNKNNSG-----NLNQQSAINAYNIEGENVDQVNWLH-KS-NDATVGLQWHYTYHPSD-QRQF-------VQQTDRKDKENLQQQM--------------------------------------SQIKFSDLQQTREQEESQD--VRLMDNVYQ-----------QSSNQYNEASHPYVQSQTYASGQTT---------------KFD------------EDSQQTSDIMNEQKHIRSSIGEH------------------QLEPRILEAY-GG-GPYDGSHNGDIYHGVTLSPSATLPP-IIGADPWDI---REKP---------------SETTPPP-------MPVEPLITDYPTEE----------------------STPP---PSFWSKLGYKITN-------TFGKAKE-------KARNIFG
>Linepithema humile_XP_012225005
---------------------------------------------------------------------------------------------------MGIMAIGQIIVLFA-LFF-ETFSAP-SGCIESCDFH--Q---TSYQSRHTS-GGH----HASLVEGSAHLNDH---------------DY--ARPGNWTEHNQYNTDS--------GHGKVHEERGQYVEGAKRVR--------YYKKNFTSSYG-----NVNELGR-ELGELS--GQ-------RRY-DSLHIPN-NQHLESQ-AY-NQLGQ-A-VTKESGYNRLHS-----QQTQSLSTRIDSKSERL--EDFG-EYG------GHS-QVNQHELPSIDIQTSNRQH---V-------ETVP-GNWSRVDS--YKTDNGHGRVHEEEGQYVTGPKKV-------RYYKKNYTS----SYST----SGVPQ-NSIGSATLDDLHGKLQRNLHEQ---LDNFRREFHQA---------SSTGHTASAT-----------------------HVGS--TDLTQET--V--GFH--DLQTAESD---NYRQQS--DYRRVPSSGITHH-------------------------YT-DHQERETF----VDTRQPSS-HTYPA------------------GSTGYDT---QRTYQSH------------------ESRA-SRVHP-TPHSG-----HSFP--------GY-TQVP--------FTRGDQTN------LHNVHVSE--HH--IDETQRAQEILGGHRSS-VAQNQLA--------ESSHR--VYNPS--SSYSAYPGR-RDETRRY-EEHW-SS--------------SSHTGGNVAPDFT-------HGHA---SGHADRAHYDRDAYNQQ-RGRYH--AAQGYDSHAHTSESSYNT-AYR-TSSGQLVTG--SLDL---------GQAARG--ADCTEET-QQY-QQE-----TRYHRKYKRDD-H--HGKVQQH-------QTI--DN------------EDLTQQNQ---ELPQTIDD-------------------------------------------------------------------------------------------------------------------------QQLEDLMQQSEQL--TQQIEGQLEFGQQT-----------------------------------------------------VGDQHQKDLTQQTQ----------------------ESDDFTQQTS----------GKLE----FGQQTVGDQHLED------------------------------------------------------------------------------------------------------------------------------------------------------------------------LTQQN----------EQLTQQTEGQLEFGQHTVG------------------------------HLEDLTQQNEQLTQQTE-GQL-EFGQHTV-------------GHLEDLTQQS----------EQLTQQTEGQLEFGQQT---VG-DQHLE---DLTQQSEQ-----------------LAQQTQESDDFTQQ------TSGKLEFGQQTV----------DGQHLEDLTQQTQDSDEQKQIEQFQQHEMADSNIGDFAQTVG----KLEYKQQNDDTQ------------QLGHLVQQSPQQRRKSNDDFTQ--------------------------------------------------QTATQLE-FG---QQ--ANQHFKDLTQ---------Q-DEQFTQQT--SDDSTQQINGE-LELGQQT---------------QSINKYT----------------------KPKSQRLEEF----------------NEDNEDLT----------KQTTVFNDFTQQT-MGP---GFEQVQS-------HRPSKPKVGNQHLEDFTQQ---------------------------------NQD---LTQHV-GQFNDFTQ---------QTTGNLE-YGQQREQQRKPNWP------------------------------EYNTQNSES---QQNDW-----------------------------NLSQQSY-------------------------------------------------------------------------------------------------------------------QYPF-------HNNNE----QWQL-------GEMSQKT--DQDFMQQTDHDQ-----QPTSGVI--------------------------------KPAPKPKPRQRLQKHDS-------------------IPSDARDF---D---LFN---PIE-------------VNSDSDIDDFHGR---------NIQDSSRLT---DSSSNNPR--SKIIY--AQGGSVFDNEKENMDRLHWVH-KS-NDATVGLQWHYTYHPSD-LTNVEGSH---DNYYPQRNINSKPQQV-----------------------------DDV-------QQQSKSFD--FNQQETQD--KNTFQYMHENSHTFQPSASQAQHNKYDQQLGSIQQSESS-YFDNQF------------NQDPK------------EAPSRVIPLQHNQ-NLQHTAELEKESI----QTTEQTE-H-GIESRILQAY-GG-GPYDPSRNDDIYRRVRPNPSATLPP-IIDEDPWDI---REKPK----EIIPW-----TVANTLP------TTSTPKEETITEVIQ---------------------TTTEA---SSFWNRLGHKITN-------TYDKAKE-------KAKEIFG
>Linepithema humile_XP_012225006
---------------------------------------------------------------------------------------------------MGIMAIGQIIVLFA-LFF-ETFSAP-SGCIESCDFH--Q---TSYQSRHTS-GGH----HASLVEGSAHLNDH---------------DY--ARPGNWTEHNQYNTDS--------GHGKVHEERGQYVEGAKRVR--------YYKKNFTSSYG-----NVNELGR-ELGELS--GQ-------RRY-DSLHIPN-NQHLESQ-AY-NQLGQ-A-VTKESGYNRLHS-----QQTQSLSTRIDSKSERL--EDFG-EYG------GHS-QVNQHELPSIDIQTSNRQH---V-------ETVP-GNWSRVDS--YKTDNGHGRVHEEEGQYVTGPKKV-------RYYKKNYTS----SYST----SGVPQ-NSIGSATLDDLHGKLQRNLHEQ---LDNFRREFHQA---------SSTGHTASAT-----------------------HVGS--TDLTQET--V--GFH--DLQTAESD---NYRQQS--DYRRVPSSGITHH-------------------------YT-DHQERETF----VDTRQPSS-HTYP-A-----------------GSTGYDT---QRTYQSH------------------ESRA-SRVHP-TPHSG-----HSFP--------GY-TQVP--------FTRGDQTN------LHNVHVSE--HH--IDETQRAQEILGGHRSS-VAQNQLA------E--SSHR--VYNPS--SSYSAYPGR-RDETRRY-EEHW-SS--------------SSHTGGNVAPDFT-------HGHA---SGHADRAHYDRDAYNQQ-RGRYH-AA-QGYDSHAHTSESSYNT-AYR-TSSGQLVTG--SLDL---------GQAARG--ADCTEET-QQY-QQE-----TRYHRKYKRDD-H--HGKVQQH-------QTI--DN------------EDLTQQNQ---ELPQTIDD-------------------------------------------------------------------------------------------------------------------------QQLEDLM----------------------------------------------------------------------------------------------------------------------------------------------------------------------------------------------------------------------------------------------------------------------------------------------------------------------------------QQS----------EQLTQQTEGQLEFGQQTVGDQHLEDL------------------TQQSEQLAQQTQESDDFTQQTS-GKL-EFGQQTV----------DG-QHLEDLTQQT----------QDSDEQKQIE-QFQQHE---MA-DSNIG---DFAQ------------------------------------------------------------------------------------------------------TVG----KLEYKQQNDD-------TQ-----QLGHLVQQSPQQRRKSNDDFTQ-------------------QTAT-------------------------------QLE-FG---QQ--ANQHFKDLTQ---------Q-DEQFTQQT--SDDSTQQINGE-LELGQQT---------------QSINKYT----------------------KPKSQRLEEF----------------NEDNEDLT----------KQTTVFNDFTQQT-MGP---GFEQVQS-------HRPSKPKVGNQHLEDFTQQ---------------------------------NQD---LTQHV-GQFNDFTQ---------QTTGNLE-YGQQREQQRKPNWP------------------------------EYNTQNSES---QQNDW--------------------------N---LSQQSY-------------------------------------------------------------------------------------------------------------------QYPFH------NNNE-----QWQL-------GEMSQKT--DQDFMQQTDHDQ-----QPTSGVI--------------------------------KPAPKPKPRQRLQKHDS-----------------IPS--DARDF---D---LFN---PIE-------------VNSDSDIDDFHGR---------NIQDSSRLT---DSSSNNPR--SKIIY--AQGGSVFDNEKENMDRLHWVH-KS-NDATVGLQWHYTYHPSD-LTNVEGSH---DNYYPQRNINSKPQQV-----------------------------DDV-------QQQSKSFD--FNQQETQD--KNTFQYMHENSHTFQPSASQAQHNKYDQQLGSIQQSESS-YFDNQF------------NQDPK------------EAPSRVIPLQHNQ-NLQHTAELEKESI----QTTEQTE-H-GIESRILQAY-GG-GPYDPSRNDDIYRRVRPNPSATLPP-IIDEDPWDI---REKPK---E-IIPW-----TVANTLP----T--TSTPKEETITEVIQ---------------------TTTEA---SSFWNRLGHKITN-------TYDKAKE-------KAKEIFG
>Linepithema humile_XP_012225007
---------------------------------------------------------------------------------------------------MGIMAIGQIIVLFA-LFF-ETFSAP-SGCIESCDFH--Q---TSYQSRHTS-GGH----HASLVEGSAHLNDH---------------DY--ARPGNWTEHNQYNTDS--------GHGKVHEERGQYVEGAKRVR--------YYKKNFTSSYG-----NVNELGR-ELGELS--GQ-------RRY-DSLHIPN-NQHLESQ-AY-NQLGQ-A-VTKESGYNRLHS-----QQTQSLSTRIDSKSERL--EDFG-EYG------GHS-QVNQHELPSIDIQTSNRQH---V-------ETVP-GNWSRVDS--YKTDNGHGRVHEEEGQYVTGPKKV-------RYYKKNYTS----SYST----SGVPQ-NSIGSATLDDLHGKLQRNLHEQ---LDNFRREFHQA---------SSTGHTASAT-----------------------HVGS--TDLTQET--V--GFH--DLQTAESD---NYRQQS--DYRRVPSSGITHH-------------------------YT-DHQERETF----VDTRQPSS-HTYP-A-----------------GSTGYDT---QRTYQSH------------------ESRA-SRVHP-TPHSG-----HSFP--------GY-TQVP--------FTRGDQTN------LHNVHVSE--HH--IDETQRAQEILGGHRSS-VAQNQLA------E--SSHR--VYNPS--SSYSAYPGR-RDETRRY-EEHW-SS--------------SSHTGGNVAPDFT-------HGHA---SGHADRAHYDRDAYNQQ-RGRYH-AA-QGYDSHAHTSESSYNT-AYR-TSSGQLVTG--SLDL---------GQAARG--ADCTEET-QQY-QQE-----TRYHRKYKRDD-H--HGKVQQH-------QTI--DN------------EDLTQQNQ---ELPQTIDD-------------------------------------------------------------------------------------------------------------------------QQLEDLM----------------------------------------------------------------------------------------------------------------------------------------------------------------------------------------------------------------------------------------------------------------------------------------------------------------------------------QQS----------EQLTQQIEGQLEFGQQTVGDQHQKDL------------------T-------QQTQESDDFTQQTS-GKL-EFGQQTV----------DG-QHLEDLTQQT----------QDSDEQKQIE-QFQQHE---MA-DSNIG---DFAQ------------------------------------------------------------------------------------------------------TVG----KLEYKQQNDD-------TQ-----QLGHLVQQSPQQRRKSNDDFTQ-------------------QTAT-------------------------------QLE-FG---QQ--ANQHFKDLTQ---------Q-DEQFTQQT--SDDSTQQINGE-LELGQQT---------------QSINKYT----------------------KPKSQRLEEF----------------NEDNEDLT----------KQTTVFNDFTQQT-MGP---GFEQVQS-------HRPSKPKVGNQHLEDFTQQ---------------------------------NQD---LTQHV-GQFNDFTQ---------QTTGNLE-YGQQREQQRKPNWP------------------------------EYNTQNSES---QQNDW--------------------------N---LSQQSY-------------------------------------------------------------------------------------------------------------------QYPFH------NNNE-----QWQL-------GEMSQKT--DQDFMQQTDHDQ-----QPTSGVI--------------------------------KPAPKPKPRQRLQKHDS-----------------IPS--DARDF---D---LFN---PIE-------------VNSDSDIDDFHGR---------NIQDSSRLT---DSSSNNPR--SKIIY--AQGGSVFDNEKENMDRLHWVH-KS-NDATVGLQWHYTYHPSD-LTNVEGSH---DNYYPQRNINSKPQQV-----------------------------DDV-------QQQSKSFD--FNQQETQD--KNTFQYMHENSHTFQPSASQAQHNKYDQQLGSIQQSESS-YFDNQF------------NQDPK------------EAPSRVIPLQHNQ-NLQHTAELEKESI----QTTEQTE-H-GIESRILQAY-GG-GPYDPSRNDDIYRRVRPNPSATLPP-IIDEDPWDI---REKPK---E-IIPW-----TVANTLP----T--TSTPKEETITEVIQ---------------------TTTEA---SSFWNRLGHKITN-------TYDKAKE-------KAKEIFG
>Bombus impatiens_XP_012247083
-------------------------------------------------------------------------------------------------------------------------------------------------------------------------------------------MH------------------------------------------------------------------------------------------------------------------------------NINNNNYRRQHN---------------------------------------------------------------HR-------NSLP-------------------TTHNEE------------------------------QYS----------------------------------------------------------------------------------------------------------------------------------------------------------------------------------------SDIRNEHLPYRNP-------------------YQNTYGT-NSYSTYERH------------------EEYA-QKLQP-TSQLI-----NPTS--------GYTSVLN-------TGNSGYNRN------IYSGSTSQ--QQ--TDNYQQA-EMLDAHQSRQIAQTQTF------LDNLRNN--AQSQS----SGIQSGM-QG-VSHY-KEHWNAS----------------HTKEVSIPQHT---TDISHMNQ-------HSLQYNNNQYDNR-HNLHQ-GIQQQDSYLHQFKEGGFTH-GKK--MLDKLISG---VDT-----------------VDCDYNS--QYTQST-----SQYSRKYKRHA-K--YGKQDEV-------QQT--QNKYIN--------DDLTQQTSGKLEFGQDSQQ-----------------------------------------------------------------------------------------------------------SYQPWKPQGADQQLEDFTQKTGESDDL--TQQTSGKLEFGQDSQQSYQPWKPQ-------------------------------------------GADQQLEDFTQKTG----------------------ESDDLTQQTS----------GKLE----FGQDSQQSYQPWK------PQGADQQLE-------------------------------------------------------------------------------------------------DFTQKTGESDDLTQQTSGKLEFGQDSQQSYQPWKPQGAD------------QQLEDFTQKT-------GESDDLTQQTSGKLEFGQDSQQSYQPWKRYSV---------------NHHTENLTQKAGRSDDFTQQTS-GKL-KLDQESQQSHKPWNLH-NTIQQLEDLIQKTKES-------DDLTQQTPGNTEFDQEL---QK-SDKPWNIYSTIQQLED-----------------FIQKTRESNDFTQQ------AFGNVEFDQETQ-------KSDKSLNIYSTIHQLEDLIQKTTESD----DFTQ-------QTSG----KLEFSQESQQSPKTWNLHDTIQ--QLEDLIQKTRE-----SNDPTL-------QSSEKVEFVQNSQQPHDSWKPQSASQQLEDFTQKTGKFDDFTQQTSGQLE-FGQDSQQSFQSWKPESASQ---------Q-LGDFAQKTGESDDLIHQTSGK-LEFGQDS---------------QQYFQPW---------------------------KPQGA----------------DQQLGDFT----------QKTGESDDFTQQI-SGKLEFGQDSQQS-------YQPWKPQGADQQLGDFTQKA--------------------------------------------GESDDFTQ---------QTSGKLE-FGQDSQQSYQPWKP------------------------------QGADQQLGDFTQKTGEY----------------------------DDLTQQTS-------------------------------------------------------------------------------------------------------------------GNLEF------GQESEQSFPTWHPNVRDQKWGHLTQQTSAQPEDDLP-------------------------------------------------KPAEKPKPRSRYSRRWSTVNTQVPNQDMYNINNQNNLNLNAGDTDAPN---IYEL--PPQ-------------VNVEGDKDNIRRQ---------STRGDQGQD---KDVSKKLS--------QQAGSSGYDVEGGNVDQVNWLH-KS-NDATVGLQWHYTYHPSD-QRQF-------VQQTDQKNKEDLQQQS---------------------------------------IQTQFSNLQQNPKQEEQI--KYIVDNSDQQESY-------WQPQNYATEQG----------------------------------------------------------IKSKHVETASSEP--------------KLQPRILEVY-GG-GQYDPTHSGDIYSGVTINPSATLPS-TSNTDPWDI---REKPEIMVTT---------TELTMPP-------LPVEPLNTNDTNKP-----------------------PRP---SSLWTRIGHKITT-------TFDKAKE-------KARNIFG
>Bombus impatiens_XP_012247084
-------------------------------------------------------------------------------------------------------------------------------------------------------------------------------------------MH------------------------------------------------------------------------------------------------------------------------------NINNNNYRRQHN---------------------------------------------------------------HR-------NSLP-------------------TTHNEE------------------------------QYS----------------------------------------------------------------------------------------------------------------------------------------------------------------------------------------SDIRNEHLPYRNP-------------------YQNTYGT-NSYSTYERH------------------EEYA-QKLQP-TSQLI-----NPTS--------GYTSVLN-------TGNSGYNRN------IYSGSTSQ--QQ--TDNYQQA-EMLDAHQSRQIAQTQTF------LDNLRNN--AQSQS----SGIQSGM-QG-VSHY-KEHWNAS----------------HTKEVSIPQHT---TDISHMNQ-------HSLQYNNNQYDNR-HNLHQ-GIQQQDSYLHQFKEGGFTH-GKK--MLDKLISG---VDT-----------------VDCDYNS--QYTQST-----SQYSRKYKRHA-K--YGKQDEV-------QQT--QNKYIN--------DDLTQQTSGKLEFGQDSQQ--------------------------------------------------------------------------------------------------------------SYQPWKPQGADQQLEDFTQKTGES---------------------------------------------------------------------------DDLTQQTS------------------------------------------GKLE----FGQDSQQSYQPWK------PQGADQQLE--------------------------------------------------------------------------------------------------------------------------------------------------------DFTQKT-------GESDDLTQQTSGKLEFGQDSQQSYQPWKPQGA---------------DQQLEDFTQKTGESDDLTQQTS-GKL-EFGQDSQQSYQPWKPQ-GADQQLEDFTQKTGES-------DDLTQQTSGKLEFGQDS---QQ-SYQPWKRYSVNHHTEN-----------------LTQKAGRSDDFTQQ------TSGKLKLDQESQ-------QSHKPWNLHNTIQQLEDLIQKTKESD----DLTQ-------QTPG----NTEFDQELQKSDKPWNIYSTIQ--QLEDFIQKTRE-----SNDFTQ--------------------------------------------------QAFGNVE-FDQETQKSDKSLNIYSTIH---------Q-LEDLIQKTTESDDFTQQTSGK-LEFSQES---------------QQSPKTW---------------------------NLHDT----------------IQQLEDLI----------QKTRESNDPTLQS-SEKVEFVQNSQQP-------HDSWKPQSASQQLEDFTQKT--------------------------------------------GKFDDFTQ---------QTSGQLE-FGQDSQQSFQSWKP------------------------------ESASQQLGDFAQKTGES----------------------------DDLTQQTS-------------------------------------------------------------------------------------------------------------------GNLEF------GQESEQSFPTWHPNVRDQKWGHLTQQTSAQPEDDLP-------------------------------------------------KPAEKPKPRSRYSRRWSTVNTQVPNQDMYNINNQNNLNLNAGDTDAPN---IYEL--PPQ-------------VNVEGDKDNIRRQ---------STRGDQGQD---KDVSKKLS--------QQAGSSGYDVEGGNVDQVNWLH-KS-NDATVGLQWHYTYHPSD-QRQF-------VQQTDQKNKEDLQQQS---------------------------------------IQTQFSNLQQNPKQEEQI--KYIVDNSDQQESY-------WQPQNYATEQGIKSVRKPFRYIQH-------------------------------ENKLMSDQQKRENENLQKHVETASSEP--------------KLQPRILEVY-GG-GQYDPTHSGDIYSGVTINPSATLPS-TSNTDPWDI---REKPEIMVTT---------TELTMPP-------LPVEPLNTNDTNKP-----------------------PRP---SSLWTRIGHKITT-------TFDKAKE-------KARNIFG
>Athalia rosae_XP_012264177
------------------------------------------------------------------------------------------------------MAPAVVGIFIISLLA-ESYSAP-YRCLD-CQTTNRH---SDYRTSSGS-GRWVDQDNSEGLTGSQNWSNF---------------DD--LRPGNWTDVNNYRTPD--------GHGQVFEEQGQRVEGGKRLK--------FYRRNYTSTYSS--GGNIGDLGIPDLGGFDSWDRSRQSENQGGF-SQGQRSTYDESVARENSY-GSHGS---QQSLEGFDSQQSGSFRSQQNRGSSSRRGENTSRFNGQSVE-RYR------DLQ-RTNQFADRESGLSSLDQRR--------------P-GNWTEVDT--YRTDGGRGQVHEEQGQFVTGPKRV-------RFYRKNYTS----SYTS----DGSTLPTDLEFTGQDDFERQFQL-AQRQ---FDS-----------------TVSGDHRSSQ-------------------------GSVTDNYAQRI----SGHHVNGLNTQQTE-----------QYARGFE----------------------------------NQHISDGLV-----------------------------------RGNEYGHNNGYDNRRTH------------------GMITQESVNT-RPIYT-----------------GSETRQS----------------------YYNR----------LTQSEQA-EYRRVYGTEGLDQDQIA------QGNVNNAQQSYHTG-----SYDAGVRPGQLHHYDQLQYTSG-------------------------------------------STHHPQVDSSQYLSSSQGIQR----TQNTNFDQTRNRNYGG-SQR-VQSGQLITH--GIDL---------GQIAQG--PDCTDSGNGFSTYEE-----SHYHKVNRRDE-----ESESLS-------QQT----------------EDLTQQTE---DLTQQTQD---------------------------------------------------------------------------------------------------------FGQEASWKPSRLEIQSQHTEDLTQQTEDL------------------------------------------------------------------------------TQQTE--------------------------------------------------------------------------------------------------------------------------------------------------------------------------------------------------------------------------------------DLTQHT----------QDLAQQTQ---DFGQEA-----SWKP-----------------------------------------GRL-EIQSQQTE---------DLTQHSQDLTQRT----------EGLTQETQ---DFGQEA------SWKPGRLEIQSQQTED-----------------------------------------------------------LTQHTQDLTQQREDLTQQRQ-------DLTQ---------------------------------------QTEDFGQEASW--------------------------------------------------------------KSGRLE---------IQSQQIEALTQ---------Q-MEDLSQQTEHLSQHTRDLTHQIQDFGQEA--------------------SW------------------------KSDKLEIE----------------SQQTEDLT----------QQT---EDLTQQT---------------------------EDLTQQSQDLSQQ---------------------------------TQD---LTQQT-QDFGQEDS---------WKPDKLEIESQQSEDSTQQT--------------------------------EDLTQQTEDLTQKTDSF--------------------------------------------------------------------------------------------------------------------------------------------------------------------------------------DQHNQNINQGIEFGNHQTHV------HPTQII---------------------------------SEASKPAPKPKRVRPG------------------LPHPTEQLDVVLEG---------P---------------SGPDDTVQNLRET---------VVPPR-----------------------ITRGDQPVDDNLTELDE---------NQTEIRLRPSPTVQEIQPWNS--------HQTTSQTNRKRLPATK-------------------------------------------------GGRRKARP--------------------------------------------------------------SHW------------YPSLGNQPIQEPKIVAQRIVAQESSSQ-------NDKDVPVEIGTRLLEAY-GANGPYDRDHHPDIFNAAKPNPSATFKP-VGDKDPWDI---RERPDIIPEVI--------TVRTTTT-------TTTTTTTTTPPPPP---------------------PEPETTEAPSFWRRIGNKFTD-------TIDKAKE-------KAKELFG
>Orussus abietinus_XP_012276934
--------------------------------------------------------------------------------------------------------MEKLIILFT-LFV-RTLSAP-NGCIEACNFF----------------QG---TDLAQQIVKDSHVNF----------------DF--ARPGNWTEQNQYRTDG--------GRGRVYEEHGQFEQGPKRVR--------FFKKNYTSSYSTG---DINGLESVNQGSSS--AY-------DRY-SSSQASQ------------------NNAFEQAHQAALH------QGISSSSNRISSQNARL--EDFG-EYDAQRRLSSYNTRTHQQGAVDLSVTPLQPPG--IL-------DSARPGNWSEVDS--YRTDGGHGRVFEEQGQFVTGPKRV-------RYYRKNYTS----SYQ-----TGGGFAPDMTSTAVQDLEREMQR-LHKQ---FDSFGREIHQ----------SSSEHAAFGS--------------------SMASGSASAVDLSQTTEDRRYAQNRVQPVSTYYPSQPSPNRVSTSEYGQYSGNGNLQSGSLVNQERTTKVESTAHLPATSERIYEQSQSRREHSVTRYGTGDRTSNQQVYPNSYQTPVSTAEEVRYQTAAVPNTYGT-HSQQTYEQA------------------YGTGNHQVAQ-TASESQDRWNQLHV--------GSSTSDS---------SSNYNQRDRDDRYGHRRNTVQSQAD--QSQYRHSSNAEQSRRDQGYSSKLSV---------DQER---YAQH--LEGSSQRTQ-PSQVTEY-EQHWSSA---------------GHRRETVVPAYS---SGHESAAITQQARQMSQQQFGSENQYQQ-QSSYD-ILHGHNTNVGETNQNHYNS-AYR-TQSGKLVVG--SLQL---------NQMAQG--ADCAQDSAAQTQY-------DSLRTRYKRGAGYYNRHRPRYP-------SNV----------------EDLTQQTE---DLTQQSED----------------------------------------------------------------------------------------------------------------LTQQSEDLTQQTADLTQQIADL--TQRNENLTQQSADL-------------------------------------------------------TQQSEDLTQQTN-----------------------SGYFPREPYRKPQAERNSQRNWH----FTEPSRDGLETADLVHQSDNSQLSQSTQ-----------------------------------------------------------------------------------------DVWGPSPLYVGNQHAGTHPQQSGQDDNSQLSQSTQDVWGSNPLYVGN------------QHTGTYPQQSGGLDHQSGTYVQVPQSPPSESGFDQQTGRFPSRERIRGT---------------SQRNKNRTQEATEIGDLTREA--STVSEVGQETQKHWN------SDDWHVNG--QQT----------EDLTQQVTSNLESGRDT---SR-KPQTWHVESSGQQTED---------------------------RNHP------NVGNLQINQHES----------PSKWTEDLTQQSQDLTQQNR-------DLSQ-------QTNGPNSYRPTWGQQQNQDFNGQQQNA-----KPEDFGQTWDQQQ---NGDFTQ------------------------------------------QTKPHDFRQSWGNLE-FG---NQAAGNQESPLSNG-----------------ATKGSHRRGQR-----LPAPKPT---------------LRPRRPR-----------------------PEPTGYGTQ----------------NELGEQSTTDRNYRV---VEDLEYDRLHQNPSILRVDQQNRRTE--------NDSTRHGTTEWQAQNLQREQEG------------------------------KDKEDQSSQVFVKPIEVTTQ---------RAVYNTDKYGKIVRGDQPEVGP------------------------------EEPTNIPFVDYPQRTDK-----------------------------DISQQTV--------------------------------------------------------------------------------------------------------------------------------IGHEGINTW---------QQSQKHSEFDNDNYQQSSAQHRHVDDSQVTT----------------------------------SEAHLSQSQQGLRWHQS------------HHTDDLTNSENHREFREQQ---SSRGTGNVE-------------KPWQYGQSSYPQR---------PIESAQSNS--KEHEKDDPSRVRPLIVEKPWGHHSVDQSNAGVLQVANSEIRRDQQEGQKLDDNQRVQVTN-FHQQQGENLE-SSYLEQSNRRYGSHYQ---------------------------------------QSSGHRFDQ-STHREHHLYEESNASQNSRSLELEQVLEQGQKSENLWLQPGDLEQNQESIGQH---------------NDQQQ------------TIGQGFYGLSQQTGKLEQEQENKEQTSDLQQTVTKSGEVPVSVQPRILEAY-GANGPYATSHGEDIFVNARPNPSATLPPYTDDLEPWVI---REKEK--------------ELEVVPL-------PATTAEEPKTDSFE-----------------------PSTETPPSFWNKLGYKFTS-------TIDKAKD-------KARNFFG
>Monomorium pharaonis_XP_012537374
---------------------------------------------------------------------------------------------------MGIMAIGQIIVLSA-LVA-QTLSAP-SGCIETCNFL--E---TTV--HQTS-SGY--QDHASLVQGRTHLNNH---------------DY--ARPGNWTEHNQYNTDG--------GHGKVHEERGQYEEGAKRVR--------YYKKNFTATYGT--D-SVNGVDTAELSKL---SD-------HRY-DSIHAPS-SQHIDSQSAY-G-LGQ-T-VLKETGYNRLHS-----QQTQSMSTRIDNKSERL--EDFG-EYD------RHS-QVNQH-VPSINTQTIDTQH--HV-------ET-P-DNWRRVNS--YKTDGGHGHVFEEEGQYVTGPKKM-------HYYKKNYTS----SYS-----TGVPQ-GNIGSTTLDELHSKLQRNLQKD---LDSFRRDFHEV---------SSIGHTAATT-----------------------HVGS-TVGLTQEA--V--GSH--DLQTAESD---SYRQHS--GYQSVPSTGSMHH-------------------------YT-DQQQRETL----TDVRHQLP-YTYPTA-----------------GADTYGTKKSYQSYETH------------------SS----RVLP-VSQSS-----HLPS--------SY-VQVP---------RDNYQTS------YHNAHSR---HH--LDETQRA-EVLGAHQTS-VLQNQLL------T--DSQR--VYNPH--SSHVTYPNR-HSETRQY-EEHW-RS--------------SSQTGGSVVPERT---IVDHSGHHG--VAHSERAHYDQNAYSEH-RG-HH-TV-QGYGSHA-NSGSSYVP-AYR-ASSGQLVTG--SLDL---------GHGSHG--ADCTEETHQQYQQHE-----TRYHRKYKRDD-H--HGNVQQH-------QTI--DN------------DNFTQQNQ---EFGQETQQ----------------------------------------------------------------------LEDMTHQNEQFTQQTQ-F-------------DDFTQQTSGKLEFGQQTVDNHNLDNLMQQSEQF--TQQTEGQLEFGQQT-----------------------------------------------------VDRQHSDNLMQQNE-------------------------QLTQQTE----------GKLE----FGQQTVDSQHLDD------LTQHNEQFT-------QQTEGQLEFDQQTVNHPRSENLMQQTQETNLSQQLSDKIEFGQQSVDSEHLDDLTQHSEQFTQQTEGQLEFGQQTVNHPHSENLMQQTQET---------NLSQQLSDKIEFGQQSVDS----------------------EHLDDLTQHS----------EQFTQQTEGQLEFGQQTVNHPHSENL------------------MQQTQE--------TNLSQQLN-DKI-EFGQQSV----------DS-EHLDDLTQHS----------EQFTQQTEGQLEFGQQT---VN-HQRSE---DLTQQTQE------------------------ID-FSQQ------PSGKLKNGQQNI-------D---NQHFEDLMQQSEQFVHQTQGSD----DFSQ-------QTNG----KIEFGQQTDD-------TQ-----LLKQFIQRTAR-----SDDPTQ-------------------QTQL----------GNKHLNNLAQQSEQISQQTEGQLE-FG---QQIIGNQHLEHSTQ---------K-NEQFAQQTVGSDDFTQQSVGN-LEFGQQI---------------QSINKPT----------------------KPKSQRLEEF----------------NEQSEDFT----------QQAGEFNEFTQQT-MGHIEFG-QLQQP-------HKSDKPKVDNHHLEDFTQQ---------------------------------NED---FTQQV-GGFNDFSQ---------QTTGHLE-YGQQREQQQNPSWP------------------------------RHNSQRLEHYS-QRNEW--------------------------DTNNFSQQSD-------------------------------------------------------------------------------------------------------------------QYPSY------N--------------------------NFNQDFTQQVNQD------RSAIG-V--------------------------------KSAPKRKPRPRYQKQDV-----------------IPSHADRTDTTVDD---TFK---PVE-------------VNPEADIDNVRGR---------IIESGSRAT---YPGSNQHT--SKVIF--TQGSNAFDNQRQNIDSLHGIH-NS-NDATVGLQWHYTYHPSD-LTNIEGSH---DDYYPRHNVGSMSQQT-----------------------------ENL-------QQQSKPFDFNFNQRETRD--KDTLEDKHQTSQ----S---LRHDKYDQWLGSFQQTETS-RFDNPF------------NKESG------------QTA-KVIPLQRNE-NLQLTSEQERQST----PTAGETR-N-EMEPRILQAY-GG-GPYDASHNDEFYNRIRPNPSATLPP-LDGDDPWDI---REKPK---NVHPAW---S-TVRNTAE---IA--TTTEAVEITTQTIQ----------------------TTTQ---PSFWRRVGHKITS-------TYDKAKE-------KAKEIFG
>Monomorium pharaonis_XP_012537375
---------------------------------------------------------------------------------------------------MGIMAIGQIIVLSA-LVA-QTLSAP-SGCIETCNFL--E---TTV--HQTS-SGY--QDHASLVQGRTHLNNH---------------DY--ARPGNWTEHNQYNTDG--------GHGKVHEERGQYEEGAKRVR--------YYKKNFTATYGT--D-SVNGVDTAELSKL---SD-------HRY-DSIHAPS-SQHIDSQSAY-G-LGQ-T-VLKETGYNRLHS-----QQTQSMSTRIDNKSERL--EDFG-EYD------RHS-QVNQH-VPSINTQTIDTQH--HV-------ET-P-DNWRRVNS--YKTDGGHGHVFEEEGQYVTGPKKM-------HYYKKNYTS----SYS-----TGVPQ-GNIGSTTLDELHSKLQRNLQKD---LDSFRRDFHEV---------SSIGHTAATT-----------------------HVGS-TVGLTQEA--V--GSH--DLQTAESD---SYRQHS--GYQSVPSTGSMHH-------------------------YT-DQQQRETL----TDVRHQLP-YTYPTA-----------------GADTYGTKKSYQSYETH------------------SS----RVLP-VSQSS-----HLPS--------SY-VQVP---------RDNYQTS------YHNAHSR---HH--LDETQRA-EVLGAHQTS-VLQNQLL------T--DSQR--VYNPH--SSHVTYPNR-HSETRQY-EEHW-RS--------------SSQTGGSVVPERT---IVDHSGHHG--VAHSERAHYDQNAYSEH-RG-HH-TV-QGYGSHA-NSGSSYVP-AYR-ASSGQLVTG--SLDL---------GHGSHG--ADCTEETHQQYQQHE-----TRYHRKYKRDD-H--HGNVQQH-------QTI--DN------------DNFTQQNQ---EFGQETQQ----------------------------------------------------------------------LEDMTHQNEQFTQQTQ-F-------------DDFTQQTSGKLEFGQQTVDNHNLDNLMQQSEQF--TQQTEGQLEFGQQT-----------------------------------------------------VDRQHSDNLMQQNE-------------------------QLTQQTE----------GKLE----FGQQTVDSQHLDD------LTQHNEQFT-------QQTEGQLEFDQQTVNHPR--------------------------------------------------------------SENLMQQTQET---------NLSQQLSDKIEFGQQSVDS----------------------EHLDDLTQHS----------EQFTQQTEGQLEFGQQTVNHPHSENL------------------MQQTQE--------TNLSQQLN-DKI-EFGQQSV----------DS-EHLDDLTQHS----------EQFTQQTEGQLEFGQQT---VN-HQRSE---DLTQQTQE------------------------ID-FSQQ------PSGKLKNGQQNI-------D---NQHFEDLMQQSEQFVHQTQGSD----DFSQ-------QTNG----KIEFGQQTDD-------TQ-----LLKQFIQRTAR-----SDDPTQ-------------------QTQL----------GNKHLNNLAQQSEQISQQTEGQLE-FG---QQIIGNQHLEHSTQ---------K-NEQFAQQTVGSDDFTQQSVGN-LEFGQQI---------------QSINKPT----------------------KPKSQRLEEF----------------NEQSEDFT----------QQAGEFNEFTQQT-MGHIEFG-QLQQP-------HKSDKPKVDNHHLEDFTQQ---------------------------------NED---FTQQV-GGFNDFSQ---------QTTGHLE-YGQQREQQQNPSWP------------------------------RHNSQRLEHYS-QRNEW--------------------------DTNNFSQQSD-------------------------------------------------------------------------------------------------------------------QYPSY------N--------------------------NFNQDFTQQVNQD------RSAIG-V--------------------------------KSAPKRKPRPRYQKQDV-----------------IPSHADRTDTTVDD---TFK---PVE-------------VNPEADIDNVRGR---------IIESGSRAT---YPGSNQHT--SKVIF--TQGSNAFDNQRQNIDSLHGIH-NS-NDATVGLQWHYTYHPSD-LTNIEGSH---DDYYPRHNVGSMSQQT-----------------------------ENL-------QQQSKPFDFNFNQRETRD--KDTLEDKHQTSQ----S---LRHDKYDQWLGSFQQTETS-RFDNPF------------NKESG------------QTA-KVIPLQRNE-NLQLTSEQERQST----PTAGETR-N-EMEPRILQAY-GG-GPYDASHNDEFYNRIRPNPSATLPP-LDGDDPWDI---REKPK---NVHPAW---S-TVRNTAE---IA--TTTEAVEITTQTIQ----------------------TTTQ---PSFWRRVGHKITS-------TYDKAKE-------KAKEIFG
>Dinoponera quadriceps_XP_014488441
------------------------------------------------------------------------------------------------------MAVGRIIVLSA-LFV-EALSAP-SGCIESCNFY--ESSHSSYQSRQTSGGSH--LDHAGLIQGT--LNEQ---------------DY--ARPGNWTERNQYGTSN--------GQGKVHEERGQYVEGSKRVR--------YYKKNFTSSYGT----GNVPDGAVELDRLS--GH-------REY-ESLHLPS-SQHLDSQSAYVDQVGA-SSVTKESGYSRVQS-----QQQSSSSRRIDGQSERL--EDFG-EY-------GYS-QVNRQ-RGQTSGQTSGHQR--AE-------TSLP-ENWSRVDA--YRTDGGRGRVYEEEGQYVTGPKKV-------SYYKKNYTS----SYST----S-----PQVTVGSLPDLQQELRQNLHEQ---LDGFRRQFHQT---------SNVGQVATVA--------------------------SSASSLTQET----AGLRSDDLQTAESD---AYRQQLTTTQHRVPSTVTHH--------------------------YAGEQQQRETFA---ADTSQHAPSYTYP-------------------SAGAYGT-ESQRTYQSH------------------ETYV-SRAHP-TPQPT-----HSSQITAALSSSGY-VQRP--------VIGDYRSQ--------NAHSSG--LHAGFDEAQRAIVADSLHRASSAAQNQLF--------ENSQR--VYYPD----RGTYPGG-RGRTTHY-EEHW-----------------SSSSRADGNPDRS-------ASYG------ADRTHYDRVAYNEH-LGRYHDAARQGYDSQTHTGGAAYNS-GYR-ATSGQLVTG--SADV---------GQVAHG-AADCTEETHQHY-QQE-----SRYHRKYKRDG-Q------QRP-------VRS--GH------------DDLAQQHR---QFGQESQQ---------------------------------------------------------------------------------------------------------------------------VEDLTQQT------------------------------------------------------------------------LGDQHLEDFTQQTS------------------------------------------GKLE----LGQQTIGGQHSED------LTQQTEGFE----------------------------------------------------------------------------------------------------QQTAGSDDFTQQTSGKLELGQQTIGG----------------------QHSEDLTQQTEGFEQQTAGSDDFTQQTSGKLELGQQTIGGQHLEDL------------------MQQIEQLSQRTERS-DFTQQTS-GKL-ELGQQTI----------GD-QHLEDLTQQTEGFEQQTAGSDDFTQQTSGKLELGQQT---IG-GHHSE---DLTQQNGEFGRYVQVSTLGKPRDQYLEELRRQMGDFRQQ------TEGNDEYTQQTMEQQSQQPHESGNQDLEDFTQQNEDWTQQAGGSH----DFTQ-------QTMG----HLEVGQQQHRSGNKDSEDFTQ---QNEDWTQQAGG-----SHDFTQ------QTMGHLEVGQQQQQHRSRNKDSEDFTQQNEDWTQQAGGSHDFTQQTMGHLE-VGQQ-QHRSGNKDSEDFTQ---------Q-NEDWTQQAGGSHDFTQQTMGH-LEVGQQQ---------------HRSGNKD----------------------------SEDF----------------TQQNEDWT----------QQAGGSHDFTQQT-MGRLEFGQQQQQQ-------HRSR-----SQHLEDFTQQN--------------------------------EDF---LTQQV-GRFDDFAH---------QTPGHLE-RGQQIEQEQKPGRS------------------------------RYDAQYSEHPF-QQSGW-----------------------------------------------------------------------------------------------------------------------------------------------------------------------DEELKWQL-------EQMSQKADPNEDFTQQADRDGQS------------------------------------------VPASKPKPRQRYPKYSS--------------------NPSRADVNAED---VSK---PIE-------------INPEADIND-RG----------TVRYDSHAT---HPKSDDLP---------SQGSNGFDNEKENIDRLHWVH-KS-NDATVGLQWHYTYHPSD-LTNVESSH---NVYYPEYNSMHSQQ-----------------------------------------TEQRKPVD--FTQQQQQETQKPTFEVSPFNSQL---------------------------------------------DQNSE------------YIPSRVIPLQHSSYTSQQATPLDKQSG----QNPGQTE-L-KMESRILEVF-GG-APY-TARNDDIYRRVTPNPSATLPP-VYGEEAWDV---REKPRGRTE-VIPWSITRKPATDEAEDARTTETETTTTAETTTQVAE---------------------TTTKEEDPPSFWARVGNKITN-------TYDKAKE-------KAREIFG
>Dinoponera quadriceps_XP_014488442
------------------------------------------------------------------------------------------------------MAVGRIIVLSA-LFV-EALSAP-SGCIESCNFY--ESSHSSYQSRQTSGGSH--LDHAGLIQGT--LNEQ---------------DY--ARPGNWTERNQYGTSN--------GQGKVHEERGQYVEGSKRVR--------YYKKNFTSSYGT----GNVPDGAVELDRLS--GH-------REY-ESLHLPS-SQHLDSQSAYVDQVGA-SSVTKESGYSRVQS-----QQQSSSSRRIDGQSERL--EDFG-EY-------GYS-QVNRQ-RGQTSGQTSGHQR--AE-------TSLP-ENWSRVDA--YRTDGGRGRVYEEEGQYVTGPKKV-------SYYKKNYTS----SYST----S-----PQVTVGSLPDLQQELRQNLHEQ---LDGFRRQFHQT---------SNVGQVATVA--------------------------SSASSLTQET----AGLRSDDLQTAESD---AYRQQLTTTQHRVPSTVTHH--------------------------YAGEQQQRETFA---ADTSQHAPSYTYP-------------------SAGAYGT-ESQRTYQSH------------------ETYV-SRAHP-TPQPT-----HSSQITAALSSSGY-VQRP--------VIGDYRSQ--------NAHSSG--LHAGFDEAQRAIVADSLHRASSAAQNQLF--------ENSQR--VYYPD----RGTYPGG-RGRTTHY-EEHW-SS--------------SSRADGN--PDRS-------ASYG------ADRTHYDRVAYNEH-LGRYHDAARQGYDSQTHTGGAAYNS-GYR-ATSGQLVTG--SADV---------GQVAHG-AADCTEETHQHY-QQE-----SRYHRKYKRDG-Q------QRP-------VRS--GH------------DDLAQQHR---QFGQESQQ---------------------------------------------------------------------------------------------------------------------------VEDLTQQT------------------------------------------------------------------------LGDQHLEDFTQQTS------------------------------------------GKLE----LGQQTIGGQHSED------LTQQTEGFE----------------------------------------------------------------------------------------------------QQTAGSDDFTQQTSGKLELGQQTIGG----------------------QHSEDLTQQTEGFEQQTAGSDDFTQQTSGKLELGQQTIGGQHLEDL------------------MQQIEQLSQRTERS-DFTQQTS-GKL-ELGQQTI----------GD-QHLEDLTQQTEGFEQQTAGSDDFTQQTSGKLELGQQT---IG-GHHSE---DLTQQNGEFGRYVQVSTLGKPRDQYLEELRRQMGDFRQQ------TEGNDEYTQQTMEQQSQQPHESGNQDLEDFTQQNEDWTQQAGGSH----DFTQ-------QTMG----HLEVGQQQHRSGNK----------DSEDFTQQ--------NEDWTQ----------------------------------------QAGGSHDFTQQTMGHLEVGQQQQQHRSRNKDSEDFTQ---------Q-NEDWTQQAGGSHDFTQQTMGH-LEVGQQQ---------------HRSGNKD----------------------------SEDF----------------TQQNEDWT----------QQAGGSHDFTQQT-MGRLEFGQQQQQQ-------HRS-----RSQHLEDFTQQN--------------------------------EDF---LTQQV-GRFDDFAH---------QTPGHLE-RGQQIEQEQKPGRS------------------------------RYDAQYSEHPF-QQSGW-----------------------------------------------------------------------------------------------------------------------------------------------------------------------DEELKWQL-------EQMSQKADPNEDFTQQADRDG-----QS-------------------------------------VPASKPKPRQRYPKYSS--------------------NPSRADVNAED---VSK---PIE-------------INPEADIND-RG----------TVRYDSHAT---HPKSDDLP---------SQGSNGFDNEKENIDRLHWVH-KS-NDATVGLQWHYTYHPSD-LTNVESSH---NVYYPEYNSMHSQQ-----------------------------------------TEQRKPVD--FTQQQQQETQKPTFEVS---------------------------------PFNSQL------------DQNSE------------YIPSRVIPLQHSSYTSQQATPLDKQSG----QNPGQTE-L-KMESRILEVF-GG-APY-TARNDDIYRRVTPNPSATLPP-VYGEEAWDV---REKPRGRTE-VIPWSITRKPATDEAEDARTTETETTTTAETTTQVAE---------------------TTTKEEDPPSFWARVGNKITN-------TYDKAKE-------KAREIFG
>Dinoponera quadriceps_XP_014488443
------------------------------------------------------------------------------------------------------MAVGRIIVLSA-LFV-EALSAP-SGCIESCNFY--ESSHSSYQSRQTSGGSH--LDHAGLIQGT--LNEQ---------------DY--ARPGNWTERNQYGTSN--------GQGKVHEERGQYVEGSKRVR--------YYKKNFTSSYGT----GNVPDGAVELDRLS--GH-------REY-ESLHLPS-SQHLDSQSAYVDQVGA-SSVTKESGYSRVQS-----QQQSSSSRRIDGQSERL--EDFG-EY-------GYS-QVNRQ-RGQTSGQTSGHQR--AE-------TSLP-ENWSRVDA--YRTDGGRGRVYEEEGQYVTGPKKV-------SYYKKNYTS----SYST----S-----PQVTVGSLPDLQQELRQNLHEQ---LDGFRRQFHQT---------SNVGQVATVA--------------------------SSASSLTQET----AGLRSDDLQTAESD---AYRQQLTTTQHRVPSTVTHH--------------------------YAGEQQQRETFA---ADTSQHAPSYTYP-------------------SAGAYGT-ESQRTYQSH------------------ETYV-SRAHP-TPQPT-----HSSQITAALSSSGY-VQRP--------VIGDYRSQ--------NAHSSG--LHAGFDEAQRAIVADSLHRASSAAQNQLF--------ENSQR--VYYPD----RGTYPGG-RGRTTHY-EEHW-SS--------------SSRADGN--PDRS-------ASYG------ADRTHYDRVAYNEH-LGRYHDAARQGYDSQTHTGGAAYNS-GYR-ATSGQLVTG--SADV---------GQVAHG-AADCTEETHQHY-QQE-----SRYHRKYKRDG-Q------QRP-------VRS--GH------------DDLAQQHR---QFGQESQQ---------------------------------------------------------------------------------------------------------------------------VEDLTQQT------------------------------------------------------------------------LGDQHLEDFTQQTS------------------------------------------GKLE----LGQQTIGGQHSED------LTQQTEGFE----------------------------------------------------------------------------------------------------QQTAGSDDFTQQTSGKLELGQQTIGG----------------------QHSEDLTQQTEGFEQQTAGSDDFTQQTSGKLELGQQTIGGQHLEDL------------------MQQIEQLSQRTERS-DFTQQTS-GKL-ELGQQTI----------GD-QHLEDLTQQTEGFEQQTAGSDDFTQQTSGKLELGQQT---IG-GHHSE---DLTQQNGE------------------------FGRYVQV----------STLGKPR------------DQYLEELRRQMGDFRQQTEGND----EYTQ-------QTME---------QQSQQPHESGNQ-------DLEDFTQQ--------NEDWTQ----------------------------------------QAGGSHDFTQQTMGHLE-VGQQ-QHRSGNKDSEDFTQ---------Q-NEDWTQQAGGSHDFTQQTMGH-LEVGQQQ---------------QQH--------------------------RSRNKDSEDF----------------TQQNEDWT----------QQAGGSHDFTQQT-MGRLEFGQQQQQQ-------HRS-----RSQHLEDFTQQN--------------------------------EDF---LTQQV-GRFDDFAH---------QTPGHLE-RGQQIEQEQKPGRS------------------------------RYDAQYSEHPF-QQSGW-----------------------------------------------------------------------------------------------------------------------------------------------------------------------DEELKWQL-------EQMSQKADPNEDFTQQADRDG-----QS-------------------------------------VPASKPKPRQRYPKYSS--------------------NPSRADVNAED---VSK---PIE-------------INPEADIND-RG----------TVRYDSHAT---HPKSDDLP---------SQGSNGFDNEKENIDRLHWVH-KS-NDATVGLQWHYTYHPSD-LTNVESSH---NVYYPEYNSMHSQQ-----------------------------------------TEQRKPVD--FTQQQQQETQKPTFEVS---------------------------------PFNSQL------------DQNSE------------YIPSRVIPLQHSSYTSQQATPLDKQSG----QNPGQTE-L-KMESRILEVF-GG-APY-TARNDDIYRRVTPNPSATLPP-VYGEEAWDV---REKPRGRTE-VIPWSITRKPATDEAEDARTTETETTTTAETTTQVAE---------------------TTTKEEDPPSFWARVGNKITN-------TYDKAKE-------KAREIFG
>Diachasma alloeum_XP_015126984
------------------------------------------------------------------------------------------------------MAFKLAIIFCA-IAA-QTFGAP-KPCYTNCATSGSTFSHESMTGISTH-GNFMAQQNAAFQQLHQSLMNQ--------LQEAHHLDY--SQPGTWQKNAAYKTDD--------G-AQVYQEHGKVETDNAQMR--------YFKKNYTKSWGS----GGGGLSNDLLSTQGRLTG-------GGY-SGGSSHHESHHQNWEINSNGQHSQ---NIEDLGVQQIPTT----QVSNNVIRNFEEMARNL--ESYISQCT------E---RVQMGQLSNYQSYTDVVQQ--HL------------DQMKQT----IRDNGLWNRLIGQINSLETKLNEL--------KVQAQHSA----NLIH----TGSTSSHGSNTVVASGVHQPVIT--------QVPVGESIRQD---------EEYKGRVSMT-----------------------------------------SSYPAPIQSVPSQSQ---------QYASGASGGYQQS-------------------------YQYGSHGQSGYVSSSQDLSS---------------------------GANQHGDYTQHAGYGQQ-----------------AGGQSYAQGHT-----------------------GYGQSTA-----------DYTQG----TVGYNQHNAGYSQH--NAGYNQHNTAYNPHNAG-YNRHNAE---------YNQHNAGYNQH---TEQVYPVH-TSPAKTV-EESWNAS-----------------------------------------------GSRKETTYGAS-HVLEP---IRSAGSRCRGADGQYNS--WCTSNSGQTESI---------------NYGGQG--SGCQGAAYGTLC--------KRYKRENKDDF-S----------------QQT----------------EDLTQQTE---DLTQQTED-----------------------------------------------------------------------------------------------------------------------LTQQTEDLTQQTEDL---SQHVGSLQVGSQR--------------------------------------------------------GDQGGNKQNVQ----------------------GGTDFNDQS-----------GSIE----FGNQYGQRRDRNGHRGQGVHGHEQHGHDDGDQDYTQQTQDSDNFSHQHQHHGR-------------------------------------------------------------------------------GHGHHGHGHRGHGVHGHEQHGHN---------------------DGDQDFTQQT-------QGFEDFSQQQTGNFGFESHHQHGHH----------------------GHGVHGHEQHGHNDGDYRYNQQGGRF-DYSQQQS----------GNSQLGQQQIQQSGGTGF-----DQQNHRNQGRGSYGGYSQQTEDLTQQTQGFEDLTQQQ---------------------------------------TTDGFGFGQQNQ--------------QPDHSGRYGGYSQQTQ-------DFNQ------QQTTG----NHQFGQQQTGNQRGSSGHYGGYSQQTEDLSQQTQS-----FGDLTQ--------------------------QTGNYGQQTENLNQQTQSFDDLTQQTTGNVG-FG---QQQTGNLQSGNQRRNPGRYGGYGQQTGDLNQQTQSFDDLTQQTTGD-LGIGQKP---------------SGNLQSG--------------------NQRRNPGRYGGY----------------GQQTEDLS----------QQTQSFGDLMQQT-TGNLGFEQQQTGN------------LEFGNQQRD--------------------------------------------LSQQT-QSFDHLIQ---------QTTENLG-FGNQLENSGHY---------------------------------RGDGQQTEDLSQQTQSF----------------------------GDLTQQTT------------------------------------------------------------------------------------------------------------------------------GNFGFEQQHTGRL-------EFGDEQRDLNQQIQSFPGSTQQSDPLAVGNE----------------------------------RPAPKPPVRGQVRNGGR------------------ADSTAAQDT-------------PLT-----------------------------------PVKGGRR---------------------RPAPQNTYPQPSQNSDALGVISIEDQLQQTTGTQWHNSHQPSD-LT---------NENYQQGTLDGSQNPQ-------------------------------------------------ISHNEQQN-----------------------------------------------------------------------------ATDTEI-----------------------------------LFQPRILEAY-GGKGPYDVNHNDNIFSGVKPNPTATLSP---MSDSWDI---REKPNDIAH----------RNNNYPTFAGAPDRAPRYDWEETTTTTT------------------------PA---PGFWKRVGNKIAT-------TYERTKE-------KITSSLG
>Polistes dominula_XP_015189221
------------------------------------------------------------------------------------------------------MAIKRISIIILSILFTQSLSLP-NGCIESCTTYRQV---SSYRTHQES-GNR--NDHTDSNIRNVNHLNL---------------NY--DRPGNWTEQNEYKVDN--------GHGKVYEEQGQYVEGPKRVR--------YFKKNYTSSYS-----NIYPSNSDLLQSERLINQ-------NRN-NALDTTN------SQRIYEESRNS-ESYRQEHNYNKLHN-----DQLQQTYRERGSNIERL--ENLG-KLS------DRL-QISQHGTSVGDSELLQGQN-QHI-------GIRN-DNWTRVNT--YKTDDGNGRVSEEEGQYVIGPKTT-------RYYHQNYTS----QYS-----TSFNPIHKITPNINDDLHSTIEK-VNQE---FENMERKIHQS---------SRLKQVTSSN-----------------------TLHTDTMNTVQDN--VNPTFRNIDLQVAESA---DYRHRD--QNEHVPTNGNIYN------------------------VHQNQLSNRQIYTGDDTLYRN---------------------------ENNVYNRNRPTVQHQRE------------------EAYI-SQSHI-----------NVLP-----------SNIP----TLNSENNNYQR-------YRENEQIGLQRN--INENYQR-EYLDTHQSQ-ITQNYRS------RDNLQHR--TLNEN----MENYPHIRDGILQHQ---NWDVI---------------GQRREIVNPN-------------------------ERNQYYSH-QKIST-----YNKEIGHTLDNNYNP-GYT-GNLQQISST---------------QGHNHG-MQDCAQIE-------------QRYMRKYKRNAGNDGFSKIRNR-------QNY----------------EKFRKDLK---DYDKEKLP----------------------------------------------------------------------------------------------------------------------NSDHEIKSLRLPNKDL-----------------------------------------------------------------------KKNTKDMIEQTQ----------------------------------------------------NNKRKKRHILN---------------------------------------------------------------------------------------------------------------------------------------------------------------------LEDIIAQN---------FDDLTQQTTGHIGFDQLSQKPKSHNQYYEDL--------------TQQINDLAQQLGVFDDLTQQTS-GHI-EFGQKNQKPNTDDKYSEYYAEQIEDLLKELGLS-------DLLKQQTSGHIEFSQHN---QKQNSQRLNHEELTKEIKY-------------------------------------------------------------------------LIKQIEGFD----DSTQ-------QTFR----HVEFGQQNQKPASRNQ--------RFKDLTQQ--------TDDLTQ--------------------------------------------------QTAGHIE-FG--------------------------QQNHKPGSHKQRFEDLTQQTSGQ-IEFGQQN------------------------------------------------QKPGSH----------------NQRFEDLT----------QQS---DDLTQQT-SGHLEFGQQNQK-------------PGSHNQRFEDLTQQ-----------------------------------------------SDDLTQ---------QTSGHLE-FGQHSQ--------------------------------------------------------------------------------------------------------------------------------------------------------------------------------------------------------------------------------------------------------------------------------------------------------------KP--------------------------------------------------------------------------------------------------------------------------------------------------------------------------------------------------------------------------------------------------------------------------------------------------------------------------------------------------------------------------------------------------------------------------------------------------------------------------------------------------------------------------------------------------------
>Neodiprion lecontei_XP_015512619
------------------------------------------------------------------------------------------------------MAPAAVAVFVISLFV-ESFSAP-NGCIRCVTS-------DTTGGYQTQ-SGW--VNSNNLSQRSANLEDLTQQVEGELGGPHNQLAFDNTRPGNWRDVKQYRTAD--------GHGRVYEEQGQQVQGPVRVR--------YYKKNFTSSYSSG---NPGGFEVPSLSGFDSDNI--------RY-GSQSANQGSFGQEQNSAYD------QSAIRENSYASQGSLHSA-NQFNSQDERLGSQQRRVTSSQFGENTS------GFNSRSTQQGLSEQE-------------------SLRP-GNWTTANT--YKTDGGNGRVYEERGQVVTGPQKI-------RFYRKNYTS----TYSS----DGGIPNLISGTDGATTFEREVQQ-LQKQ---IDSMGREVHQT---------GQHFSNSDYA-----------------------QQTSINYGQSSPT--------------VDRT-----------NFRHVSTTGNY------------------------------GSQNYDNLGLNSQQIRH-----------------------------GAYDS-ESQRVYQTG------------------SSIN-RQIES-GNQRG-----QTY---------GHMTGSY-------DNTNGHGAGGVQRPIYPESNTRQTQRHY-LSQSERE-EYIRNHGSQSWNQDQVS------TGNLNREQQIHHSS-----SHNAGTGPGRIQHY--DQFQTT-------------------SSSSSQYP----------------NIDRRYLQADSNRET-QQTHG-------VSQDKTVGNNYHR-NYR-IQSGRLSTQ--GIDL---------GRLAHG--PDCVDTASGHTSYEQ-----SQYHTQYRRNTED--FDQQTQH-------INQ--HT------------EDLTQQTE---DLTQQIED----------------------------------------------------------------------------------------------------------------LTQQTQDLTQQTEDLTQQTEDL-----------------------------------------------------------------------TQQTQDLTQQTE--------------------------------------------------------------------------------------------------------------------------------------------------------------------------------------------------------------------------------------DLTQQT----------QDLTQQTE---DFSQQSQG----------------------------------VIEQSGDLTQQTQ-----DLTQQTQ----------DLTQQTEDLTQQT----------QDLTQQTE---DFSQQS---QGVIEQSG-------------------------------------------------------------------------------------------------DLTQ---------------------------------------QTQDLTQQTED---------------------------------------------------------------------FN--------------------------QQSQDLTQET---EDLSQQITGGNSDFGQQT---------------NWGLDHF----------------------QVGDQQAEDL----------------NQRTQGLT----------QET---EDLSQQITGGNSDFGQQXN---------WGLDRFQVGGQQAEDLNQQ---------------------------------------ATSNS-GIYN----------------GNLNQFGQDQ-------------------------------------------------------------------------------------------------------------------------------------------------------------------------------------------------------------------------------------------------------VLDYPAQVGI----------------------------------------------QPAPKPKPKRPKHRTIH----------------------------------IQEFSTEQE-------------QPSTANIQNGAPE---------IIVTSPSNR-----------------GDQPSHETISNTELYSSEQSHRV-----QPTKTGGRRRNRYYG--------------IQHKPQVNQGEHGQDS--------------------------------------------QVEHVPNEVTTSQ--EPTLRYTHVS------------------------------QLDKQN------------SDDSN------------VNPKSVQPIP-------------------------------QIGTRILEAY-GANGPYNSDHEPDLFNTVKPNPSATLPPVYGDKEPFEIIWSYAVPKIFTNTAAP------TTSTEPT------TTSTEPTSTSTEPTTMTTEVSIPTTTEPPISTSTTVPPPTTTAAPSLWRRFRNRVSN-------TIDKARE-------RAASIFG
>Neodiprion lecontei_XP_015512620
------------------------------------------------------------------------------------------------------MAPAAVAVFVISLFV-ESFSAP-NGCIRCVTS-------DTTGGYQTQ-SGW--VNSNNLSQRSANLEDLTQQVEGELGGPHNQLAFDNTRPGNWRDVKQYRTAD--------GHGRVYEEQGQQVQGPVRVR--------YYKKNFTSSYSS--G-NPGGFEVPSLSGFDSDNI--------RY-GSQSANQGSFGQEQNSAYD------QSAIRENSYASQGSLHSA-NQFNSQDERLGSQQRRVTSSQFGENTS------GFNSRSTQQGLSEQE-------------------SLRP-GNWTTANT--YKTDGGNGRVYEERGQVVTGPQKI-------RFYRKNYTS----TYSS----DGGIPNLISGTDGATTFEREVQQ-LQKQ---IDSMGREVHQT---------GQHFSNSDYA-----------------------QQTSINYGQSSPT--------------VDRT-----------NFRHVSTTGNY------------------------------GSQNYDNLGLNSQQIRH-----------------------------GAYDS-ESQRVYQTG------------------SSIN-RQIES-GNQRG-----QTY---------GHMTGSY-------DNTNGHGAGGVQRPIYPESNTRQTQRHY-LSQSERE-EYIRNHGSQSWNQDQVS------TGNLNREQQIHHSS-----SHNAGTGPGRIQHY--DQF-------------------QTTSSSSSQYP----------------NIDRRYLQADSNRET-QQTHG-------VSQDKTVGNNYHR-NYR-IQSGRLSTQ--GIDL---------GRLAHG--PDCVDTASGHTSYEQ-----SQYHTQYRRNT-E-DFDQQTQH-------INQ--HT------------EDLTQQTE---DLTQQIED----------------------------------------------------------------------------------------------------------------LTQQTQDLTQQTEDLTQQTEDL--TQQTQDLTQQTEDL-------------------------------------------------------TQQTQDLTQQTE-------------------------DFSQQSQ----------GVIEQSGDLTQQTQD------------LTQQTQDLT----------------------------------------------------------------------------------------------------------------------------------------------------QQTEDLTQQT----------QDLTQQT---EDFSQQSQGQTQDL--------------------TQQTEDLTQQTQDLTRQTQDFTQQTE-DFSQQSQ----------GVIEQSGDLTQQT----------EDLAQQTQ---DLTQQT---ED-LTQQTQ--DFTQQTED---------------------------FTQQ---------SQDFTQQTE-------EL--PQQTQGYIQQSQDLTQQ---IE----DLPQ-------QTEGFIAESGNLGQ------------------QAEDLTQQTVDVTQSLQPESGH-------------------------------------------SIDVGEPNYVPHVSNFKDVHELFFDHEKED-------------NRRQQIEKISSQEEDLTQQT----QDLNQET---------------EDLTQQT----------------------QDLTQQTEDF----------------NQQSQDLT----------QET---EDLSQQITGGNSDFG--QQTN-------WGLDHFQVGDQQAEDLNQRT--------------------------------QG----LTQET----EDLSQ---------QITGGNSDFGQQXNWGLDRFQV-----------------------------GGQQAEDLNQQATSNSGI-----------------------------------------------------------------------------------------------------------------------------------------------------------Y---------------NGNL-------NQFGQDQ--VLDYPAQVGI----------------------------------------------QPAPKPKPKRPKHR----------------------------TIHIQE---FST---EQE-------------QPSTANIQNGAPE---------IIVTSPSNR-----------------GDQPSHETISNTELYSSEQSHRVQ-----PTKTGGRRRNRYYG--------------IQHKPQVNQGE--------------------------------------------HGQDSQVEHVPNEVTTSQ--EPTLRYTHVS------------------------------QLDKQN------------SDDSN------------VNPKSVQPIP-------------------------------QIGTRILEAY-GANGPYNSDHEPDLFNTVKPNPSATLPPVYGDKEPFEIIWSYAVPKIFTNTAAP------TTSTEPT------TTSTEPTSTSTEPTTMTTEVSIPTTTEPPISTSTTVPPPTTTAAPSLWRRFRNRVSN-------TIDKARE-------RAASIFG
>Cephus cinctus_XP_015610541
--------------------------------------------------------------------------------------------------------MKKIIIFCA-LVV-PSLSAP-SGCTESCRTY------SNYNSQEHT-ADL--ENLAQQATVALDSSPL---------------NFDSSRPGNWSEQDQYKTDG--------GHGQVYQEHGQYVQGPKRVR--------FFKKNYTSSYST--G-RLGGLESMNLGIAN--NN-------GGY-DASQLSQ-----TTAERFSHLFDQ-SSNLEANNYGSAQPI----LHGHQSSRRVGSQSERL--EDFG-ELS------GST-QVSQHGISGFDSQTAQGQDIQSTYGHSQLDASLP-GNWSKADS--YRTDGGNGRVYEEQGQVVTGPRRI-------RYYRKNYTS----SYTN----AGMPN----INLGTINLDRDIQQ-FGKQ---YDSFGREIHQV---------SSSNIHSDNQ---------DLQSTGTTYGNNEYRTGSVRVANNDLINSNSQGLSQGTLDIGAPS--TNYGQRT--SGTRYPQVSTTRD-------------------------EAATSNSDGNS----YVSNQQGSRRIYWQATPRPVTTIGQSGHQQVASSESYTS-GTQQSYQNS------------------YGSEDHQISQ-TANRG-----GQVH-----------DRVP-----IGSSRGQYGAT------SQDILQSQ------VDQAQQS-QVSDSQQSG-YAQGQVS------TANHDQG--GYIQN----FGQSSGTRPGQIRHY--QEYSSS--------------SSHRTGGYVPDIG---TGNLQVDDSQQTQQVTQQHSGRIESSNQ-QTSYD--ILHGHNTNVGEANQNYNY-AYA-TRPGKLITG--ILDL---------GHINKG--ADCTQASGTTGQVSYG----SQYRRMYKRGA-TYREGQNLRQ-------QSN--KF------------DDFTQGNE---GLTQQNED-------------------------------------------------------------------------------------------------------LTQQATSGIVFGQQTQQTSEPDQFQ---------------------------------------------------------------------------VGNQHVEDLTQQSE-------------------------DFVQQI-----------SKIE----LGPQQSTK-------------------------------------------------------------------------------------------------------------------------------------PGKLQVENQQVGDLI--------------------PPDEDLTQQT-------GGFEDFTQQTSGKIELGQQKSSIPGQLEVE-----------------NQETHDLTQHADGFDDFTQQTS-GKI-ELGQQQSSIPGQLEI--EN-QETHDLTQQTDGF-------DDFTQQTSGKIEFGQQT---QQ-SRKPGKLQVENEDVDD-----------------LTQQTAGLDDFTQQ------TSGKIEFGQQFE-----------LNKFQGANQETEKVHEQTDGFD----DFTQ-------QIPG----KVEYGQLETQ------------------------------SSSWRP-----------------------------------------------------GPLQ-VG----------------N---------QEVENLTQQTGDIDDFIQQTSGK-VEMDQQS---------------QSSRKPG---------------------------NFNAD----------------GQSNDDLV----------QQTGGFGDLMQQT-SGNFEFGQETQDS-------WNVGQPQIGNQQAEDLTQQ---------------------------------NED---LTQTT-SGFEDFIQSPSESFGNTQKTEQFG-LNQQVNEQLPAPKPKLKRKHPKPSQINYVQQGELHQETTGVLQSQQKNDQLNHAQQSNVEW--------------------------ESSDSVQQIA-----------------------------------------------------------------------------------------------------------------------KETVHGQENVNNDNVTPLEV------DLEVDDNI-RTGNVIRRGDQSQVYYRESAKKP----------------------------------SEVEKPQSNSNVPQQGTVTIQQTGHRPDFTIEHYNGYGERQSGSEWHD---THNVADLTNSEGVRSHPHQSSYVPSTASSSNGQTNYVQSSQSQQSLDNQQQFP-ESNIGPDFGQQQNTEDFQQQSSQLNFDQNSEDQKDFNDFQQQT-SHISFDSRPQYPQYSSD-LPQQSSQLNFNKNFDDHKDVDDFQQQS-----------------------------SQSIYESGAHQQNSKNLENQITPVSINNVSQNKLNSEQLHQQYSQNNFGQQAPEILDLTQQSNNNFQTFEKDEQKVGFQQHADNIELDHQQFQ------------YGQEDTDNLQQQSSRFETERDIDQTSQIEQQSTMQKGE-DVNIEPRLLEAY-GG-GSFDSVPSRDIYNNARRNPSATLTPYTSGADPWVI---WEKPKVMT-----------TVTTTTE-----EITTTAPETTTNVPFT---------------------TETAVTTEASIWRRFGNKLTN-------TYDKFRG-------SARVLFG
>Cephus cinctus_XP_015610542
--------------------------------------------------------------------------------------------------------MKKIIIFCA-LVV-PSLSAP-SGCTESCRTY------SNYNSQEHT-ADL--ENLAQQATVALDSSPL---------------NFDSSRPGNWSEQDQYKTDG--------GHGQVYQEHGQYVQGPKRVR--------FFKKNYTSSYST--G-RLGGLESMNLGIAN--NN-------GGY-DASQLSQ-----TTAERFSHLFDQ-SSNLEANNYGSAQPI----LHGHQSSRRVGSQSERL--EDFG-ELS------GST-QVSQHGISGFDSQTAQGQDIQSTYGHSQLDASLP-GNWSKADS--YRTDGGNGRVYEEQGQVVTGPRRI-------RYYRKNYTS----SYTN----AGMPN----INLGTINLDRDIQQ-FGKQ---YDSFGREIHQV---------SSSNIHSDNQ---------DLQSTGTTYGNNEYRTGSVRVANNDLINSNSQGLSQGTLDIGAPS--TNYGQRT--SGTRYPQVSTTRD-------------------------EAATSNSDGNS----YVSNQQGSRRIYWQATPRPVTTIGQSGHQQVASSESYTS-GTQQSYQNS------------------YGSEDHQISQ-TANRG-----GQVH-----------DRVP-----IGSSRGQYGAT------SQDILQSQ------VDQAQQS-QVSDSQQSG-YAQGQVS------TANHDQG--GYIQN----FGQSSGTRPGQIRHY--QEYSSS--------------SSHRTGGYVPDIG---TGNLQVDDSQQTQQVTQQHSGRIESSNQ-QTSYD--ILHGHNTNGNEGLTQQNE-DLTQQATSGIVFG-------------------------------------------QQTQQTSEPDQ-F-----QVGN-------QHV----------------EDLTQQSE---DFVQQISK---------------------------------------------------------------------------------------------------------------------------IELGPQQSTKP-----------------------------------------------------------------------------------------------------------------------------GKLQ----VENQQVGDLIPPD----------------------------------------------------------------------------------------------------------------------------------------------------------------------EDLTQQT-------GGFEDFTQQTSGKIELGQQKSSIPGQLEVE-----------------NQETHDLTQHADGFDDFTQQTS-GKI-ELGQQQSSIPGQLEI--EN-QETHDLTQQTDGF-------DDFTQQTSGKIEFGQQT---QQ-SRKPGKLQVENEDVDD-----------------LTQQTAGLDDFTQQ------TSGKIEFGQQFE-----------LNKFQGANQETEKVHEQTDGFD----DFTQ-------QIPG----KVEYGQLETQ------------------------------SSSWRP-----------------------------------------------------GPLQ-VG----------------N---------QEVENLTQQTGDIDDFIQQTSGK-VEMDQQS---------------QSSRKPG---------------------------NFNAD----------------GQSNDDLV----------QQTGGFGDLMQQT-SGNFEFGQETQDS-------WNVGQPQIGNQQAEDLTQQ---------------------------------NED---LTQTT-SGFEDFIQSPSESFGNTQKTEQFG-LNQQVNEQLPAPKPKLKRKHPKPSQINYVQQGELHQETTGVLQSQQKNDQLNHAQQSNVEW--------------------------ESSDSVQQIA-----------------------------------------------------------------------------------------------------------------------KETVHGQENVNNDNVTPLEV------DLEVDDNI-RTGNVIRRGDQSQ-----VYYRESAKKP-----------------------------SEVEKPQSNSNVPQQGTVTIQQTGHRPDFTIEHYNGYGERQSGSEWHD---THNVADLTNSEGVRSHPHQSSYVPSTASSSNGQTNYVQSSQSQQSLDNQQQFP-ESNIGPDFGQQQNTEDFQQQSSQLNFDQNSEDQKDFNDFQQQT-SHISFDSRPQYPQYSSD-LPQQSSQLNFNKNFDDHKDVDDFQQQS-----------------------------SQSIYESGAHQQNSKNLENQITPVSINNVSQNKLNSEQLHQQYSQNNFGQQAPEILDLTQQSNNNFQTFEKDEQKVGFQQHADNIELDHQQFQ------------YGQEDTDNLQQQSSRFETERDIDQTSQIEQQSTMQKGE-DVNIEPRLLEAY-GG-GSFDSVPSRDIYNNARRNPSATLTPYTSGADPWVI---WEKPKVMT-----------TVTTTTE-----EITTTAPETTTNVPFT---------------------TETAVTTEASIWRRFGNKLTN-------TYDKFRG-------SARVLFG
>Eufriesea mexicana_XP_017761171
------------------------------------------------------------------------------------------------------MVVQNIFILSL-LIT-NVLSAP-SNCIESCDSY------IKQYQTQTS-GSF--QNHFSLSQSGSHLQGL---------------DY--SKPGTWSEHNDYDTDN--------GHGKVHEERGQYVEGPKTVR--------YYKKNYTSSHNTN---YPNGEELLRLEHQN-----------NKY---------NTHIPTQNSY-NKLGNTESVAQQYKYNRTQNQ----QYTQSLHRQSKTQSERL--EDLG-EYS------GGTLQTNAQSASVLTTQNSQEPY--HI-------NTQP-ENWSRS----YETDGGHGRVFEEQGHYVSGDKNV-------RYYKRNYTS----NYSS----SDGTPIPETIKTGMQDIQSEIEK-LHTE------FGKEYNHI---------------STAK-----------------------SIGSSNIAQTRVN---THGLSTSSIYNINNN-----------NYKDQNDRNILS--------------------------ATNRNEEQHTS----VKTNQHLP-YSNP-------------------YQNSYGT-NSYSTYEKH------------------GGYA-TKFQP-TSQLI-----NPT---------SYTTNVL---------TTGDSDY------KKNIFSESTSQH--LTDNLET-EILDEHQSK-LVRNQMF------LDNLRNN--GQRQD----RLIQSGP-PGHKTYY-KEHWTSS----------------HTKEASVPHHS---IDISHINQ-------HSLPYNNNQYENS-HNLHQ-GIQQETSNLYKFEENGYNN-IRK-KPLGKLIFGTSEEQI---------SGGADV--VDCTHNSQQSYGS-------SQKQTRYKRNV-N--YDKQEGV-------QQR--ESKLFN--------NDYTQETLQSPYLTQQTSK-------------------------------------------------------------------------------------------------IQKLQQNLEQSYQTWKPGSANQQLEDLTQKTDGSDDL--TQQTAGKLEFGPETQQSYQPWKAGSSNQRLEDLMQTTHGSDDLTQQTAGNLEFGQESQQSYQPWKSETANERLEDLTQKTD----------------------GSDDLTQQTA----------GNLE----FGQESQQSNQPWKRASYNQRLEDLMQTTHGSDDLRQQTDGNLEFGQESQQSYQ------------------------------------------------------------PWKPEIANERLEDLTQKADGSDDLTEQTAGKLEFGQESQQSYQPGKPESST------------QQLEDLMQKT-------DGFDDLTQQTAGKLEFGQESQQSYQPWKPESA---------------NERLEDLTQKTDGPDNLTQQTA-GNL-ESDQESQQFYQPWKPESST-QQLEDLTQKTDGS-------DDLTQQTASKLEFGQES---QQ-SYQPSKPESAHERLQE-----------------LTQKTDEFEGLTQQ------STGNLESVQESQ-------QSYQPWKLGRANDRLEDLTQKTDGSD----DLTQ-------QTAG----KLEFGQESQQSYQPSKPESAHE--RLHELTQKTDE-----FEDLTQ-------QSTGNLESDQESQQSYQPWKLGRANDRSEDLTQKTDGFGDLTQQTTGNLE-SDQESQQSYQPWKPESANQ---------Q-LEDLTQKTDGFHDFTQQSAGK-LAFGLES---------------QQSYQPW---------------------------KPGSA----------------NQQLEDLT----------QKTDGFDDLTRQT-TGNLESDQESQQS-------YQPWKAGSSNQRLEDLMQTTHRSDDLTQQTAGNLEFGQESQQSYQPWKSETANERLEDLTQKT-DGSDDITQ---------QTAGKLQ-FSQESQQSYQPWKP------------------------------ESANQQLEDSTQKTDGF----------------------------DDLTQQSA-------------------------------------------------------------------------------------------------------------------GKLAF------GLESQQSYQPWKLESANERIEDFIQKTDRSDDITQHTAGNLEFNRASQQLYQSWKPSATH------LIQQLDDMTTEHDLGPHSVKPAVKPRPRSRYSRFGTSVNVQVPNQNAHNIDSPNVVNPNGEDT-IPD---IYEL--PPE-------------VGIGTGTDNSRNT---------NARQLQMTQ---DVVSKNFN--------QQTGSTGYDIEGGNVDQVNLLH-KS-NDATVGLQWHYTYHPSD-QRQF-------VQQTDQKNKEGLQQQS---------------------------------------KIQFSNLEQNLNQ-EIQN--KYTANNPHQQLELP------KQSENYAFRPGIIPIKRTF-------------------NYDQT------------ENKLIIDQQLGGNGDLEKYVTTSESEP--------------KPIPRILETY-GG-GQYDPTIGDDIYSKVTINPSATLSS-INNMDSWDI---REKPEATTTA---------NELTPPP-------LPVKPLDINVTTEA-----------------------PHS---SSFWSRVGHKITS-------TFGKAKE-------KAKNIFG
>Eufriesea mexicana_XP_017761172
------------------------------------------------------------------------------------------------------MVVQNIFILSL-LIT-NVLSAP-SNCIESCDSY------IKQYQTQTS-GSF--QNHFSLSQSGSHLQGL---------------DY--SKPGTWSEHNDYDTDN--------GHGKVHEERGQYVEGPKTVR--------YYKKNYTSSHNTN---YPNGEELLRLEHQN-----------NKY---------NTHIPTQNSY-NKLGNTESVAQQYKYNRTQNQ----QYTQSLHRQSKTQSERL--EDLG-EYS------GGTLQTNAQSASVLTTQNSQEPY--HI-------NTQP-ENWSRS----YETDGGHGRVFEEQGHYVSGDKNV-------RYYKRNYTS----NYSS----SDGTPIPETIKTGMQDIQSEIEK-LHTE------FGKEYNHI---------------STAK-----------------------SIGSSNIAQTRVN---THGLSTSSIYNINNN-----------NYKDQNDRNILS--------------------------ATNRNEEQHTS----VKTNQHLP-YSNP-------------------YQNSYGT-NSYSTYEKH------------------GGYA-TKFQP-TSQLI-----NPT---------SYTTNVL---------TTGDSDY------KKNIFSESTSQH--LTDNLET-EILDEHQSK-LVRNQMF------LDNLRNN--GQRQD----RLIQSGP-PGHKTYY-KEHWTSS----------------HTKEASVPHHS---IDISHINQ-------HSLPYNNNQYENS-HNLHQ-GIQQETSNLYKFEENGYNN-IRK-KPLGKLIFGTSEEQI---------SGGADV--VDCTHNSQQSYGS-------SQKQTRYKRNV-N--YDKQEGV-------QQR--ESKLFN--------NDYTQETLQSPYLTQQTSK-------------------------------------------------------------------------------------------------IQKLQQNLEQSYQTWKPGSANQQLEDLTQKTDGSDDL--TQQTAGKLEFGPETQQSYQPWKAGSSNQRLEDLMQTTHGSDDLTQQTAGNLEFGQESQQSYQPWKSETANERLEDLTQKTD----------------------GSDDLTQQTA----------GNLE----FGQESQQSNQPWKRASYNQRLEDLMQTTHGSDDLRQQTDGNLEFGQESQQSYQ------------------------------------------------------------PWKPEIANERLEDLTQKADGSDDLTEQTAGKLEFGQESQQSYQPGKPESST------------QQLEDLMQKT-------DGFDDLTQQTAGKLEFGQESQQSYQPWKPESA---------------NERLEDLTQKTDGPDNLTQQTA-GNL-ESDQESQQFYQPWKPESST-QQLEDLTQKTDGS-------DDLTQQTASKLEFGQES---QQ-SYQPSKPESAHERLQE-----------------LTQKTDEFEGLTQQ------STGNLESVQESQ-------QSYQPWKLGRANDRLEDLTQKTDGSD----DLTQ-------QTAG----KLEFGQESQQSYQPSKPESAHE--RLHELTQKTDE-----FEDLTQ-------QSTGNLESDQESQQSYQPWKLGRANDRSEDLTQKTDGFGDLTQQTTGNLE-SDQESQQSYQPWKPESANQ---------Q-LEDLTQKTDGFDDLTRQTTGN-LESDQES---------------QQSYQPW---------------------------KAGSS----------------NQRLEDLM----------QTTHRSDDLTQQT-AGNLEFGQESQQS-------YQPWKSETANERLEDLTQKT--------------------------------------------DGSDDITQ---------QTAGKLQ-FSQESQQSYQPWKP------------------------------ESANQQLEDSTQKTDGF----------------------------DDLTQQSA-------------------------------------------------------------------------------------------------------------------GKLAF------GLESQQSYQPWKLESANERIEDFIQKTDRSDDITQHTAGNLEFNRASQQLYQSWKPSATH------LIQQLDDMTTEHDLGPHSVKPAVKPRPRSRYSRFGTSVNVQVPNQNAHNIDSPNVVNPNGEDT-IPD---IYEL--PPE-------------VGIGTGTDNSRNT---------NARQLQMTQ---DVVSKNFN--------QQTGSTGYDIEGGNVDQVNLLH-KS-NDATVGLQWHYTYHPSD-QRQF-------VQQTDQKNKEGLQQQS---------------------------------------KIQFSNLEQNLNQ-EIQN--KYTANNPHQQLELP------KQSENYAFRPGIIPIKRTF-------------------NYDQT------------ENKLIIDQQLGGNGDLEKYVTTSESEP--------------KPIPRILETY-GG-GQYDPTIGDDIYSKVTINPSATLSS-INNMDSWDI---REKPEATTTA---------NELTPPP-------LPVKPLDINVTTEA-----------------------PHS---SSFWSRVGHKITS-------TFGKAKE-------KAKNIFG
>Habropoda laboriosa_XP_017799024
------------------------------------------------------------------------------------------------------MVVQKIVILSL-LIT-QTLSAP-SGCIESCTSY------NKQYQSQSS-NGF--QDHVDLSQTAARVQGL---------------DY--SRPGTWSEHNDYNINN--------GHGKVHEERGQYVNGPKTVR--------YYKKNYTSSYGTR---YTNGAGLSNVEQQN-----------NSYRPGVHIPNAEEISNFQRTY-NQIGN-SGSIAQNTYNSLQSQQQSHQHTQSSLKETNAQSERL--EDLG-EYS------GNS-QVNQKGTTDVNTQILQEPY--NT-------NTHS-GNWNTVNS--YKTDGGQGRVFEEEGQYVSGRKKV-------RYYKRNYTS----SYS-----SDGIPIPGIDKTEVHDIHKEIEK-LHTE------IGKGFSQI---------STAGNIGFSN--------------------------------TAQAHINTHDLSTDDLDSASSN-----------SHRGQNSYGSS---------------------------LSTTHNEDQHY----RDTTTEHLPYRNP-------------------SQSAYGT-NSFSMYKRH------------------EGQHATQFQP-TSQVI-----NPTS--------GYTNILS-------TGSSGYNRN------MFSEAALQ--QH--TDNLQHT-EHLDALQSR--LQNEMI------HDNLRNS--AHMQN----SAIHLGT-PGQVAHY-KEQWSSS----------------HIKETANPQYP---TDISNMNQ-------QNMQYN-NQYENR-HNSHQ-AMHHQNSYSHQFRENGYNS-GRR-TQFGKLMTG--TLDL---------SQVGED-TVDCDHTNSQHGRKYKRSTQYNNHNDDFRQQIGQ--FDDLTQTSAEFEFGQKSQHPHQPWNPSSTHQKLEDLTQQTNIFGDLPQTFSR------------------------------------------------------VHNLEPVIHLIHEIWKPKSANQKIEDLTQQINIFGDLPRKFSREHVLEPDTQQTYQPWNPSTSNQKLEDLTQQTDGFDDL--SEQTSGKLELGQETQQTYQPWKPNSANQKVEDLAQQTDGFDALTQQTSGKLELGQETQQTYQPWKPNSANQKVEDLTQQTG----------------------ELDDLTQQAS----------GKLE----FGPETQQTYQPWKPNSANQKVEDLTQQTGELDDLTQQASGKLEFGPETQQTYQ------------------------------------------------------------PWKPNSANQKVEDLTQQTGELDDLTQQASGKLEFGPETQQTYQPWKPNSAN------------QKVEDLTQQT-------GELDDLTQQASGKLEFGPETQQTYQPWKPNSA---------------NQKVEDLTQQTGELDDLTQQAS-GKL-EFGPETQQTYQPWKPNSAN-QKVEDLTQQTGEL-------DDLTQQASGKLEFGPET---QQ-TYQPWKPNSANQKVED-----------------LTQQTGELDDLTQQ------ASGKLEFGPETQ-------QTYQPWKPNSANQKVEDLTQQTGELD----DLTQ-------QASG----KLEFGPETQQTYQPWKPNSANQ--KVEDLTQQTGE-----LDDLTQ-------QASGKLEFGPETQQTYQPWKPNSANQKVEDLTQQTGELDDLTQQASGKLE-FGPETQQTYQPWKPNSANQ---------K-VEDLTQQTGELDDLTQQASGK-LEFGPET---------------QQTYQPWKPNSANQKVEDLTQQTGELDDLTQQASGKLEFGPETQQTYQPWKPNSANQKVEDLT----------QQTGELDDLTQQA-SGKLEFGPETQQT-------YQPWKPNSANQKVEDLTQQTGELDDLTQQASGKLEFGPETQQTYQPWKPNSANQKVEDLAQQT-DGFDDLTQ---------QTSGKLE-LGQETQQTYQPWNP------------------------------STSNQKLEDLTQQTDGF----------------------------DGLTQQTS-------------------------------------------------------------------------------------------------------------------GKLEL------GQETQQTYQPWNPNKPNQNTEDFTQHTGQFDEFTQHTSGNLEFGEKLQESYDPWKPSSSNQKWGDLTQQNDNMSAQQHGPDSHFPKPAGKPKPRSRYSRYGSAVNVQVPTLNMPNNSNESAMDFSNGDTGAPN---IYEL--SPE-------------VNVEADVDNIRNQ---------NIKGDQGAQNHINKDISKHL--------NSEASSAYDIQGGNVDQVNWLH-KS-NDATVGLQWHYTYHPSD-QRQF-------VQQTEQKNKEDSEQQL---------------------------------------TQTNLSNLEQNVDQEAQK--KYLFYSDTEKQIDQ--------------------------TFEEQG------------TSENE--------------------------NQQKHIGDNESER--------------QLESRILEVY-GG-GQYDPSHNDDIYSGVTVNPSATLSP-INNADPWDI---RNKPNEVMTT---------TELTPPP-------LPVEPVGTSSTTTE----------------------ATPP---PSVWSRLGHKIRT-------TVDKAKE-------KARTIFG
>Habropoda laboriosa_XP_017799025
----------------------------------------------------------------------------------------------------------------------MNSDVP------------------------------------------------------------------------W-----------------------------------------------------------------------------------------------------------------------------------------------KPNSANQKV--EDLT-QQT------G------------------------EL------------DDLTQQAS----------------GKFELGP----------------------------------------------------------------------------------------------------------------------------------------------------------------------------------------------------------------------------------------------------------ETHQTYQ----------------------------------------------------------------------------------------------------------------------------------------PWKPN-------------------------------------------------------------------------------------------------------------------------------------------------------------------------------------------SAN-------QKV----------------EDLTQQTG---EL-------------------------------------------------------------------------------------------------------------------------------------------------------------------------------------------------------------------------------------------------------------------------------------------------------------------------------------------------------------------------------------------------------------------------------------------------------------------------------------DDLTQQTSGKLELGQETQQTYQPWKPNSA---------------NQKVEDLAQQTDGFDDLTQQTS-GKL-ELGQETQQTYQPWKPNSAN-QKVEDLTQQTGEL-------DDLTQQASGKFELGPET---QQ-TYQPWKPNSASQKVED-------------------------------------------------------------------------LTQQTDELD----DLTQ-------QASG----KLEFGPETQQTYQPWKPNSPNQ--KVEDLVQQTDR-----SDDLTQ--------------------------------------------------QTSGKLE-LGQETQQTYQPWKPNSANQ---------K-VQDIAQQTDGFDDLTQQTSGK-LELGQET---------------QQTYQPW---------------------------KPNSP----------------NQKVEDLA----------QQTDGFDDLTQQT-SGKLELGQETQQT-------YQPWKPNSANQKVEDLTQQT--------------------------------------------GELDDLTQ---------QTSGKLE-FGPETQQTYQPWKP------------------------------NSASQKVEDLTQQTDEL------------------------------------------------------------------------------------------------------------------------------------------------------------------------------------------------------------------------------------------------------------------------------------------------------------------------------------------------------------------------------------------------------------DDLTQQASGKLEFGPET------------QQTYQPWKPNSPNQ---------------------------------------------------------------------------------------------------------------------------------------------------------------------------------KLVLRHIQCI-----PY-------------------------------I----------------------HILHTLE-------------------------------------------------------HSGHCSTI----------------------------
>Ceratina calcarata_XP_017889019
----------------------------------MYRKHHVRLKENVFRDEVQRRGSRHKLNCSNFHVVDINILPLRSSQPTVCSLSQLIFGLSPQRDQVINMVARKILILFF-LTT-QALSAP-TGCTEYCGSY------HQQYQTQSS-NAF--QGQTDLSEIASRLQGL---------------DY--SRPGTWSQHKDYNVDN--------GHGKVHEEHGQIVDGPKTVR--------YYQKNYSSSYST----KYPNTGGSNIEYQN-----------NRY--GVHVPT-DNTFDSQRAY-SQTGTSRSTTEQNRYNQLGSQ----QHTQSTFMKTNAQSERF--ENFRGDSE--------NLQVQQHGLPDFNTQHTQESY--GT-------NTQP-GNWKRVDS--YKTDGGHGRVFTEEGQYVTGDKKV-------RYYKQNYTS----NYSS----LDGIPVPDVSKIGIQNIQQEVDK-LHKD-------------I---------AGLSQLSTTN-----------------------TMGTSNIGIPHTM----------------SS-----------NYGARHYDSTLSE----------------------------TQRNEQSI----SDTTR---------------------------GRLPYRS-SSQKIF------------------------------------------NPTP--------GYTNVHS-------TESSGYSKS---------IHSDSTLHH----QVEQS-ENLDEHQSK-LVQNQMF------LDNLRNS--ANIGS------VIPSGSTGRVPY--NVHWSSS---------------QTKEISGIPHYT-----------------RNMNQYNLQNYNQYGNGHTN----QGYS--HQIEESGYTS-SQK-AQSGKLITG--EIDL---------GHGEDT--VDCAYDSHTHSN--------YQHQTKYKRNT------NREEE-------QQI----------------DEIVQQTFGNTEFDQHSQQ-----------------------------------------------------------------------------------------------------------SYDPWKPHTGNQKLEDLTQKTHQFDDL--TQQTSGKLEFGQESQQSYQPWKP--------------------------------------------NTNKNLEDLTQQTSGKLEFGQESQQSYQPWKPNTNKNLEDLTQQTS----------GKLE----FGQESQQSYQPWKPNTNKNLEDLTQQTS-----------GKLEFGQESQQNHQ-----------------------------------------------------------------PWESTGDSLTQETDQFHDLTQQTSGKLEFGQESQQSYQPWKP--------------------NTNQNL----------EDLTQQTSGKLEFEQESQQNHQSWEP--------------------KGDSLTQETDQFDDLTQQTS-GKL-EFGQESQQS--------YQPWKPSGTDPNV----------DDTTQKTSGKLEFGQES---QQ-NHQSWEPKGESHTQET----------------------DQFDDLTQK------TSGKLEFGQESQ-------QSYQPWKPN-----------TNQNLE----DLTQ-------QISG----KLEFGQESQQNYQPWEP-------KVDSLTQETDQ-----FDDLTQ-------QTSGKLEFGQESQQSYQPWKP-----------NTNQNLEDLTQQTSGKLE-FGQESQQNHQSWEPK---------------GDSLTQETDQFDDLTQQTSGK-LEFGQES---------------QQSYQPWKPSSTVQNVDTTQQTSGKLEFGQESQQNHQTW----------------EPKGDSLT----------QEIDQFDDLTQQT-SGNLEFGQGSQQS-------YQPWKPNT-NQNLEDLTQQTSGKLEFGQES----------------------QQSYQPWKPNTNQNLEDLTQ---------QTSGKLE-FGQESQQSHQPWKP------------------------------SSTVQSVDDTTQQTSGKIEFGQESQQNHQSWEPKGDSLTQEIGQFDDLTQQTS-------------------------------------------------------------------------------------------------------------------GNLEF------GQESQQSYQPWQP----------NRAQHIDDTSTPSTQSHP--------------------------------------------KPAEKPKPRSRYSKPAANVQFPSQGMDINNQKTENSSLGDVDALDINE---I-----PPE-------------IDAGAG-TNIRDQ---------NIRGDQGITSSTNKDSSKPL--------KETEISAYDVEGANVDQENWLH-KS-NDATVGLQWHYTYHPSD-QRQF-------VQQIDQKNKEGQQELT---------------------------------------------TISQQAHEETQN--KHVTADKNQQSQY------------YASEPGVKSVRRRVHLMQTQN------------TLTSD------------QQASDLANIQKKD------VEQNESQP--------------KLEPRILEAY-GG-GEYDPFHSDDIYAGVTINPSATLLP-VHNEDPWYI---REKPKDVM-----------TELTPPP-------LPVEPLDINDTPTT---------------------EAAPP---PSFWSRIGHKITNTIDKAKSSVDKARE-------RARTIFG
>Ceratina calcarata_XP_017889020
----------------------------------MYRKHHVRLKENVFRDEVQRRGSRHKLNCSNFHVVDINILPLRSSQPTVCSLSQLIFGLSPQRDQVINMVARKILILFF-LTT-QALSAP-TGCTEYCGSY------HQQYQTQSS-NAF--QGQTDLSEIASRLQGL---------------DY--SRPGTWSQHKDYNVDN--------GHGKVHEEHGQIVDGPKTVR--------YYQKNYSSSYST----KYPNTGGSNIEYQN-----------NRY--GVHVPT-DNTFDSQRAY-SQTGTSRSTTEQNRYNQLGSQ----QHTQSTFMKTNAQSERF--ENFRGDSE--------NLQVQQHGLPDFNTQHTQESY--GT-------NTQP-GNWKRVDS--YKTDGGHGRVFTEEGQYVTGDKKV-------RYYKQNYTS----NYSS----LDGIPVPDVSKIGIQNIQQEVDK-LHKD-------------I---------AGLSQLSTTN-----------------------TMGTSNIGIPHTM----------------SS-----------NYGARHYDSTLSE----------------------------TQRNEQSI----SDTTR---------------------------GRLPYRS-SSQKIF------------------------------------------NPTP--------GYTNVHS-------TESSGYSKS---------IHSDSTLHH----QVEQS-ENLDEHQSK-LVQNQMF------LDNLRNS--ANIGS------VIPSGSTGRVPY--NVHWSSS---------------QTKEISGIPHYT-----------------RNMNQYNLQNYNQYGNGHTN----QGYS--HQIEESGYTS-SQK-AQSGKLITG--EIDL---------GHGEDT--VDCAYDSHTHSN--------YQHQTKYKRNT------NREEE-------QQI----------------DEIVQQTFGNTEFDQHSQQ-----------------------------------------------------------------------------------------------------------SYDPWKPHTGNQKLEDLTQKTHQFDDL--TQQTSGKLEFGQESQQSYQPWKP--------------------------------------------NTNKNLEDLTQQTSGKLEFGQESQQSYQPWKPNTNKNLEDLTQQTS----------GKLE----FGQESQQSYQPWKPNTNKNLEDLTQQTS-----------GKLEFGQESQQNHQ-----------------------------------------------------------------PWESTGDSLTQETDQFHDLTQQTSGKLEFGQESQQSYQPWKP--------------------NTNQNL----------EDLTQQTSGKLEFEQESQQNHQSWEP--------------------KGDSLTQETDQFDDLTQQTS-GKL-EFGQESQQS--------YQPWKPSGTDPNV----------DDTTQKTSGKLEFGQES---QQ-NHQSWEPKGESHTQET----------------------DQFDDLTQK------TSGKLEFGQESQ-------QSYQPWKPN-----------TNQNLE----DLTQ-------QISG----KLEFGQESQQNYQPWEP-------KVDSLTQETDQ-----FDDLTQ-------QTSGKLEFGQESQQSYQPWKP-----------NTNQNLEDLTQQTSGKLE-FGQESQQNHQSWEPK---------------GDSLTQETDQFDDLTQQTSGK-LEFGQES---------------QQSYQPWKPSSTVQNVDTTQQTSGKLEFGQESQQNHQTW----------------EPKGDSLT----------QEIDQFDDLTQQT-SGNLEFGQGSQQS-------YQPWKPNT-NQNLEDLTQQTSGKLEFGQES----------------------QQSYQPWKPNTNQNLEDLTQ---------QTSGKLE-FGQESQQSHQPWKP------------------------------SSTVQSVDDTTQQTSGKIEFGQESQQNHQSWEPKGDSLTQEIGQFDDLTQQTS-------------------------------------------------------------------------------------------------------------------GNLEF------GQESQQSYQPWQP----------NRAQHIDDTSTPSTQSHP--------------------------------------------KPAEKPKPRSRYSKPAANVQFPSQGMDINNQKTENSSLGDVDALDINE---I-----PPE------------------------------------IDAGAGTN--------------------IRDQNIRGDQGANVDQENWLH-KS-NDATVGLQWHYTYHPSD-QRQF-------VQQIDQKNKEGQQELT---------------------------------------------TISQQAHEETQN--KHVTADKNQQSQY------------YASEPGVKSVRRRVHLMQTQN------------TLTSD------------QQASDLANIQKKD------VEQNESQP--------------KLEPRILEAY-GG-GEYDPFHSDDIYAGVTINPSATLLP-VHNEDPWYI---REKPKDVM-----------TELTPPP-------LPVEPLDINDTPTT---------------------EAAPP---PSFWSRIGHKITNTIDKAKSSVDKARE-------RARTIFG
>Ceratina calcarata_XP_017889021
----------------------------------MYRKHHVRLKENVFRDEVQRRGSRHKLNCSNFHVVDINILPLRSSQPTVCSLSQLIFGLSPQRDQVINMVARKILILFF-LTT-QALSAP-TGCTEYCGSY------HQQYQTQSS-NAF--QGQTDLSEIASRLQGL---------------DY--SRPGTWSQHKDYNVDN--------GHGKVHEEHGQIVDGPKTVR--------YYQKNYSSSYST----KYPNTGGSNIEYQN-----------NRY--GVHVPT-DNTFDSQRAY-SQTGTSRSTTEQNRYNQLGSQ----QHTQSTFMKTNAQSERF--ENFRGDSE--------NLQVQQHGLPDFNTQHTQESY--GT-------NTQP-GNWKRVDS--YKTDGGHGRVFTEEGQYVTGDKKV-------RYYKQNYTS----NYSS----LDGIPVPDVSKIGIQNIQQEVDK-LHKD-------------I---------AGLSQLSTTN-----------------------TMGTSNIGIPHTM----------------SS-----------NYGARHYDSTLSE----------------------------TQRNEQSI----SDTTR---------------------------GRLPYRS-SSQKIF------------------------------------------NPTP--------GYTNVHS-------TESSGYSKS---------IHSDSTLHH----QVEQS-ENLDEHQSK-LVQNQMF------LDNLRNS--ANIGS------VIPSGSTGRVPY--NVHWSSS---------------QTKEISGIPHYT-----------------RNMNQYNLQNYNQYGNGHTN----QGYS--HQIEESGYTS-SQK-AQSGKLITG--EIDL---------GHGEDT--VDCAYDSHTHSN--------YQHQTKYKRNT------NREEE-------QQI----------------DEIVQQTFGNTEFDQHSQQ-----------------------------------------------------------------------------------------------------------SYDPWKPHTGNQKLEDLTQKTHQFDDL--TQQTSGKLEFGQESQQSYQPWKP--------------------------------------------NTNKNLEDLTQQTSGKLEFGQESQQSYQPWKPNTNKNLEDLTQQTS----------GKLE----FGQESQQSYQPWKPNTNKNLEDLTQQTS-----------GKLEFGQESQQNHQ-----------------------------------------------------------------PWESTGDSLTQETDQFHDLTQQTSGKLEFGQESQQSYQPWKP--------------------NTNQNL----------EDLTQQTSGKLEFEQESQQNHQSWEP--------------------KGDSLTQETDQFDDLTQQTS-GKL-EFGQESQQS--------YQPWKPSGTDPNV----------DDTTQKTSGKLEFGQES---QQ-NHQSWEPKGESHTQET----------------------DQFDDLTQK------TSGKLEFGQESQ-------QSYQPWKPN-----------TNQNLE----DLTQ-------QISG----KLEFGQESQQNYQPWEP-------KVDSLTQETDQ-----FDDLTQ-------QTSGKLEFGQESQQSYQPWKP-----------NTNQNLEDLTQQTSGKLE-FGQESQQNHQSWEPK---------------GDSLTQETDQFDDLTQQTSGK-LEFGQES---------------QQSYQPWKPSSTVQNVDTTQQTSGKLEFGQESQQNHQTW----------------EPKGDSLT----------QEIDQFDDLTQQT-SGNLEFGQGSQQS-------YQPWKPNT-NQNLEDLTQQTSGKLEFGQES----------------------QQSYQPWKPNTNQNLEDLTQ---------QTSGKLE-FGQESQQSHQPWKP------------------------------SSTVQSVDDTTQQTSGKIEFGQESQQNHQSWEPKGDSLTQEIGQFDDLTQQTS-------------------------------------------------------------------------------------------------------------------GNLEF------GQESQQSYQPWQP----------NRAQHIDDTSTPSTQSHP--------------------------------------------KPAEKPKPRSRYSKPAA------------------------------------NVQFPSQ-------------EIDAGAGTNIRDQ---------NIRGDQGITSSTNKDSSKPL--------KETEISAYDVEGANVDQENWLH-KS-NDATVGLQWHYTYHPSD-QRQF-------VQQIDQKNKEGQQELT---------------------------------------------TISQQAHEETQN--KHVTADKNQQSQY------------YASEPGVKSVRRRVHLMQTQN------------TLTSD------------QQASDLANIQKKD------VEQNESQP--------------KLEPRILEAY-GG-GEYDPFHSDDIYAGVTINPSATLLP-VHNEDPWYI---REKPKDVM-----------TELTPPP-------LPVEPLDINDTPTT---------------------EAAPP---PSFWSRIGHKITNTIDKAKSSVDKARE-------RARTIFG
>Ceratina calcarata_XP_017889023
----------------------------------MYRKHHVRLKENVFRDEVQRRGSRHKLNCSNFHVVDINILPLRSSQPTVCSLSQLIFGLSPQRDQVINMVARKILILFF-LTT-QALSAP-TGCTEYCGSY------HQQYQTQSS-NAF--QGQTDLSEIASRLQGL---------------DY--SRPGTWSQHKDYNVDN--------GHGKVHEEHGQIVDGPKTVR--------YYQKNYSSSYST----KYPNTGGSNIEYQN-----------NRY--GVHVPT-DNTFDSQRAY-SQTGTSRSTTEQNRYNQLGSQ----QHTQSTFMKTNAQSERF--ENFRGDSE--------NLQVQQHGLPDFNTQHTQESY--GT-------NTQP-GNWKRVDS--YKTDGGHGRVFTEEGQYVTGDKKV-------RYYKQNYTS----NYSS----LDGIPVPDVSKIGIQNIQQEVDK-LHKD-------------I---------AGLSQLSTTN-----------------------TMGTSNIGIPHTM----------------SS-----------NYGARHYDSTLSE----------------------------TQRNEQSI----SDTTR---------------------------GRLPYRS-SSQKIF------------------------------------------NPTP--------GYTNVHS-------TESSGYSKS---------IHSDSTLHH----QVEQS-ENLDEHQSK-LVQNQMF------LDNLRNS--ANIGS------VIPSGSTGRVPY--NVHWSSS---------------QTKEISGIPHYT-----------------RNMNQYNLQNYNQYGNGHTN----QGYS--HQIEESGYTS-SQK-AQSGKLITG--EIDL---------GHGEDT--VDCAYDSHTHSN--------YQHQTKYKRNT------NREEE-------QQI----------------DEIVQQTFGNTEFDQHSQQ-----------------------------------------------------------------------------------------------------------SYDPWKPHTGNQKLEDLTQKTHQFDDL--TQQTSGKLEFGQESQQSYQPWKP--------------------------------------------NTNKNLEDLTQQTSGKLEFGQESQQSYQPWKPNTNKNLEDLTQQTS----------GKLE----FGQESQQSYQPWKPNTNKNLEDLTQQTS-----------GKLEFGQESQQNHQ-----------------------------------------------------------------PWESTGDSLTQETDQFHDLTQQTSGKLEFGQESQQSYQPWKP--------------------NTNQNL----------EDLTQQTSGKLEFEQESQQNHQSWEP--------------------KGDSLTQETDQFDDLTQQTS-GKL-EFGQESQQS--------YQPWKPSGTDPNV----------DDTTQKTSGKLEFGQES---QQ-NHQSWEPKGESHTQET----------------------DQFDDLTQK------TSGKLEFGQESQ-------QSYQPWKPN-----------TNQNLE----DLTQ-------QISG----KLEFGQESQQNYQPWEP-------KVDSLTQETDQ-----FDDLTQ-------QTSGKLEFGQESQQSYQPWKP-----------NTNQNLEDLTQQTSGKLE-FGQESQQNHQSWEPK---------------GDSLTQETDQFDDLTQQTSGK-LEFGQES---------------QQSYQPWKPSSTVQNVDTTQQTSGKLEFGQESQQNHQTW----------------EPKGDSLT----------QEIDQFDDLTQQT-SGNLEFGQGSQQS-------YQPWKPNT-NQNLEDLTQQTSGKLEFGQES----------------------QQSYQPWKPNTNQNLEDLTQ---------QTSGKLE-FGQESQQSHQPWKP------------------------------SSTVQSVDDTTQQTSGKIEFGQESQQNHQSWEPKGDSLTQEIGQFDDLTQQTS-------------------------------------------------------------------------------------------------------------------GNLEF------GQESQQSYQPWQP----------NRAQHIDDTSTPSTQSHP--------------------------------------------KPAEKPKPRSRYSKPAA----------------------------------------NVQ-------------FPSQGAGTNIRDQ---------NIRGDQGITSSTNKDSSKPL--------KETEISAYDVEGANVDQENWLH-KS-NDATVGLQWHYTYHPSD-QRQF-------VQQIDQKNKEGQQELT---------------------------------------------TISQQAHEETQN--KHVTADKNQQSQY------------YASEPGVKSVRRRVHLMQTQN------------TLTSD------------QQASDLANIQKKD------VEQNESQP--------------KLEPRILEAY-GG-GEYDPFHSDDIYAGVTINPSATLLP-VHNEDPWYI---REKPKDVM-----------TELTPPP-------LPVEPLDINDTPTT---------------------EAAPP---PSFWSRIGHKITNTIDKAKSSVDKARE-------RARTIFG
>Ceratina calcarata_XP_017889024
----------------------------------MYRKHHVRLKENVFRDEVQRRGSRHKLNCSNFHVVDINILPLRSSQPTVCSLSQLIFGLSPQRDQVINMVARKILILFF-LTT-QALSAP-TGCTEYCGSY------HQQYQTQSS-NAF--QGQTDLSEIASRLQGL---------------DY--SRPGTWSQHKDYNVDN--------GHGKVHEEHGQIVDGPKTVR--------YYQKNYSSSYST----KYPNTGGSNIEYQN-----------NRY--GVHVPT-DNTFDSQRAY-SQTGTSRSTTEQNRYNQLGSQ----QHTQSTFMKTNAQSERF--ENFRGDSE--------NLQVQQHGLPDFNTQHTQESY--GT-------NTQP-GNWKRVDS--YKTDGGHGRVFTEEGQYVTGDKKV-------RYYKQNYTS----NYSS----LDGIPVPDVSKIGIQNIQQEVDK-LHKD-------------I---------AGLSQLSTTN-----------------------TMGTSNIGIPHTM----------------SS-----------NYGARHYDSTLSE----------------------------TQRNEQSI----SDTTR---------------------------GRLPYRS-SSQKIF------------------------------------------NPTP--------GYTNVHS-------TESSGYSKS---------IHSDSTLHH----QVEQS-ENLDEHQSK-LVQNQMF------LDNLRNS--ANIGS------VIPSGSTGRVPY--NVHWSSS---------------QTKEISGIPHYT-----------------RNMNQYNLQNYNQYGNGHTN----QGYS--HQIEESGYTS-SQK-AQSGKLITG--EIDL---------GHGEDT--VDCAYDSHTHSN--------YQHQTKYKRNT------NREEE-------QQI----------------DEIVQQTFGNTEFDQHSQQ-----------------------------------------------------------------------------------------------------------SYDPWKPHTGNQKLEDLTQKTHQFDDL--TQQTSGKLEFGQESQQSYQPWKP--------------------------------------------NTNKNLEDLTQQTSGKLEFGQESQQSYQPWKPNTNKNLEDLTQQTS----------GKLE----FGQESQQSYQPWKPNTNKNLEDLTQQTS-----------GKLEFGQESQQNHQ-----------------------------------------------------------------PWESTGDSLTQETDQFHDLTQQTSGKLEFGQESQQSYQPWKP--------------------NTNQNL----------EDLTQQTSGKLEFEQESQQNHQSWEP--------------------KGDSLTQETDQFDDLTQQTS-GKL-EFGQESQQS--------YQPWKPSGTDPNV----------DDTTQKTSGKLEFGQES---QQ-NHQSWEPKGESHTQET----------------------DQFDDLTQK------TSGKLEFGQESQ-------QSYQPWKPN-----------TNQNLE----DLTQ-------QISG----KLEFGQESQQNYQPWEP-------KVDSLTQETDQ-----FDDLTQ--------------------------------------------------QTSGKLE-FGQESQQSYQPWKPNTNQN---------------------LEDLTQQTSGK-LEFGQES---------------QQSYQPWKPSSTVQNVDTTQQTSGKLEFGQESQQNHQTW----------------EPKGDSLT----------QEIDQFDDLTQQT-SGNLEFGQGSQQS-------YQPWKPNT-NQNLEDLTQQTSGKLEFGQES----------------------QQSYQPWKPNTNQNLEDLTQ---------QTSGKLE-FGQESQQSHQPWKP------------------------------SSTVQSVDDTTQQTSGKIEFGQESQQNHQSWEPKGDSLTQEIGQFDDLTQQTS-------------------------------------------------------------------------------------------------------------------GNLEF------GQESQQSYQPWQP----------NRAQHIDDTSTPSTQSHP--------------------------------------------KPAEKPKPRSRYSKPAANVQFPSQGMDINNQKTENSSLGDVDALDINE---I-----PPE-------------IDAGAG-TNIRDQ---------NIRGDQGITSSTNKDSSKPL--------KETEISAYDVEGANVDQENWLH-KS-NDATVGLQWHYTYHPSD-QRQF-------VQQIDQKNKEGQQELT---------------------------------------------TISQQAHEETQN--KHVTADKNQQSQY------------YASEPGVKSVRRRVHLMQTQN------------TLTSD------------QQASDLANIQKKD------VEQNESQP--------------KLEPRILEAY-GG-GEYDPFHSDDIYAGVTINPSATLLP-VHNEDPWYI---REKPKDVM-----------TELTPPP-------LPVEPLDINDTPTT---------------------EAAPP---PSFWSRIGHKITNTIDKAKSSVDKARE-------RARTIFG
>Ceratina calcarata_XP_017889025
----------------------------------MYRKHHVRLKENVFRDEVQRRGSRHKLNCSNFHVVDINILPLRSSQPTVCSLSQLIFGLSPQRDQVINMVARKILILFF-LTT-QALSAP-TGCTEYCGSY------HQQYQTQSS-NAF--QGQTDLSEIASRLQGL---------------DY--SRPGTWSQHKDYNVDN--------GHGKVHEEHGQIVDGPKTVR--------YYQKNYSSSYST----KYPNTGGSNIEYQN-----------NRY--GVHVPT-DNTFDSQRAY-SQTGTSRSTTEQNRYNQLGSQ----QHTQSTFMKTNAQSERF--ENFRGDSE--------NLQVQQHGLPDFNTQHTQESY--GT-------NTQP-GNWKRVDS--YKTDGGHGRVFTEEGQYVTGDKKV-------RYYKQNYTS----NYSS----LDGIPVPDVSKIGIQNIQQEVDK-LHKD-------------I---------AGLSQLSTTN-----------------------TMGTSNIGIPHTM----------------SS-----------NYGARHYDSTLSE----------------------------TQRNEQSI----SDTTR---------------------------GRLPYRS-SSQKIF------------------------------------------NPTP--------GYTNVHS-------TESSGYSKS---------IHSDSTLHH----QVEQS-ENLDEHQSK-LVQNQMF------LDNLRNS--ANIGS------VIPSGSTGRVPY--NVHWSSS---------------QTKEISGIPHYT-----------------RNMNQYNLQNYNQYGNGHTN----QGYS--HQIEESGYTS-SQK-AQSGKLITG--EIDL---------GHGEDT--VDCAYDSHTHSN--------YQHQTKYKRNT------NREEE-------QQI----------------DEIVQQTFGNTEFDQHSQQ-----------------------------------------------------------------------------------------------------------SYDPWKPHTGNQKLEDLTQKTHQFDDL--TQQTSGKLEFGQESQQSYQPWKP--------------------------------------------NTNKNLEDLTQQTSGKLEFGQESQQSYQPWKPNTNKNLEDLTQQTS----------GKLE----FGQESQQSYQPWKPNTNKNLEDLTQQTS-----------GKLEFGQESQQNHQ-----------------------------------------------------------------PWESTGDSLTQETDQFHDLTQQTSGKLEFGQESQQSYQPWKP--------------------NTNQNL----------EDLTQQTSGKLEFEQESQQNHQSWEP--------------------KGDSLTQETDQFDDLTQQTS-GKL-EFGQESQQS--------YQPWKPSGTDPNV----------DDTTQKTSGKLEFGQES---QQ-NHQSWEPKGESHTQET----------------------DQFDDLTQK------TSGKLEFGQESQ-------QSYQPWKPN-----------TNQNLE----DLTQ-------QISG----KLEFGQESQQNYQPWEP-------KVDSLTQETDQ-----FDDLTQ-------QTSGKLEFGQESQQSYQPWKP-----------NTNQNLEDLTQQTSGKLE-FGQESQQNHQSWEPK---------------GDSLTQETDQFDDLTQQTSGK-LEFGQES---------------QQSYQPWKPSSTVQNVDTTQQTSGKLEFGQESQQNHQTW----------------EPKGDSLT----------QEIDQFDDLTQQT-SGNLEFGQGSQQS-------YQPWKPNT-NQNLEDLTQQTSGKLEFGQES----------------------QQSYQPWKPNTNQNLEDLTQ---------QTSGKLE-FGQESQQSHQPWKP------------------------------SSTVQSVDDTTQQTSGKIEFGQESQQNHQSWEPKGDSLTQEIGQFDDLTQQTS-------------------------------------------------------------------------------------------------------------------GNLEF------GQESQQSYQPWQP----------NRAQHIDDTSTPSTQSHP--------------------------------------------KPAEKPKPRSRYSKPAA------------------------------------NVQFPSQ-----------------------------------EIDAGAGTN--------------------IRDQNIRGDQGANVDQENWLH-KS-NDATVGLQWHYTYHPSD-QRQF-------VQQIDQKNKEGQQELT---------------------------------------------TISQQAHEETQN--KHVTADKNQQSQY------------YASEPGVKSVRRRVHLMQTQN------------TLTSD------------QQASDLANIQKKD------VEQNESQP--------------KLEPRILEAY-GG-GEYDPFHSDDIYAGVTINPSATLLP-VHNEDPWYI---REKPKDVM-----------TELTPPP-------LPVEPLDINDTPTT---------------------EAAPP---PSFWSRIGHKITNTIDKAKSSVDKARE-------RARTIFG
>Ceratina calcarata_XP_017889026
----------------------------------MYRKHHVRLKENVFRDEVQRRGSRHKLNCSNFHVVDINILPLRSSQPTVCSLSQLIFGLSPQRDQVINMVARKILILFF-LTT-QALSAP-TGCTEYCGSY------HQQYQTQSS-NAF--QGQTDLSEIASRLQGL---------------DY--SRPGTWSQHKDYNVDN--------GHGKVHEEHGQIVDGPKTVR--------YYQKNYSSSYST----KYPNTGGSNIEYQN-----------NRY--GVHVPT-DNTFDSQRAY-SQTGTSRSTTEQNRYNQLGSQ----QHTQSTFMKTNAQSERF--ENFRGDSE--------NLQVQQHGLPDFNTQHTQESY--GT-------NTQP-GNWKRVDS--YKTDGGHGRVFTEEGQYVTGDKKV-------RYYKQNYTS----NYSS----LDGIPVPDVSKIGIQNIQQEVDK-LHKD-------------I---------AGLSQLSTTN-----------------------TMGTSNIGIPHTM----------------SS-----------NYGARHYDSTLSE----------------------------TQRNEQSI----SDTTR---------------------------GRLPYRS-SSQKIF------------------------------------------NPTP--------GYTNVHS-------TESSGYSKS---------IHSDSTLHH----QVEQS-ENLDEHQSK-LVQNQMF------LDNLRNS--ANIGS------VIPSGSTGRVPY--NVHWSSS---------------QTKEISGIPHYT-----------------RNMNQYNLQNYNQYGNGHTN----QGYS--HQIEESGYTS-SQK-AQSGKLITG--EIDL---------GHGEDT--VDCAYDSHTHSN--------YQHQTKYKRNT------NREEE-------QQI----------------DEIVQQTFGNTEFDQHSQQ-----------------------------------------------------------------------------------------------------------SYDPWKPHTGNQKLEDLTQKTHQFDDL--TQQTSGKLEFGQESQQSYQPWKP--------------------------------------------NTNKNLEDLTQQTS------------------------------------------GKLE----FGQESQQSYQPWK------------------------------------------------------------------------------------------------------------------PNTNKNLEDLTQQTSGKLEFGQESQQSYQPWKP--------------------NTNKNL----------EDLTQQTSGKLEFGQESQQNHQPW--------------------ESTGDSLTQETDQFHDLTQQTS-GKL-EFGQESQ----------QSYQPWKPNTNQNL---------EDLTQQTSGKLEFGQES---QQ-NHQSWEPKGESHTQET----------------------DQFDDLTQK------TSGKLEFGQESQ-------QSYQPWKPN-----------TNQNLE----DLTQ-------QISG----KLEFGQESQQNYQPWEP-------KVDSLTQETDQ-----FDDLTQ-------QTSGKLEFGQESQQSYQPWKP-----------NTNQNLEDLTQQTSGKLE-FGQESQQNHQSWEPK---------------GDSLTQETDQFDDLTQQTSGK-LEFGQES---------------QQSYQPWKPSSTVQNVDTTQQTSGKLEFGQESQQNHQTW----------------EPKGDSLT----------QEIDQFDDLTQQT-SGNLEFGQGSQQS-------YQPWKPNT-NQNLEDLTQQTSGKLEFGQES----------------------QQSYQPWKPNTNQNLEDLTQ---------QTSGKLE-FGQESQQSHQPWKP------------------------------SSTVQSVDDTTQQTSGKIEFGQESQQNHQSWEPKGDSLTQEIGQFDDLTQQTS-------------------------------------------------------------------------------------------------------------------GNLEF------GQESQQSYQPWQP----------NRAQHIDDTSTPSTQSHP--------------------------------------------KPAEKPKPRSRYSKPAANVQFPSQGMDINNQKTENSSLGDVDALDINE---I-----PPE-------------IDAGAG-TNIRDQ---------NIRGDQGITSSTNKDSSKPL--------KETEISAYDVEGANVDQENWLH-KS-NDATVGLQWHYTYHPSD-QRQF-------VQQIDQKNKEGQQELT---------------------------------------------TISQQAHEETQN--KHVTADKNQQSQY------------YASEPGVKSVRRRVHLMQTQN------------TLTSD------------QQASDLANIQKKD------VEQNESQP--------------KLEPRILEAY-GG-GEYDPFHSDDIYAGVTINPSATLLP-VHNEDPWYI---REKPKDVM-----------TELTPPP-------LPVEPLDINDTPTT---------------------EAAPP---PSFWSRIGHKITNTIDKAKSSVDKARE-------RARTIFG
>Atta colombica_XP_018043574
---------------------------------------------------------------------------------------------------MGRMAIGRIIILSA-LVA-QALSAP-SGCIETCNFL--Q---TNV--RQTL-GSY--QDHANLVQGTTHLNDH---------------DY--TRPGNWTEHNQYNTDS--------GHGKVHEERGQYVEGSKRVR--------YYKKNFTSSYGT--D-NVHGVNAAELGELS--GQ-------HRY-DSLHVPS-NQHLDSQSAY-D-LGQ-T-VIKETGYNRVHS-----QQTDSLSTRLDSKSERL--EDFGEEYD------GYS-QVNQH---GINTHAIDTQH--HV-------ETIP-NNWSRADS--YRTDGGRGQVFEEEGQYVTGPKKV-------RYYKKNYTS----SYS-----SGVPQ-SS-SSVKLDELHNEMQRNLQKD---LDNFRRTF-QV---------SSTGHTASTT-----------------------HVGS-----TQEA--V--GIH--DLQTAEND----YRQHL--GYRGVPSTGSVHH-------------------------YT-DQQQRETL----TDVRQ--P---YPTA-----------------AANTYDT-ESHRAYQSH------------------ETHT-SRIH---PQSS-----HSSL--------GY-LQVP---------RDSFQTS------YHNTHSNG--HH--LDDTGHT-DVLGTHQSN-VLQNQLL------TQENSQR--VYNPH--SSHATYPSR-HGETRRY-EEHW-SS--------------SSQ-GGSVVPERT---IADHSRHG---VSHAERAHYDRDAYNEH-HGRYH-TA-QGYESRARTSGSSYDS-AYR-ANSAQLVTG--SLDL---------GHAAHG--ADCTEETHQQY-QHE-----TRYHRKYKRDA-Y--HGNAQEH-------QAD--EN------------EDFTQQNQ---EFGQESQQLKDLTQQSEQFTQQTQGSDDFTQQTSGKLELSQQTVDNQHLDNLKQQNEQFTQQTEGQLEFGQQTVDNPHLKDLTQQSEQFTQQTE-----------------------GHLELGQQTVDNQHLDNLKQQSEQF--AQQTEGQLEFGQQT-----------------------------------------------------VDNPHLKDLTQQTE-------------------------QFTQQTE----------GQLE----LGQQIVDNQHLDN------LKQQSEQFA-------QQTEGQLEFGQQTVDNPH--------------------------------------------------------------LENLT-QQNEQFT---QGHDHLTQQMSDKLEFGQQTVDS----------------------QH---LTQQS----------EQLTQQTEGQLEFGQQTIDNPHLKDL------------------TQQNEQFTQQTQGLNHFTQQTS-GKL-EFGQQT-----------DS-HHSDDLTQQS----------EQFTQQTEGQLEFGQQT---VN-NPYLK---DLTQ--QN------------------------SDGFSQQ------TSGKLEYGQQII-------DN--NQHLEDLMQQNQQFTQQTQGSD----DFKQ-------QTSG----KIIFGQQA-D-------AQ-----QLEQFTQRTAR-----SDNLTQ-------------------QTQL------------------------------DKHE-FR---QQ-INNQHLENPLR---------Q-SEQFA-QTLRSDDFTQQSVGK-LEFG-QT---------------QSINKPA----------------------KPKSQRLEEF----------------NEQNQDFT----------QQTGGFDDFTQQ--IGHLEFG-QLQQ-------------PKDSNHHLEDFTQQ---------------------------------NED---LTQQT-GGFDDFSQ---------QIAGHLENYGQQREQQQRPSWP------------------------------GYNTQRLKHYSTQQNDW--------------------------NTDDLLQQSR-------------------------------------------------------------------------------------------------------------------QYSAY-------NKNN-EQLEWQL-------EQTLQKTNFEQDFLQQTDQD------QITSD-V--------------------------------KPAPKPKPRRRYQKHDS-----------------IPPRTDRTDTIIDD---VFK---PVE-------------VNPEPDIDNFRGR---------IIESGSRAT---YPESNHHT--STTLY-STQGSSAFHNQRENMDRLHWVH-NS-NDATVGLQWHYTYHPSD-LTNVEGSH---DNYYPRHNVNSMSQQT-----------------------------EDT-------QQS-KPID--FHQQETQD--KDRLENKHQNSYISQ-S---SEHDKYNQQSGSSQQSETF-RFDDQF------------NQDSE------------QIA-RVIPLQRNE-KAQLILEQEKRSV----STTEQTE-N-KPESRILQAY-GG-GPYDASRSDDFYIRIRPNPNATLPP-ISGDDPWDI---REKPR---EAIIPR---S-TVRNTQE---YI--TTTEVAE-TTEITQ----------------------STTQ---PSFWSRVGHKITS-------TYDKAKE-------KAKEIFG
>Trachymyrmex zeteki_XP_018303965
---------------------------------------------------------------------------------------------------MGRMAIGRIIVLSA-LVA-QALSAP-SGCIETCNFH--Q---TNI--RQTL-GSY--QDHANLVQGTTHLNDH---------------DY--AKPGNWTEHNQYSTDS--------GHGKVHEERGQYVEGSKRVR--------YYKKNFTSSYGT--D-NAHGVNAAELGELS--GQ-------HRY-DSLHVPS-NQHLDSQSAY-D-LGQ-T-VTKETGYNRVHS-----QQTESLLTKLDSKSERL--EDFG-EYD------GYS-QVNQH-VPSTNTHAINTQH--HV-------ETAP-NNWSSTDS--YRTDGDRGQVFEEEGQYVTGPKKV-------RYYKKNYTS----SYS-----SGVPH-SSVSSAKLDELHNEMQRNLQKD---LDSFRRTF-QV---------SSTGHTASTT-----------------------HVGS-----TQEA--V--GFH--DLQTAEND----YRQHL--GYQGVPSTGNVHH-------------------------YT-DQQQRETL----TDVRQQLP-YSYPTT-----------------AANTYDT-ESQRTYQSH------------------ETHT-SRVHP-VPQSS-----HSSL--------SY-LQVP---------RDSFQTS------YHNAHSSG--HH--LDETRHA-DVLGTHQSN-VLQNQLL------T-ENSQR--VYNPH--SSRVTYPSR-HGETRRY-EEHW-SS--------------SSHNGGSVAPERT---I-------------AERAHYDRDAYNEH-QGRYH-TA-QGYESRARTSGSSYDS-AYR-TNSGQLVTG--SLDL---------GHAAHG--ADCTEETHQQY-QHE-----TRHHRKYKRDA-H--HDNEQEH-------QAV--EN------------EDFTQQNQ---EFGQESQQ----------------------------------------------------------------------LKDLTQQSEQFTQQTQGS-------------DDFTQQTSGKLELGQQTVDNQHLDDLKQPSEQF--TQQTEGQLEFGQQT-----------------------------------------------------IDNPHLKDLTQQSE-------------------------QFTQQTE----------GQLE----LGQQTVDNQHFDN------LKQQNEQFT-------QQTEGQLEFGQQIVDNPH--------------------------------------------------------------LKDLT-QQNEQFTQQTQGHDHLTQQMSGKLEFGQQTVDS----------------------QH---LTQQS----------EQLTQQMEGQLEFGQQTVDNPYLKNL------------------TQQNEQFTQQTQGLDHLTQQMS-DQL-EFGRQTV----------DS-HHSDDLTQQS----------EQFTQQTEGQLEFGQQT---ID-NPHLK---DLTQQTQD------------------------SDDFNQQ------TSSKLEYGQQTI-------DN--NQHLEDLMQQNQQFTQQAQGSD----DFAQ-------QTSG----KVIFGQQADD-------TQ-----QLEQFTQRTAR-----SDSLTQ-------------------QTQR------------------------------DKHK-FG---QQ-IDNQHLEDSIR---------Q-SEQVA-QTSRPDDFTQQSVGK-LEFGQQT---------------QSINKPA----------------------KPKSQRLEEF----------------NEQNQDFT----------QQTGGFDDFTQQ--IRHLELG-QLQQ-------------PKDSNHHLEDFTQQ---------------------------------NED---LTQQI-GGFDDFSQ---------QTAGQLE-YGQQRE-QQRPSWS------------------------------GHNTQRLKHS--QQNDW--------------------------NIDDLSQQSR-------------------------------------------------------------------------------------------------------------------QYSAY-------NKNN-RQLEWQL-------EQILQKTNFERDFLQQTDQD------QL-TN-V--------------------------------KPAPKPKPRPRYQKHDF-----------------IPPRTDGTDIIIDD---VFK---PVE-------------VNPEADIDNFRGR---------IIESGSRAT---YPESNHHT--STVLY-STQGSSVFDDQRENMDRLHWVH-NS-NDATVGLQWHYTYHPSD-LTNVEGSH---DNYYPRHNVNSMSQQT-----------------------------EDI-------QQS-EPID--FNQQETQD--KDRLENKHQNSYISP-S---SKHDEYNQQSESFQQSETS-RFDDQF------------NQDSE------------QTA-RVIPLQRNE-KAQLISEQEKRSV-----TTEQTE-D-KPESRILQAY-GG-GPYDASRSDDFYIRIRPNPSATLPP-IDGDDSWDI---REKPR---EAIIPR---S-TVRNTAE---II--TTTEVAETTTEITQ----------------------TTTQ---PSFWSRVGHKITN-------TYDKAKE-------KAKEIFG
>Trachymyrmex zeteki_XP_018303966
---------------------------------------------------------------------------------------------------MGRMAIGRIIVLSA-LVA-QALSAP-SGCIETCNFH--Q---TNI--RQTL-GSY--QDHANLVQGTTHLNDH---------------DY--AKPGNWTEHNQYSTDS--------GHGKVHEERGQYVEGSKRVR--------YYKKNFTSSYGT--D-NAHGVNAAELGELS--GQ-------HRY-DSLHVPS-NQHLDSQSAY-D-LGQ-T-VTKETGYNRVHS-----QQTESLLTKLDSKSERL--EDFG-EYD------GYS-QVNQH-VPSTNTHAINTQH--HV-------ETAP-NNWSSTDS--YRTDGDRGQVFEEEGQYVTGPKKV-------RYYKKNYTS----SYS-----SGVPH-SSVSSAKLDELHNEMQRNLQKD---LDSFRRTF-QV---------SSTGHTASTT-----------------------HVGS-----TQEA--V--GFH--DLQTAEND----YRQHL--GYQGVPSTGNVHH-------------------------YT-DQQQRETL----TDVRQQLP-YSYPTT-----------------AANTYDT-ESQRTYQSH------------------ETHT-SRVHP-VPQSS-----HSSL--------SY-LQVP---------RDSFQTS------YHNAHSSG--HH--LDETRHA-DVLGTHQSN-VLQNQLL------T-ENSQR--VYNPH--SSRVTYPSR-HGETRRY-EEHW-SS--------------SSHNGGSVAPERT---I-------------AERAHYDRDAYNEH-QGRYH-TA-QGYESRARTSGSSYDS-AYR-TNSGQLVTG--SLDL---------GHAAHG--ADCTEETHQQY-QHE-----TRHHRKYKRDA-H--HDNEQEH-------QAV--EN------------EDFTQQNQ---EFGQESQQ----------------------------------------------------------------------LKDLTQQSEQFTQQTQGS-------------DDFTQQTSGKLELGQQTVDNQHLDDLKQPSEQF--TQQTEGQLEFGQQT-----------------------------------------------------IDNPHLKDLTQQSE-------------------------QFTQQTE----------GQLE----LGQQTVDNQHFDN------LKQQNEQFT-------QQTEGQLEFGQQIVDNPH--------------------------------------------------------------LKDLT-QQNEQFTQQTQGHDHLTQQMSGKLEFGQQTVDS----------------------QH---LTQQS----------EQLTQQMEGQLEFGQQTVDNPYLKNL------------------TQQNEQFTQQTQGLDHLTQQMS-DQL-EFGRQTV----------DS-HHSDDLTQQS----------EQFTQQTEGQLEFGQQT---ID-NPHLK---DLTQQTQD------------------------SDDFNQQ------TSSKLEYGQQTI-------DN--NQHLEDLMQQNQQFTQQAQGSD----DFAQ-------QTSG----KVIFGQQADD-------TQ-----QLEQFTQRTAR-----SDSLTQ-------------------QTQR------------------------------DKHK-FG---QQ-IDNQHLEDSIR---------Q-SEQVA-QTSRPDDFTQQSVGK-LEFGQQT---------------QSINKPA----------------------KPKSQRLEEF----------------NEQNQDFT----------QQTGGFDDFTQQ--IRHLELG-QLQQ-------------PKDSNHHLEDFTQQ---------------------------------NED---LTQQI-GGFDDFSQ---------QTAGQLE-YGQQRE-QQRPSWS------------------------------GHNTQRLKHS--QQNDW--------------------------NIDDLSQQS------------------------------------------------------------------------------------------------------------------------------------------QL-------EQILQKTNFERDFLQQTDQD------QL-TN-V--------------------------------KPAPKPKPRPRYQKHDF-----------------IPPRTDGTDIIIDD---VFK---PVE-------------VNPEADIDNFRGR---------IIESGSRAT---YPESNHHT--STVLY-STQGSSVFDDQRENMDRLHWVH-NS-NDATVGLQWHYTYHPSD-LTNVEGSH---DNYYPRHNVNSMSQQT-----------------------------EDI-------QQS-EPID--FNQQETQD--KDRLENKHQNSYISP-S---SKHDEYNQQSESFQQSETS-RFDDQF------------NQDSE------------QTA-RVIPLQRNE-KAQLISEQEKRSV-----TTEQTE-D-KPESRILQAY-GG-GPYDASRSDDFYIRIRPNPSATLPP-IDGDDSWDI---REKPR---EAIIPR---S-TVRNTAE---II--TTTEVAETTTEITQ----------------------TTTQ---PSFWSRVGHKITN-------TYDKAKE-------KAKEIFG
>Trachymyrmex septentrionalis_XP_018354790
---------------------------------------------------------------------------------------------------MGRMAIGRIIILSA-LVA-QALSAP-SGCIETCNFL--Q---TNV--RQTL-GSY--QDHANLVQGTTHLNDH---------------DY--IRPGNWTEHNQYNTDS--------GHGKVHEERGQYVQGSKRVR--------YYKKNFTSSYGT--D-NVHGVNAAELGELS--GQ-------HRY-DSLHVPS-NQHLDSQSAY-D-LGQ-T-VRKETGYNRVHS-----QQTESLSTRLDSKSERL--EDFG-EYD------GYS-QANQH-VPGTNTHAIDTQH--RV-------ETVP-NNWSRADS--YRTDGGRGQVFEEEGQYVTGPKKV-------RYYKKNYTS----SYS-----SGVPQ-TSVSSVKLDQLHNEMQRNLQKD---LDNF-RTF-QV---------SSTGHTASTT-----------------------HVGS-----TQEA--V--GTH--DLQTAEND----YRQHL--GYRGVPSTGSVHH-------------------------YT-DQQQRETL----TDVRQ--P-YSYPTA-----------------AANTYDT-ESHRAYQSH------------------ETHT-SRVHP-VPQSS-----HSSL--------GY-LQVP---------RDSFQTS------YHNAHSSG--HH--LDDTRQT-DVLGTHQSN-VLQNQLL------T-QDSQR--VYNPH--SSHATYPSR-HGETRRY-EEHW-SS--------------SSH-GGSVAPERT---IADHSRHG---VGHAERAHYDRDAYNEH-HGRYH-TA-QGYESRARTSGSSHDS-AYR-ANSAQLVTG--SLDL---------GHVAHG--ADCTEETHQQY-QHE-----TRYNRKYKRDV-Y--HGNAQEH-------QAI--EN------------EDFTQQNQ---EFGQESQQ----------------------------------------------------------------------LKDLTQQSEQFTQQTQGS-------------DDFTQQTSGKLELGQQTVDNQHLDDLKQQSEQF--TQQTEGQLEFGQQT-----------------------------------------------------VDNPHLKDLTQQSE-------------------------QFTQQTE----------GQLE----FGQQTVDNQHLDN------LKQQSEQFT-------QQTEGQLEFGQQTVDNPH--------------------------------------------------------------LENLT-QQNEQFTREIQGHDH--QQKSGKLEFGQQTVDS----------------------QH---LTQQS----------EQFTQQTEGQLEFGQQTVDNPHLKDL------------------TQQNEQFTQQTQGLDHFTQQTS-GKL-ELGQQTV----------DS-HHSDDLTQQS----------EQFTQQTEGQLEFGQQT---VD-NPHLK---DLMQ--QD------------------------FDGFSQQ------TSGKLEYGQQTI-------DN--NQHLEDLMQQNQQFTQQTQGSD----DFTQ-------QTSG----KIIFGQQADD-------TQ-----QLEQFTQRTAR-----SDSLTQ-------------------QTQL------------------------------SKHE-FG---QQ-IDNQHLEDPLR---------Q-SEQFA-QTLRSDDFTQQSVGK-LEFGQQT---------------QSINKPA----------------------KPKSQRLEEF----------------NEQNQDFT----------QQTGGFDDFMQQ--IGHLEIG-QLQQ-------------PKDSNYHLEDFTQQ---------------------------------NED---LTQQT-GGFDDFSQ---------QTTGHLE-YGQQRE-QQRPSWP------------------------------EHNTQRLKHYS-QQNDW--------------------------NTDDLSQQS--------------------------------------------------------------------------------------------------------------------------------------QLEQAL-------QK----TNFERDFLQQTDQD------QITTN-V--------------------------------KPAPKPKPRPRYQKHDS-----------------IPPRTDTTDTIIDD---VFK---PVE-------------VNPEPDIENFRGR---------IIESGSRAT---YPESNHHT--ST-VY-STQGSSVFHNQRENVDRLHWVH-NS-NDATVGLQWHYTYHPSD-LTNVEGSH---DNYYPRHNVNSMSQQT-----------------------------EDT-------QQQSKPID--FNQQETQD--KDRLENKHQNSYISQ-S---SEHDEYNQQSGSFQHT--F-HFDDQF------------NQDSE------------QTA-RVIPLQRNE-KAQLILEQEKRSV----PTTEQTG-D-KPESRILQAY-GG-GPYDASRSDDFYIRIRPNPSATLPP-IGGDDSWDI---REKPR---EAIIPR---S-TVRNTQE---YV--TTTEMAGTTTEITQ----------------------MTTQ---PSFWRRVGDKITN-------TYDKAKE-------KAKEIFG
>Trachymyrmex septentrionalis_XP_018354791
---------------------------------------------------------------------------------------------------MGRMAIGRIIILSA-LVA-QALSAP-SGCIETCNFL--Q---TNV--RQTL-GSY--QDHANLVQGTTHLNDH---------------DY--IRPGNWTEHNQYNTDS--------GHGKVHEERGQYVQGSKRVR--------YYKKNFTSSYGT--D-NVHGVNAAELGELS--GQ-------HRY-DSLHVPS-NQHLDSQSAY-D-LGQ-T-VRKETGYNRVHS-----QQTESLSTRLDSKSERL--EDFG-EYD------GYS-QANQH-VPGTNTHAIDTQH--RV-------ETVP-NNWSRADS--YRTDGGRGQVFEEEGQYVTGPKKV-------RYYKKNYTS----SYS-----SGVPQ-TSVSSVKLDQLHNEMQRNLQKD---LDNF-RTF-QV---------SSTGHTASTT-----------------------HVGS-----TQEA--V--GTH--DLQTAEND----YRQHL--GYRGVPSTGSVHH-------------------------YT-DQQQRETL----TDVRQ--P-YSYPTA-----------------AANTYDT-ESHRAYQSH------------------ETHT-SRVHP-VPQSS-----HSSL--------GY-LQVP---------RDSFQTS------YHNAHSSG--HH--LDDTRQT-DVLGTHQSN-VLQNQLL------T-QDSQR--VYNPH--SSHATYPSR-HGETRRY-EEHW-SS--------------SSH-GGSVAPERT---I-------------AERAHYDRDAYNEH-HGRYH-TA-QGYESRARTSGSSHDS-AYR-ANSAQLVTG--SLDL---------GHVAHG--ADCTEETHQQY-QHE-----TRYNRKYKRDV-Y--HGNAQEH-------QAI--EN------------EDFTQQNQ---EFGQESQQ----------------------------------------------------------------------LKDLTQQSEQFTQQTQGS-------------DDFTQQTSGKLELGQQTVDNQHLDDLKQQSEQF--TQQTEGQLEFGQQT-----------------------------------------------------VDNPHLKDLTQQSE-------------------------QFTQQTE----------GQLE----FGQQTVDNQHLDN------LKQQSEQFT-------QQTEGQLEFGQQTVDNPH--------------------------------------------------------------LENLT-QQNEQFTREIQGHDH--QQKSGKLEFGQQTVDS----------------------QH---LTQQS----------EQFTQQTEGQLEFGQQTVDNPHLKDL------------------TQQNEQFTQQTQGLDHFTQQTS-GKL-ELGQQTV----------DS-HHSDDLTQQS----------EQFTQQTEGQLEFGQQT---VD-NPHLK---DLMQ--QD------------------------FDGFSQQ------TSGKLEYGQQTI-------DN--NQHLEDLMQQNQQFTQQTQGSD----DFTQ-------QTSG----KIIFGQQADD-------TQ-----QLEQFTQRTAR-----SDSLTQ-------------------QTQL------------------------------SKHE-FG---QQ-IDNQHLEDPLR---------Q-SEQFA-QTLRSDDFTQQSVGK-LEFGQQT---------------QSINKPA----------------------KPKSQRLEEF----------------NEQNQDFT----------QQTGGFDDFMQQ--IGHLEIG-QLQQ-------------PKDSNYHLEDFTQQ---------------------------------NED---LTQQT-GGFDDFSQ---------QTTGHLE-YGQQRE-QQRPSWP------------------------------EHNTQRLKHYS-QQNDW--------------------------NTDDLSQQS--------------------------------------------------------------------------------------------------------------------------------------QLEQAL-------QK----TNFERDFLQQTDQD------QITTN-V--------------------------------KPAPKPKPRPRYQKHDS-----------------IPPRTDTTDTIIDD---VFK---PVE-------------VNPEPDIENFRGR---------IIESGSRAT---YPESNHHT--ST-VY-STQGSSVFHNQRENVDRLHWVH-NS-NDATVGLQWHYTYHPSD-LTNVEGSH---DNYYPRHNVNSMSQQT-----------------------------EDT-------QQQSKPID--FNQQETQD--KDRLENKHQNSYISQ-S---SEHDEYNQQSGSFQHT--F-HFDDQF------------NQDSE------------QTA-RVIPLQRNE-KAQLILEQEKRSV----PTTEQTG-D-KPESRILQAY-GG-GPYDASRSDDFYIRIRPNPSATLPP-IGGDDSWDI---REKPR---EAIIPR---S-TVRNTQE---YV--TTTEMAGTTTEITQ----------------------MTTQ---PSFWRRVGDKITN-------TYDKAKE-------KAKEIFG
>Trachymyrmex cornetziXP_018377068
---------------------------------------------------------------------------------------------------MGRMAIGRIIVLSA-LVA-QALSAP-SGCVETCNFL--Q---TNV--RQTL-GSY--QDHANLVQGTTRLNDH---------------DY--VRPGNWTEHNQYNTDS--------GHGKVHEERGQYVEGSKRVR--------YYKKNFTSSYGT--D-NVHGVNAAELGELS--GQ-------HRY-DSLHVPS-NQHLDSQSAY-D-LGQ-T-VTKETGYNRVHS-----QQTESLSTRLDSKSERL--EDFG-EYD------GHS-QVNQH-VPDTNTHTIDTQH--HA-------ETVP-DNWNRADS--YRTDGGRGQVFEEEGQYVTGPKKV-------RYYKKNYTS----SYS-----SGAPQ-SSVSSVKLDELHNEMQRNLQKD---LDNFRRTF-QV---------SSTGHTASTT-----------------------HVGS-----TQEA--V--GIH--DLQTAENN----YRQHL--GYGGVPSTGSVHH-------------------------YT-DQQQRETL----TDVRQ--P-YSYPTA-----------------TANTYDT-QSHRAYQSQ------------------ETHT-SRVHP-VPQSS-----HSSL--------GY-LQVP---------RDSFQTS------YHNAHSSG--HH--LDDTRHT-DVLGTHQSN-VLQNQLL------T-ENSQR--VYNPH--SSHVTSPSR-HGETRRY-EEHW-SS--------------SSH-GGSVAPEQT---IADHSRHG---VGHAERAHYDRDAYNEH-HGRYH-TA-QGYESRARTSGSSYDS-AYR-ANSGQLVTG--SLDL---------GHAAHG--ADCTEETHQQY-QHE-----TRYHRKYKREA-Y--HGNAQEH-------QAI--EN------------EDFTQQNQ---EVGQESQQ----------------------------------------------------------------------LKDLTQQSEQFTQQTQGS-------------DDFTQQTSGKLELGQQTVDNQHLDDLKQQSEQF--TQQTEGQLEFGQQT-----------------------------------------------------VDNPHLKDLTQQSE-------------------------QFTQQTE----------GQLE----LGQQTVDNQHLDN------LKQQSEQFT-------QQTEGQLEFGQETVDNPH--------------------------------------------------------------LENLTQQQNEQFTQETQGHDHLRQQMSDKLEFGQQTVDS----------------------QH---LTQQS----------EQLTQQTEGQLEFGQQTVDNPHLKDL------------------TQQNEQFTQQIQGLDHLTQQTS-GKL-ELGQQTV----------NN-HHLDDLTQQS----------EQFTQQTEGQLEFGQQT---VD-NPHLK---DLTQ--QD------------------------SDDFSQQ------TSGKLEYGQQTI-------DN--NQHLEDLMQQNQQFTQQTQGSD----DFTQ-------QTSG----KIIFGQQADD-------TQ-----QLEQFTQRTAR-----SDSLTQ-------------------QTQL------------------------------GKHE-FG---QQ-IDNQHLEDPLR---------Q-SEQFA-QTLRSDDFTQQSVGK-LEFGQQT---------------QSINKPA----------------------KPKSQRLEEF----------------NEQNQDFT----------QQTGGFYDFTQQ--MGHPEFG-QLQQ-------------PKDSNHHLEDFTQQ---------------------------------NED---LTQQT-GGFDDFSQ---------QTAGHLE-YGQQREQQQRRSWP------------------------------EHNTQRLKHYS-QQNDW--------------------------NTDDLSQQSH-------------------------------------------------------------------------------------------------------------------QYSAY-------NRNN-KQLEWQL-------GQ----TNFERDFLQQTDQD------QI-TN-I--------------------------------KPAPKPKPRPRYQKHDS-----------------IPPRTDGTDTIIDD---VFK---PVE-------------VNPEPDIDNFRGR---------IIESGSRAT---YPESNHHT--STALY-STQGNSVFDNQRENMDRLHWVH-KS-NDATVGLQWHYTYHPSD-LTNVEGSH---DNYYPRRNVNSMSQQT-----------------------------EDT--------QQSKPID--FNQQETQD--KDRLENKHENSYISQSS---SEHDEYNQQPGSFQQSEPS-RFDDQF------------NQDSE------------QTA-RVIPLQRNE-KAQLILEQEKRSV----PTTEQTE-D-KPESRILQAY-GG-GPYDASRSDDFYIRIRPNPSATLPP-IGGDDPWDI---REKPR---EAIIPR---S-TVHNIQE---YI--PTTEVAGTTTEITQ----------------------TTTQ---PSFWSRVGHKITN-------TYDKAKE-------KAKEIFG
>Trachymyrmex cornetziXP_018377069
---------------------------------------------------------------------------------------------------MGRMAIGRIIVLSA-LVA-QALSAP-SGCVETCNFL--Q---TNV--RQTL-GSY--QDHANLVQGTTRLNDH---------------DY--VRPGNWTEHNQYNTDS--------GHGKVHEERGQYVEGSKRVR--------YYKKNFTSSYGT--D-NVHGVNAAELGELS--GQ-------HRY-DSLHVPS-NQHLDSQSAY-D-LGQ-T-VTKETGYNRVHS-----QQTESLSTRLDSKSERL--EDFG-EYD------GHS-QVNQH-VPDTNTHTIDTQH--HA-------ETVP-DNWNRADS--YRTDGGRGQVFEEEGQYVTGPKKV-------RYYKKNYTS----SYS-----SGAPQ-SSVSSVKLDELHNEMQRNLQKD---LDNFRRTF-QV---------SSTGHTASTT-----------------------HVGS-----TQEA--V--GIH--DLQTAENN----YRQHL--GYGGVPSTGSVHH-------------------------YT-DQQQRETL----TDVRQ--P-YSYPTA-----------------TANTYDT-QSHRAYQSQ------------------ETHT-SRVHP-VPQSS-----HSSL--------GY-LQVP---------RDSFQTS------YHNAHSSG--HH--LDDTRHT-DVLGTHQSN-VLQNQLL------T-ENSQR--VYNPH--SSHVTSPSR-HGETRRY-EEHW-SS--------------SSH-GGSVAPEQT---I-------------AERAHYDRDAYNEH-HGRYH-TA-QGYESRARTSGSSYDS-AYR-ANSGQLVTG--SLDL---------GHAAHG--ADCTEETHQQY-QHE-----TRYHRKYKREA-Y--HGNAQEH-------QAI--EN------------EDFTQQNQ---EVGQESQQ----------------------------------------------------------------------LKDLTQQSEQFTQQTQGS-------------DDFTQQTSGKLELGQQTVDNQHLDDLKQQSEQF--TQQTEGQLEFGQQT-----------------------------------------------------VDNPHLKDLTQQSE-------------------------QFTQQTE----------GQLE----LGQQTVDNQHLDN------LKQQSEQFT-------QQTEGQLEFGQETVDNPH--------------------------------------------------------------LENLTQQQNEQFTQETQGHDHLRQQMSDKLEFGQQTVDS----------------------QH---LTQQS----------EQLTQQTEGQLEFGQQTVDNPHLKDL------------------TQQNEQFTQQIQGLDHLTQQTS-GKL-ELGQQTV----------NN-HHLDDLTQQS----------EQFTQQTEGQLEFGQQT---VD-NPHLK---DLTQ--QD------------------------SDDFSQQ------TSGKLEYGQQTI-------DN--NQHLEDLMQQNQQFTQQTQGSD----DFTQ-------QTSG----KIIFGQQADD-------TQ-----QLEQFTQRTAR-----SDSLTQ-------------------QTQL------------------------------GKHE-FG---QQ-IDNQHLEDPLR---------Q-SEQFA-QTLRSDDFTQQSVGK-LEFGQQT---------------QSINKPA----------------------KPKSQRLEEF----------------NEQNQDFT----------QQTGGFYDFTQQ--MGHPEFG-QLQQ-------------PKDSNHHLEDFTQQ---------------------------------NED---LTQQT-GGFDDFSQ---------QTAGHLE-YGQQREQQQRRSWP------------------------------EHNTQRLKHYS-QQNDW--------------------------NTDDLSQQSH-------------------------------------------------------------------------------------------------------------------QYSAY-------NRNN-KQLEWQL-------GQ----TNFERDFLQQTDQD------QI-TN-I--------------------------------KPAPKPKPRPRYQKHDS-----------------IPPRTDGTDTIIDD---VFK---PVE-------------VNPEPDIDNFRGR---------IIESGSRAT---YPESNHHT--STALY-STQGNSVFDNQRENMDRLHWVH-KS-NDATVGLQWHYTYHPSD-LTNVEGSH---DNYYPRRNVNSMSQQT-----------------------------EDT--------QQSKPID--FNQQETQD--KDRLENKHENSYISQSS---SEHDEYNQQPGSFQQSEPS-RFDDQF------------NQDSE------------QTA-RVIPLQRNE-KAQLILEQEKRSV----PTTEQTE-D-KPESRILQAY-GG-GPYDASRSDDFYIRIRPNPSATLPP-IGGDDPWDI---REKPR---EAIIPR---S-TVHNIQE---YI--PTTEVAGTTTEITQ----------------------TTTQ---PSFWSRVGHKITN-------TYDKAKE-------KAKEIFG
>Trachymyrmex cornetzi_XP_018377070
---------------------------------------------------------------------------------------------------MGRMAIGRIIVLSA-LVA-QALSAP-SGCVETCNFL--Q---TNV--RQTL-GSY--QDHANLVQGTTRLNDH---------------DY--VRPGNWTEHNQYNTDS--------GHGKVHEERGQYVEGSKRVR--------YYKKNFTSSYGT--D-NVHGVNAAELGELS--GQ-------HRY-DSLHVPS-NQHLDSQSAY-D-LGQ-T-VTKETGYNRVHS-----QQTESLSTRLDSKSERL--EDFG-EYD------GHS-QVNQH-VPDTNTHTIDTQH--HA-------ETVP-DNWNRADS--YRTDGGRGQVFEEEGQYVTGPKKV-------RYYKKNYTS----SYS-----SGAPQ-SSVSSVKLDELHNEMQRNLQKD---LDNFRRTF-QV---------SSTGHTASTT-----------------------HVGS-----TQEA--V--GIH--DLQTAENN----YRQHL--GYGGVPSTGSVHH-------------------------YT-DQQQRETL----TDVRQ--P-YSYPTA-----------------TANTYDT-QSHRAYQSQ------------------ETHT-SRVHP-VPQSS-----HSSL--------GY-LQVP---------RDSFQTS------YHNAHSSG--HH--LDDTRHT-DVLGTHQSN-VLQNQLL------T-ENSQR--VYNPH--SSHVTSPSR-HGETRRY-EEHW-SS--------------SSH-GGSVAPEQT---IADHSRHG---VGHAERAHYDRDAYNEH-HGRYH-TA-QGYESRARTSGSSYDS-AYR-ANSGQLVTG--SLDL---------GHAAHG--ADCTEETHQQY-QHE-----TRYHRKYKREA-Y--HGNAQEH-------QAI--EN------------EDFTQQNQ---EVGQESQQ----------------------------------------------------------------------LKDLTQQSEQFTQQTQGS-------------DDFTQQTSGKLELGQQTVDNQHLDDLKQQSEQF--TQQTEGQLEFGQQT-----------------------------------------------------VDNPHLKDLTQQSE-------------------------QFTQQTE----------GQLE----LGQQTVDNQHLDN------LKQQSEQFT-------QQTEGQLEFGQETVDNPH--------------------------------------------------------------LENLTQQQNEQFTQETQGHDHLRQQMSDKLEFGQQTVDS----------------------QH---LTQQS----------EQLTQQTEGQLEFGQQTVDNPHLKDL------------------TQQNEQFTQQIQGLDHLTQQTS-GKL-ELGQQTV----------NN-HHLDDLTQQS----------EQFTQQTEGQLEFGQQT---VD-NPHLK---DLTQ--QD------------------------SDDFSQQ------TSGKLEYGQQTI-------DN--NQHLEDLMQQNQQFTQQTQGSD----DFTQ-------QTSG----KIIFGQQADD-------TQ-----QLEQFTQRTAR-----SDSLTQ-------------------QTQL------------------------------GKHE-FG---QQ-IDNQHLEDPLR---------Q-SEQFA-QTLRSDDFTQQSVGK-LEFGQQT---------------QSINKPA----------------------KPKSQRLEEF----------------NEQNQDFT----------QQTGGFYDFTQQ--MGHPEFG-QLQQ-------------PKDSNHHLEDFTQQ---------------------------------NED---LTQQT-GGFDDFSQ---------QTAGHLE-YGQQREQQQRRSWP------------------------------EHNTQRLKHYS-QQNDW--------------------------NTDDLSQQS------------------------------------------------------------------------------------------------------------------------------------------QL-------GQ----TNFERDFLQQTDQD------QI-TN-I--------------------------------KPAPKPKPRPRYQKHDS-----------------IPPRTDGTDTIIDD---VFK---PVE-------------VNPEPDIDNFRGR---------IIESGSRAT---YPESNHHT--STALY-STQGNSVFDNQRENMDRLHWVH-KS-NDATVGLQWHYTYHPSD-LTNVEGSH---DNYYPRRNVNSMSQQT-----------------------------EDT--------QQSKPID--FNQQETQD--KDRLENKHENSYISQSS---SEHDEYNQQPGSFQQSEPS-RFDDQF------------NQDSE------------QTA-RVIPLQRNE-KAQLILEQEKRSV----PTTEQTE-D-KPESRILQAY-GG-GPYDASRSDDFYIRIRPNPSATLPP-IGGDDPWDI---REKPR---EAIIPR---S-TVHNIQE---YI--PTTEVAGTTTEITQ----------------------TTTQ---PSFWSRVGHKITN-------TYDKAKE-------KAKEIFG
>Camponotus floridanusXP_019882475
---------------------------------------------------------------------------------------------------MGIMAVGHIILLSA-LFV-QTLSAP-SGCIESCNFY--Q---TSYQNRRTS-GSY--QDHAPLVQGSTNLNNY---------------DY--ARPGNWTEHNQYITDS--------GHGKVHEERGQYVEGSKRVR--------YYKQNFSSSYGT--G-NVDG----ELG-----GQ-------HRY-DSLHVPS--QHLESQDTQ---LGQ-T-VTKESGHSSLHS--------QQSSTRIGGKNERL--EDFG-EYG--------------HSQHGANVQTS---------------ATTP-ENWSRVDS--YKTDGGHGRVFEEEGQYVSGPKKV-------RYFKKNYTS----SYST----SG----DAEHSETLDKLHSGLHQNVQQE---LDKFRREFH--------------------------------------------HQTANIAGLTQEA---AHSFHSNDLQTAESE--NTYGQQQISGFRRVPSVGTVRH-------------------------YT-DQQQTEAF----ADRQQ----SLYP-------------------SVNTYGT-ESQRSYQSH------------------ETHV-SRAQP-VLPSS-----HLSP--------SYPMQVT---------GGNYQSY---------SHLGG--HQ--VGEIQR--EISGAHQSG-VTQNRLL------TEQ------VYNPNPTPNYNIYPGR-RDESRHYQEEHWQSS--------------SSHNAGNLAPEHG----ADFTLHG-----TGSRTHYDRDAYNEQ-RGRYH-STAHGYDSRI---GSSYGS-GYGTRSGQQLIAAESSLDP---------GRATHG--ADCTEETHQQY-QHE-----TSYHRKYKRDD-H-------------------------------------HVQQDQ---EFEQDSEQ----------------------------------------------------------------------------------------------------------------------------------------------------------------------------------------------------------------------------------------------------------------------------------------------------------------------------------------------------------------------------------------------------------------------------------------------------------------------------------------------------------------------------------------------------L-DLTQ-------------ANNQQSEDFTQHD----------EDFTQQTEGQLEFGQQT---VG-NQHL-----------------------------------------------------------------------------------------------------------------------------------------------------------------------------------------------------------------------------------------------------------------------------------------------------------------------------------------------------------------------------------------------------------------------------------------------------------------------------------------------------------------------------------------------------------------------------------------------------------------------------------------------------------------------------------------------------------------------------------------------------------------------------------------------------------------------------------------------------------------------------------------------------------------------------------------------------------------------------------------------------------------------------------------------------------------------------------------------------------------------------------------------------------------------------------------------------------------------------------------------------------------------------------------------------------------------------------------------------------------------------------------
>Ooceraea biroi_XP_019888056
------------------------------------------------------------------------------------------MIYFCFRDRMGIMAIGRIIVLSA-LFA-QTLSAP-SGCIESCDVH--H---TSYQSRHTS-GSY--QDHAGLVQGSTNLNDH---------------DY--ARPGNWTEHNQYSTDS--------GHGKVHEERGQYVEGAKKVR--------YYKKNFTSSYG-----NVNGLDAREFDELS--GH-------HRY-DSMRIPS-NQHSESQSIQ-A--GQ-T-VVQGSGYNRVHS-----QQTQSSSTRIDSRNERL--EDFG-EYS------GHS-QVNQR-VPITDTQTIETRH--HI-------EDNP-SNWSRVDS--YRTDGGHGRVHEEEGQYVTGPKKV-------RYYKKNYTS----SYST----SGVPQ-TNIGSASLNELHNEMQRNLHKE---LDNIRREFHQT---------SSVGHTASTT-----------------------HVGS--VGLAQET--V--GLS--DLQTAESD----NRQQL--DYGHIPSTGTMHH-------------------------YT-DQQHRETT----TDTRR-VP-YTYP-------------------AANTYGS-ESQRTYESR------------------ETYT-SRVHP-SHQPG-----HLSP--------GY-IQAP---DIHGTTRDGYQTS------MRNTHSRGSSHV--IDERQRT-EVMGTHQSS-VAQNQLL------T-GSSQH--AYNVN--PNYGARPDR-RGETRHY-EEHW-ST--------------SSNTGGNLAPEHT--------GHLT--HGTADRAHYDRVAYNEH-RNRYH-GAQQGYDTHAHTSESSYDS-AYR-TNTGQLVTG--SLNV---------GHAAQG--ADCTEET-QHY-QQE-----SRYHRKYKRDV-HGRYDDSQRN-------QDF--SQEFGQQTSDGQQLEDLTQHNE---QITQQTEG-----------------------------------------------------------QFKERNFGNQHLEDLTQQTQD---------------------SDFTQQTSGKLEFGQQESDGQQLEDLTQQSEQI--TQQTEGQ--FKERN-----------------------------------------------------FGNQHLEDLTQQTQ----------------------DS-DFTQQTN----------GKLE----FGQQTIDDQHVHNQHLEDFTSSQNEQHT-------QQIDGEFEFGQQTVGNQQ-------------------------------------------------------------HLEDLT-QQSEQFTQQTQGSDDFTQQTSGKLEFGQQTIGN----------------------QQQWKDLTQSEQDTQQVQGFDDFTQQTSGKLEFGQQTIGNQQQWKD------------------LTQSEQDTQQVQGFDDFTQQTS-GKL-EFGQQTI----------GNQQQWKDLTQSEQDTQQVQ-GFDDFTQQTSGKLEFGQQT---IG-NQQQWK--DLTQSEQD-----------------TQ-QVQGFDDFTQQ------TSGKLEFGQQTV-------H---DQHIN-----NQQLEDLTQQSE----QHTQ-------QTED----QFELGQQTVDDQNSEHLTQ-----EIEQSAQRTAR-----SDDPVQ-------------------QTTS-VFEFGQQALGNHHPKDLTQETERFTQQTEGQLE-FG---QHTVDNQYSDDLTQ---------QRNEQFTHQTQGSDNFTQQS-GK-LEFGQQV---------------QSIDKST----------------------KPRNEYFEEF----------------GQQNEDFTQQEGQFDEFNQQEGQFDEFTQQT-MGQLDFGQELQG----------FNKPK--NQHLEDFSQQ---------------------------------DKD---LTQQI-GGLE-------------------------------------------------------------------------------------------------------------------------------------------------------------------------------------------------------------------------------------------------------------PWQL------SQQMSQKTELNQDFTQQTNHD------QLTTGMA--------------------------------TPAPKPRARQRYQTHDS-----------------TLQDTDRTDT---N---VFK---VTE-------------MNP----NNYREG---------TIERTSHVR---YPHHPNHDRLEALSQ-QPQRSSVFDNEKENMDRLHWVH-KS-NDATVGLQWHYTYHPSD-LTNIEGAH---DNYYSHHNIN--PQQT-----------------------------EDL-------QQQSNKVS----QQETQD--QHTFEDVHLNIHDPQ-S---SQRSEYDQR--SSQQIETS-HFSNQH------------DKNPE------------ETPLGVIPLQHTQ-SMQKTPELDKQS-----QPTGQTE-Y-KLEPRILQAY-GG-GPYDGSRNEDIYSRVTLNPSATLPP-IGGEDPWDI---REKPR---Q-LIPW-IIT-NTASTPK---AVDETATEMIETTTQPIQ---------------------TTTKEEAPPSFWNKLGHRISS-------TYDKAKE-------KAKEFFG
>Ooceraea biroi_XP_019888057
------------------------------------------------------------------------------------------MIYFCFRDRMGIMAIGRIIVLSA-LFA-QTLSAP-SGCIESCDVH--H---TSYQSRHTS-GSY--QDHAGLVQGSTNLNDH---------------DY--ARPGNWTEHNQYSTDS--------GHGKVHEERGQYVEGAKKVR--------YYKKNFTSSYG-----NVNGLDAREFDELS--GH-------HRY-DSMRIPS-NQHSESQSIQ-A--GQ-T-VVQGSGYNRVHS-----QQTQSSSTRIDSRNERL--EDFG-EYS------GHS-QVNQR-VPITDTQTIETRH--HI-------EDNP-SNWSRVDS--YRTDGGHGRVHEEEGQYVTGPKKV-------RYYKKNYTS----SYST----SGVPQ-TNIGSASLNELHNEMQRNLHKE---LDNIRREFHQT---------SSVGHTASTT-----------------------HVGS--VGLAQET--V--GLS--DLQTAESD----NRQQL--DYGHIPSTGTMHH-------------------------YT-DQQHRETT----TDTRR-VP-YTYP-------------------AANTYGS-ESQRTYESR------------------ETYT-SRVHP-SHQPG-----HLSP--------GY-IQAP---DIHGTTRDGYQTS------MRNTHSRGSSHV--IDERQRT-EVMGTHQSS-VAQNQLL------T-GSSQH--AYNVN--PNYGARPDR-RGETRHY-EEHW-ST--------------SSNTGGNLAPEHT--------GHLT--HGTADRAHYDRVAYNEH-RNRYH-GAQQGYDTHAHTSESSYDS-AYR-TNTGQLVTG--SLNV---------GHAAQG--ADCTEET-QHY-QQE-----SRYHRKYKRDV-HGRYDDSQRN-------QDF--SQEFGQQTSDGQQLEDLTQHNE---QITQQTEG-----------------------------------------------------------QFKERNFGNQHLEDLTQQTQD---------------------SDFTQQTSGKLEFGQQESDGQQLEDLTQQSEQI--TQQTEGQ--FKERN-----------------------------------------------------FGNQHLEDLTQQTQ----------------------DS-DFTQQTN----------GKLE----FGQQTIDDQHVHNQHLEDFTSSQNEQHT-------QQIDGEFEFGQQTVGNQQ-------------------------------------------------------------HLEDLT-QQSEQFTQQTQGS--------------------------------------------------------------DDFTQQTSGKLEFGQQTIGNQQQWKD------------------LTQSEQDTQQVQGFDDFTQQTS-GKL-EFGQQTI----------GNQQQWKDLTQSEQDTQQVQ-GFDDFTQQTSGKLEFGQQT---IG-NQQQWK--DLTQSEQD-----------------TQ-QVQGFDDFTQQ------TSGKLEFGQQTV-------H---DQHIN-----NQQLEDLTQQSE----QHTQ-------QTED----QFELGQQTVDDQNSEHLTQ-----EIEQSAQRTAR-----SDDPVQ-------------------QTTS-VFEFGQQALGNHHPKDLTQETERFTQQTEGQLE-FG---QHTVDNQYSDDLTQ---------QRNEQFTHQTQGSDNFTQQS-GK-LEFGQQV---------------QSIDKST----------------------KPRNEYFEEF----------------GQQNEDFTQQEGQFDEFNQQEGQFDEFTQQT-MGQLDFGQELQG----------FNKPK--NQHLEDFSQQ---------------------------------DKD---LTQQI-GGLE-------------------------------------------------------------------------------------------------------------------------------------------------------------------------------------------------------------------------------------------------------------PWQL------SQQMSQKTELNQDFTQQTNHD------QLTTGMA--------------------------------TPAPKPRARQRYQTHDS-----------------TLQDTDRTDT---N---VFK---VTE-------------MNP----NNYREG---------TIERTSHVR---YPHHPNHDRLEALSQ-QPQRSSVFDNEKENMDRLHWVH-KS-NDATVGLQWHYTYHPSD-LTNIEGAH---DNYYSHHNIN--PQQT-----------------------------EDL-------QQQSNKVS----QQETQD--QHTFEDVHLNIHDPQ-S---SQRSEYDQR--SSQQIETS-HFSNQH------------DKNPE------------ETPLGVIPLQHTQ-SMQKTPELDKQS-----QPTGQTE-Y-KLEPRILQAY-GG-GPYDGSRNEDIYSRVTLNPSATLPP-IGGEDPWDI---REKPR---Q-LIPW-IIT-NTASTPK---AVDETATEMIETTTQPIQ---------------------TTTKEEAPPSFWNKLGHRISS-------TYDKAKE-------KAKEFFG
>Pseudomyrmex gracilis_XP_020288291
-------------------------------------------------------------------------------------------------------------------------------------------------------------------------------------------------------------------------------------------------------------------------------------------------------------------------------------------------------MDKHQL--EDFTQQTE------GQL-EFGQQ-----------------------------------------SDDQQSGKVL-----------------------------------------------------------------------------------------------------------------------------------------------------------------------------------------------------------------------------------------------------------------------------------------------------------------------------------------------------------------------QH--IEKLEQR-----TPRSN-SLAQQTV------D--------------------------------------------------------------------------------------------------------------------------------------------KVEI---------GH-----------------------------------------H------------------------------------------------------------------------------------------------------------------------------------------------------------------------------------------------------------------------------------------------------------------------------------------------------------------------------------SNQHLED------------------------------------------------------------------------------------------------------------------------------------------------------------------------LTQQN----------EQFAEQTQGSNYFTQQT------------------------------------------------S-GKL-TFGQQTV----------GE-HQLEDLTQNSD---------EQFTQQTEGQLEFGQHS---VG-NQHLE-------------------------------------------------------------------------------------------------------------------------------------------------------------------------------------------------------------------------------------------------------------------------------------------------------------------------------------------DF----------------TQKNKQFD----------------NDFTQQT-MGHIEFG----------------------RPEIEDLTQQE--------------------------------NED---LTQQT-GGFDDFTQ---------QTSGHHQ----SQEHQQRPSWS------------------------------EYNTQHMGQFS-QQTDW--------------------------NANILPH----------------------------------------------------------------------------------------------------------------------RRPSH------TNEPS---DQWQL-------EQMSQQTDFDRDFTQQTDHQS-----AP-------------------------------------KPAPKPKPRPRYHQHAY-----------------IPSE---KDTNIDN---TYKLKVPIE-------------VHSEPDIDTPEG----------------------TSTSDYRR--SQVVYSHNPGTSVYNNGEENLDRLHWIH-KS-NDASVGLQWHYTYHPSD-LINVEGT-------YYGPNINPTSQHT-----------------------------QET-------QQQSNQFD--FSQQETQD--KHVFEQ--------------------NQQLGSSQQIETS-HSENQF------------NQNSE------------EIPARVIPLQ----NSQRTTELEKQRV----QVAGQTE-EPQIEPRILQAF-GG-GPYDPSHTDDTYSKVTINPSATLPP-IYIDDPWDI---REKPR---EMIPWVVAHTMSTENTPK---PID-TTTPVVETTTPITE---------------------TTT-----GSFWNKLGRRLTV-------TYGKAKE-------KAKEIFG
