# Supplementary material for: The Honey Bee Gene Bee Antiviral Protein-1 Is a Taxonomically Restricted Antiviral Immune Gene
Source: Front Insect Sci. 2021 Oct 20;1:749781. doi: 10.3389/finsc.2021.749781 (PMC10926557; doi:10.3389/finsc.2021.749781)
Supplement: Supplementary file 1 [file Data_Sheet_1.ZIP › Supplementary tables_FINAL.xlsx]

## Sheet: Table S1
Table S1. Primers used in this study
Pathogen Screening endpoint and qPCR primers
Genome	NCBI Acession No.; GI No.	Primer name	Sequence (5'-3')	Product Size (bp)	Reference
Acute bee paralysis virus (ABPV)	NC_002548.1	qABPV F5305 (5457)	GGATGAGAGAAGACCAATTG	169	Cavigli et al 2015
		qAPBV R5473	GGAATAAACATTAGTTCCTATGG
Black queen cell virus (BQCV)	NC_003784.1	qBQCVorf2F_6664	TCCTCAAATCTGGAGCGAAC	141	Cavigli et al 2015
		qBQCVorf2R_6805	GTATTCGCTGGCCGTAAAAC
Chronic bee paralysis virus (CBPV)	NC_010711.1	CBPV1	AGTTGTCATGGTTAACAGGATACGAG	455	Ribiere 2002
		CBPV2	TCTAATCTTAGCACGAAAGCCGAG
Deformed wing virus (DWV)	AY292384.1	DWV-F (DWV-F-1170)	CTTACTCTGCCGTCGCCCA	194	Cavigli et al 2015
		DWV-R (DWV-R-1364)	CCGTTAGGAACTCATTATCGCG
Israeli acute paralysis virus (IAPV)	NC_009025.1	IAPV_F_7762	GCAGCTATTTTTGGCTGGTC	226	Cavigli et al 2015
		IAPV_R_7876	CCAATGGTACGCTCATATCG
Kashmir bee virus (KBV)	NC_004807.1	KBV_F1_3603	CCGGACATTTGACTGGATTC	132	Cavigli et al 2015
		KBV_R1_3735	TCCTTGGATTCACCAAGAGC
Lake Sinai viruses 1-4 (universal)		LSV1-4-F-2157	CGTGCGGACCTCATTTCTTCATGT	84	Daughenbaugh et al 2015
		LSV1-4-R-2239	CCTCCCACCGCGTGTGC
sacbrood virus (SBV)	AF092924.1	SBV_221-240_For	ACCAACCGATTCCTCAGTAG	125	Cavigli et al 2015
		SBV_478-497_Rev	TCTTCGTCCACTCTCATCAC
Gene Expression qPCR primers
Gene	NCBI Acession No.; GI No.	Primer name	Sequence (5'-3')	Product Size (bp)	Reference
ribosomal protein L8 (Apis m.)	XM_393671.3 GI:110760460	Rpl8Fw	TGGATGTTCAACAGGGTTCATA	100	Evans et al. 2006
		Rpl8Rev	CTGGTGGTGGACGTATTGATAA
ago2	XM_395048.6	AGO2_3_F	AAAAAGAGCTATTGCGCGCT	148	Brutscher et al 2017
		AGO2_3_R	ACCATAACTCGGAGCGTTGA
bap1/mf116383	LOC725387	LOC725387_3_F	AGGCATTCCATCAGATGAACTGT	118	Brutscher et al 2017

## Sheet: Table S2
Table S2. Raw SINV genome equivalent data and bap1 fold change data.
SINV RNA copies and bap1 fold change were assessed by qPCR.
Bap1 fold change was calculated by the ranked ddCt method (normalization to to rpl8 and relative to mock-infected bees).
Raw data presented in Figure 1
Treatment	Bee	Unique Identifier	SINV SQ	bap1_FC
mock	a	mock_a	0	1
mock	b	mock_b	0	1
mock	c	mock_c	0	1
mock	d	mock_d	0	1
mock	e	mock_e	0	1
mock	f	mock_f	0	1
mock	g	mock_g	0	1
mock	h	mock_h	0	1
mock	i	mock_i	0	1
mock	j	mock_j	0	1
mock	k	mock_k	0	1
mock	l	mock_l	0	1
Sinv	a	Sinv_a	208928027	1.99
Sinv	b	Sinv_b	139015643	1.8
Sinv	c	Sinv_c	152610618	1.23
Sinv	d	Sinv_d	222215067	1.57
Sinv	e	Sinv_e	354260336	1.91
Sinv	f	Sinv_f	353258482	1.27
Sinv	g	Sinv_g	217475609	1.52
Sinv	h	Sinv_h	357225060	1.52
Sinv	i	Sinv_i	213260764	1.06
Sinv	j	Sinv_j	98506804	1.85
Sinv	k	Sinv_k	103324835	1.95
Sinv	l	Sinv_l	110232052	2.13
bap1 dsRNA+SINV	a	CDK + SINV bee a	193963350	0.22
bap1 dsRNA+SINV	b	CDK + SINV bee b	527824396	0.19
bap1 dsRNA+SINV	c	CDK + SINV bee c	254176621	0.44
bap1 dsRNA+SINV	d	CDK + SINV bee d	236963348	0.22
bap1 dsRNA+SINV	e	CDK + SINV bee e	218196308	0.22
bap1 dsRNA+SINV	f	CDK + SINV bee f	223772496	0.18
bap1 dsRNA+SINV	g	CDK + SINV bee g	263879951	0.21
bap1 dsRNA+SINV	h	CDK + SINV bee h	151595013	0.2
bap1 dsRNA+SINV	i	CDK + SINV bee i	327318653	0.19
bap1 dsRNA+SINV	k	CDK + SINV bee k	73309487	0.26
ns-dsRNA+SINV	a	DCV + SINV bee a	99546467	2.75
ns-dsRNA+SINV	b	DCV + SINV bee b	91939253	2.38
ns-dsRNA+SINV	c	DCV + SINV bee c	60605431	2.73
ns-dsRNA+SINV	d	DCV + SINV bee d	160441096	1.45
ns-dsRNA+SINV	e	DCV + SINV bee e	212477905	1.41
ns-dsRNA+SINV	f	DCV + SINV bee f	288060853	1.23
ns-dsRNA+SINV	g	DCV + SINV bee g	122450135	1.44
ns-dsRNA+SINV	h	DCV + SINV bee h	187818517	1.29
ns-dsRNA+SINV	i	DCV + SINV bee i	133458973	1.58
ns-dsRNA+SINV	j	DCV + SINV bee j	28399161	2.64
ns-dsRNA+SINV	k	DCV + SINV bee k	23317481	2.3
bap1 dsRNA	i	CDK bee a	0	1.02811
bap1 dsRNA	d	CDK bee b	0	0.840896
bap1 dsRNA	c	CDK bee c	0	0.521233
bap1 dsRNA	l	CDK bee d	0	0.768438
bap1 dsRNA	b	CDK bee e	0	0.876606
bap1 dsRNA	h	CDK bee f	0	0.632878
bap1 dsRNA	f	CDK bee g	0	0.920188
bap1 dsRNA	e	CDK bee h	0	0.888843
bap1 dsRNA	g	CDK bee i	0	0.752623
bap1 dsRNA	a	CDK bee j	0	0.517632
bap1 dsRNA	k	CDK bee k	0	0.757858
bap1 dsRNA	j	CDK bee l	0	0.712025

## Sheet: Table S3
Table S3. Identity matrices for select bap1 orthologues. Nucleic acid or amino acid sequences were aligned in Geneious using MUSCLE with default parameters.
The alignment identities correspond to the multiple alignment in Supplemental Figure S1.
	Identity matrix for MUSCLE nucleic acid alignment
	Species	A. mellifera	A. cerana	A. dorsata	B. impatiens	B. terrestris	B. germanica
		MF116383	XM_017051141	XM_031509840	XM_033323686	XM_003393461	Blatella germanica
	MF116383		85	83	61	45	39
	XM_017051141	85		92	60	52	40
	XM_031509840	83	92		60	52	40
	XM_033323686	61	60	60		54	35
	XM_003393461	45	52	52	54		28
	Blatella germanica	39	40	40	35	28
	Identity matrix for MUSCLE amino acid alignment
	Species	A. mellifera	A. cerana	A. dorsata	B. impatient	B. terrestris	B. germanica
		ASQ15625	XP_016906630	XP_031365700	XP_033179577	XP_003393509	PSN55332
	ASQ15625		81	77	48	26	14
	XP_016906630	81		87	48	30	14
	XP_031365700	77	87		49	30	14
	XP_033179577	48	48	49		40	14
	XP_003393509	26	30	30	40		9
	PSN55332	14	14	14	14	9

## Sheet: Table S4
Table S4. Amino acid and nucleic acid accession numbers for bap1 orthologues
Bap1 orthologous amino acid sequenes were collected off NCBI's non-redundant amino acid database using the PSI-BLAST function and collecting any sequences with a e-value less than 0.001.
Nucleic acid accession numbers were retrieved by creating a local BLAST database containing assemblies from each species.
Then NCBI's batch ENTREZ tool was used to retrieve sequences corresponding to each accesstion number.
Species	Amino Acid	Nucleotide
Apis mellifera	ASQ15625	MF116383.1
Camppnotus floridanus	EFN70622	GL437329.1
Harpegnathos saltator	EFN75692	GL453666.1
Solenospsis invicta	EFZ12078	GL768123.1
Acromyrmex echinatior	EGI59583	GL888551.1
Lasius niger	KMR04604	LBMM01000177.1
Melipona quadrifasciata	KOX70745	KQ435851.1
Cyphomyrmex costatus	KYN05939	KQ977074.1
Trachymyrmex septentrionalis	KYN30829	KQ981993.1
Dufourea novaeangliae	KZC10856	KQ434899.1
Eufriesea mexicana	OAD54586	KQ764145.1
Apis cerana cerana	PBC32887	KZ288212.1
Bombus terrestris	XP_003393509	XM 003393461.3
Apis florea	XP_003697303	XM 003697255.2
Apis dorsata	XP_006614539	XM 006614476.1
Microplitis demolitor	XP_008553047	XM 008554825.1
Acromyrmex echinatior	XP_011063866	XM 011065564.1
Harpegnathos saltator	XP_011152477	XM 011154175.2
Solenospsis invicta	XP_011169229	XM 011170927.1
Solenospsis invicta	XP_011169231	XM 011170929.1
Solenospsis invicta	XP_011169232	XM 011170930.1
Fopius arisanus	XP_011305121	XM 011306819.1
Fopius arisanus	XP_011305122	XM 011306820.1
Ooceraea biroi	XP_011341919	XM 011343617.3
Pogonomyrmex barbatus	XP_011633054	XM 011634752.2
Wasmannia auropunctata	XP_011703267	XM 011704965.1
Vollenhovia emeryi	XP_011861621	XM 012006231.1
Atta cephalotes	XP_012055829	XM 012200439.1
Atta cephalotes	XP_012062087	XM 012206697.1
Megachile rotundata	XP_012147984	XM 012292594.1
Linepithema humile	XP_012225005	XM 012369582.1
Linepithema humile	XP_012225006	XM 012369583.1
Linepithema humile	XP_012225007	XM 012369584.1
Bombus impatiens	XP_012247083	XM 012391660.1
Bombus impatiens	XP_012247084	XM 012391661.1
Athalia rosae	XP_012264177	XM 012408754.2
Orussus abietinus	XP_012276934	XM 012421511.2
Monomorium pharaonis	XP_012537374	XM 012681920.2
Monomorium pharaonis	XP_012537375	XM 012681921.2
Dinoponera quadriceps	XP_014488441	XM 014632955.1
Dinoponera quadriceps	XP_014488442	XM 014632956.1
Dinoponera quadriceps	XP_014488443	XM 014632957.1
Diachasma alloeum	XP_015126984	XM 015271498.1
Polistes dominula	XP_015189221	XM 015333735.1
Neodiprion lecontei	XP_015512619	XM 015657133.1
Neodiprion lecontei	XP_015512620	XM 015657134.1
Cephus cinctus	XP_015610541	XM 015755055.2
Cephus cinctus	XP_015610542	XM 015755056.2
Apis cerana	XP_016906630	XM 017051141.1
Eufriesea mexicana	XP_017761171	XM 017905682.1
Eufriesea mexicana	XP_017761172	XM 017905683.1
Habropoda laboriosa	XP_017799024	XM 017943535.1
Habropoda laboriosa	XP_017799025	XM 017943536.1
Ceratina calcarata	XP_017889019	XM 018033530.2
Ceratina calcarata	XP_017889020	XM 018033531.1
Ceratina calcarata	XP_017889021	XM 018033532.2
Ceratina calcarata	XP_017889023	XM 018033534.1
Ceratina calcarata	XP_017889024	XM 018033535.1
Ceratina calcarata	XP_017889025	XM 018033536.1
Ceratina calcarata	XP_017889026	XM 018033537.1
Atta colombica	XP_018043574	XM 018188085.1
Trachymyrmex zeteki	XP_018303965	XM 018448463.1
Trachymyrmex zeteki	XP_018303966	XM 018448464.1
Trachymyrmex septentrionalis	XP_018354790	XM 018499288.1
Trachymyrmex septentrionalis	XP_018354791	XM 018499289.1
Trachymyrmex_cornetzi	XP_018377068	XM 018521566.1
Trachymyrmex_cornetzi	XP_018377069	XM 018521567.1
Trachymyrmex_cornetzi	XP_018377070	XM 018521568.1
Camponotus floridanus	XP_019882475	XM 020026916.2
Ooceraea biroi	XP_019888056	XM 020032497.1
Ooceraea biroi	XP_019888057	XM 020032498.1
Pseudomyrmex gracilis	XP_020288291	XM 020432702.1
Blatella germanica	PSN55332	Locus tag C0J52_01773

## Sheet: Table S5
Table 54. Amino acid and nucleic acid accession numbers for RPB1 orthologues
RPB1 orthologue amino acid accession numbers were collected by BLAST search against a local data base and retrieving corresponding sequences using NCBI's batch ENTREZ tool.
Nucleic acid sequences were retrieved by submitting the amino acid acession numbers to batch ENTREZ.
Taxon	RPB1 Protein Accession	RPB1 Nucleic Acid Accession
Apis cerana cerana	PBC25443	KZ288466.1
Apis cerana	XP_016920658	XM_017065169.1
Apis mellifera	XP_026299925	XM_026444140.1
Athalia rosae	XP_012251228	XM_012395805.2
Bombus impatiens	XP_012247383	XM_012391960.2
Bumbus terrestris	XP_003399779	XM_003399731.3
Cephus cinctus	XP_015589943	XM_015734457.1
Ceratina calcarata	XP_017886833	XM_018031344.2
Harpegnathos saltator	XP_011146893	XM_011148591.3
Lasius niger	KMR03013	LBMM01000249.1
Melipona quadrifasciata	KOX70044	KQ435878.1
Monomorium pharaonis	XP_012532028	XM_012676574.2
Ooceraea biroi	XP_026829434	XM_026973633.1
Orussus abietinus	XP_012276630	XM_012421207.1
Pogonomyrmex barbatus	XP_025073944	XM_025218159.1
Pseudomyrmex gracilis	XP_020297800	XM_020442211.1
Solenopsis invicta	XP_025988729	XM_026132944.1
Acromyrmex echinatior	XP_011057220	XM_011058918.1
Atta cephalotes	XP_012057147	XM_012201757.1
Atta colombica	XP_018056507	XM_018201018.1
Diachasma alloeum	XP_015119774	XM_015264288.1
Dinoponera quadriceps	XP_014483548	XM_014628062.1
Dufourea novaeangliae	XP_015432764	XM_015577278.1
Eufriesea mexicana	XP_017762153	XM_017906664.1
Fopius arisanus	XP_011303523	XM_011305221.1
Linepithema humile	XP_012231063	XM_012375640.1
Megachile rotundata	XP_003704136	XM_003704088.2
Microplitis demolitor	XP_008558335	XM_008560113.2
Neodiprion lecontei	XP_015520928	XM_015665442.1
Polistes dominula	XP_015177948	XM_015322462.1
Trachymyrmex cornetzi	XP_018357882	XM_018502380.1
Trachymyrmex septentrionalis	XP_018342883	XM_018487381.1
Trachymyrmex zeteki	XP_018310848	XM_018455346.1
Vollenhovia emeryi	XP_011874747	XM_012019357.1
Wasmannia auropunctata	XP_011696870	XM_011698568.1
Cyphomyrmex costatus	XP_018397061	XM_018541559.1
Cyphomyrmex costatus	XP_018397063	XM_018541561.1
Apis dorsata	XP_006610903	XM_006610840.1
Apis florea	XP_012348734	XM_012493280.1
Habropoda laboriosa	XP_017794995	XM_017939506.1
Blatella Germanica	PSN34781.1	PYGN01001447.1

## Sheet: Table S6
Table S6. dN/dS ratio at each amino acid position in bap1 with the associated probability
PAML v4.9 was used to calculate sitewise dN/dS ratios at each amino acid position in bap1
Sites marked with a "-" denote a gap in the alignment. For clarity, and to retain only information
about bap1, all gap sites were removed and remaining dN/dS ratios were plotted in Figure S3.
Site	amino acid	probability	dN/dS	standard error
90	-	0.531	1.793	0.754
92	-	0.727	2.09	0.669
94	-	0.654	1.981	0.715
95	-	0.896	2.343	0.459
96	-	0.918	2.376	0.412
97	-	0.591	1.881	0.747
136	L	0.672	2.008	0.704
150	-	0.716	2.073	0.677
154	-	0.81	2.215	0.589
171	D	0.758	2.137	0.642
264	-	0.552	1.828	0.747
271	-	0.988	2.483	0.161
273	-	0.559	1.838	0.745
279	-	0.793	2.19	0.608
281	E	0.834	2.251	0.559
291	K	0.974	2.461	0.239
308	I	0.781	2.172	0.62
326	I	0.574	1.861	0.742
347	I	0.543	1.815	0.747
386	I	0.993	2.489	0.126
389	P	0.997	2.496	0.08
413	-	0.627	1.941	0.725
478	-	0.703	2.053	0.688
479	-	0.528	1.784	0.759
490	T	0.964	2.446	0.28
499	T	0.94	2.41	0.357
522	-	0.576	1.864	0.741
527	-	0.598	1.897	0.735
537	S	0.503	1.754	0.75
539	I	0.97	2.454	0.258
548	-	0.596	1.893	0.737
575	N	0.624	1.937	0.726
581	-	0.602	1.903	0.734
582	-	0.698	2.046	0.689
608	R	0.876	2.313	0.495
622	S	0.99	2.485	0.149
623	-	0.745	2.117	0.655
624	S	0.996	2.494	0.097
625	R	0.887	2.33	0.475
636	D	0.562	1.844	0.744
639	-	0.513	1.768	0.75
641	-	0.58	1.87	0.741
649	T	0.99	2.486	0.147
650	N	0.796	2.194	0.604
653	L	0.974	2.46	0.24
666	-	0.56	1.839	0.746
688	M	0.53	1.794	0.749
702	V	0.911	2.367	0.427
711	N	0.962	2.443	0.287
713	L	0.923	2.384	0.4
728	-	0.62	1.928	0.731
729	-	0.584	1.871	0.747
742	-	0.652	1.977	0.715
743	-	0.501	1.746	0.757
745	-	0.588	1.882	0.74
748	V	0.89	2.335	0.469
755	-	0.684	2.026	0.698
756	-	0.8	2.2	0.6
759	-	0.798	2.197	0.602
760	-	0.562	1.842	0.745
764	K	0.992	2.489	0.13
772	G	0.951	2.427	0.323
774	I	0.952	2.428	0.321
775	L	0.954	2.432	0.313
776	-	0.562	1.842	0.745
787	T	0.81	2.215	0.589
788	-	0.962	2.443	0.287
790	I	0.939	2.408	0.36
813	V	0.966	2.449	0.273
817	N	0.937	2.406	0.363
818	L	1	2.5	0.003
819	R	0.892	2.339	0.465
821	N	0.725	2.087	0.67
822	A	0.984	2.476	0.189
859	I	1	2.499	0.03
901	-	0.897	2.345	0.457
902	-	0.882	2.324	0.483
903	-	0.557	1.835	0.746
904	T	0.886	2.329	0.476
906	I	0.572	1.858	0.742
907	L	0.843	2.264	0.546
914	F	0.691	2.037	0.693
926	Y	0.707	2.061	0.683
940	L	0.758	2.136	0.643
957	I	0.932	2.399	0.376
982	I	0.512	1.768	0.75
1000	-	0.556	1.832	0.748
1018	I	0.911	2.367	0.426
1019	H	0.944	2.416	0.344
1020	N	0.973	2.459	0.244
1021	K	0.958	2.437	0.301
1022	E	0.995	2.493	0.104
1024	E	0.999	2.499	0.047
1025	V	0.994	2.491	0.113
1026	Q	0.881	2.321	0.486
1034	-	0.647	1.969	0.719
1035	Q	0.996	2.494	0.097
1037	V	0.853	2.279	0.531
1038	N	0.993	2.49	0.121
1040	-	0.519	1.77	0.763
1050	-	0.501	1.741	0.764
1051	-	0.522	1.774	0.763
1060	K	0.896	2.344	0.457
1064	N	0.574	1.86	0.743
1067	N	0.73	2.095	0.666
1068	Q	0.929	2.393	0.386
1069	Q	0.905	2.357	0.44
1073	N	0.641	1.961	0.72
1081	S	1	2.5	0.02
1082	R	0.837	2.255	0.555
1083	N	0.999	2.498	0.054
1084	N	0.996	2.494	0.093
1088	N	1	2.5	0.024
1091	L	0.988	2.482	0.162
1092	Q	0.977	2.466	0.223
1093	Q	1	2.5	0.023
1101	-	0.728	2.09	0.672
1103	-	0.512	1.757	0.766
1165	-	0.571	1.854	0.746
1179	-	0.606	1.906	0.737
1192	-	0.622	1.932	0.728
1199	W	0.963	2.445	0.283
1200	K	0.581	1.872	0.74
1201	L	0.994	2.49	0.12
1213	T	0.994	2.49	0.12
1215	I	0.922	2.383	0.403
1235	S	0.911	2.366	0.428
1245	-	0.715	2.072	0.678
1269	-	0.982	2.473	0.2
1284	-	0.657	1.986	0.712
1286	-	0.627	1.94	0.725
1294	-	0.804	2.206	0.595
1327	I	0.968	2.452	0.265
1334	N	0.775	2.162	0.627
1340	F	0.953	2.429	0.318
1344	N	0.534	1.801	0.748
1348	S	0.84	2.26	0.55
1350	E	0.538	1.807	0.748
1351	S	0.996	2.493	0.099
1359	S	0.947	2.421	0.336
1371	S	0.832	2.248	0.561
1372	Y	0.66	1.991	0.71
1374	S	0.661	1.992	0.71
1390	-	0.896	2.344	0.458
1400	-	0.611	1.913	0.737
1401	-	0.647	1.969	0.72
1402	-	0.721	2.079	0.677
1403	-	0.622	1.932	0.73
1404	-	0.905	2.358	0.439
1405	-	0.847	2.271	0.54
1406	-	0.695	2.041	0.693
1407	-	0.841	2.261	0.55
1409	-	0.966	2.45	0.27
1410	-	0.824	2.237	0.571
1412	-	0.673	2.01	0.704
1413	-	0.986	2.48	0.174
1414	-	0.786	2.18	0.615
1415	-	0.932	2.398	0.377
1419	-	0.918	2.377	0.411
1427	-	0.919	2.379	0.409
1428	-	0.985	2.478	0.18
1429	-	0.999	2.498	0.056
1437	-	0.965	2.448	0.274
1471	-	0.559	1.838	0.746
1475	S	0.992	2.487	0.137
1476	S	0.998	2.496	0.075
1482	L	0.997	2.496	0.079
1485	F	0.625	1.937	0.726
1492	S	0.894	2.341	0.462
1519	G	0.522	1.783	0.749
1525	A	0.862	2.293	0.518
1547	L	0.935	2.402	0.371
1576	I	0.897	2.346	0.455
1627	Q	0.539	1.808	0.748
1628	S	0.996	2.494	0.092
1629	H	0.93	2.395	0.383
1635	N	0.838	2.256	0.553
1637	N	0.625	1.937	0.726
1638	N	0.664	1.997	0.708
1639	N	0.962	2.443	0.286
1642	N	0.998	2.497	0.072
1651	G	0.606	1.909	0.733
1652	N	0.594	1.891	0.737
1658	-	0.668	2	0.71
1689	S	0.999	2.499	0.046
1718	L	0.693	2.039	0.692
1721	S	0.51	1.765	0.75
1728	N	0.873	2.31	0.499
1729	N	0.997	2.496	0.081
1734	Q	0.865	2.298	0.512
1735	L	0.548	1.822	0.747
1744	D	0.936	2.404	0.368
1745	G	0.812	2.218	0.586
1746	S	0.986	2.479	0.175
1747	-	0.866	2.3	0.511
1751	-	0.699	2.046	0.692
1761	S	0.999	2.498	0.05
1770	S	0.619	1.928	0.729
1778	-	0.643	1.962	0.722
1780	I	0.976	2.464	0.23
1781	Y	0.53	1.795	0.749
1838	S	0.955	2.432	0.312
1848	S	1	2.499	0.03
1861	-	0.773	2.159	0.629
1862	-	0.972	2.458	0.247
1864	-	0.704	2.057	0.685
1865	-	0.57	1.855	0.743
1867	-	0.78	2.17	0.622
1868	-	0.864	2.296	0.514
1883	-	0.844	2.266	0.544
1892	-	0.995	2.493	0.103
1893	-	0.94	2.411	0.355
1907	-	0.52	1.771	0.763
1914	-	0.683	2.022	0.703
1918	-	0.552	1.821	0.757
1922	-	0.605	1.904	0.74
1945	I	0.998	2.497	0.062
1946	Y	0.995	2.492	0.106
1947	Q	0.624	1.936	0.726
1948	P	0.545	1.818	0.747
1952	S	0.937	2.406	0.364
1999	-	0.654	1.976	0.721
2000	-	0.598	1.89	0.747
2010	A	0.885	2.328	0.478
2041	-	0.693	2.04	0.693
2042	-	0.614	1.919	0.733
2045	-	0.582	1.872	0.742
2049	-	0.583	1.873	0.742
2050	-	0.533	1.798	0.751
2053	-	0.995	2.492	0.108
2117	S	0.901	2.352	0.448
2120	T	0.6	1.9	0.735
2146	-	0.998	2.497	0.063
2147	-	0.781	2.172	0.62
2148	-	0.559	1.838	0.746
2156	-	0.824	2.235	0.572
2159	-	0.627	1.939	0.728
2161	-	0.644	1.962	0.724
2162	-	0.574	1.857	0.748
2174	-	0.52	1.773	0.759
2175	-	0.634	1.949	0.726
2176	-	0.654	1.979	0.718
2234	G	0.574	1.861	0.742
2275	N	0.942	2.413	0.351
2293	I	0.972	2.458	0.248
2425	S	0.825	2.237	0.57
2428	-	0.664	1.995	0.709
2430	-	0.997	2.495	0.087
2440	-	0.665	1.997	0.71
2441	-	0.637	1.955	0.722
2446	-	0.669	2.003	0.707
2497	S	0.863	2.294	0.516
2501	-	0.645	1.965	0.721
2502	-	0.655	1.981	0.715
2503	-	0.794	2.19	0.608
2505	-	0.535	1.8	0.753
2507	-	0.597	1.893	0.739
2509	-	0.505	1.753	0.756
2512	-	0.592	1.887	0.739
2518	-	0.64	1.958	0.722
2529	-	0.525	1.778	0.762
2530	-	0.511	1.758	0.762
2532	-	0.538	1.798	0.761
2546	-	0.999	2.498	0.048
2547	-	0.841	2.262	0.549
2548	-	0.796	2.193	0.606
2549	-	0.994	2.49	0.12
2550	-	0.997	2.496	0.079
2551	-	1	2.499	0.029
2552	-	0.978	2.467	0.221
2553	F	0.698	2.048	0.688
2597	N	0.911	2.367	0.427
2621	A	0.608	1.912	0.732
2630	G	0.997	2.495	0.083
2631	N	0.574	1.861	0.742
2646	N	0.883	2.324	0.483
2650	N	0.983	2.475	0.193
2651	E	0.673	2.009	0.704
2657	L	0.984	2.475	0.19
2661	L	0.624	1.935	0.727
2662	N	0.996	2.493	0.099
2664	-	0.668	1.998	0.713
2665	-	0.582	1.873	0.74
2666	-	0.935	2.402	0.371
2667	-	0.985	2.478	0.18
2668	-	0.999	2.499	0.038
2669	-	0.768	2.152	0.633
2670	-	0.936	2.405	0.366
2799	N	0.986	2.479	0.176
2805	Q	0.644	1.966	0.718
2833	N	0.937	2.406	0.364
2834	L	0.75	2.125	0.65
2840	T	0.979	2.468	0.216
2851	S	1	2.5	0.006
2855	S	0.833	2.249	0.56
2857	W	0.996	2.493	0.099
2859	S	0.631	1.946	0.724
2861	Q	0.879	2.319	0.488
2862	Q	0.968	2.451	0.266
2863	T	0.923	2.385	0.399
2865	Q	0.993	2.49	0.122
2868	K	0.781	2.172	0.62
2869	E	0.944	2.417	0.344
2874	Q	0.997	2.495	0.086
2875	S	0.921	2.381	0.406
2876	Q	0.985	2.477	0.182
2880	L	0.976	2.464	0.231
2884	K	0.983	2.475	0.192
3008	D	0.676	2.015	0.702
3010	Q	0.543	1.814	0.748
3012	E	0.948	2.422	0.333
3016	I	0.651	1.976	0.715
3021	I	0.942	2.413	0.35
3026	Q	0.963	2.444	0.283
3102	-	0.899	2.349	0.452
3103	-	0.949	2.424	0.329
3105	-	0.683	2.025	0.698
3107	-	0.989	2.483	0.158
3114	S	0.96	2.44	0.295
3118	-	0.62	1.929	0.729
3119	-	0.983	2.475	0.193
3120	-	0.972	2.459	0.246
3121	I	0.53	1.794	0.749

## Sheet: Table S7
Table S7. dN/dS ratio at each amino acid position in bap1 with the associated posterior probabilities of each site belonging to each site class (negative, neutral or positive)
Bayes Empirical Bayes inPAML v4.9 was used to calculate sitewise dN/dS ratios at each amino acid position in bap1
and the posterior probabilties that each site was evolving under negative, neutral or positve selection.
Sites marked with a "-" denote a gap in the alignment. For clarity, and to retain only information
about bap1, all gap sites were removed and remaining dN/dS ratios were plotted in Figure 2B.
Site	AminoAcid	Negative	Neutral	Positive	Class	dN/dS	standard error
1	-	0.16668	0.66616	0.16716	-2	1.142	0.653
2	-	0.16668	0.66616	0.16716	-2	1.142	0.653
3	-	0.16668	0.66616	0.16716	-2	1.142	0.653
4	-	0.16668	0.66616	0.16716	-2	1.142	0.653
5	-	0.16668	0.66616	0.16716	-2	1.142	0.653
6	-	0.16668	0.66616	0.16716	-2	1.142	0.653
7	-	0.16668	0.66616	0.16716	-2	1.142	0.653
8	-	0.16668	0.66616	0.16716	-2	1.142	0.653
9	-	0.16668	0.66616	0.16716	-2	1.142	0.653
10	-	0.16668	0.66616	0.16716	-2	1.142	0.653
11	-	0.16668	0.66616	0.16716	-2	1.142	0.653
12	-	0.16668	0.66616	0.16716	-2	1.142	0.653
13	-	0.16668	0.66616	0.16716	-2	1.142	0.653
14	-	0.16668	0.66616	0.16716	-2	1.142	0.653
15	-	0.16668	0.66616	0.16716	-2	1.142	0.653
16	-	0.16668	0.66616	0.16716	-2	1.142	0.653
17	-	0.16668	0.66616	0.16716	-2	1.142	0.653
18	-	0.16668	0.66616	0.16716	-2	1.142	0.653
19	-	0.16668	0.66616	0.16716	-2	1.142	0.653
20	-	0.16668	0.66616	0.16716	-2	1.142	0.653
21	-	0.16668	0.66616	0.16716	-2	1.142	0.653
22	-	0.16668	0.66616	0.16716	-2	1.142	0.653
23	-	0.16668	0.66616	0.16716	-2	1.142	0.653
24	-	0.16668	0.66616	0.16716	-2	1.142	0.653
25	-	0.16668	0.66616	0.16716	-2	1.142	0.653
26	-	0.16668	0.66616	0.16716	-2	1.142	0.653
27	-	0.16668	0.66616	0.16716	-2	1.142	0.653
28	-	0.16668	0.66616	0.16716	-2	1.142	0.653
29	-	0.16668	0.66616	0.16716	-2	1.142	0.653
30	-	0.16668	0.66616	0.16716	-2	1.142	0.653
31	-	0.16668	0.66616	0.16716	-2	1.142	0.653
32	-	0.16668	0.66616	0.16716	-2	1.142	0.653
33	-	0.16668	0.66616	0.16716	-2	1.142	0.653
34	-	0.16668	0.66616	0.16716	-2	1.142	0.653
35	-	0.228	0.6869	0.0851	-2	0.979	0.536
36	-	0.07477	0.73376	0.19147	-2	1.239	0.637
37	-	0.05732	0.72975	0.21294	-2	1.282	0.651
38	-	0.09383	0.69193	0.21424	-2	1.26	0.674
39	-	0.19121	0.70015	0.10865	-2	1.039	0.569
40	-	0.03281	0.64425	0.32293	-2	1.463	0.725
41	-	0.03986	0.67746	0.28268	-2	1.398	0.703
42	-	0.08905	0.75318	0.15777	-2	1.179	0.601
43	-	0.05829	0.7039	0.2378	-2	1.319	0.677
44	-	0.03386	0.63829	0.32786	-2	1.47	0.729
45	-	0.08345	0.76071	0.15584	-2	1.18	0.595
46	-	0.0648	0.71953	0.21568	-2	1.281	0.658
47	-	0.04505	0.68042	0.27453	-2	1.383	0.7
48	-	0.04978	0.68515	0.26507	-2	1.365	0.696
49	-	0.05038	0.62821	0.32141	-2	1.449	0.737
50	-	0.17424	0.7034	0.12236	-2	1.07	0.587
51	-	0.15562	0.70954	0.13484	-2	1.101	0.599
52	-	0.06407	0.73223	0.2037	-2	1.264	0.645
53	-	0.16927	0.69946	0.13127	-2	1.087	0.599
54	-	0.10854	0.71459	0.17687	-2	1.195	0.637
55	-	0.0632	0.71055	0.22625	-2	1.298	0.668
56	-	0.07602	0.75727	0.16671	-2	1.201	0.606
57	-	0.02321	0.63314	0.34365	-2	1.5	0.73
58	-	0.05038	0.62821	0.32141	-2	1.449	0.737
59	-	0.10885	0.71673	0.17442	-2	1.191	0.634
60	-	0.06168	0.73287	0.20545	-2	1.268	0.645
61	-	0.15928	0.72668	0.11404	-2	1.068	0.565
62	-	0.0285	0.63995	0.33155	-2	1.479	0.727
63	-	0.06426	0.7177	0.21804	-2	1.285	0.661
64	-	0.02593	0.61045	0.36362	-2	1.529	0.741
65	-	0.43856	0.5145	0.04695	-2	0.785	0.495
66	-	0.01878	0.60817	0.37305	-2	1.547	0.74
67	-	0.04279	0.66319	0.29402	-2	1.413	0.713
68	-	0.05403	0.72204	0.22393	-2	1.301	0.66
69	-	0.0532	0.70997	0.23683	-2	1.321	0.673
70	-	0.02394	0.61078	0.36529	-2	1.532	0.741
71	-	0.03056	0.64156	0.32788	-2	1.472	0.727
72	-	0.18258	0.70414	0.11328	-2	1.051	0.574
73	-	0.04217	0.67706	0.28077	-2	1.394	0.703
74	-	0.02739	0.62917	0.34344	-2	1.497	0.733
75	-	0.03182	0.63997	0.32821	-2	1.472	0.728
76	-	0.30682	0.60626	0.08692	-2	0.931	0.566
77	-	0.10854	0.71459	0.17687	-2	1.195	0.637
78	-	0.03034	0.60702	0.36264	-2	1.524	0.744
79	-	0.0458	0.68081	0.27339	-2	1.38	0.7
80	-	0.05073	0.69945	0.24982	-2	1.342	0.683
81	-	0.17001	0.72323	0.10676	-2	1.05	0.556
82	-	0.11412	0.70907	0.17681	-2	1.191	0.64
83	-	0.03101	0.64024	0.32876	-2	1.473	0.727
84	-	0.02967	0.6255	0.34483	-2	1.498	0.735
85	-	0.01447	0.56644	0.41909	-2	1.619	0.752
86	-	0.07919	0.74883	0.17199	-2	1.207	0.615
87	-	0.0322	0.69208	0.27572	-2	1.393	0.693
88	-	0.08234	0.77982	0.13784	-2	1.153	0.567
89	-	0.02031	0.64028	0.33941	-2	1.496	0.725
90	-	0.00597	0.46276	0.53127	-3	1.793	0.754
91	-	0.10889	0.79384	0.09727	-2	1.075	0.509
92	-	0.00104	0.2716	0.72736	-3	2.09	0.669
93	-	0.01321	0.67929	0.3075	-2	1.453	0.702
94	-	0.00142	0.34419	0.65439	-3	1.981	0.715
95	-	0.0001	0.10432	0.89558	-3	2.343	0.459
96	-	6e-05	0.08226	0.91768	-3	2.376	0.412
97	-	0.00918	0.39947	0.59135	-3	1.881	0.747
98	-	0.72311	0.27554	0.00135	-1	0.532	0.299
99	-	0.04743	0.81737	0.1352	-2	1.172	0.543
100	M	0.98814	0.01186	0	-1	0.358	0.07
101	I	0.20782	0.79057	0.00161	-2	0.867	0.272
102	N	0.02188	0.97484	0.00328	-2	0.991	0.129
103	M	0.99968	0.00032	0	-1	0.35	0.012
104	V	0.90296	0.09704	0	-1	0.413	0.192
105	I	0.00099	0.99896	5e-05	-2	0.999	0.023
106	Q	0.01771	0.98228	1e-05	-2	0.989	0.086
107	N	3e-05	0.99554	0.00443	-2	1.007	0.1
108	I	0.31641	0.68359	0	-2	0.794	0.302
109	A	0.01061	0.98938	2e-05	-2	0.993	0.067
110	I	0.11875	0.88125	0	-2	0.923	0.21
111	L	0.37425	0.62575	0	-2	0.757	0.315
112	F	0.05413	0.94586	1e-05	-2	0.965	0.147
113	L	0.15111	0.84888	1e-05	-2	0.902	0.233
114	-	0.06675	0.70456	0.22869	-2	1.3	0.673
115	L	0.85087	0.14913	0	-1	0.447	0.232
116	I	0.00922	0.99076	2e-05	-2	0.994	0.062
117	T	0.06606	0.93393	1e-05	-2	0.957	0.162
118	-	0.04628	0.6792	0.27452	-2	1.382	0.701
119	H	3e-05	0.99914	0.00083	-2	1.001	0.043
120	T	3e-05	0.99287	0.0071	-2	1.011	0.126
121	L	0.00014	0.99433	0.00553	-2	1.008	0.112
122	S	0.83572	0.16428	0	-1	0.457	0.241
123	A	0.94584	0.05416	0	-1	0.385	0.147
124	P	0.99999	1e-05	0	-1	0.35	0.002
125	-	0.16668	0.66616	0.16716	-2	1.142	0.653
126	S	0.8105	0.1895	0	-1	0.473	0.255
127	G	0.53173	0.46827	0	-1	0.654	0.324
128	C	0.99999	1e-05	0	-1	0.35	0.002
129	I	0.94636	0.05364	0	-1	0.385	0.146
130	E	0.83615	0.16385	0	-1	0.457	0.241
131	S	0.02296	0.97703	1e-05	-2	0.985	0.097
132	C	0.9937	0.0063	0	-1	0.354	0.051
133	T	1e-05	0.98686	0.01312	-2	1.02	0.171
134	S	0.13203	0.86797	0	-2	0.914	0.22
135	Y	0.12131	0.87869	0	-2	0.921	0.212
136	L	0	0.3283	0.6717	-3	2.008	0.704
137	-	0.00294	0.5352	0.46187	-2	1.691	0.75
138	-	0.05795	0.78343	0.15863	-2	1.2	0.584
139	-	0.04447	0.67446	0.28107	-2	1.393	0.705
140	T	0.00186	0.99793	0.00021	-2	0.999	0.035
141	Q	0.00052	0.99894	0.00053	-2	1	0.038
142	Y	0.10341	0.89658	1e-05	-2	0.933	0.198
143	Q	0.00449	0.99532	0.00019	-2	0.997	0.048
144	-	0.02353	0.74901	0.22746	-2	1.326	0.645
145	-	0.01705	0.70911	0.27385	-2	1.4	0.681
146	-	0.06184	0.73839	0.19977	-2	1.259	0.639
147	-	0.1494	0.76407	0.08653	-2	1.033	0.507
148	-	0.06839	0.79429	0.13732	-2	1.162	0.558
149	-	0.01377	0.97613	0.0101	-2	1.006	0.169
150	-	0	0.28438	0.71562	-3	2.073	0.677
151	-	9e-05	0.99033	0.00958	-2	1.014	0.146
152	T	0.13645	0.86355	0	-2	0.911	0.223
153	S	7e-05	0.98632	0.0136	-2	1.02	0.174
154	-	6e-05	0.18995	0.80999	-3	2.215	0.589
155	G	0.00974	0.99021	5e-05	-2	0.994	0.065
156	S	1e-05	0.96921	0.03078	-2	1.046	0.259
157	L	0.0001	0.99748	0.00242	-2	1.004	0.074
158	-	0.2724	0.66432	0.06329	-2	0.918	0.501
159	-	0.08261	0.69068	0.22671	-2	1.286	0.68
160	-	0.23777	0.67756	0.08468	-2	0.972	0.539
161	-	0.22928	0.67324	0.09748	-2	0.997	0.562
162	-	0.10132	0.77383	0.12485	-2	1.121	0.556
163	-	0.26541	0.68102	0.05357	-2	0.908	0.473
164	-	0.0575	0.80284	0.13966	-2	1.172	0.556
165	-	0.04315	0.8623	0.09455	-2	1.114	0.467
166	-	0.07627	0.86956	0.05416	-2	1.032	0.391
167	Q	5e-05	0.99729	0.00265	-2	1.004	0.077
168	K	0.08411	0.91589	0	-2	0.945	0.18
169	H	0.87916	0.12084	0	-1	0.429	0.212
170	A	0	0.8499	0.1501	-2	1.225	0.536
171	D	0	0.24173	0.75827	-3	2.137	0.642
172	L	0.07304	0.92683	0.00012	-2	0.953	0.17
173	-	0.01686	0.66843	0.31471	-2	1.461	0.709
174	S	3e-05	0.97451	0.02546	-2	1.038	0.236
175	Q	0.0774	0.9226	0	-2	0.95	0.174
176	T	0.00015	0.99871	0.00113	-2	1.002	0.051
177	A	1e-05	0.97417	0.02582	-2	1.039	0.238
178	S	2e-05	0.9393	0.06068	-2	1.091	0.358
179	H	0	0.97958	0.02042	-2	1.031	0.212
180	L	0.10276	0.89719	4e-05	-2	0.933	0.198
181	Q	0.0147	0.98529	1e-05	-2	0.99	0.078
182	S	0.00359	0.99638	3e-05	-2	0.998	0.04
183	-	0.17348	0.67058	0.15594	-2	1.121	0.64
184	-	0.17436	0.67109	0.15455	-2	1.118	0.638
185	-	0.17447	0.67117	0.15436	-2	1.118	0.638
186	-	0.17447	0.67117	0.15436	-2	1.118	0.638
187	-	0.17436	0.67109	0.15455	-2	1.118	0.638
188	-	0.17535	0.67166	0.15298	-2	1.115	0.636
189	-	0.17436	0.67109	0.15455	-2	1.118	0.638
190	-	0.17535	0.67166	0.15298	-2	1.115	0.636
191	-	0.17436	0.67109	0.15455	-2	1.118	0.638
192	-	0.17436	0.67109	0.15455	-2	1.118	0.638
193	-	0.07063	0.73859	0.19078	-2	1.24	0.634
194	-	0.40947	0.51354	0.07699	-2	0.849	0.569
195	-	0.20591	0.66401	0.13009	-2	1.061	0.613
196	-	0.09191	0.79451	0.11358	-2	1.111	0.531
197	-	0.04894	0.76051	0.19055	-2	1.254	0.62
198	-	0.07463	0.78158	0.14378	-2	1.167	0.572
199	-	0.1908	0.70719	0.10201	-2	1.029	0.556
200	L	0.03587	0.96413	0	-2	0.977	0.121
201	D	0.99975	0.00025	0	-1	0.35	0.01
202	Y	0.95921	0.04079	0	-1	0.377	0.129
203	S	1e-05	0.96897	0.03101	-2	1.047	0.26
204	K	0.83012	0.16988	0	-1	0.46	0.244
205	P	0.99972	0.00028	0	-1	0.35	0.011
206	G	0.9986	0.0014	0	-1	0.351	0.024
207	T	0.99757	0.00243	0	-1	0.352	0.032
208	W	0.99981	0.00019	0	-1	0.35	0.009
209	S	0.64616	0.35384	0	-1	0.58	0.311
210	E	0.99663	0.00337	0	-1	0.352	0.038
211	H	0.75439	0.24561	0	-1	0.51	0.28
212	N	0.9634	0.0366	0	-1	0.374	0.122
213	D	0.63786	0.36214	0	-1	0.585	0.312
214	Y	0.99955	0.00045	0	-1	0.35	0.014
215	N	0.0017	0.99829	1e-05	-2	0.999	0.027
216	V	0.60223	0.39777	0	-1	0.609	0.318
217	D	0.77286	0.22714	0	-1	0.498	0.272
218	N	0.92247	0.07753	0	-1	0.4	0.174
219	G	0.99993	7e-05	0	-1	0.35	0.005
220	H	0.99469	0.00531	0	-1	0.353	0.047
221	G	0.99783	0.00217	0	-1	0.351	0.03
222	K	0.96915	0.03085	0	-1	0.37	0.112
223	V	0.99884	0.00116	0	-1	0.351	0.022
224	H	0.99011	0.00989	0	-1	0.356	0.064
225	E	0.99914	0.00086	0	-1	0.351	0.019
226	E	0.99995	5e-05	0	-1	0.35	0.005
227	R	0.0018	0.9971	0.0011	-2	1	0.057
228	G	0.98568	0.01432	0	-1	0.359	0.077
229	Q	0.9594	0.0406	0	-1	0.376	0.128
230	Y	0.34974	0.65026	0	-2	0.773	0.31
231	V	0.54105	0.45895	0	-1	0.648	0.324
232	E	0.0016	0.99836	4e-05	-2	0.999	0.028
233	G	0.99758	0.00242	0	-1	0.352	0.032
234	-	0.04823	0.68529	0.26648	-2	1.368	0.696
235	P	0.00031	0.99678	0.00291	-2	1.004	0.082
236	K	0.84803	0.15197	0	-1	0.449	0.233
237	T	0.71762	0.28237	0	-1	0.534	0.293
238	V	0.98368	0.01632	0	-1	0.361	0.082
239	R	0.98818	0.01182	0	-1	0.358	0.07
240	-	0.16668	0.66616	0.16716	-2	1.142	0.653
241	-	0.16668	0.66616	0.16716	-2	1.142	0.653
242	-	0.16668	0.66616	0.16716	-2	1.142	0.653
243	-	0.16668	0.66616	0.16716	-2	1.142	0.653
244	-	0.16668	0.66616	0.16716	-2	1.142	0.653
245	-	0.16668	0.66616	0.16716	-2	1.142	0.653
246	-	0.16668	0.66616	0.16716	-2	1.142	0.653
247	-	0.16668	0.66616	0.16716	-2	1.142	0.653
248	Y	0.95315	0.04685	0	-1	0.38	0.137
249	Y	0.97003	0.02997	0	-1	0.369	0.111
250	K	0.99874	0.00126	0	-1	0.351	0.023
251	K	0.99964	0.00036	0	-1	0.35	0.012
252	N	0.99993	7e-05	0	-1	0.35	0.005
253	-	0.16668	0.66616	0.16716	-2	1.142	0.653
254	-	0.16668	0.66616	0.16716	-2	1.142	0.653
255	Y	0.99669	0.00331	0	-1	0.352	0.037
256	-	0.91672	0.08328	0	-1	0.404	0.18
257	S	0.9263	0.0737	0	-1	0.398	0.17
258	S	0.99385	0.00615	0	-1	0.354	0.051
259	Y	0.99918	0.00082	0	-1	0.351	0.019
260	D	0.37624	0.62376	0	-2	0.755	0.315
261	T	0.88505	0.11495	0	-1	0.425	0.207
262	R	0.00499	0.99173	0.00328	-2	1.002	0.097
263	-	0.00619	0.61935	0.37446	-2	1.558	0.731
264	-	0.00057	0.44749	0.55194	-3	1.828	0.747
265	Y	0.58985	0.41015	0	-1	0.617	0.32
266	P	0	0.92705	0.07295	-2	1.109	0.39
267	V	1e-05	0.985	0.015	-2	1.022	0.182
268	G	0.06444	0.93555	0	-2	0.958	0.16
269	-	6e-05	0.92448	0.07546	-2	1.113	0.396
270	-	2e-05	0.97793	0.02206	-2	1.033	0.22
271	-	0	0.01159	0.98841	-3	2.483	0.161
272	-	5e-05	0.56323	0.43672	-2	1.655	0.744
273	-	0.00037	0.441	0.55863	-3	1.838	0.745
274	-	0.00149	0.91147	0.08704	-2	1.13	0.424
275	-	0.04982	0.69151	0.25867	-2	1.356	0.69
276	-	0.05825	0.66328	0.27847	-2	1.38	0.712
277	-	0.04532	0.69549	0.25919	-2	1.359	0.688
278	-	0.03225	0.53087	0.43688	-2	1.634	0.771
279	-	0	0.20683	0.79317	-3	2.19	0.608
280	E	0	0.95097	0.04903	-2	1.074	0.324
281	E	0	0.16631	0.83369	-3	2.251	0.559
282	I	6e-05	0.98169	0.01825	-2	1.027	0.201
283	S	0	0.97664	0.02335	-2	1.035	0.227
284	N	0.00106	0.99889	5e-05	-2	0.999	0.024
285	F	0	0.98285	0.01715	-2	1.026	0.195
286	N	0.00013	0.99817	0.0017	-2	1.002	0.062
287	Q	7e-05	0.99281	0.00713	-2	1.011	0.126
288	N	0.02311	0.97688	1e-05	-2	0.985	0.098
289	N	2e-05	0.99915	0.00084	-2	1.001	0.043
290	N	0.00016	0.9972	0.00265	-2	1.004	0.077
291	K	0	0.02604	0.97396	-3	2.461	0.239
292	H	0.00067	0.99924	9e-05	-2	1	0.022
293	I	8e-05	0.99541	0.00451	-2	1.007	0.101
294	S	0.00765	0.99234	1e-05	-2	0.995	0.057
295	N	0.00046	0.99944	0.0001	-2	1	0.02
296	A	0	0.89825	0.10175	-2	1.153	0.453
297	E	6e-05	0.99758	0.00236	-2	1.004	0.073
298	-	0.23101	0.644	0.12499	-2	1.037	0.614
299	-	0.16714	0.66262	0.17025	-2	1.147	0.657
300	-	0.23817	0.64616	0.11567	-2	1.019	0.6
301	-	0.06563	0.70816	0.22621	-2	1.297	0.67
302	-	0.14177	0.68733	0.1709	-2	1.164	0.646
303	-	0.11169	0.72551	0.1628	-2	1.172	0.62
304	-	0.06529	0.71385	0.22086	-2	1.289	0.664
305	-	0.06122	0.70977	0.22901	-2	1.304	0.67
306	-	0.14189	0.66626	0.19185	-2	1.196	0.673
307	D	0.00021	0.99844	0.00135	-2	1.002	0.056
308	I	0	0.21898	0.78102	-3	2.172	0.62
309	V	3e-05	0.93077	0.0692	-2	1.104	0.381
310	N	0.00459	0.9935	0.00191	-2	1	0.079
311	-	0.02726	0.75107	0.22167	-2	1.315	0.641
312	Q	0.03514	0.96484	1e-05	-2	0.977	0.12
313	H	1e-05	0.98362	0.01637	-2	1.025	0.19
314	I	1e-05	0.86018	0.13981	-2	1.21	0.52
315	Y	0.19254	0.80746	0	-2	0.875	0.256
316	-	0.01453	0.81849	0.16698	-2	1.241	0.569
317	N	0.01249	0.98746	5e-05	-2	0.992	0.073
318	Q	0.00062	0.99286	0.00652	-2	1.009	0.122
319	M	3e-05	0.99064	0.00932	-2	1.014	0.144
320	S	0.04679	0.95321	1e-05	-2	0.97	0.137
321	N	5e-05	0.99909	0.00086	-2	1.001	0.044
322	S	0.00087	0.99813	0.001	-2	1.001	0.051
323	E	0.0273	0.9663	0.0064	-2	0.992	0.161
324	S	9e-05	0.67013	0.32977	-2	1.495	0.705
325	I	2e-05	0.99055	0.00943	-2	1.014	0.145
326	I	0	0.42595	0.57405	-3	1.861	0.742
327	Q	1e-05	0.99731	0.00268	-2	1.004	0.078
328	Q	0.20446	0.79554	0	-2	0.867	0.262
329	N	0.00033	0.99964	3e-05	-2	1	0.015
330	K	6e-05	0.99589	0.00405	-2	1.006	0.095
331	Y	0.95351	0.04649	0	-1	0.38	0.137
332	-	0.17436	0.67109	0.15455	-2	1.118	0.638
333	-	0.17336	0.6705	0.15613	-2	1.122	0.64
334	-	0.17447	0.67117	0.15435	-2	1.118	0.638
335	N	0.05612	0.94388	0	-2	0.964	0.15
336	T	0.00038	0.9984	0.00123	-2	1.002	0.054
337	I	1e-05	0.99471	0.00528	-2	1.008	0.109
338	K	0.15699	0.84301	0	-2	0.898	0.236
339	S	0.03237	0.96763	0	-2	0.979	0.115
340	Q	0.02259	0.97041	0.007	-2	0.996	0.159
341	-	0.01208	0.6575	0.33042	-2	1.488	0.715
342	-	0.03143	0.72377	0.2448	-2	1.347	0.666
343	-	0.03149	0.5727	0.39582	-2	1.573	0.758
344	-	0.06095	0.69914	0.23991	-2	1.32	0.68
345	P	0.12591	0.87409	0	-2	0.918	0.216
346	Y	0.10894	0.89105	0	-2	0.929	0.203
347	I	0	0.45684	0.54316	-3	1.815	0.747
348	E	0.00127	0.99868	5e-05	-2	0.999	0.025
349	S	1e-05	0.89666	0.10334	-2	1.155	0.457
350	S	0.00031	0.99614	0.00355	-2	1.005	0.09
351	Y	3e-05	0.95527	0.04471	-2	1.067	0.31
352	R	5e-05	0.99344	0.00651	-2	1.01	0.121
353	K	0.00268	0.99716	0.00016	-2	0.998	0.039
354	T	0.00015	0.99844	0.00141	-2	1.002	0.057
355	N	0.02555	0.97445	0	-2	0.983	0.103
356	V	0	0.98182	0.01818	-2	1.027	0.2
357	Q	0.00689	0.9931	1e-05	-2	0.996	0.054
358	N	0.01333	0.98667	0	-2	0.991	0.075
359	E	0.79841	0.20159	0	-1	0.481	0.261
360	R	0.55509	0.44491	0	-1	0.639	0.323
361	L	0.77876	0.22124	0	-1	0.494	0.27
362	-	0.20502	0.66046	0.13452	-2	1.069	0.62
363	-	0.05244	0.76984	0.17772	-2	1.233	0.607
364	E	0.99715	0.00285	0	-1	0.352	0.035
365	N	0.20374	0.79626	0	-2	0.868	0.262
366	L	0.97959	0.02041	0	-1	0.363	0.092
367	G	0.02205	0.97794	1e-05	-2	0.986	0.096
368	-	0.01308	0.95263	0.0343	-2	1.043	0.284
369	E	0.12566	0.87434	0	-2	0.918	0.215
370	Y	0.00974	0.99023	3e-05	-2	0.994	0.064
371	S	8e-05	0.99818	0.00174	-2	1.003	0.063
372	K	0.0314	0.96857	4e-05	-2	0.98	0.114
373	N	0	0.93444	0.06556	-2	1.098	0.371
374	-	0.06563	0.74577	0.1886	-2	1.24	0.628
375	-	0.14999	0.73151	0.1185	-2	1.08	0.569
376	-	0.22714	0.7148	0.05806	-2	0.939	0.472
377	-	0.0658	0.75255	0.18164	-2	1.23	0.619
378	S	0.01494	0.98456	0.0005	-2	0.991	0.086
379	-	0.00454	0.50345	0.49201	-2	1.735	0.754
380	Q	0.97037	0.02963	0	-1	0.369	0.11
381	I	0.00098	0.99849	0.00053	-2	1	0.04
382	N	0	0.95072	0.04928	-2	1.074	0.325
383	Q	0.07024	0.92975	1e-05	-2	0.954	0.166
384	Q	0.66422	0.33578	0	-1	0.568	0.307
385	G	0.00016	0.95725	0.04258	-2	1.064	0.303
386	I	0	0.00709	0.99291	-3	2.489	0.126
387	S	0.00112	0.9985	0.00038	-2	1	0.036
388	N	0	0.92464	0.07536	-2	1.113	0.396
389	P	0	0.00285	0.99715	-3	2.496	0.08
390	N	0.00019	0.99959	0.00022	-2	1	0.024
391	T	3e-05	0.98193	0.01804	-2	1.027	0.2
392	Q	0.01972	0.98028	1e-05	-2	0.987	0.09
393	I	0	0.60909	0.39091	-2	1.586	0.732
394	L	0.00013	0.97555	0.02433	-2	1.036	0.231
395	Q	0.00059	0.99782	0.00158	-2	1.002	0.062
396	-	0.03983	0.91952	0.04065	-2	1.035	0.327
397	E	5e-05	0.9877	0.01225	-2	1.018	0.165
398	P	0.01009	0.98955	0.00036	-2	0.994	0.071
399	Y	0.00327	0.99654	0.00018	-2	0.998	0.042
400	H	0	0.8333	0.1667	-2	1.25	0.559
401	I	2e-05	0.9489	0.05108	-2	1.077	0.33
402	N	1e-05	0.98844	0.01155	-2	1.017	0.16
403	K	0.00628	0.9936	0.00012	-2	0.996	0.054
404	-	0.18912	0.67757	0.13332	-2	1.077	0.611
405	-	0.18911	0.67755	0.13334	-2	1.077	0.612
406	-	0.19504	0.67939	0.12557	-2	1.062	0.601
407	-	0.18322	0.67523	0.14155	-2	1.093	0.622
408	-	0.18952	0.67779	0.13269	-2	1.076	0.611
409	-	0.1891	0.67755	0.13335	-2	1.077	0.612
410	-	0.19505	0.6794	0.12555	-2	1.062	0.601
411	-	0.15253	0.72574	0.12172	-2	1.083	0.576
412	-	0.14527	0.73067	0.12406	-2	1.092	0.576
413	-	6e-05	0.37284	0.62709	-3	1.941	0.725
414	Q	0.04216	0.95782	2e-05	-2	0.973	0.131
415	S	0.01274	0.84478	0.14248	-2	1.205	0.533
416	G	0.00263	0.99715	0.00021	-2	0.999	0.04
417	N	0.99893	0.00107	0	-1	0.351	0.021
418	W	0.99997	3e-05	0	-1	0.35	0.004
419	S	0.13753	0.86247	0	-2	0.911	0.224
420	T	0.00012	0.99874	0.00114	-2	1.002	0.051
421	-	0.21883	0.68006	0.10111	-2	1.009	0.566
422	-	0.24507	0.67484	0.0801	-2	0.961	0.531
423	-	0.23397	0.67365	0.09239	-2	0.987	0.554
424	-	0.23777	0.67756	0.08468	-2	0.972	0.539
425	-	0.24507	0.67484	0.0801	-2	0.961	0.531
426	-	0.25476	0.67207	0.07317	-2	0.944	0.519
427	-	0.22577	0.6769	0.09732	-2	0.999	0.561
428	-	0.2355	0.67705	0.08746	-2	0.978	0.544
429	-	0.24528	0.67507	0.07965	-2	0.96	0.53
430	-	0.09541	0.78382	0.12077	-2	1.119	0.546
431	-	0.14876	0.75976	0.09149	-2	1.041	0.517
432	I	0.03279	0.96718	3e-05	-2	0.979	0.116
433	D	0.98043	0.01957	0	-1	0.363	0.09
434	S	0.34424	0.65576	0	-2	0.776	0.309
435	Y	0.99544	0.00456	0	-1	0.353	0.044
436	K	0.30069	0.69931	0	-2	0.805	0.298
437	T	0.9975	0.0025	0	-1	0.352	0.032
438	D	0.99991	9e-05	0	-1	0.35	0.006
439	G	0.99217	0.00783	0	-1	0.355	0.057
440	G	0.96767	0.03233	0	-1	0.371	0.115
441	H	0.00396	0.99603	1e-05	-2	0.997	0.041
442	G	0.99903	0.00097	0	-1	0.351	0.02
443	Q	0.10956	0.89041	3e-05	-2	0.929	0.203
444	V	0.99026	0.00974	0	-1	0.356	0.064
445	F	0.01206	0.98794	0	-2	0.992	0.071
446	E	0.20117	0.79883	0	-2	0.869	0.261
447	E	0.94829	0.05171	0	-1	0.384	0.144
448	K	0.06681	0.93319	0	-2	0.957	0.162
449	G	0.99971	0.00029	0	-1	0.35	0.011
450	Q	0.8227	0.1773	0	-1	0.465	0.248
451	Y	0.01643	0.98356	1e-05	-2	0.989	0.083
452	V	0.0022	0.99778	2e-05	-2	0.999	0.031
453	S	0.01282	0.98707	0.00012	-2	0.992	0.075
454	G	0.99992	8e-05	0	-1	0.35	0.006
455	-	0.16668	0.66616	0.16716	-2	1.142	0.653
456	-	0.16668	0.66616	0.16716	-2	1.142	0.653
457	-	0.16668	0.66616	0.16716	-2	1.142	0.653
458	-	0.16668	0.66616	0.16716	-2	1.142	0.653
459	-	0.16668	0.66616	0.16716	-2	1.142	0.653
460	A	0.72016	0.27984	0	-1	0.532	0.292
461	K	0.61014	0.38986	0	-1	0.603	0.317
462	K	0.52362	0.47638	0	-1	0.66	0.325
463	I	0.11571	0.88429	0	-2	0.925	0.208
464	R	0.95723	0.04277	0	-1	0.378	0.132
465	Y	0.99672	0.00328	0	-1	0.352	0.037
466	Y	0.99993	7e-05	0	-1	0.35	0.006
467	K	0.38843	0.61157	0	-2	0.748	0.317
468	R	0.16263	0.83737	0	-2	0.894	0.24
469	N	0.99896	0.00104	0	-1	0.351	0.021
470	Y	0.99945	0.00055	0	-1	0.35	0.015
471	T	0.89297	0.10703	0	-1	0.42	0.201
472	S	0.9965	0.0035	0	-1	0.352	0.038
473	N	0.05783	0.94217	0	-2	0.962	0.152
474	Y	0.99639	0.00361	0	-1	0.352	0.039
475	S	0.0438	0.9562	0	-2	0.972	0.133
476	S	0.48514	0.51486	0	-2	0.685	0.325
477	-	0.00131	0.7828	0.21589	-2	1.323	0.618
478	-	0.00151	0.29578	0.7027	-3	2.053	0.688
479	-	0.01108	0.46139	0.52754	-3	1.784	0.759
480	-	0.04505	0.66896	0.28599	-2	1.4	0.709
481	S	0	0.92425	0.07574	-2	1.114	0.397
482	D	5e-05	0.98078	0.01917	-2	1.029	0.206
483	G	0	0.73574	0.26426	-2	1.396	0.661
484	M	0.30738	0.69262	0	-2	0.8	0.3
485	P	5e-05	0.97853	0.02142	-2	1.032	0.217
486	I	0.02989	0.81606	0.15405	-2	1.212	0.561
487	P	0	0.64044	0.35956	-2	1.539	0.72
488	D	0	0.70559	0.29441	-2	1.442	0.684
489	I	0	0.9139	0.08609	-2	1.129	0.421
490	T	0	0.03616	0.96384	-3	2.446	0.28
491	K	9e-05	0.98604	0.01387	-2	1.021	0.176
492	N	2e-05	0.97971	0.02028	-2	1.03	0.211
493	G	0.00031	0.99044	0.00925	-2	1.014	0.144
494	M	0.0064	0.99234	0.00126	-2	0.998	0.074
495	Q	0.001	0.99853	0.00047	-2	1	0.038
496	D	0.01179	0.9882	0	-2	0.992	0.07
497	I	0.86025	0.13975	0	-1	0.441	0.225
498	Q	0.67435	0.32565	0	-1	0.562	0.305
499	T	0	0.06024	0.93976	-3	2.41	0.357
500	K	0.00964	0.99035	1e-05	-2	0.994	0.064
501	I	0.14237	0.85763	0	-2	0.907	0.227
502	D	0.15773	0.84226	0	-2	0.897	0.237
503	K	0.00166	0.99823	0.00011	-2	0.999	0.031
504	-	0.94625	0.05375	0	-1	0.385	0.147
505	F	0.7564	0.2436	0	-1	0.508	0.279
506	H	0.11642	0.88358	0	-2	0.924	0.208
507	K	0.00078	0.99898	0.00023	-2	1	0.029
508	E	0.43939	0.56061	0	-2	0.714	0.323
509	I	0.77495	0.22505	0	-1	0.496	0.271
510	G	0.11624	0.88376	0	-2	0.924	0.208
511	-	0.00013	0.97534	0.02453	-2	1.037	0.232
512	-	0.00309	0.99624	0.00067	-2	0.999	0.053
513	-	0.00203	0.99643	0.00153	-2	1.001	0.066
514	K	0.60543	0.39457	0	-1	0.606	0.318
515	G	0.02672	0.97323	5e-05	-2	0.983	0.105
516	F	0.00488	0.99498	0.00014	-2	0.997	0.049
517	D	0.03413	0.96584	3e-05	-2	0.978	0.118
518	Q	0.00017	0.99497	0.00485	-2	1.007	0.105
519	I	1e-05	0.84157	0.15842	-2	1.238	0.548
520	S	0.00628	0.9933	0.00042	-2	0.997	0.06
521	-	2e-05	0.92593	0.07405	-2	1.111	0.393
522	-	4e-05	0.42376	0.5762	-3	1.864	0.741
523	-	0.00331	0.99082	0.00587	-2	1.007	0.121
524	-	0.12558	0.87442	0	-2	0.918	0.215
525	-	4e-05	0.8905	0.10946	-2	1.164	0.468
526	-	0.02129	0.97834	0.00036	-2	0.987	0.098
527	-	0	0.40169	0.59831	-3	1.897	0.735
528	T	1e-05	0.9544	0.04558	-2	1.068	0.313
529	Q	0	0.73318	0.26682	-2	1.4	0.663
530	T	0.00013	0.99572	0.00415	-2	1.006	0.097
531	I	0.00041	0.99842	0.00118	-2	1.002	0.053
532	G	0	0.66901	0.33098	-2	1.496	0.706
533	-	0.05205	0.6433	0.30464	-2	1.423	0.727
534	-	0.04558	0.71281	0.24161	-2	1.333	0.672
535	-	0.07525	0.73474	0.19001	-2	1.236	0.635
536	S	0.00288	0.9649	0.03221	-2	1.046	0.267
537	S	3e-05	0.49725	0.50271	-3	1.754	0.75
538	N	1e-05	0.77099	0.229	-2	1.343	0.63
539	I	0	0.03048	0.96952	-3	2.454	0.258
540	E	0.00037	0.99499	0.00464	-2	1.007	0.103
541	Q	8e-05	0.82101	0.17891	-2	1.268	0.575
542	T	0.00896	0.99045	0.00059	-2	0.995	0.071
543	H	6e-05	0.99208	0.00787	-2	1.012	0.133
544	F	0	0.86433	0.13567	-2	1.203	0.514
545	N	0.00079	0.9971	0.0021	-2	1.003	0.071
546	I	1e-05	0.91373	0.08625	-2	1.129	0.421
547	H	0.00603	0.84868	0.14529	-2	1.214	0.533
548	-	0.00103	0.40308	0.59589	-3	1.893	0.737
549	D	0.08364	0.91628	8e-05	-2	0.946	0.18
550	L	0.00288	0.99295	0.00416	-2	1.004	0.103
551	P	0.00037	0.9775	0.02213	-2	1.033	0.221
552	I	0.00033	0.86787	0.1318	-2	1.197	0.508
553	D	0.02829	0.96816	0.00355	-2	0.987	0.141
554	N	0.17227	0.82772	1e-05	-2	0.888	0.246
555	I	0.68767	0.31232	1e-05	-1	0.553	0.301
556	Y	0.24947	0.75052	1e-05	-2	0.838	0.281
557	-	0.06579	0.72871	0.2055	-2	1.265	0.648
558	-	0.06241	0.71905	0.21854	-2	1.287	0.66
559	-	0.03851	0.66404	0.29745	-2	1.421	0.713
560	-	0.03547	0.64664	0.3179	-2	1.454	0.724
561	-	0.43442	0.52211	0.04347	-2	0.783	0.484
562	-	0.18134	0.68298	0.13569	-2	1.086	0.612
563	-	0.15556	0.69924	0.1452	-2	1.117	0.615
564	-	0.18522	0.69639	0.11839	-2	1.057	0.584
565	-	0.0347	0.65212	0.31318	-2	1.447	0.721
566	-	0.15448	0.6921	0.15341	-2	1.13	0.627
567	N	0.00411	0.99586	4e-05	-2	0.997	0.043
568	K	0	0.93319	0.0668	-2	1.1	0.375
569	N	0.00016	0.99963	0.00021	-2	1	0.023
570	S	0.00132	0.99867	1e-05	-2	0.999	0.024
571	D	0.00275	0.99724	1e-05	-2	0.998	0.034
572	-	0.0551	0.80101	0.14389	-2	1.18	0.561
573	-	0.03001	0.75846	0.21153	-2	1.298	0.632
574	-	0.1333	0.82503	0.04168	-2	0.976	0.387
575	N	0	0.37564	0.62436	-3	1.937	0.726
576	Y	0.97839	0.02161	0	-1	0.364	0.095
577	R	0.00888	0.99073	0.0004	-2	0.995	0.068
578	D	0.00685	0.99284	0.0003	-2	0.996	0.06
579	Q	0.00194	0.99284	0.00522	-2	1.007	0.112
580	Y	2e-05	0.71201	0.28798	-2	1.432	0.679
581	-	0.00029	0.39743	0.60228	-3	1.903	0.734
582	-	9e-05	0.30227	0.69763	-3	2.046	0.689
583	-	0.1493	0.6965	0.15421	-2	1.134	0.626
584	-	0.05374	0.70386	0.2424	-2	1.329	0.678
585	-	0.04121	0.65172	0.30706	-2	1.434	0.721
586	-	0.04524	0.68753	0.26724	-2	1.371	0.695
587	-	0.05308	0.70068	0.24623	-2	1.335	0.681
588	-	0.16668	0.66616	0.16716	-2	1.142	0.653
589	-	0.16668	0.66616	0.16716	-2	1.142	0.653
590	-	0.16668	0.66616	0.16716	-2	1.142	0.653
591	-	0.16668	0.66616	0.16716	-2	1.142	0.653
592	-	0.16668	0.66616	0.16716	-2	1.142	0.653
593	-	0.16668	0.66616	0.16716	-2	1.142	0.653
594	-	0.16668	0.66616	0.16716	-2	1.142	0.653
595	-	0.16668	0.66616	0.16716	-2	1.142	0.653
596	-	0.16668	0.66616	0.16716	-2	1.142	0.653
597	-	0.16668	0.66616	0.16716	-2	1.142	0.653
598	N	0.00037	0.99638	0.00325	-2	1.005	0.086
599	Y	0.0451	0.95488	2e-05	-2	0.971	0.135
600	-	0.16668	0.66616	0.16716	-2	1.142	0.653
601	-	0.16668	0.66616	0.16716	-2	1.142	0.653
602	-	0.16668	0.66616	0.16716	-2	1.142	0.653
603	-	0.06687	0.70547	0.22766	-2	1.298	0.672
604	-	0.10215	0.72389	0.17397	-2	1.195	0.63
605	-	0.06755	0.71206	0.22039	-2	1.287	0.665
606	-	0.06992	0.70737	0.22271	-2	1.289	0.669
607	-	0.45308	0.47738	0.06954	-2	0.81	0.558
608	R	0	0.12449	0.87551	-3	2.313	0.495
609	-	0.02882	0.75472	0.21646	-2	1.306	0.637
610	-	0.04233	0.77634	0.18133	-2	1.244	0.605
611	-	0.00155	0.97047	0.02798	-2	1.041	0.249
612	-	0.56465	0.43527	8e-05	-1	0.633	0.323
613	-	0.96192	0.03808	0	-1	0.375	0.124
614	-	0.70759	0.29238	2e-05	-1	0.54	0.296
615	-	0.25972	0.73997	0.00031	-2	0.832	0.287
616	-	0.11808	0.88043	0.0015	-2	0.925	0.218
617	-	0.03631	0.75266	0.21103	-2	1.293	0.636
618	-	0.05047	0.71515	0.23438	-2	1.319	0.669
619	-	0.11414	0.73111	0.15475	-2	1.158	0.609
620	-	0.05925	0.74371	0.19704	-2	1.257	0.634
621	-	0.39494	0.55526	0.04981	-2	0.818	0.496
622	S	0	0.00994	0.99006	-3	2.485	0.149
623	-	0.00039	0.25495	0.74466	-3	2.117	0.655
624	S	0	0.00418	0.99582	-3	2.494	0.097
625	R	0	0.11311	0.88689	-3	2.33	0.475
626	I	2e-05	0.93877	0.06122	-2	1.092	0.36
627	H	0.08212	0.91788	0	-2	0.947	0.178
628	H	0	0.88596	0.11404	-2	1.171	0.477
629	N	1e-05	0.83289	0.16711	-2	1.251	0.56
630	E	0	0.888	0.112	-2	1.168	0.473
631	E	0.00015	0.99752	0.00233	-2	1.003	0.073
632	Q	0.00066	0.99898	0.00036	-2	1	0.033
633	Q	0	0.92398	0.07602	-2	1.114	0.398
634	S	0.00069	0.99526	0.00404	-2	1.006	0.097
635	S	1e-05	0.98265	0.01734	-2	1.026	0.196
636	D	0	0.43758	0.56242	-3	1.844	0.744
637	I	3e-05	0.97175	0.02822	-2	1.042	0.248
638	-	0.02398	0.95549	0.02052	-2	1.015	0.237
639	-	0.00066	0.48673	0.51261	-3	1.768	0.75
640	-	0.00124	0.50169	0.49706	-2	1.745	0.751
641	-	0.00098	0.41871	0.58032	-3	1.87	0.741
642	-	0.00075	0.87577	0.12348	-2	1.185	0.494
643	-	0.76068	0.23931	1e-05	-1	0.506	0.277
644	-	0.11311	0.76678	0.12011	-2	1.107	0.554
645	-	0.21121	0.6994	0.08939	-2	0.997	0.539
646	-	0.17756	0.72171	0.10073	-2	1.036	0.548
647	-	0.04507	0.69228	0.26265	-2	1.365	0.691
648	-	0.05454	0.72003	0.22543	-2	1.303	0.662
649	T	0	0.00965	0.99035	-3	2.486	0.147
650	N	0	0.20381	0.79619	-3	2.194	0.604
651	E	9e-05	0.99529	0.00462	-2	1.007	0.102
652	H	0	0.92625	0.07375	-2	1.111	0.392
653	L	0	0.02636	0.97364	-3	2.46	0.24
654	P	0.0379	0.96204	7e-05	-2	0.975	0.125
655	-	0.11906	0.69389	0.18705	-2	1.203	0.656
656	-	0.0455	0.66271	0.29179	-2	1.408	0.714
657	-	0.05329	0.70368	0.24303	-2	1.33	0.679
658	-	0.12261	0.70104	0.17636	-2	1.185	0.644
659	-	0.07938	0.73945	0.18117	-2	1.22	0.627
660	-	0.1221	0.70318	0.17472	-2	1.183	0.641
661	-	0.0567	0.68987	0.25342	-2	1.343	0.69
662	-	0.06776	0.72407	0.20817	-2	1.268	0.652
663	-	0.16394	0.71229	0.12377	-2	1.079	0.584
664	-	0.10657	0.67886	0.21458	-2	1.253	0.681
665	-	0.04299	0.72843	0.22858	-2	1.315	0.658
666	-	0.00133	0.43857	0.5601	-3	1.839	0.746
667	-	0.00825	0.95719	0.03456	-2	1.046	0.281
668	-	0.07541	0.92186	0.00272	-2	0.955	0.19
669	Y	0.38042	0.61957	1e-05	-2	0.753	0.316
670	R	0.40781	0.59212	7e-05	-2	0.735	0.32
671	N	0.00342	0.99493	0.00165	-2	1	0.072
672	P	0.77816	0.22184	0	-1	0.494	0.27
673	Y	7e-05	0.87937	0.12056	-2	1.181	0.488
674	Q	2e-05	0.66097	0.33901	-2	1.508	0.71
675	-	0.12166	0.6093	0.26903	-2	1.324	0.743
676	-	0.04404	0.68662	0.26934	-2	1.375	0.695
677	-	0.02542	0.73038	0.2442	-2	1.35	0.662
678	N	1e-05	0.99803	0.00196	-2	1.003	0.066
679	S	0	0.79777	0.20223	-2	1.303	0.602
680	Y	0.09482	0.90518	0	-2	0.938	0.19
681	G	0.01847	0.98152	1e-05	-2	0.988	0.088
682	E	1e-05	0.99022	0.00977	-2	1.015	0.148
683	-	0.42595	0.55416	0.01988	-2	0.753	0.405
684	N	4e-05	0.99859	0.00138	-2	1.002	0.056
685	S	0.00673	0.99324	3e-05	-2	0.996	0.054
686	Y	4e-05	0.99954	0.00042	-2	1.001	0.031
687	S	0	0.89127	0.10873	-2	1.163	0.467
688	M	0	0.47048	0.52952	-3	1.794	0.749
689	-	0.16668	0.66616	0.16716	-2	1.142	0.653
690	-	0.16668	0.66616	0.16716	-2	1.142	0.653
691	-	0.16668	0.66616	0.16716	-2	1.142	0.653
692	-	0.16668	0.66616	0.16716	-2	1.142	0.653
693	-	0.16668	0.66616	0.16716	-2	1.142	0.653
694	-	0.16668	0.66616	0.16716	-2	1.142	0.653
695	Y	0.46784	0.53216	0	-2	0.696	0.324
696	E	0.0035	0.99645	4e-05	-2	0.998	0.04
697	K	3e-05	0.98282	0.01715	-2	1.026	0.195
698	H	0.00268	0.9973	2e-05	-2	0.998	0.034
699	E	0.00162	0.9983	7e-05	-2	0.999	0.029
700	G	0.01064	0.98933	3e-05	-2	0.993	0.067
701	Y	0.01448	0.9855	1e-05	-2	0.991	0.078
702	V	0	0.08886	0.91114	-3	2.367	0.427
703	-	0.01844	0.67933	0.30223	-2	1.441	0.702
704	K	0.00032	0.98535	0.01433	-2	1.021	0.179
705	K	0.00023	0.99593	0.00384	-2	1.006	0.093
706	L	0.00143	0.99795	0.00062	-2	1	0.045
707	Q	0.00114	0.99883	2e-05	-2	0.999	0.023
708	P	0.17978	0.82022	0	-2	0.883	0.25
709	-	0.01069	0.58547	0.40385	-2	1.599	0.745
710	T	4e-05	0.97633	0.02363	-2	1.035	0.228
711	N	0	0.03798	0.96202	-3	2.443	0.287
712	Q	0.0008	0.99897	0.00022	-2	1	0.029
713	L	0	0.07702	0.92298	-3	2.384	0.4
714	I	1e-05	0.98658	0.01341	-2	1.02	0.173
715	-	0.05225	0.84556	0.1022	-2	1.119	0.488
716	-	0.01319	0.62849	0.35831	-2	1.529	0.729
717	-	0.02709	0.67786	0.29505	-2	1.425	0.703
718	-	0.05638	0.76066	0.18296	-2	1.238	0.616
719	-	0.02717	0.74991	0.22292	-2	1.317	0.642
720	N	0.98444	0.01556	0	-1	0.36	0.08
721	P	0.00055	0.97546	0.02399	-2	1.036	0.23
722	T	0.00193	0.99661	0.00146	-2	1.001	0.064
723	S	0.00948	0.98906	0.00146	-2	0.996	0.085
724	-	0.00329	0.51925	0.47746	-2	1.714	0.752
725	-	0.0784	0.88308	0.03852	-2	1.007	0.346
726	-	0.03642	0.82247	0.1411	-2	1.188	0.545
727	-	0.0212	0.84928	0.12952	-2	1.18	0.517
728	-	0.00212	0.37807	0.6198	-3	1.928	0.731
729	-	0.0071	0.40905	0.58385	-3	1.871	0.747
730	-	0.05291	0.76836	0.17873	-2	1.234	0.608
731	-	0.02159	0.71641	0.262	-2	1.379	0.675
732	G	0.00756	0.99231	0.00013	-2	0.995	0.059
733	Y	0.26589	0.73411	0	-2	0.827	0.287
734	T	0.04195	0.95109	0.00697	-2	0.983	0.182
735	S	7e-05	0.99164	0.00829	-2	1.012	0.136
736	T	2e-05	0.98107	0.0189	-2	1.028	0.204
737	L	1e-05	0.73783	0.26216	-2	1.393	0.66
738	N	0.00054	0.99765	0.00181	-2	1.002	0.066
739	-	0.03509	0.69968	0.26523	-2	1.375	0.686
740	-	0.01338	0.63187	0.35475	-2	1.523	0.728
741	-	0.00956	0.6843	0.30614	-2	1.453	0.698
742	-	0.00059	0.34783	0.65158	-3	1.977	0.715
743	-	0.00774	0.49136	0.50091	-3	1.746	0.757
744	-	0.01067	0.58443	0.4049	-2	1.6	0.745
745	-	0.00183	0.40968	0.58848	-3	1.882	0.74
746	-	0.00122	0.52391	0.47487	-2	1.712	0.75
747	-	0.00108	0.84781	0.15111	-2	1.226	0.538
748	V	0	0.10971	0.89029	-3	2.335	0.469
749	G	0.0001	0.9955	0.0044	-2	1.007	0.099
750	N	0	0.91395	0.08605	-2	1.129	0.421
751	N	0.00035	0.99935	0.0003	-2	1	0.029
752	D	0.0002	0.99354	0.00626	-2	1.009	0.119
753	Y	0.00048	0.99714	0.00237	-2	1.003	0.074
754	N	0	0.93638	0.06362	-2	1.095	0.366
755	-	0.00044	0.31554	0.68402	-3	2.026	0.698
756	-	0.00016	0.1996	0.80023	-3	2.2	0.6
757	-	0.23553	0.75905	0.00542	-2	0.855	0.301
758	-	0.001	0.53882	0.46018	-2	1.69	0.749
759	-	8e-05	0.2016	0.79832	-3	2.197	0.602
760	-	0.0009	0.4372	0.5619	-3	1.842	0.745
761	-	0	0.60935	0.39064	-2	1.586	0.732
762	R	7e-05	0.99407	0.00586	-2	1.009	0.115
763	N	0.00609	0.9939	0	-2	0.996	0.051
764	K	0	0.0076	0.9924	-3	2.489	0.13
765	F	0.00156	0.99834	0.0001	-2	0.999	0.03
766	-	0.05054	0.67958	0.26987	-2	1.372	0.7
767	-	0.16983	0.69946	0.13071	-2	1.086	0.599
768	-	0.03513	0.64904	0.31583	-2	1.451	0.723
769	-	0.09652	0.73935	0.16413	-2	1.183	0.614
770	-	0.0405	0.68367	0.27583	-2	1.387	0.698
771	S	0	0.85649	0.14351	-2	1.215	0.526
772	G	0	0.04862	0.95138	-3	2.427	0.323
773	S	3e-05	0.89816	0.10181	-2	1.153	0.454
774	I	0	0.04827	0.95173	-3	2.428	0.321
775	L	0	0.04559	0.95441	-3	2.432	0.313
776	-	0.00022	0.43826	0.56152	-3	1.842	0.745
777	Q	0.44194	0.55806	0	-2	0.713	0.323
778	H	0.007	0.9929	0.0001	-2	0.996	0.056
779	-	0.04506	0.79664	0.15829	-2	1.208	0.576
780	-	0.13482	0.75443	0.11075	-2	1.078	0.548
781	T	2e-05	0.97418	0.0258	-2	1.039	0.238
782	D	0.10076	0.89924	0	-2	0.935	0.196
783	N	0.00046	0.99948	6e-05	-2	1	0.018
784	L	0.00017	0.99037	0.00946	-2	1.014	0.145
785	Q	0	0.69672	0.30328	-2	1.455	0.69
786	Q	2e-05	0.99234	0.00763	-2	1.011	0.131
787	T	0	0.19013	0.80987	-3	2.215	0.589
788	-	0	0.03802	0.96198	-3	2.443	0.287
789	D	0.10869	0.89131	0	-2	0.929	0.202
790	I	0	0.0612	0.9388	-3	2.408	0.36
791	L	8e-05	0.96126	0.03866	-2	1.058	0.289
792	D	0.00592	0.99407	1e-05	-2	0.996	0.05
793	A	0	0.5909	0.4091	-2	1.614	0.738
794	H	0.77685	0.22315	0	-1	0.495	0.271
795	Q	0.05796	0.94204	0	-2	0.962	0.152
796	S	0.02748	0.97249	3e-05	-2	0.982	0.107
797	-	0.16668	0.66616	0.16716	-2	1.142	0.653
798	-	0.16668	0.66616	0.16716	-2	1.142	0.653
799	-	0.16668	0.66616	0.16716	-2	1.142	0.653
800	-	0.16668	0.66616	0.16716	-2	1.142	0.653
801	-	0.16668	0.66616	0.16716	-2	1.142	0.653
802	-	0.16668	0.66616	0.16716	-2	1.142	0.653
803	-	0.16668	0.66616	0.16716	-2	1.142	0.653
804	K	0	0.86385	0.13615	-2	1.204	0.514
805	-	0.01321	0.76517	0.22162	-2	1.324	0.632
806	F	0	0.84753	0.15247	-2	1.229	0.539
807	V	0	0.92	0.07999	-2	1.12	0.407
808	Q	0.70213	0.29787	0	-1	0.544	0.297
809	N	0.9741	0.0259	0	-1	0.367	0.103
810	Q	0.11082	0.88917	0	-2	0.928	0.204
811	M	0.0047	0.99524	6e-05	-2	0.997	0.046
812	L	0.00066	0.99673	0.00262	-2	1.003	0.078
813	V	0	0.03429	0.96571	-3	2.449	0.273
814	D	0.00574	0.99403	0.00023	-2	0.997	0.054
815	-	0.00948	0.96988	0.02064	-2	1.025	0.223
816	-	0.00127	0.64958	0.34915	-2	1.523	0.716
817	N	0	0.06252	0.93748	-3	2.406	0.363
818	L	0	0	1	-3	2.5	0.003
819	R	0	0.1076	0.8924	-3	2.339	0.465
820	N	0	0.9253	0.0747	-2	1.112	0.394
821	N	0	0.27524	0.72476	-3	2.087	0.67
822	A	0	0.01615	0.98385	-3	2.476	0.189
823	Q	7e-05	0.99829	0.00164	-2	1.002	0.061
824	-	0.16668	0.66616	0.16716	-2	1.142	0.653
825	-	0.16668	0.66616	0.16716	-2	1.142	0.653
826	-	0.16668	0.66616	0.16716	-2	1.142	0.653
827	-	0.16668	0.66616	0.16716	-2	1.142	0.653
828	-	0.16668	0.66616	0.16716	-2	1.142	0.653
829	-	0.16668	0.66616	0.16716	-2	1.142	0.653
830	-	0.16668	0.66616	0.16716	-2	1.142	0.653
831	-	0.16668	0.66616	0.16716	-2	1.142	0.653
832	-	0.16668	0.66616	0.16716	-2	1.142	0.653
833	-	0.16668	0.66616	0.16716	-2	1.142	0.653
834	-	0.16668	0.66616	0.16716	-2	1.142	0.653
835	-	0.16668	0.66616	0.16716	-2	1.142	0.653
836	-	0.16668	0.66616	0.16716	-2	1.142	0.653
837	-	0.16668	0.66616	0.16716	-2	1.142	0.653
838	-	0.16668	0.66616	0.16716	-2	1.142	0.653
839	-	0.16668	0.66616	0.16716	-2	1.142	0.653
840	-	0.16668	0.66616	0.16716	-2	1.142	0.653
841	-	0.16668	0.66616	0.16716	-2	1.142	0.653
842	-	0.16668	0.66616	0.16716	-2	1.142	0.653
843	-	0.16668	0.66616	0.16716	-2	1.142	0.653
844	-	0.16668	0.66616	0.16716	-2	1.142	0.653
845	-	0.16668	0.66616	0.16716	-2	1.142	0.653
846	-	0.16668	0.66616	0.16716	-2	1.142	0.653
847	-	0.16668	0.66616	0.16716	-2	1.142	0.653
848	-	0.16668	0.66616	0.16716	-2	1.142	0.653
849	S	0.8829	0.1171	0	-1	0.426	0.209
850	-	0.11055	0.71744	0.17201	-2	1.186	0.632
851	-	0.10425	0.71177	0.18399	-2	1.208	0.644
852	-	0.05591	0.9359	0.00819	-2	0.976	0.204
853	-	0.73611	0.26376	0.00013	-1	0.522	0.287
854	-	0.00563	0.59706	0.39732	-2	1.592	0.739
855	-	0.00879	0.57988	0.41133	-2	1.611	0.745
856	Q	1e-05	0.92237	0.07762	-2	1.116	0.401
857	S	0	0.56565	0.43435	-2	1.652	0.744
858	S	0	0.97574	0.02426	-2	1.036	0.231
859	I	0	0.00041	0.99959	-3	2.499	0.03
860	I	0	0.83881	0.16119	-2	1.242	0.552
861	H	0	0.76173	0.23827	-2	1.357	0.639
862	S	0.00214	0.99665	0.00121	-2	1	0.06
863	S	0	0.83146	0.16854	-2	1.253	0.562
864	I	2e-05	0.97746	0.02252	-2	1.034	0.223
865	P	0.00343	0.99619	0.00038	-2	0.998	0.048
866	K	0	0.98489	0.01511	-2	1.023	0.183
867	Q	0.00076	0.99906	0.00019	-2	1	0.027
868	V	0	0.88443	0.11557	-2	1.173	0.48
869	S	0.0019	0.99763	0.00047	-2	0.999	0.043
870	H	0.08028	0.91972	0	-2	0.948	0.177
871	Y	0.98525	0.01475	0	-1	0.36	0.078
872	-	0.05182	0.76741	0.18077	-2	1.237	0.61
873	K	0.97125	0.02875	0	-1	0.369	0.109
874	E	0.89083	0.10917	0	-1	0.421	0.203
875	H	0.06039	0.93961	0	-2	0.961	0.155
876	W	0.99944	0.00056	0	-1	0.35	0.015
877	S	8e-05	0.93592	0.064	-2	1.096	0.367
878	S	0	0.65439	0.3456	-2	1.518	0.713
879	-	0.015	0.98305	0.00194	-2	0.993	0.103
880	-	0.05838	0.94088	0.00074	-2	0.963	0.158
881	-	0.16668	0.66616	0.16716	-2	1.142	0.653
882	S	0.03035	0.96965	0	-2	0.98	0.112
883	H	0.04544	0.95456	0	-2	0.97	0.135
884	T	2e-05	0.97672	0.02326	-2	1.035	0.226
885	K	0.00355	0.99641	4e-05	-2	0.998	0.04
886	Q	0.00594	0.994	6e-05	-2	0.996	0.051
887	A	0.00011	0.99831	0.00158	-2	1.002	0.06
888	S	0	0.86667	0.13332	-2	1.2	0.51
889	V	0	0.92891	0.07109	-2	1.107	0.385
890	P	0.99967	0.00033	0	-1	0.35	0.012
891	L	0	0.96278	0.03722	-2	1.056	0.284
892	Y	0	0.94473	0.05527	-2	1.083	0.343
893	S	0	0.93528	0.06472	-2	1.097	0.369
894	-	0.16668	0.66616	0.16716	-2	1.142	0.653
895	-	0.16668	0.66616	0.16716	-2	1.142	0.653
896	-	0.16668	0.66616	0.16716	-2	1.142	0.653
897	-	0.11014	0.84799	0.04187	-2	0.991	0.375
898	-	0.06399	0.86227	0.07374	-2	1.069	0.434
899	-	0.09574	0.87936	0.0249	-2	0.975	0.31
900	-	0.00256	0.5801	0.41733	-2	1.624	0.742
901	-	3e-05	0.10324	0.89672	-3	2.345	0.457
902	-	1e-05	0.11752	0.88247	-3	2.324	0.483
903	-	0.00053	0.44235	0.55713	-3	1.835	0.746
904	T	0	0.1137	0.8863	-3	2.329	0.476
905	D	3e-05	0.81106	0.18892	-2	1.283	0.587
906	I	1e-05	0.42794	0.57205	-3	1.858	0.742
907	L	0	0.15708	0.84292	-3	2.264	0.546
908	H	1e-05	0.85205	0.14794	-2	1.222	0.533
909	N	2e-05	0.89256	0.10743	-2	1.161	0.464
910	N	0	0.71894	0.28106	-2	1.422	0.674
911	K	0	0.59754	0.40246	-2	1.604	0.736
912	E	2e-05	0.99571	0.00428	-2	1.006	0.098
913	H	2e-05	0.99252	0.00746	-2	1.011	0.129
914	F	0	0.30896	0.69104	-3	2.037	0.693
915	Q	0.17758	0.82242	0	-2	0.885	0.248
916	Y	0.00136	0.99836	0.00029	-2	1	0.035
917	N	0.00336	0.99662	1e-05	-2	0.998	0.038
918	N	2e-05	0.98705	0.01292	-2	1.019	0.169
919	N	0	0.99868	0.00132	-2	1.002	0.054
920	Q	5e-05	0.99903	0.00092	-2	1.001	0.046
921	Y	0.03733	0.96267	0	-2	0.976	0.123
922	N	0	0.9914	0.0086	-2	1.013	0.138
923	-	0.06882	0.8113	0.11988	-2	1.135	0.53
924	N	3e-05	0.99935	0.00062	-2	1.001	0.038
925	K	0	0.96368	0.03632	-2	1.054	0.281
926	Y	0	0.29283	0.70717	-3	2.061	0.683
927	N	2e-05	0.99446	0.00552	-2	1.008	0.111
928	L	1e-05	0.84001	0.15999	-2	1.24	0.55
929	N	0.00022	0.99969	9e-05	-2	1	0.017
930	Q	3e-05	0.99583	0.00413	-2	1.006	0.096
931	-	0.06085	0.80348	0.13567	-2	1.164	0.551
932	D	0.00798	0.98794	0.00408	-2	1.001	0.112
933	I	0.00473	0.99395	0.00132	-2	0.999	0.07
934	-	0.00741	0.97656	0.01602	-2	1.019	0.197
935	R	0.00191	0.99767	0.00043	-2	0.999	0.042
936	H	0.00017	0.99167	0.00816	-2	1.012	0.135
937	D	0.02322	0.97672	6e-05	-2	0.985	0.099
938	S	2e-05	0.99512	0.00486	-2	1.007	0.104
939	N	0.00119	0.99834	0.00048	-2	1	0.04
940	L	0	0.24241	0.75759	-3	2.136	0.643
941	N	0.00018	0.99514	0.00468	-2	1.007	0.103
942	Q	7e-05	0.99744	0.00249	-2	1.004	0.075
943	F	0.00413	0.99563	0.00023	-2	0.998	0.048
944	R	0	0.85835	0.14165	-2	1.212	0.523
945	E	0.00012	0.99933	0.00055	-2	1.001	0.036
946	N	0.00113	0.99885	2e-05	-2	0.999	0.023
947	D	0.00028	0.99941	0.00031	-2	1	0.028
948	F	0.48964	0.51036	0	-2	0.682	0.325
949	N	0.04883	0.95117	0	-2	0.968	0.14
950	S	2e-05	0.9871	0.01288	-2	1.019	0.169
951	-	0.03485	0.77669	0.18847	-2	1.26	0.609
952	D	4e-05	0.99517	0.00479	-2	1.007	0.104
953	R	0.03411	0.96589	0	-2	0.978	0.118
954	N	0.00115	0.99876	9e-05	-2	0.999	0.026
955	-	0.2907	0.66649	0.04281	-2	0.875	0.451
956	I	0	0.89037	0.10963	-2	1.164	0.469
957	I	0	0.06753	0.93247	-3	2.399	0.376
958	S	9e-05	0.98687	0.01304	-2	1.02	0.17
959	Q	0.17578	0.82422	0	-2	0.886	0.247
960	K	0.66785	0.33215	0	-1	0.566	0.306
961	L	0.71482	0.28517	0	-1	0.535	0.293
962	M	0.00348	0.99649	3e-05	-2	0.998	0.039
963	T	0.01656	0.98341	3e-05	-2	0.989	0.083
964	S	0.46913	0.53087	0	-2	0.695	0.324
965	-	0.00367	0.52793	0.4684	-2	1.7	0.752
966	-	0.0108	0.67048	0.31872	-2	1.471	0.707
967	V	0.00656	0.99231	0.00113	-2	0.997	0.073
968	S	1e-05	0.89173	0.10825	-2	1.162	0.466
969	D	0.95284	0.04716	0	-1	0.381	0.138
970	L	0.01167	0.98794	0.0004	-2	0.993	0.076
971	-	0.16668	0.66616	0.16716	-2	1.142	0.653
972	-	0.16668	0.66616	0.16716	-2	1.142	0.653
973	-	0.16668	0.66616	0.16716	-2	1.142	0.653
974	-	0.16668	0.66616	0.16716	-2	1.142	0.653
975	-	0.16668	0.66616	0.16716	-2	1.142	0.653
976	-	0.16668	0.66616	0.16716	-2	1.142	0.653
977	-	0.16668	0.66616	0.16716	-2	1.142	0.653
978	-	0.16668	0.66616	0.16716	-2	1.142	0.653
979	-	0.16668	0.66616	0.16716	-2	1.142	0.653
980	S	0.90452	0.09548	0	-1	0.412	0.191
981	E	1e-05	0.99368	0.00631	-2	1.009	0.119
982	I	0	0.48816	0.51184	-3	1.768	0.75
983	G	0.00013	0.99582	0.00404	-2	1.006	0.095
984	D	0.01345	0.98654	1e-05	-2	0.991	0.075
985	T	0.0662	0.93379	1e-05	-2	0.957	0.162
986	-	0.01227	0.814	0.17373	-2	1.253	0.576
987	I	0.14431	0.85569	0	-2	0.906	0.228
988	D	0.99959	0.00041	0	-1	0.35	0.013
989	C	0.97521	0.02479	0	-1	0.366	0.101
990	A	0.24642	0.75358	0	-2	0.84	0.28
991	H	0.11974	0.88025	0	-2	0.922	0.211
992	N	0.00686	0.99313	2e-05	-2	0.996	0.054
993	-	0.09811	0.81961	0.08227	-2	1.06	0.472
994	-	0.0135	0.79377	0.19272	-2	1.28	0.601
995	-	0.82302	0.17698	0	-1	0.465	0.248
996	S	0.00016	0.96717	0.03268	-2	1.049	0.267
997	Q	0.00099	0.97946	0.01955	-2	1.029	0.209
998	H	0.00022	0.99711	0.00266	-2	1.004	0.078
999	S	0.67118	0.32882	0	-1	0.564	0.305
-	0.00273	0.4411	0.55618	-3	1.832	0.748
-	0.17364	0.67072	0.15564	-2	1.121	0.64
-	0.17221	0.66985	0.15794	-2	1.125	0.642
H	0.52691	0.47309	0	-1	0.658	0.325
G	0	0.98436	0.01564	-2	1.023	0.186
N	0	0.64369	0.35631	-2	1.534	0.718
S	0	0.75029	0.2497	-2	1.375	0.649
Q	0.00014	0.99852	0.00133	-2	1.002	0.055
Y	0.89837	0.10163	0	-1	0.416	0.196
L	0	0.95159	0.04841	-2	1.073	0.322
K	0.03206	0.9679	4e-05	-2	0.979	0.115
K	0.03532	0.96468	0	-2	0.977	0.12
Y	0.00154	0.99841	4e-05	-2	0.999	0.027
K	0.94161	0.05839	0	-1	0.388	0.152
R	0.93432	0.06568	0	-1	0.393	0.161
S	9e-05	0.99983	8e-05	-2	1	0.015
V	0	0.66905	0.33095	-2	1.496	0.706
-	0.02172	0.96547	0.01281	-2	1.005	0.195
I	0	0.08866	0.91134	-3	2.367	0.426
H	0	0.05568	0.94432	-3	2.416	0.344
N	0	0.02719	0.97281	-3	2.459	0.244
K	0	0.04214	0.95786	-3	2.437	0.301
E	0	0.00485	0.99515	-3	2.493	0.104
D	0	0.64884	0.35116	-2	1.527	0.716
E	0	0.00099	0.99901	-3	2.499	0.047
V	0	0.00567	0.99433	-3	2.491	0.113
Q	0	0.11932	0.88068	-3	2.321	0.486
-	0.008	0.7609	0.23109	-2	1.341	0.638
-	0.07966	0.80786	0.11249	-2	1.117	0.523
-	0.00667	0.54017	0.45316	-2	1.675	0.752
-	0.12264	0.79889	0.07847	-2	1.038	0.476
-	0.04505	0.70879	0.24616	-2	1.34	0.676
-	0.00945	0.63777	0.35278	-2	1.523	0.724
-	0.01429	0.55309	0.43262	-2	1.64	0.755
-	0.00201	0.35091	0.64708	-3	1.969	0.719
Q	0	0.00423	0.99577	-3	2.494	0.097
I	0.00393	0.99595	0.00012	-2	0.998	0.044
V	0	0.14719	0.85281	-3	2.279	0.531
N	0	0.00651	0.99349	-3	2.49	0.121
-	0.02841	0.59627	0.37532	-2	1.545	0.748
-	0.01443	0.46622	0.51935	-3	1.77	0.763
-	0.03295	0.63108	0.33598	-2	1.483	0.733
-	0.10338	0.72173	0.17489	-2	1.195	0.632
-	0.02317	0.53989	0.43693	-2	1.64	0.763
-	0.02491	0.55152	0.42357	-2	1.619	0.762
-	0.02325	0.53665	0.4401	-2	1.645	0.764
-	0.2845	0.65588	0.05962	-2	0.905	0.495
-	0.27965	0.65682	0.06353	-2	0.914	0.504
-	0.27867	0.65655	0.06478	-2	0.916	0.506
-	0.02849	0.59713	0.37438	-2	1.543	0.748
-	0.01537	0.48381	0.50082	-3	1.741	0.764
-	0.01424	0.46339	0.52237	-3	1.774	0.763
-	0.11726	0.73535	0.14739	-2	1.145	0.6
-	0.11427	0.73106	0.15467	-2	1.158	0.609
-	0.0186	0.55295	0.42845	-2	1.631	0.758
-	0.04881	0.73487	0.21631	-2	1.293	0.649
-	0.09426	0.77772	0.12801	-2	1.131	0.557
-	0.16632	0.73782	0.09585	-2	1.036	0.534
-	0.03933	0.71635	0.24432	-2	1.341	0.671
-	0.01935	0.66071	0.31994	-2	1.467	0.714
K	0	0.10379	0.8962	-3	2.344	0.457
D	0.00028	0.7711	0.22863	-2	1.343	0.63
I	0.00758	0.69176	0.30065	-2	1.446	0.693
M	0.00379	0.58878	0.40743	-2	1.609	0.74
N	0.00113	0.42482	0.57405	-3	1.86	0.743
D	0.00231	0.64037	0.35733	-2	1.534	0.721
F	0.00512	0.55908	0.4358	-2	1.65	0.748
N	0.00019	0.26987	0.72995	-3	2.095	0.666
Q	3e-05	0.07133	0.92864	-3	2.393	0.386
Q	1e-05	0.09518	0.9048	-3	2.357	0.44
T	0.0011	0.55235	0.44655	-2	1.669	0.747
I	0.00356	0.94464	0.0518	-2	1.075	0.335
Q	0.36611	0.63324	0.00064	-2	0.763	0.316
N	8e-05	0.35889	0.64103	-3	1.961	0.72
D	0.03793	0.96207	0	-2	0.975	0.124
Y	0.6486	0.3514	0	-1	0.578	0.31
F	0.00027	0.99949	0.00024	-2	1	0.026
T	0.03379	0.9662	1e-05	-2	0.978	0.118
Q	0.99955	0.00045	0	-1	0.35	0.014
Q	0.00727	0.99272	1e-05	-2	0.995	0.055
N	4e-05	0.99561	0.00435	-2	1.006	0.099
S	0	0.00018	0.99982	-3	2.5	0.02
R	2e-05	0.16344	0.83654	-3	2.255	0.555
N	0	0.00129	0.99871	-3	2.498	0.054
N	0	0.00387	0.99613	-3	2.494	0.093
E	0.0003	0.99949	0.00021	-2	1	0.025
K	0.07132	0.66332	0.26536	-2	1.352	0.71
L	0.00017	0.99975	8e-05	-2	1	0.016
N	0	0.00026	0.99974	-3	2.5	0.024
Q	0.99961	0.00039	0	-1	0.35	0.013
E	1e-05	0.99712	0.00287	-2	1.004	0.08
L	0	0.01179	0.98821	-3	2.482	0.162
Q	0	0.02254	0.97746	-3	2.466	0.223
Q	0	0.00024	0.99976	-3	2.5	0.023
-	0.17492	0.66972	0.15536	-2	1.119	0.64
-	0.18024	0.67416	0.14559	-2	1.101	0.627
-	0.18181	0.67491	0.14328	-2	1.097	0.624
-	0.17731	0.67269	0.15	-2	1.11	0.633
-	0.17868	0.67338	0.14795	-2	1.106	0.63
-	0.17887	0.67351	0.14762	-2	1.105	0.63
-	0.17887	0.67351	0.14762	-2	1.105	0.63
-	0.00342	0.26827	0.72831	-3	2.09	0.672
-	0.06864	0.6561	0.27526	-2	1.368	0.716
-	0.01694	0.47075	0.51231	-3	1.757	0.766
-	0.0693	0.65838	0.27233	-2	1.363	0.714
-	0.20037	0.68094	0.11869	-2	1.048	0.591
-	0.19998	0.68003	0.11999	-2	1.05	0.593
-	0.20095	0.68118	0.11786	-2	1.046	0.59
-	0.20037	0.68094	0.11869	-2	1.048	0.591
-	0.20095	0.68117	0.11788	-2	1.046	0.59
-	0.19592	0.67987	0.12421	-2	1.059	0.599
-	0.20037	0.68095	0.11869	-2	1.048	0.591
-	0.20937	0.6824	0.10823	-2	1.026	0.576
-	0.20937	0.6824	0.10823	-2	1.026	0.576
-	0.20836	0.68131	0.11032	-2	1.03	0.579
-	0.20031	0.68075	0.11894	-2	1.048	0.592
-	0.20095	0.68117	0.11788	-2	1.046	0.59
-	0.20095	0.68117	0.11788	-2	1.046	0.59
-	0.20031	0.68075	0.11894	-2	1.048	0.592
-	0.20937	0.6824	0.10823	-2	1.026	0.576
-	0.20037	0.68095	0.11867	-2	1.048	0.591
-	0.20487	0.68181	0.11332	-2	1.037	0.583
-	0.20037	0.68095	0.11868	-2	1.048	0.591
-	0.20486	0.6818	0.11334	-2	1.037	0.583
-	0.20037	0.68095	0.11868	-2	1.048	0.591
-	0.06455	0.64173	0.29372	-2	1.399	0.727
-	0.19998	0.68003	0.11999	-2	1.05	0.593
-	0.20095	0.68117	0.11788	-2	1.046	0.59
-	0.20037	0.68095	0.11868	-2	1.048	0.591
-	0.06598	0.6463	0.28772	-2	1.389	0.724
-	0.20937	0.6824	0.10823	-2	1.026	0.576
-	0.20937	0.68241	0.10822	-2	1.026	0.576
-	0.20095	0.68118	0.11786	-2	1.046	0.59
-	0.20936	0.68239	0.10825	-2	1.026	0.576
-	0.06445	0.64135	0.2942	-2	1.399	0.728
-	0.20937	0.6824	0.10823	-2	1.026	0.576
-	0.06848	0.65531	0.27621	-2	1.37	0.717
-	0.06041	0.62551	0.31408	-2	1.432	0.739
-	0.20202	0.67876	0.11922	-2	1.048	0.593
-	0.0456	0.69408	0.26032	-2	1.361	0.689
-	0.21988	0.71566	0.06446	-2	0.954	0.486
-	0.07902	0.72568	0.1953	-2	1.242	0.644
-	0.03186	0.6584	0.30974	-2	1.444	0.716
-	0.18503	0.72612	0.08885	-2	1.013	0.527
-	0.06207	0.74475	0.19319	-2	1.249	0.631
-	0.06767	0.75886	0.17347	-2	1.216	0.61
-	0.03012	0.65158	0.31831	-2	1.458	0.721
-	0.22064	0.71558	0.06378	-2	0.952	0.484
-	0.05446	0.73022	0.21533	-2	1.288	0.652
-	0.03823	0.69815	0.26362	-2	1.371	0.687
-	0.01493	0.55609	0.42898	-2	1.634	0.755
-	0.17015	0.7214	0.10845	-2	1.052	0.56
-	0.16424	0.73295	0.10281	-2	1.047	0.546
-	0.04341	0.68651	0.27008	-2	1.377	0.696
-	0.02296	0.63203	0.34501	-2	1.503	0.73
-	0.04128	0.66934	0.28939	-2	1.407	0.709
-	0.18565	0.72677	0.08759	-2	1.011	0.525
-	0.0327	0.67563	0.29167	-2	1.416	0.705
-	0.18209	0.72807	0.08983	-2	1.016	0.528
-	0.05784	0.72858	0.21358	-2	1.283	0.652
-	0.02163	0.63411	0.34426	-2	1.502	0.729
-	0.23162	0.70727	0.06111	-2	0.941	0.482
-	0.05772	0.73819	0.20409	-2	1.269	0.641
-	0.07592	0.75856	0.16552	-2	1.199	0.604
-	0.03253	0.7097	0.25777	-2	1.366	0.678
-	0.0036	0.42554	0.57086	-3	1.854	0.746
-	0.10034	0.80965	0.09001	-2	1.07	0.49
-	0.03665	0.64631	0.31704	-2	1.452	0.724
-	0.077	0.79547	0.12753	-2	1.141	0.547
-	0.02172	0.68153	0.29675	-2	1.431	0.701
-	0.10572	0.80807	0.08621	-2	1.061	0.485
-	0.06292	0.76484	0.17224	-2	1.217	0.606
-	0.0397	0.76468	0.19562	-2	1.268	0.621
-	0.05948	0.79008	0.15045	-2	1.187	0.573
-	0.09269	0.8119	0.0954	-2	1.083	0.497
-	0.08316	0.8029	0.11394	-2	1.117	0.527
-	0.16224	0.76509	0.07267	-2	1.004	0.482
-	0.22281	0.7337	0.04349	-2	0.92	0.431
-	0.22459	0.72886	0.04655	-2	0.924	0.44
-	0.00319	0.39129	0.60552	-3	1.906	0.737
-	0.03415	0.65671	0.30914	-2	1.442	0.718
-	0.01036	0.54382	0.44581	-2	1.662	0.754
-	0.11726	0.73535	0.14739	-2	1.145	0.6
-	0.07331	0.78532	0.14136	-2	1.164	0.567
-	0.13892	0.79904	0.06204	-2	1.003	0.445
-	0.1746	0.79651	0.02889	-2	0.93	0.366
-	0.01751	0.68696	0.29553	-2	1.432	0.697
-	0.07395	0.83138	0.09467	-2	1.094	0.485
-	0.01416	0.7662	0.21964	-2	1.32	0.631
-	0.66667	0.33177	0.00156	-1	0.569	0.315
-	0.12596	0.83315	0.04089	-2	0.979	0.381
-	0.02773	0.8368	0.13547	-2	1.185	0.531
-	0.0001	0.37838	0.62152	-3	1.932	0.728
-	0.04832	0.9428	0.00889	-2	0.982	0.2
-	0.06981	0.92958	0.00061	-2	0.956	0.17
S	0.01708	0.97686	0.00606	-2	0.998	0.144
Y	9e-05	0.74749	0.25242	-2	1.379	0.652
Q	0.03684	0.96222	0.00094	-2	0.977	0.131
P	0.00019	0.82383	0.17597	-2	1.264	0.571
W	0	0.0369	0.9631	-3	2.445	0.283
K	0	0.41885	0.58115	-3	1.872	0.74
L	0	0.00649	0.99351	-3	2.49	0.12
N	0.05468	0.9453	2e-05	-2	0.964	0.148
Q	0.96626	0.03374	0	-1	0.372	0.117
Q	0.00131	0.99851	0.00019	-2	0.999	0.031
L	2e-05	0.71646	0.28352	-2	1.425	0.676
N	0.0049	0.99508	2e-05	-2	0.997	0.046
D	0.94268	0.05732	0	-1	0.387	0.151
F	0.53638	0.46361	1e-05	-1	0.651	0.324
T	0.00195	0.99794	0.00011	-2	0.999	0.033
Q	0.92935	0.07065	0	-1	0.396	0.167
Q	0.02326	0.97674	1e-05	-2	0.985	0.098
T	0.00965	0.99031	4e-05	-2	0.994	0.064
T	0	0.00644	0.99356	-3	2.49	0.12
E	0.00012	0.78035	0.21953	-2	1.329	0.621
I	0	0.07819	0.92181	-3	2.383	0.403
-	0.06018	0.71084	0.22897	-2	1.304	0.669
-	0.28037	0.63215	0.08748	-2	0.949	0.559
-	0.06616	0.71032	0.22353	-2	1.292	0.667
D	0.02166	0.97833	1e-05	-2	0.986	0.095
D	0.82753	0.17247	0	-1	0.462	0.246
L	0.70263	0.29737	0	-1	0.543	0.297
T	0.06657	0.93342	2e-05	-2	0.957	0.162
Q	0.99758	0.00242	0	-1	0.352	0.032
Q	0.98564	0.01436	0	-1	0.359	0.077
T	0.56343	0.43657	0	-1	0.634	0.322
S	2e-05	0.9655	0.03447	-2	1.052	0.274
G	0.17747	0.82253	0	-2	0.885	0.248
K	0.0001	0.94793	0.05197	-2	1.078	0.333
F	0.00033	0.99742	0.00226	-2	1.003	0.072
E	0.7636	0.2364	0	-1	0.504	0.276
F	0.00717	0.99272	0.00011	-2	0.996	0.057
G	0	0.82054	0.17945	-2	1.269	0.576
Q	0.60021	0.39979	0	-1	0.61	0.318
D	0	0.87786	0.12214	-2	1.183	0.491
S	0	0.08942	0.91058	-3	2.366	0.428
Q	0	0.68224	0.31775	-2	1.477	0.698
-	0.15799	0.83123	0.01078	-2	0.913	0.289
-	0.00838	0.75536	0.23627	-2	1.349	0.643
-	0.14897	0.83997	0.01106	-2	0.92	0.285
-	0.81701	0.18282	0.00017	-1	0.469	0.253
-	0.57328	0.42547	0.00125	-1	0.629	0.328
-	0.28313	0.71143	0.00543	-2	0.824	0.318
-	0.02247	0.90261	0.07492	-2	1.098	0.41
-	0.02487	0.86166	0.11347	-2	1.154	0.492
-	0.00025	0.28492	0.71484	-3	2.072	0.678
-	0.0056	0.70286	0.29155	-2	1.434	0.686
-	0.16668	0.66616	0.16716	-2	1.142	0.653
-	0.16668	0.66616	0.16716	-2	1.142	0.653
-	0.16668	0.66616	0.16716	-2	1.142	0.653
-	0.16668	0.66616	0.16716	-2	1.142	0.653
-	0.16668	0.66616	0.16716	-2	1.142	0.653
-	0.16668	0.66616	0.16716	-2	1.142	0.653
-	0.16668	0.66616	0.16716	-2	1.142	0.653
-	0.16668	0.66616	0.16716	-2	1.142	0.653
-	0.16668	0.66616	0.16716	-2	1.142	0.653
-	0.16668	0.66616	0.16716	-2	1.142	0.653
-	0.16668	0.66616	0.16716	-2	1.142	0.653
-	0.16668	0.66616	0.16716	-2	1.142	0.653
-	0.16668	0.66616	0.16716	-2	1.142	0.653
-	0.16668	0.66616	0.16716	-2	1.142	0.653
-	0.05458	0.69441	0.251	-2	1.341	0.687
-	0.16492	0.69024	0.14484	-2	1.11	0.619
-	0.03913	0.65602	0.30485	-2	1.432	0.718
-	0.47224	0.46906	0.0587	-1	0.781	0.533
-	0.0046	0.993	0.0024	-2	1.001	0.086
-	0.0036	0.99368	0.00273	-2	1.002	0.087
-	0.66292	0.33708	0	-1	0.569	0.307
-	0.06555	0.93442	3e-05	-2	0.957	0.161
-	0	0.01816	0.98184	-3	2.473	0.2
-	0.018	0.98194	6e-05	-2	0.988	0.087
-	0.99351	0.00649	0	-1	0.354	0.052
-	0.00114	0.99303	0.00582	-2	1.008	0.116
-	0.04194	0.95795	0.00011	-2	0.973	0.131
-	0.99529	0.00471	0	-1	0.353	0.045
-	0.507	0.49299	0	-1	0.67	0.325
-	0	0.59959	0.40041	-2	1.601	0.735
-	0.04678	0.66458	0.28864	-2	1.403	0.712
-	0.03624	0.75019	0.21357	-2	1.297	0.639
-	0.19335	0.7045	0.10215	-2	1.028	0.557
-	0.01559	0.62336	0.36105	-2	1.531	0.732
-	0.10212	0.77655	0.12133	-2	1.116	0.55
-	0.0234	0.67033	0.30627	-2	1.444	0.708
-	0.00862	0.61567	0.37571	-2	1.558	0.733
-	0	0.34292	0.65707	-3	1.986	0.712
-	0.00068	0.87104	0.12828	-2	1.192	0.502
-	6e-05	0.37294	0.627	-3	1.94	0.725
-	0.00131	0.86523	0.13347	-2	1.199	0.511
-	0.00252	0.99067	0.0068	-2	1.009	0.128
-	0.09344	0.90626	0.0003	-2	0.94	0.191
-	0.00056	0.94667	0.05278	-2	1.079	0.336
-	0.0184	0.98085	0.00074	-2	0.989	0.097
-	0.07315	0.92644	0.00041	-2	0.953	0.172
-	0.09223	0.90695	0.00082	-2	0.941	0.193
-	0	0.19585	0.80414	-3	2.206	0.595
-	0.17371	0.67078	0.15551	-2	1.12	0.639
-	0.17553	0.67185	0.15262	-2	1.115	0.636
-	0.17371	0.67078	0.15551	-2	1.12	0.639
-	0.17553	0.67185	0.15262	-2	1.115	0.636
-	0.17462	0.67132	0.15406	-2	1.118	0.638
-	0.17553	0.67185	0.15262	-2	1.115	0.636
-	0.06592	0.68717	0.2469	-2	1.328	0.69
-	0.01806	0.55667	0.42527	-2	1.626	0.757
-	0.08399	0.70431	0.21169	-2	1.263	0.665
-	0.03452	0.70845	0.25703	-2	1.363	0.679
-	0.00859	0.51637	0.47504	-2	1.707	0.757
-	0.04537	0.67054	0.28408	-2	1.397	0.708
-	0.04528	0.65382	0.3009	-2	1.422	0.72
-	0.05155	0.7001	0.24836	-2	1.339	0.682
-	0.03445	0.65182	0.31373	-2	1.448	0.721
-	0.07661	0.7368	0.1866	-2	1.23	0.632
-	0.30944	0.62933	0.06123	-2	0.891	0.507
-	0.25383	0.68956	0.05661	-2	0.92	0.478
-	0.31521	0.67385	0.01095	-2	0.812	0.35
-	0.34717	0.63615	0.01668	-2	0.799	0.379
-	0.03225	0.80013	0.16763	-2	1.23	0.581
-	0.49817	0.50174	8e-05	-2	0.676	0.325
-	0.00104	0.98916	0.0098	-2	1.014	0.149
-	0.02451	0.97462	0.00086	-2	0.985	0.11
-	0.97891	0.02109	0	-1	0.364	0.093
-	0.19798	0.802	2e-05	-2	0.871	0.259
-	0.05244	0.94715	0.00041	-2	0.967	0.148
-	0.0285	0.9711	0.0004	-2	0.982	0.112
-	0.01465	0.98506	0.00029	-2	0.991	0.082
-	0.00037	0.93624	0.06339	-2	1.095	0.366
-	2e-05	0.669	0.33098	-2	1.496	0.706
Q	0.00128	0.99398	0.00474	-2	1.006	0.106
I	0	0.03226	0.96774	-3	2.452	0.265
S	0.00475	0.99433	0.00092	-2	0.998	0.064
Q	0.03072	0.96911	0.00016	-2	0.98	0.114
L	0.00056	0.87076	0.12868	-2	1.193	0.503
W	0.02829	0.97029	0.00143	-2	0.984	0.122
K	0.03184	0.96678	0.00138	-2	0.981	0.127
P	0.01142	0.98131	0.00727	-2	1.003	0.145
N	0	0.22526	0.77474	-3	2.162	0.627
N	0.00014	0.86161	0.13825	-2	1.207	0.518
A	0.00025	0.66814	0.33161	-2	1.497	0.706
N	0.00786	0.97642	0.01572	-2	1.018	0.196
Q	0.00105	0.99256	0.00639	-2	1.009	0.121
Q	4e-05	0.89129	0.10867	-2	1.163	0.467
F	0	0.04727	0.95273	-3	2.429	0.318
N	0.00048	0.92494	0.07458	-2	1.112	0.394
N	0.00567	0.98951	0.00482	-2	1.004	0.115
F	6e-05	0.69138	0.30856	-2	1.463	0.693
N	2e-05	0.46628	0.5337	-3	1.801	0.748
Q	7e-05	0.88632	0.11361	-2	1.17	0.476
K	3e-05	0.87972	0.12025	-2	1.18	0.488
T	0.00017	0.97504	0.02479	-2	1.037	0.233
S	0	0.16002	0.83998	-3	2.26	0.55
-	0.12197	0.71151	0.16652	-2	1.17	0.63
E	0	0.4618	0.5382	-3	1.807	0.748
S	0	0.00441	0.99559	-3	2.493	0.099
E	0.00139	0.99831	0.0003	-2	1	0.035
D	0.37203	0.62797	0	-2	0.758	0.314
F	2e-05	0.93698	0.06301	-2	1.095	0.364
T	0.39561	0.60438	0	-2	0.743	0.318
Q	0.9599	0.0401	0	-1	0.376	0.128
Q	0.98592	0.01408	0	-1	0.359	0.077
I	0.00123	0.99812	0.00065	-2	1	0.045
S	0	0.05299	0.94701	-3	2.421	0.336
G	0.52591	0.47409	0	-1	0.658	0.325
K	0.00167	0.99817	0.00016	-2	0.999	0.033
I	0.00016	0.99641	0.00342	-2	1.005	0.088
E	0.86769	0.13231	0	-1	0.436	0.22
F	0.97032	0.02968	0	-1	0.369	0.11
D	0.01503	0.98486	0.00011	-2	0.99	0.081
Q	0.44319	0.55681	0	-2	0.712	0.323
D	0.02587	0.97411	2e-05	-2	0.983	0.103
S	0.00015	0.98812	0.01173	-2	1.017	0.162
Q	0.00053	0.99695	0.00251	-2	1.003	0.077
Q	5e-05	0.99607	0.00388	-2	1.006	0.093
S	0	0.16796	0.83204	-3	2.248	0.561
Y	1e-05	0.33953	0.66046	-3	1.991	0.71
Q	0.00037	0.94036	0.05927	-2	1.089	0.354
S	0	0.33869	0.66131	-3	1.992	0.71
W	0	0.57156	0.42844	-2	1.643	0.742
-	0.16668	0.66616	0.16716	-2	1.142	0.653
-	0.16668	0.66616	0.16716	-2	1.142	0.653
-	0.16668	0.66616	0.16716	-2	1.142	0.653
-	0.16668	0.66616	0.16716	-2	1.142	0.653
-	0.16668	0.66616	0.16716	-2	1.142	0.653
-	0.16668	0.66616	0.16716	-2	1.142	0.653
-	0.16668	0.66616	0.16716	-2	1.142	0.653
-	0.16668	0.66616	0.16716	-2	1.142	0.653
-	0.16668	0.66616	0.16716	-2	1.142	0.653
-	0.16668	0.66616	0.16716	-2	1.142	0.653
-	0.16668	0.66616	0.16716	-2	1.142	0.653
-	0.16668	0.66616	0.16716	-2	1.142	0.653
-	0.16668	0.66616	0.16716	-2	1.142	0.653
-	0.16668	0.66616	0.16716	-2	1.142	0.653
-	4e-05	0.10387	0.8961	-3	2.344	0.458
-	0.01791	0.90999	0.0721	-2	1.097	0.401
-	0.00249	0.75537	0.24214	-2	1.362	0.644
-	0.00916	0.76622	0.22462	-2	1.331	0.632
-	0.00213	0.63273	0.36514	-2	1.546	0.724
-	0.02784	0.81964	0.15252	-2	1.211	0.557
-	0.0351	0.75555	0.20935	-2	1.291	0.633
-	0.02247	0.69433	0.2832	-2	1.41	0.692
-	0.05256	0.73161	0.21583	-2	1.29	0.651
-	0.04682	0.70645	0.24673	-2	1.34	0.678
-	0.0051	0.38427	0.61063	-3	1.913	0.737
-	0.00223	0.35109	0.64667	-3	1.969	0.72
-	0.00253	0.27694	0.72053	-3	2.079	0.677
-	0.00242	0.37553	0.62205	-3	1.932	0.73
-	8e-05	0.09447	0.90545	-3	2.358	0.439
-	0.00028	0.15258	0.84714	-3	2.271	0.54
-	0.00173	0.30372	0.69455	-3	2.041	0.693
-	0.00023	0.15919	0.84059	-3	2.261	0.55
-	0.01496	0.8115	0.17354	-2	1.251	0.578
-	1e-05	0.03354	0.96646	-3	2.45	0.27
-	8e-05	0.17545	0.82447	-3	2.237	0.571
-	0.0126	0.94996	0.03744	-2	1.048	0.295
-	8e-05	0.32685	0.67306	-3	2.01	0.704
-	0	0.01364	0.98636	-3	2.48	0.174
-	2e-05	0.21363	0.78635	-3	2.18	0.615
-	1e-05	0.06775	0.93224	-3	2.398	0.377
-	0.00055	0.7629	0.23655	-2	1.354	0.638
-	0.0005	0.90613	0.09337	-2	1.14	0.437
-	0.0001	0.84517	0.15473	-2	1.232	0.543
-	0	0.08185	0.91815	-3	2.377	0.411
-	0.07079	0.92894	0.00027	-2	0.954	0.169
-	0.00021	0.91922	0.08057	-2	1.121	0.408
-	0.00012	0.94314	0.05674	-2	1.085	0.347
-	3e-05	0.59675	0.40322	-2	1.605	0.736
-	0.19283	0.80698	0.00019	-2	0.875	0.257
-	0.00148	0.95654	0.04197	-2	1.062	0.302
-	0.00452	0.98184	0.01365	-2	1.018	0.18
-	0	0.08091	0.91909	-3	2.379	0.409
-	0	0.01463	0.98537	-3	2.478	0.18
-	0	0.00138	0.99862	-3	2.498	0.056
-	0.17247	0.82747	6e-05	-2	0.888	0.246
-	0.42446	0.57553	1e-05	-2	0.724	0.321
-	0.03988	0.95951	0.00061	-2	0.975	0.133
-	0.00447	0.98054	0.01499	-2	1.02	0.188
-	0.06856	0.93093	0.00051	-2	0.956	0.168
-	0.36891	0.63105	4e-05	-2	0.76	0.314
-	0.00186	0.96489	0.03326	-2	1.049	0.271
-	0	0.0346	0.9654	-3	2.448	0.274
-	0.03046	0.67566	0.29387	-2	1.421	0.705
-	0.57305	0.42693	2e-05	-1	0.628	0.322
-	0.0404	0.95917	0.00042	-2	0.974	0.132
-	0.14793	0.85194	0.00013	-2	0.904	0.231
-	0.95462	0.04538	0	-1	0.379	0.135
-	0.04481	0.95499	0.0002	-2	0.971	0.136
-	0.06245	0.93696	0.00059	-2	0.96	0.162
-	0.22531	0.77455	0.00014	-2	0.854	0.272
-	0.07237	0.92737	0.00026	-2	0.953	0.17
-	0.00464	0.98568	0.00968	-2	1.012	0.154
-	0.00056	0.94895	0.05049	-2	1.075	0.329
-	0.0023	0.98501	0.01269	-2	1.018	0.171
-	5e-05	0.82367	0.17628	-2	1.264	0.572
-	0.00181	0.99003	0.00816	-2	1.011	0.138
-	0.16683	0.66626	0.16691	-2	1.142	0.653
-	0.16679	0.66624	0.16697	-2	1.142	0.653
-	0.16685	0.66628	0.16688	-2	1.142	0.653
-	0.16687	0.66629	0.16685	-2	1.142	0.653
-	0.16679	0.66624	0.16697	-2	1.142	0.653
-	0.16683	0.66626	0.16691	-2	1.142	0.653
-	0.16683	0.66626	0.16691	-2	1.142	0.653
-	0.16683	0.66626	0.16691	-2	1.142	0.653
-	0.1669	0.66631	0.16679	-2	1.142	0.652
-	0.16687	0.66629	0.16685	-2	1.142	0.653
-	0.16683	0.66626	0.16691	-2	1.142	0.653
-	0.16683	0.66626	0.16691	-2	1.142	0.653
-	0.05089	0.68721	0.26191	-2	1.36	0.694
-	0.23972	0.66189	0.09839	-2	0.992	0.568
-	0.11082	0.73193	0.15725	-2	1.164	0.611
-	0.0109	0.67361	0.31549	-2	1.466	0.705
-	0.01543	0.61629	0.36828	-2	1.542	0.735
-	0.0141	0.60432	0.38158	-2	1.563	0.74
-	0.0066	0.64428	0.34912	-2	1.519	0.72
-	0.00117	0.43996	0.55887	-3	1.838	0.746
-	0.0048	0.65356	0.34164	-2	1.509	0.715
-	0.00087	0.64276	0.35637	-2	1.534	0.719
K	0.00049	0.99824	0.00126	-2	1.002	0.055
S	0	0.00842	0.99158	-3	2.487	0.137
S	0	0.00249	0.99751	-3	2.496	0.075
N	1e-05	0.99606	0.00393	-2	1.006	0.094
I	1e-05	0.66077	0.33922	-2	1.509	0.71
N	0	0.75026	0.24973	-2	1.375	0.649
Q	0.00209	0.99789	2e-05	-2	0.999	0.031
Q	0.12612	0.87388	0	-2	0.918	0.216
L	0	0.0028	0.9972	-3	2.496	0.079
N	0	0.99812	0.00187	-2	1.003	0.065
N	3e-05	0.99886	0.00111	-2	1.002	0.05
F	9e-05	0.3751	0.62481	-3	1.937	0.726
S	0.00077	0.71287	0.28636	-2	1.429	0.679
W	0.00661	0.96716	0.02623	-2	1.035	0.246
Q	0.72466	0.27532	3e-05	-1	0.529	0.291
T	0.00128	0.71269	0.28604	-2	1.428	0.679
S	0.00014	0.54809	0.45177	-2	1.678	0.747
G	0.00189	0.94183	0.05628	-2	1.083	0.347
S	0	0.10599	0.89401	-3	2.341	0.462
D	8e-05	0.98843	0.01149	-2	1.017	0.16
D	0.91789	0.08211	0	-1	0.403	0.178
L	0.00109	0.99873	0.00018	-2	1	0.029
T	0.74297	0.25703	0	-1	0.517	0.284
Q	0.95771	0.04229	0	-1	0.377	0.131
Q	0.97287	0.02713	0	-1	0.368	0.106
T	0.00317	0.99666	0.00017	-2	0.998	0.041
F	0	0.81349	0.18651	-2	1.28	0.584
-	0.03062	0.65835	0.31103	-2	1.447	0.716
-	0.04358	0.68347	0.27295	-2	1.381	0.698
-	0.04792	0.68009	0.27199	-2	1.377	0.7
G	0.99959	0.00041	0	-1	0.35	0.013
-	0.16668	0.66616	0.16716	-2	1.142	0.653
-	0.16668	0.66616	0.16716	-2	1.142	0.653
K	0.00564	0.99434	2e-05	-2	0.996	0.049
I	0.00382	0.99607	0.00012	-2	0.998	0.043
E	0.60299	0.39701	0	-1	0.608	0.318
F	0.01132	0.98868	0	-2	0.993	0.069
G	0.00184	0.99794	0.00022	-2	0.999	0.036
-	0.0236	0.68489	0.29151	-2	1.422	0.698
Q	0.99928	0.00072	0	-1	0.35	0.017
D	0.12113	0.87887	0	-2	0.921	0.212
S	0.01508	0.98484	8e-05	-2	0.99	0.08
Q	2e-05	0.99612	0.00386	-2	1.006	0.093
Q	4e-05	0.99867	0.00129	-2	1.002	0.054
S	0	0.56105	0.43895	-2	1.658	0.744
G	0	0.47773	0.52227	-3	1.783	0.749
-	0.0009	0.99173	0.00737	-2	1.01	0.13
K	0.00022	0.99937	0.0004	-2	1	0.032
S	4e-05	0.98426	0.0157	-2	1.024	0.187
N	0	0.84533	0.15467	-2	1.232	0.542
N	0.00078	0.99916	5e-05	-2	1	0.021
A	0	0.13821	0.86179	-3	2.293	0.518
-	0.16683	0.66626	0.16691	-2	1.142	0.653
-	0.16683	0.66626	0.16691	-2	1.142	0.653
-	0.16683	0.66626	0.16691	-2	1.142	0.653
-	0.16687	0.66629	0.16685	-2	1.142	0.653
-	0.17735	0.70099	0.12165	-2	1.067	0.587
-	0.04287	0.66212	0.29502	-2	1.415	0.714
-	0.04385	0.66095	0.2952	-2	1.414	0.715
-	0.14561	0.71204	0.14234	-2	1.119	0.606
-	0.2209	0.68445	0.09465	-2	0.998	0.553
-	0.10353	0.71118	0.18529	-2	1.211	0.645
-	0.06724	0.7276	0.20517	-2	1.264	0.648
-	0.04284	0.67079	0.28637	-2	1.402	0.708
-	0.18253	0.71487	0.1026	-2	1.035	0.554
-	0.03241	0.63716	0.33042	-2	1.475	0.729
-	0.0699	0.71861	0.21149	-2	1.272	0.657
-	0.03827	0.65847	0.30327	-2	1.43	0.717
-	0.00127	0.83304	0.16569	-2	1.248	0.559
-	0.00043	0.6432	0.35636	-2	1.534	0.719
N	4e-05	0.98571	0.01425	-2	1.021	0.178
Q	0.06137	0.93863	0	-2	0.96	0.156
Q	0.13971	0.86029	0	-2	0.909	0.225
L	0	0.06528	0.93472	-3	2.402	0.371
N	0.00331	0.99669	1e-05	-2	0.998	0.037
D	0.45215	0.54785	0	-2	0.706	0.324
F	0.00015	0.99957	0.00028	-2	1	0.026
T	0.00017	0.9987	0.00114	-2	1.002	0.051
Q	0.42649	0.57351	0	-2	0.723	0.321
Q	0.80411	0.19589	0	-1	0.477	0.258
S	0.02911	0.97088	1e-05	-2	0.981	0.109
S	0	0.93153	0.06846	-2	1.103	0.379
-	0.09889	0.83144	0.06967	-2	1.04	0.444
-	0.02332	0.65102	0.32566	-2	1.473	0.72
-	0.02596	0.73687	0.23717	-2	1.339	0.656
-	0.11497	0.74195	0.14308	-2	1.14	0.592
-	0.11731	0.74328	0.13941	-2	1.133	0.588
-	0.39421	0.54609	0.0597	-2	0.833	0.523
-	0.10101	0.70487	0.19412	-2	1.226	0.655
-	0.01885	0.66309	0.31806	-2	1.465	0.712
-	0.16669	0.6807	0.15261	-2	1.121	0.632
-	0.1679	0.67899	0.1531	-2	1.121	0.633
-	0.0561	0.70486	0.23904	-2	1.322	0.677
-	0.11998	0.71925	0.16077	-2	1.163	0.621
-	0.13902	0.69007	0.17092	-2	1.166	0.645
-	0.27137	0.63111	0.09752	-2	0.97	0.577
-	0.10795	0.70404	0.18801	-2	1.212	0.651
-	0.19639	0.66371	0.1399	-2	1.082	0.625
-	0.13864	0.68268	0.17868	-2	1.178	0.655
-	0.16139	0.68064	0.15797	-2	1.132	0.637
-	0.18656	0.68283	0.13061	-2	1.075	0.606
E	0	0.93117	0.06882	-2	1.103	0.38
I	0	0.10274	0.89726	-3	2.346	0.455
D	0.05928	0.94072	0	-2	0.961	0.153
D	0.75177	0.24823	0	-1	0.511	0.281
L	0.01871	0.98129	0	-2	0.988	0.088
-	0.08464	0.74461	0.17076	-2	1.201	0.616
-	0.02646	0.70572	0.26782	-2	1.385	0.683
T	0.62286	0.37714	0	-1	0.595	0.315
Q	0.98359	0.01641	0	-1	0.361	0.083
Q	0.99952	0.00048	0	-1	0.35	0.014
T	0.00286	0.99709	5e-05	-2	0.998	0.036
-	0.16684	0.66627	0.16689	-2	1.142	0.653
-	0.16688	0.6663	0.16682	-2	1.142	0.652
-	0.05938	0.70167	0.23895	-2	1.32	0.679
-	0.0813	0.68229	0.23641	-2	1.302	0.689
-	0.17681	0.67358	0.14961	-2	1.109	0.632
-	0.04223	0.66269	0.29508	-2	1.415	0.714
-	0.07573	0.7017	0.22257	-2	1.285	0.672
-	0.03088	0.66681	0.30231	-2	1.433	0.711
-	0.10961	0.6996	0.19078	-2	1.215	0.655
-	0.17749	0.67369	0.14881	-2	1.108	0.631
-	0.1875	0.68353	0.12897	-2	1.072	0.604
-	0.19848	0.66194	0.13957	-2	1.08	0.626
-	0.13617	0.68596	0.17787	-2	1.178	0.653
-	0.04935	0.69272	0.25793	-2	1.355	0.689
-	0.24228	0.64733	0.1104	-2	1.008	0.592
-	0.06254	0.71662	0.22084	-2	1.291	0.662
-	0.05789	0.70461	0.23749	-2	1.319	0.676
-	0.10033	0.73302	0.16665	-2	1.185	0.619
-	0.04796	0.70102	0.25102	-2	1.345	0.682
-	0.02047	0.63558	0.34395	-2	1.503	0.728
-	0.04737	0.72639	0.22624	-2	1.309	0.659
-	0.02072	0.68331	0.29597	-2	1.43	0.7
S	0.00189	0.9978	0.0003	-2	0.999	0.038
G	0.24998	0.75002	0	-2	0.838	0.281
K	0.00574	0.99425	1e-05	-2	0.996	0.049
L	7e-05	0.99156	0.00837	-2	1.013	0.137
E	0.68185	0.31815	0	-1	0.557	0.303
F	0.08801	0.91199	0	-2	0.943	0.184
-	0.16668	0.66616	0.16716	-2	1.142	0.653
-	0.16668	0.66616	0.16716	-2	1.142	0.653
-	0.16668	0.66616	0.16716	-2	1.142	0.653
-	0.16668	0.66616	0.16716	-2	1.142	0.653
-	0.16668	0.66616	0.16716	-2	1.142	0.653
-	0.16668	0.66616	0.16716	-2	1.142	0.653
-	0.16668	0.66616	0.16716	-2	1.142	0.653
-	0.06772	0.70669	0.22559	-2	1.294	0.67
G	0.04525	0.95474	1e-05	-2	0.971	0.135
K	0.3831	0.6169	0	-2	0.751	0.316
D	0.92242	0.07758	0	-1	0.4	0.174
T	0	0.88871	0.11129	-2	1.167	0.472
E	7e-05	0.64105	0.35889	-2	1.538	0.72
Q	2e-05	0.46143	0.53855	-3	1.808	0.748
S	0	0.0038	0.9962	-3	2.494	0.092
H	0	0.06995	0.93005	-3	2.395	0.383
Q	5e-05	0.57859	0.42136	-2	1.632	0.741
F	0.00049	0.71439	0.28511	-2	1.427	0.678
W	0.00663	0.93532	0.05805	-2	1.083	0.356
K	0.03584	0.96025	0.00391	-2	0.983	0.154
Q	0.00165	0.75167	0.24668	-2	1.369	0.648
N	0	0.16248	0.83752	-3	2.256	0.553
S	6e-05	0.97927	0.02067	-2	1.031	0.213
N	0	0.37525	0.62475	-3	1.937	0.726
N	0	0.33556	0.66444	-3	1.997	0.708
N	0	0.03776	0.96224	-3	2.443	0.286
N	0.00289	0.70098	0.29614	-2	1.442	0.687
N	0.00027	0.99724	0.0025	-2	1.004	0.076
N	0	0.00229	0.99771	-3	2.497	0.072
K	0.00608	0.53017	0.46375	-2	1.692	0.753
E	0	0.99683	0.00317	-2	1.005	0.084
D	0.0339	0.9661	0	-2	0.978	0.118
Y	0.00014	0.94119	0.05868	-2	1.088	0.353
T	0.00324	0.99674	3e-05	-2	0.998	0.038
Q	0.9982	0.0018	0	-1	0.351	0.028
Q	0	0.99707	0.00293	-2	1.004	0.081
K	2e-05	0.99761	0.00237	-2	1.004	0.073
G	0	0.39373	0.60627	-3	1.909	0.733
N	0	0.40596	0.59404	-3	1.891	0.737
-	0.17782	0.67311	0.14907	-2	1.108	0.632
-	0.17654	0.67241	0.15105	-2	1.112	0.634
-	0.17782	0.67311	0.14907	-2	1.108	0.632
-	0.1791	0.67379	0.14711	-2	1.104	0.629
-	0.05147	0.73497	0.21356	-2	1.287	0.648
-	0.00308	0.32906	0.66786	-3	2	0.71
-	0.06606	0.73878	0.19515	-2	1.25	0.636
-	0.01217	0.55377	0.43406	-2	1.643	0.754
-	0.01389	0.5766	0.40951	-2	1.605	0.749
-	0.39092	0.5656	0.04347	-2	0.811	0.477
-	0.0369	0.66952	0.29358	-2	1.416	0.709
-	0.06476	0.73425	0.20099	-2	1.259	0.642
-	0.09452	0.72117	0.18431	-2	1.215	0.639
-	0.08184	0.76519	0.15297	-2	1.176	0.59
-	0.10477	0.72385	0.17138	-2	1.189	0.628
-	0.38485	0.57389	0.04126	-2	0.812	0.469
-	0.17261	0.70278	0.12461	-2	1.075	0.59
-	0.37067	0.5883	0.04103	-2	0.821	0.466
-	0.10748	0.75249	0.14003	-2	1.14	0.584
-	0.06045	0.77255	0.16699	-2	1.211	0.597
-	0.05008	0.7154	0.23452	-2	1.319	0.669
-	0.0245	0.54792	0.42758	-2	1.625	0.762
-	0.02375	0.75727	0.21898	-2	1.313	0.636
-	0.2643	0.7082	0.0275	-2	0.869	0.396
-	0.04146	0.82253	0.13601	-2	1.177	0.541
-	0.00752	0.69815	0.29433	-2	1.437	0.689
-	0.01785	0.79933	0.18282	-2	1.263	0.592
-	0.00583	0.686	0.30817	-2	1.458	0.697
F	6e-05	0.87033	0.12961	-2	1.194	0.504
D	0.85743	0.14257	0	-1	0.443	0.227
D	0.02336	0.97655	9e-05	-2	0.985	0.099
F	0.00185	0.99809	6e-05	-2	0.999	0.03
N	2e-05	0.98758	0.0124	-2	1.019	0.166
Q	0.99815	0.00185	0	-1	0.351	0.028
Y	0.40277	0.59723	0	-2	0.738	0.319
I	0.01118	0.9888	1e-05	-2	0.993	0.069
S	0	0.00093	0.99907	-3	2.499	0.046
-	0.18535	0.6879	0.12675	-2	1.07	0.599
K	0.00024	0.99491	0.00485	-2	1.007	0.105
N	2e-05	0.99601	0.00396	-2	1.006	0.094
L	4e-05	0.99126	0.0087	-2	1.013	0.139
E	0.00158	0.9984	2e-05	-2	0.999	0.027
F	0.91392	0.08608	0	-1	0.406	0.182
D	0.00415	0.9955	0.00036	-2	0.998	0.051
-	0.0561	0.70486	0.23904	-2	1.322	0.677
-	0.0483	0.6905	0.2612	-2	1.36	0.692
-	0.40722	0.517	0.07579	-2	0.849	0.565
-	0.08289	0.72629	0.19083	-2	1.232	0.641
-	0.16773	0.6789	0.15337	-2	1.121	0.633
-	0.06345	0.7155	0.22105	-2	1.29	0.663
-	0.18595	0.68521	0.12884	-2	1.072	0.603
-	0.09018	0.72582	0.184	-2	1.217	0.636
-	0.15687	0.70176	0.14137	-2	1.11	0.61
-	0.04359	0.67645	0.27996	-2	1.392	0.704
-	0.06172	0.71203	0.22625	-2	1.299	0.668
-	0.20263	0.66906	0.12831	-2	1.061	0.609
-	0.16376	0.68054	0.15571	-2	1.127	0.635
-	0.18452	0.67647	0.13901	-2	1.089	0.619
-	0.04172	0.67769	0.28059	-2	1.394	0.703
-	0.0752	0.72012	0.20468	-2	1.258	0.652
-	0.13783	0.68748	0.17469	-2	1.172	0.649
-	0.03534	0.67614	0.28852	-2	1.41	0.704
-	0.06484	0.71225	0.22291	-2	1.292	0.666
Q	0.70677	0.29323	0	-1	0.541	0.296
K	0	0.99481	0.00519	-2	1.008	0.108
L	0	0.30717	0.69283	-3	2.039	0.692
Q	0.00568	0.98971	0.00462	-2	1.003	0.113
Q	0.01247	0.98403	0.00351	-2	0.997	0.115
S	0.00011	0.48994	0.50995	-3	1.765	0.75
Y	5e-05	0.60083	0.39911	-2	1.599	0.735
Q	0.0575	0.94002	0.00248	-2	0.966	0.17
S	0.00015	0.69541	0.30445	-2	1.457	0.69
W	2e-05	0.5956	0.40438	-2	1.607	0.736
N	0.00817	0.98899	0.00284	-2	0.999	0.099
T	0.00397	0.98085	0.01518	-2	1.02	0.188
N	0	0.12684	0.87316	-3	2.31	0.499
N	0	0.00295	0.99705	-3	2.496	0.081
A	0	0.68826	0.31174	-2	1.468	0.695
D	1e-05	0.9958	0.00419	-2	1.006	0.097
Q	0	0.70651	0.29349	-2	1.44	0.683
-	0.00254	0.50557	0.49189	-2	1.736	0.752
Q	0	0.1348	0.8652	-3	2.298	0.512
L	0	0.45178	0.54822	-3	1.822	0.747
S	0	0.98685	0.01315	-2	1.02	0.171
-	0.03752	0.6797	0.28278	-2	1.4	0.702
H	0.99368	0.00632	0	-1	0.354	0.052
L	0.11124	0.88871	5e-05	-2	0.928	0.205
N	0.00357	0.99635	8e-05	-2	0.998	0.041
Q	0.99953	0.00047	0	-1	0.35	0.014
Q	0.59537	0.40463	0	-1	0.613	0.319
K	4e-05	0.94213	0.05783	-2	1.087	0.35
D	0	0.06427	0.93573	-3	2.404	0.368
G	0	0.18811	0.81189	-3	2.218	0.586
S	0	0.01379	0.98621	-3	2.479	0.175
-	0.00018	0.1334	0.86642	-3	2.3	0.511
-	0.06978	0.78857	0.14165	-2	1.167	0.566
-	0.34993	0.61794	0.03214	-2	0.821	0.434
-	0.14413	0.75713	0.09875	-2	1.054	0.529
-	0.00268	0.29858	0.69874	-3	2.046	0.692
-	0.33098	0.63315	0.03587	-2	0.839	0.441
-	0.15213	0.75913	0.08874	-2	1.034	0.513
E	0.07387	0.92601	0.00012	-2	0.952	0.171
N	0.13777	0.86216	7e-05	-2	0.911	0.224
L	0.12273	0.87694	0.00033	-2	0.921	0.215
T	0.6654	0.33459	1e-05	-1	0.568	0.307
E	0.97202	0.02798	0	-1	0.368	0.107
Q	0.97484	0.02516	0	-1	0.366	0.102
I	0.00043	0.99807	0.0015	-2	1.002	0.06
S	0	0.0011	0.9989	-3	2.498	0.05
G	5e-05	0.98583	0.01412	-2	1.021	0.177
K	0.00139	0.99851	0.0001	-2	0.999	0.028
L	0.00011	0.99605	0.00383	-2	1.006	0.093
E	0.75706	0.24294	0	-1	0.508	0.279
F	0.01109	0.9889	1e-05	-2	0.993	0.068
D	0	0.89869	0.10131	-2	1.152	0.453
Q	0.9972	0.0028	0	-1	0.352	0.034
D	0.73833	0.26167	0	-1	0.52	0.286
S	0	0.38115	0.61885	-3	1.928	0.729
Q	0	0.60479	0.39521	-2	1.593	0.733
-	0.16683	0.66626	0.16691	-2	1.142	0.653
-	0.16683	0.66626	0.16691	-2	1.142	0.653
-	0.02725	0.60403	0.36872	-2	1.535	0.745
-	0.02217	0.55636	0.42147	-2	1.618	0.759
-	0.13897	0.73173	0.1293	-2	1.104	0.582
-	0.06317	0.73299	0.20385	-2	1.265	0.644
-	0.00328	0.35366	0.64306	-3	1.962	0.722
Q	0.00322	0.99497	0.0018	-2	1.001	0.074
I	0	0.02412	0.97588	-3	2.464	0.23
Y	0	0.47005	0.52995	-3	1.795	0.749
Q	0.66663	0.33337	0	-1	0.567	0.306
P	1e-05	0.95984	0.04015	-2	1.06	0.294
W	0.00032	0.99749	0.00219	-2	1.003	0.071
K	0.00053	0.99906	0.0004	-2	1	0.034
S	4e-05	0.95615	0.04381	-2	1.066	0.307
N	8e-05	0.92674	0.07317	-2	1.11	0.391
N	0	0.81397	0.18603	-2	1.279	0.584
A	0.05925	0.9403	0.00045	-2	0.962	0.157
D	0.01342	0.9573	0.02928	-2	1.035	0.265
D	0.00029	0.51885	0.48086	-2	1.721	0.75
D	0.02046	0.69861	0.28094	-2	1.408	0.689
Q	0.03006	0.68034	0.28961	-2	1.415	0.702
K	0.67176	0.32824	0	-1	0.563	0.305
F	0	0.53848	0.46152	-2	1.692	0.748
-	0.09437	0.71365	0.19198	-2	1.227	0.648
-	0.01908	0.52627	0.45465	-2	1.67	0.763
-	0.02702	0.58865	0.38433	-2	1.559	0.751
-	0.16668	0.66616	0.16716	-2	1.142	0.653
-	0.16668	0.66616	0.16716	-2	1.142	0.653
-	0.16668	0.66616	0.16716	-2	1.142	0.653
-	0.16668	0.66616	0.16716	-2	1.142	0.653
-	0.16668	0.66616	0.16716	-2	1.142	0.653
-	0.16668	0.66616	0.16716	-2	1.142	0.653
D	0.01969	0.98031	0	-2	0.987	0.09
D	0.98627	0.01373	0	-1	0.359	0.076
F	0.00053	0.99862	0.00085	-2	1.001	0.046
I	1e-05	0.95785	0.04215	-2	1.063	0.301
E	0.99773	0.00227	0	-1	0.351	0.031
Q	0.02991	0.97009	0	-2	0.981	0.111
T	0.31206	0.68794	0	-2	0.797	0.301
S	0	0.58157	0.41843	-2	1.628	0.74
E	0	0.54064	0.45936	-2	1.689	0.748
-	0.16668	0.66616	0.16716	-2	1.142	0.653
-	0.16668	0.66616	0.16716	-2	1.142	0.653
-	0.16668	0.66616	0.16716	-2	1.142	0.653
-	0.16668	0.66616	0.16716	-2	1.142	0.653
-	0.16668	0.66616	0.16716	-2	1.142	0.653
-	0.16668	0.66616	0.16716	-2	1.142	0.653
-	0.16668	0.66616	0.16716	-2	1.142	0.653
-	0.16668	0.66616	0.16716	-2	1.142	0.653
-	0.16668	0.66616	0.16716	-2	1.142	0.653
-	0.16668	0.66616	0.16716	-2	1.142	0.653
-	0.16668	0.66616	0.16716	-2	1.142	0.653
-	0.16668	0.66616	0.16716	-2	1.142	0.653
-	0.16668	0.66616	0.16716	-2	1.142	0.653
-	0.16668	0.66616	0.16716	-2	1.142	0.653
-	0.16668	0.66616	0.16716	-2	1.142	0.653
-	0.16668	0.66616	0.16716	-2	1.142	0.653
-	0.16668	0.66616	0.16716	-2	1.142	0.653
-	0.16668	0.66616	0.16716	-2	1.142	0.653
-	0.16668	0.66616	0.16716	-2	1.142	0.653
-	0.16668	0.66616	0.16716	-2	1.142	0.653
-	0.16668	0.66616	0.16716	-2	1.142	0.653
-	0.16668	0.66616	0.16716	-2	1.142	0.653
-	0.16668	0.66616	0.16716	-2	1.142	0.653
-	0.16668	0.66616	0.16716	-2	1.142	0.653
S	0	0.04526	0.95474	-3	2.432	0.312
E	0.02966	0.97034	0	-2	0.981	0.11
N	0.9938	0.0062	0	-1	0.354	0.051
L	0.00677	0.99321	1e-05	-2	0.996	0.054
N	0.3941	0.57976	0.02614	-2	0.783	0.422
K	0.36927	0.6001	0.03063	-2	0.806	0.433
S	0.06844	0.93156	0	-2	0.956	0.164
Q	0.99999	1e-05	0	-1	0.35	0.002
Q	0.99999	1e-05	0	-1	0.35	0.002
I	0.41301	0.58699	0	-2	0.732	0.32
S	0	0.0004	0.9996	-3	2.499	0.03
-	0.09384	0.83238	0.07378	-2	1.05	0.451
-	0.0174	0.98214	0.00046	-2	0.989	0.091
-	0.02613	0.97374	0.00013	-2	0.983	0.105
-	0.00216	0.97361	0.02423	-2	1.035	0.233
-	0.58207	0.41793	0	-1	0.622	0.321
-	0.96136	0.03864	0	-1	0.375	0.125
-	0.59723	0.40273	4e-05	-1	0.612	0.319
-	0.97953	0.02047	0	-1	0.363	0.092
-	0.00335	0.99337	0.00328	-2	1.003	0.094
-	0.00033	0.80258	0.19709	-2	1.295	0.597
-	0.00024	0.82323	0.17653	-2	1.265	0.572
-	0.00084	0.95059	0.04856	-2	1.072	0.323
-	9e-05	0.22699	0.77291	-3	2.159	0.629
-	0	0.02796	0.97203	-3	2.458	0.247
-	0.0006	0.68215	0.31726	-2	1.475	0.699
-	0.00013	0.29545	0.70442	-3	2.057	0.685
-	0.00026	0.42977	0.56997	-3	1.855	0.743
-	0.00973	0.9291	0.06118	-2	1.085	0.367
-	9e-05	0.22009	0.77982	-3	2.17	0.622
-	4e-05	0.13569	0.86427	-3	2.296	0.514
-	0.03781	0.88281	0.07938	-2	1.094	0.431
-	0.34034	0.653	0.00666	-2	0.789	0.338
-	0.26659	0.69143	0.04198	-2	0.89	0.441
-	6e-05	0.87718	0.12276	-2	1.184	0.492
-	0.26644	0.73353	3e-05	-2	0.827	0.288
-	0.00691	0.99143	0.00167	-2	0.998	0.082
-	0.00015	0.77168	0.22816	-2	1.342	0.63
-	0.0118	0.98788	0.00032	-2	0.993	0.075
-	0.06408	0.93571	0.00021	-2	0.959	0.161
-	0.00616	0.99128	0.00256	-2	1	0.091
-	0.00869	0.98981	0.0015	-2	0.997	0.084
-	0.99505	0.00495	0	-1	0.353	0.046
-	0.93627	0.06373	0	-1	0.391	0.159
-	0.05941	0.93837	0.00222	-2	0.965	0.17
-	0	0.15593	0.84407	-3	2.266	0.544
-	0.05782	0.93645	0.00573	-2	0.971	0.191
-	0.01338	0.95682	0.0298	-2	1.036	0.267
-	0.00082	0.71507	0.28411	-2	1.426	0.677
-	0.00802	0.9144	0.07758	-2	1.111	0.407
-	0.03404	0.83561	0.13035	-2	1.173	0.527
-	0.29322	0.70438	0.0024	-2	0.813	0.307
-	0.32947	0.66854	0.00199	-2	0.789	0.315
-	0.75149	0.24828	0.00023	-1	0.512	0.282
-	0	0.00469	0.99531	-3	2.493	0.103
-	0	0.0595	0.94049	-3	2.411	0.355
-	0.03007	0.811	0.15893	-2	1.219	0.568
-	0.43351	0.55892	0.00757	-2	0.73	0.356
-	0.43159	0.56058	0.00783	-2	0.731	0.357
-	0.37788	0.55497	0.06715	-2	0.855	0.538
-	0.02359	0.5859	0.39052	-2	1.57	0.75
-	0.16668	0.66616	0.16716	-2	1.142	0.653
-	0.16668	0.66616	0.16716	-2	1.142	0.653
-	0.02535	0.72734	0.24731	-2	1.354	0.664
-	0.02118	0.7145	0.26432	-2	1.383	0.676
-	0.04832	0.72711	0.22457	-2	1.305	0.658
-	0.0642	0.66611	0.26968	-2	1.363	0.709
-	0.0933	0.69414	0.21255	-2	1.258	0.672
-	0.11316	0.73462	0.15223	-2	1.155	0.605
-	0.01439	0.46514	0.52047	-3	1.771	0.763
-	0.10876	0.73004	0.1612	-2	1.171	0.616
-	0.03474	0.64295	0.32232	-2	1.461	0.726
-	0.0311	0.61638	0.35252	-2	1.509	0.74
-	0.11316	0.73462	0.15223	-2	1.155	0.605
-	0.01957	0.50716	0.47327	-2	1.697	0.766
-	0.02313	0.54425	0.43262	-2	1.634	0.762
-	0.0042	0.31281	0.68299	-3	2.022	0.703
-	0.0775	0.71046	0.21205	-2	1.268	0.662
-	0.12404	0.75045	0.12552	-2	1.108	0.569
-	0.33084	0.62848	0.04068	-2	0.846	0.456
-	0.01078	0.43729	0.55193	-3	1.821	0.757
-	0.12431	0.73535	0.14033	-2	1.13	0.593
-	0.01077	0.51122	0.47801	-2	1.71	0.759
-	0.26513	0.66516	0.06971	-2	0.932	0.514
-	0.00654	0.38813	0.60533	-3	1.904	0.74
-	0.11009	0.73673	0.15318	-2	1.158	0.605
-	0.09525	0.6954	0.20935	-2	1.252	0.669
-	0.02718	0.57551	0.39731	-2	1.578	0.756
-	0.11951	0.73717	0.14332	-2	1.137	0.595
-	0.03915	0.68054	0.28032	-2	1.395	0.701
-	0.03756	0.65981	0.30263	-2	1.43	0.716
-	0.09666	0.71808	0.18526	-2	1.215	0.641
-	0.29738	0.65055	0.05208	-2	0.885	0.479
-	0.29738	0.65055	0.05208	-2	0.885	0.479
-	0.30263	0.6489	0.04847	-2	0.876	0.471
-	0.01494	0.54397	0.44108	-2	1.652	0.757
D	0.03691	0.96309	0	-2	0.976	0.123
K	8e-05	0.9997	0.00021	-2	1	0.023
F	0.00807	0.99179	0.00014	-2	0.995	0.061
K	0.99841	0.00159	0	-1	0.351	0.026
F	0.9392	0.0608	0	-1	0.39	0.155
D	0.87219	0.12781	0	-1	0.433	0.217
Q	0.32035	0.67961	4e-05	-2	0.792	0.303
N	0.00047	0.95763	0.0419	-2	1.063	0.301
S	8e-05	0.62976	0.37016	-2	1.555	0.724
Q	0.81869	0.18131	0	-1	0.468	0.25
Q	0.94652	0.05348	0	-1	0.385	0.146
I	0	0.00172	0.99828	-3	2.497	0.062
Y	0	0.00501	0.99499	-3	2.492	0.106
Q	0	0.37579	0.62421	-3	1.936	0.726
P	0	0.45493	0.54507	-3	1.818	0.747
W	0.00026	0.99865	0.00109	-2	1.001	0.051
-	0.00994	0.65482	0.33524	-2	1.496	0.716
K	5e-05	0.99857	0.00138	-2	1.002	0.056
S	0	0.06292	0.93708	-3	2.406	0.364
N	1e-05	0.98661	0.01339	-2	1.02	0.172
N	0	0.98972	0.01028	-2	1.015	0.151
A	1e-05	0.83643	0.16356	-2	1.245	0.555
N	0	0.64701	0.35299	-2	1.529	0.717
Q	0.02975	0.97024	0	-2	0.981	0.11
K	0.46072	0.53928	0	-2	0.701	0.324
-	0.29529	0.65296	0.05175	-2	0.886	0.478
F	6e-05	0.99757	0.00237	-2	1.004	0.073
D	0.9876	0.0124	0	-1	0.358	0.072
D	0.99819	0.00181	0	-1	0.351	0.028
L	0.02048	0.97938	0.00015	-2	0.987	0.094
I	2e-05	0.99181	0.00817	-2	1.012	0.135
E	0.99831	0.00169	0	-1	0.351	0.027
Q	0.7879	0.2121	0	-1	0.488	0.266
T	0.9548	0.0452	0	-1	0.379	0.135
N	0	0.6407	0.3593	-2	1.539	0.72
E	1e-05	0.9912	0.00879	-2	1.013	0.14
S	0.00018	0.99918	0.00064	-2	1.001	0.039
E	0.00389	0.9961	1e-05	-2	0.997	0.041
N	0.17422	0.82578	0	-2	0.887	0.247
L	0.00021	0.99937	0.00042	-2	1	0.032
T	0.00737	0.99262	1e-05	-2	0.995	0.056
E	0.99109	0.00891	0	-1	0.356	0.061
Q	0.97121	0.02879	0	-1	0.369	0.109
I	0.04244	0.95755	1e-05	-2	0.972	0.131
S	1e-05	0.96822	0.03177	-2	1.048	0.263
G	0.88478	0.11522	0	-1	0.425	0.208
K	0.00013	0.99973	0.00014	-2	1	0.019
P	0.00773	0.5019	0.49037	-2	1.731	0.757
L	0.26812	0.73188	0	-2	0.826	0.288
E	0.99399	0.00601	0	-1	0.354	0.05
F	0.67664	0.32336	0	-1	0.56	0.304
D	0.9617	0.0383	0	-1	0.375	0.125
Q	0.99236	0.00764	0	-1	0.355	0.057
N	0.01556	0.98443	0	-2	0.99	0.081
V	1e-05	0.8604	0.1396	-2	1.209	0.52
-	0.03402	0.64638	0.3196	-2	1.457	0.724
-	0.15983	0.7617	0.07847	-2	1.014	0.494
-	0.15696	0.75902	0.08401	-2	1.024	0.505
-	0.15544	0.76305	0.08151	-2	1.021	0.499
-	0.37636	0.59693	0.02671	-2	0.795	0.421
-	0.07631	0.70358	0.22011	-2	1.281	0.67
[truncated: 1,199 more rows]

## Sheet: Table S8
Table S7. CODEML results for RPB1.
The CODEML packaed in PAML 4.9 was used to compare severl models of evolution.
M0 assumes the whole protein has a single uniform dN/dS ration ans is, therefore, the null model.
The alternive model M1 assumes near neutral selection, while M2 assumes the amino acids have varying dN/dS rations that fall into one of three site classes (negative, neutral or positive selection).
This analysis demonstrates that that M2 is the best model.
	M0	M1	M2
lnL	-124978	-122407	-121945
Test Statistic		5142.28	6066.88
p-value		<1x10^-15	<1x10^-15
dN/dS	0.027	negative = 0.000, neutral = 1.00	negative = 0.0006, neutral = 1.00, positive = 14.038

## Sheet: Table S9
Table S9. dN/dS ratio at each amino acid position in rpb1 with the associated probability
PAML v4.9 was used to calculate sitewise dN/dS ratios at each amino acid position in RPB1
Sites marked with a "-" denote a gap in the alignment. For clarity, and to retain only information
about RPB1, all gap sites were removed and remaining dN/dS ratios were plotted in Figure S4.
Site	AA	Prob	dN/dS	SE
55	L	0.856	12.167
82	R	0.980*	13.781
147	L	1.000**	14.037
160	S	0.889	12.595
207	N	0.987*	13.863
208	Q	1.000**	14.038
210	Q	1.000**	14.038
212	S	1.000**	14.038
213	I	1.000**	14.038
214	-	1.000**	14.038
215	E	1.000**	14.038
231	L	0.68	9.852
254	M	0.974*	13.695
255	A	1.000**	14.038
256	L	0.908	12.826
269	T	0.936	13.207
284	R	0.888	12.476
331	I	1.000**	14.038
517	L	0.991**	13.919
591	R	0.88	12.354
695	L	0.711	9.987
983	R	0.999**	14.024
997	R	0.979*	13.767
1007	A	1.000**	14.038
1008	V	0.967*	13.614
1042	R	0.501	7.041
1061	D	0.845	12.02
1125	S	0.935	13.189
1286	L	0.975*	13.685
1329	L	0.602	8.465
1502	L	0.598	8.78
1550	V	0.702	10.153
1605	L	0.999**	14.03
1632	L	0.991**	13.919
1708	S	0.978*	13.746
1722	S	1.000**	14.038
1729	S	1.000**	14.038
1736	S	1.000**	14.038
1743	S	1.000**	14.038
1745	S	0.766	10.981
1750	S	1.000**	14.038
1757	S	1.000**	14.038
1778	S	1.000**	14.038
1785	S	1.000**	14.037
1792	S	1.000**	14.038
1799	S	1.000**	14.038
1806	S	1.000**	14.038
1808	S	0.964*	13.568
1813	S	0.984*	13.825
1820	S	1.000**	14.038
1827	S	1.000**	14.038
1848	S	0.537	7.996
1850	S	1.000**	14.034
1878	S	1.000**	14.037
1913	S	0.751	10.789
1925	S	1.000**	14.037
1933	S	0.927	13.09

## Sheet: Table S10
Table S10. dN/dS ratio at each amino acid position in RPB1 with the associated posterior probabilities of each site belonging to each site class (negative, neutral or positive)
Bayes Empirical Bayes inPAML v4.9 was used to calculate sitewise dN/dS ratios at each amino acid position in RPB1
and the posterior probabilties that each site was evolving under negative, neutral or positve selection.
Sites marked with a "-" denote a gap in the alignment. For clarity, and to retain only information
about RPB1, all gap sites were removed and remaining dN/dS ratios were plotted in Figure S2B.
Site	AA	Negtive	Neutreal	Positve	dN/dS	standard error
1	-	0.66861	0.26666	0.06474	0.97	2.505
2	-	0.66796	0.26667	0.06537	0.977	2.516
3	-	0.66769	0.26667	0.06564	0.98	2.521
4	-	0.66758	0.26667	0.06575	0.981	2.522
5	-	0.66796	0.26667	0.06537	0.977	2.516
6	-	0.66796	0.26667	0.06537	0.977	2.516
7	-	0.6681	0.26666	0.06524	0.976	2.514
8	-	0.66772	0.26667	0.06561	0.979	2.52
9	-	0.66796	0.26667	0.06537	0.977	2.516
10	-	0.66758	0.26667	0.06575	0.981	2.522
11	-	0.66796	0.26667	0.06537	0.977	2.516
12	-	0.6681	0.26666	0.06524	0.976	2.514
13	-	0.66823	0.26666	0.06511	0.974	2.511
14	-	0.6681	0.26666	0.06524	0.976	2.514
15	-	0.6681	0.26666	0.06524	0.976	2.514
16	-	0.66796	0.26667	0.06537	0.977	2.516
17	-	0.66796	0.26667	0.06537	0.977	2.516
18	-	0.6681	0.26666	0.06524	0.976	2.514
19	-	0.66783	0.26667	0.06551	0.978	2.518
20	-	0.66823	0.26666	0.06511	0.974	2.511
21	-	0.66796	0.26667	0.06537	0.977	2.516
22	-	0.66823	0.26666	0.06511	0.974	2.511
23	-	0.6681	0.26666	0.06524	0.976	2.514
24	-	0.66796	0.26667	0.06537	0.977	2.516
25	-	0.6681	0.26666	0.06524	0.976	2.514
26	-	0.6681	0.26666	0.06524	0.976	2.514
27	-	0.66786	0.26667	0.06548	0.978	2.518
28	-	0.66758	0.26667	0.06575	0.981	2.522
29	-	0.66783	0.26667	0.06551	0.978	2.518
30	-	0.66796	0.26667	0.06537	0.977	2.516
31	-	0.66796	0.26667	0.06537	0.977	2.516
32	-	0.66796	0.26667	0.06537	0.977	2.516
33	-	0.66786	0.26667	0.06548	0.978	2.518
34	-	0.6681	0.26666	0.06524	0.976	2.514
35	-	0.66796	0.26667	0.06537	0.977	2.516
36	-	0.66796	0.26667	0.06537	0.977	2.516
37	-	0.66783	0.26667	0.06551	0.978	2.518
38	-	0.6681	0.26666	0.06524	0.976	2.514
39	-	0.66796	0.26667	0.06537	0.977	2.516
40	-	0.66796	0.26667	0.06537	0.977	2.516
41	-	0.66823	0.26666	0.06511	0.974	2.511
42	-	0.66796	0.26667	0.06537	0.977	2.516
43	-	0.66823	0.26666	0.06511	0.974	2.511
44	-	0.6681	0.26666	0.06524	0.976	2.514
45	-	0.6681	0.26666	0.06524	0.976	2.514
46	M	0.91986	0.08014	0	0.126	0.258
47	A	0.00082	0.95365	0.04553	1.422	1.937
48	T	0.00031	0.70078	0.29891	3.786	4.272
49	S	0.00076	0.91686	0.08238	1.765	2.56
50	D	0.89465	0.10535	0	0.15	0.292
51	S	0.87017	0.12982	1e-05	0.173	0.321
52	K	0.88343	0.11657	1e-05	0.161	0.306
53	A	0.87351	0.12648	1e-05	0.17	0.317
54	P	0.25518	0.74446	0.00037	0.761	0.452
55	L	0	0.00913	0.99087	10.269	0.957
56	R	0.85244	0.14749	7e-05	0.191	0.347
57	T	0.0153	0.97532	0.00938	1.072	0.904
58	V	0.87351	0.12648	1e-05	0.17	0.317
59	K	0.27525	0.72453	0.00022	0.741	0.447
60	R	0.75115	0.24155	0.0073	0.354	0.945
61	V	0.87351	0.12648	1e-05	0.17	0.317
62	Q	0.86408	0.1359	1e-05	0.179	0.328
63	F	0.89489	0.10511	0	0.15	0.292
64	G	0.87265	0.12734	1e-05	0.171	0.318
65	I	0.88329	0.1167	1e-05	0.161	0.306
66	L	0.00649	0.78289	0.21062	2.954	3.804
67	S	0.23778	0.76149	0.00073	0.781	0.478
68	P	0.8735	0.12649	1e-05	0.17	0.317
69	D	0.89429	0.10571	0	0.15	0.292
70	E	0.8836	0.1164	0	0.161	0.305
71	I	0.30465	0.69487	0.00048	0.715	0.485
72	R	0.01664	0.97842	0.00494	1.03	0.662
73	R	0.87164	0.12836	1e-05	0.172	0.319
74	M	0.91986	0.08014	0	0.126	0.258
75	S	0.85064	0.14932	3e-05	0.192	0.344
76	V	0.87351	0.12648	1e-05	0.17	0.317
77	T	0.87351	0.12649	1e-05	0.17	0.317
78	D	0.02047	0.97871	0.00082	0.988	0.297
79	G	0	0.15359	0.8464	8.914	3.387
80	G	0.87316	0.12684	1e-05	0.171	0.317
81	I	0.89498	0.10502	0	0.15	0.292
82	R	0	0.0007	0.9993	10.347	0.432
83	F	0.89497	0.10502	0	0.15	0.291
84	P	0.24896	0.75054	0.00051	0.768	0.463
85	E	0.88467	0.11533	0	0.16	0.304
86	T	0.87351	0.12648	1e-05	0.17	0.317
87	M	0.00127	0.99687	0.00186	1.016	0.399
88	E	0.88464	0.11535	0	0.16	0.304
89	G	0.87196	0.12803	1e-05	0.172	0.318
90	G	0.87337	0.12663	1e-05	0.17	0.317
91	R	0.76694	0.23239	0.00066	0.278	0.477
92	P	0.87351	0.12648	1e-05	0.17	0.317
93	K	0.88384	0.11616	0	0.16	0.305
94	L	0.74716	0.25082	0.00202	0.309	0.609
95	G	0.01469	0.97481	0.0105	1.083	0.954
96	G	0.8721	0.1279	1e-05	0.172	0.318
97	L	0.87239	0.12761	1e-05	0.171	0.318
98	M	0.91986	0.08014	0	0.126	0.258
99	D	0.89434	0.10566	0	0.15	0.292
100	P	0.8735	0.12649	1e-05	0.17	0.317
101	R	0.7348	0.23931	0.02589	0.543	1.647
102	Q	0.86389	0.13609	2e-05	0.179	0.328
103	G	0.87351	0.12649	1e-05	0.17	0.317
104	V	0.87351	0.12648	1e-05	0.17	0.317
105	I	0.27605	0.72364	0.00032	0.741	0.457
106	D	0.89495	0.10505	0	0.15	0.291
107	R	0.8743	0.1257	1e-05	0.169	0.316
108	N	0.2976	0.70234	6e-05	0.718	0.441
109	S	0.24951	0.75001	0.00048	0.767	0.461
110	R	0.85891	0.14104	4e-05	0.184	0.337
111	C	0.88452	0.11547	0	0.16	0.304
112	Q	0.86269	0.13729	2e-05	0.181	0.331
113	T	0.87351	0.12649	1e-05	0.17	0.317
114	C	0.88474	0.11526	0	0.16	0.304
115	A	0.87351	0.12648	1e-05	0.17	0.317
116	G	0.87336	0.12664	1e-05	0.17	0.317
117	N	0.89506	0.10494	0	0.15	0.291
118	M	0.02512	0.9747	0.00018	0.978	0.193
119	T	0.87351	0.12649	1e-05	0.17	0.317
120	E	0.88367	0.11633	0	0.161	0.305
121	C	0.88465	0.11534	0	0.16	0.304
122	P	0.25377	0.74584	0.00038	0.762	0.453
123	G	0.8716	0.12839	1e-05	0.172	0.319
124	H	0.89483	0.10516	0	0.15	0.292
125	F	0.89518	0.10482	0	0.15	0.291
126	G	0.87098	0.12902	1e-05	0.173	0.32
127	H	0.89469	0.10531	0	0.15	0.292
128	I	0.89749	0.10251	0	0.147	0.289
129	D	0.89472	0.10528	0	0.15	0.292
130	L	0.82243	0.17617	0.00139	0.232	0.522
131	A	0.87351	0.12649	1e-05	0.17	0.317
132	K	0.88405	0.11594	0	0.16	0.305
133	P	0.8735	0.1265	1e-05	0.17	0.317
134	V	0.25641	0.74323	0.00036	0.76	0.453
135	F	0.89392	0.10607	0	0.151	0.293
136	H	0.89378	0.10621	0	0.151	0.293
137	V	0.87351	0.12648	1e-05	0.17	0.317
138	G	0.86558	0.13441	1e-05	0.178	0.326
139	F	0.89459	0.10541	0	0.15	0.292
140	I	0.00385	0.72859	0.26756	3.493	4.137
141	T	0.87351	0.12649	1e-05	0.17	0.317
142	K	0.88433	0.11567	0	0.16	0.304
143	T	0.01656	0.97766	0.00578	1.038	0.715
144	I	0.89452	0.10546	2e-05	0.15	0.295
145	K	0.88446	0.11554	0	0.16	0.304
146	I	0.89293	0.10706	1e-05	0.152	0.296
147	L	0	0	1	10.354	0.355
148	R	0.85462	0.14504	0.00034	0.191	0.382
149	C	0.8842	0.1158	0	0.16	0.305
150	V	0.25254	0.74701	0.00045	0.764	0.459
151	C	0.88442	0.11558	0	0.16	0.304
152	F	0.89461	0.10538	0	0.15	0.292
153	Y	0.25479	0.74488	0.00033	0.761	0.448
154	C	0.88471	0.11528	0	0.16	0.304
155	S	0.86342	0.13657	2e-05	0.18	0.329
156	K	0.8841	0.1159	0	0.16	0.305
157	L	0.00733	0.5839	0.40877	4.811	4.604
158	L	0.77139	0.22801	0.00061	0.273	0.468
159	V	0.87351	0.12648	1e-05	0.17	0.317
160	S	0	0.0026	0.9974	10.329	0.594
161	P	0.87351	0.12648	1e-05	0.17	0.317
162	H	0.01484	0.97576	0.0094	1.073	0.904
163	N	0.87848	0.12152	0	0.165	0.311
164	P	0.22972	0.76903	0.00124	0.793	0.521
165	K	0.86639	0.13359	3e-05	0.177	0.327
166	I	0.86886	0.13111	3e-05	0.175	0.325
167	K	0.86812	0.13187	1e-05	0.175	0.323
168	E	0.86809	0.1319	1e-05	0.175	0.323
169	I	0.2268	0.76975	0.00345	0.817	0.685
170	V	0.23053	0.76825	0.00122	0.792	0.519
171	M	0.90311	0.09689	0	0.142	0.281
172	K	0.86749	0.1325	1e-05	0.176	0.324
173	T	0.22439	0.774	0.00161	0.802	0.55
174	K	0.86766	0.13233	1e-05	0.176	0.324
175	G	0.84859	0.15137	4e-05	0.194	0.346
176	Q	0.8481	0.15185	5e-05	0.195	0.348
177	P	0.8735	0.12649	1e-05	0.17	0.317
178	R	0.83336	0.16571	0.00093	0.217	0.468
179	K	0.8844	0.1156	0	0.16	0.304
180	R	0.81552	0.18232	0.00216	0.245	0.595
181	L	0.8528	0.14708	0.00012	0.191	0.354
182	T	0.00835	0.94979	0.04186	1.381	1.867
183	F	0.0205	0.9776	0.0019	0.998	0.426
184	V	0.2564	0.74326	0.00033	0.759	0.449
185	Y	0.87353	0.12646	0	0.17	0.317
186	D	0.2812	0.71869	0.00012	0.734	0.439
187	L	0.72079	0.25737	0.02184	0.519	1.525
188	C	0.88465	0.11535	0	0.16	0.304
189	K	0.88472	0.11527	0	0.16	0.304
190	S	0.2941	0.70581	9e-05	0.721	0.442
191	K	0.88443	0.11556	0	0.16	0.304
192	N	0.29627	0.70364	9e-05	0.719	0.443
193	I	0.88348	0.1165	2e-05	0.161	0.308
194	C	0.88464	0.11535	0	0.16	0.304
195	E	0.88449	0.11551	0	0.16	0.304
196	G	0.87314	0.12686	1e-05	0.171	0.317
197	G	0.86396	0.13602	2e-05	0.179	0.328
198	D	0.89354	0.10646	0	0.151	0.293
199	E	0.88394	0.11605	0	0.16	0.305
200	M	0.91986	0.08014	0	0.126	0.258
201	D	0.8933	0.1067	0	0.151	0.294
202	I	0.88475	0.11524	1e-05	0.16	0.305
203	-	0.66666	0.26668	0.06667	0.99	2.538
204	N	0.00097	0.97859	0.02043	1.189	1.314
205	K	0.8834	0.1166	0	0.161	0.305
206	E	4e-05	0.78776	0.2122	2.975	3.809
207	N	0	0.00044	0.99956	10.35	0.405
208	Q	0	0	1	10.354	0.355
209	E	0.00094	0.97714	0.02192	1.202	1.359
210	Q	0	0	1	10.354	0.355
211	Q	0	0.04699	0.95301	9.914	2.009
212	S	0	0	1	10.354	0.355
213	I	0	0	1	10.354	0.355
214	-	0	0	1	10.354	0.355
215	E	0	0	1	10.354	0.355
216	-	0.00049	0.07152	0.92799	9.681	2.444
217	R	0.00126	0.52969	0.46905	5.381	4.67
218	K	0.27661	0.72327	0.00013	0.738	0.438
219	P	0.00075	0.92516	0.07409	1.688	2.436
220	G	0.87043	0.12956	1e-05	0.173	0.32
221	H	0.89481	0.10519	0	0.15	0.292
222	G	0.87035	0.12964	1e-05	0.173	0.321
223	G	0.87111	0.12888	1e-05	0.173	0.319
224	C	0.88398	0.11602	0	0.16	0.305
225	G	0.8727	0.12729	1e-05	0.171	0.318
226	R	0.77386	0.22505	0.00109	0.275	0.517
227	Y	0.87353	0.12646	0	0.17	0.317
228	Q	0.86372	0.13626	2e-05	0.18	0.329
229	P	0.87351	0.12648	1e-05	0.17	0.317
230	N	0.17932	0.82012	0.00056	0.835	0.427
231	L	0.0006	0.01036	0.98904	10.251	1.041
232	R	0.13861	0.82058	0.04081	1.248	1.897
233	R	0.8535	0.14645	5e-05	0.19	0.344
234	S	2e-05	0.49985	0.50013	5.667	4.674
235	G	0.87236	0.12763	1e-05	0.171	0.319
236	L	0.8396	0.15944	0.00097	0.211	0.469
237	D	0.89444	0.10556	0	0.15	0.292
238	V	0.01161	0.9653	0.02309	1.203	1.401
239	T	0	0.07859	0.92141	9.617	2.54
240	A	0.87351	0.12649	1e-05	0.17	0.317
241	E	0.8827	0.11729	1e-05	0.162	0.307
242	W	0.86452	0.13547	1e-05	0.179	0.326
243	T	0.01835	0.97679	0.00485	1.028	0.659
244	H	0.89346	0.10654	0	0.151	0.294
245	V	0.84057	0.15939	4e-05	0.202	0.354
246	N	0.85966	0.14033	2e-05	0.183	0.332
247	E	0.84966	0.1503	4e-05	0.193	0.345
248	D	0.85995	0.14004	1e-05	0.183	0.332
249	S	0.19954	0.79682	0.00364	0.844	0.685
250	Q	0.83181	0.16809	0.0001	0.211	0.369
251	E	0.22064	0.77769	0.00166	0.806	0.552
252	K	0.85019	0.14978	3e-05	0.193	0.343
253	K	0.8498	0.15016	4e-05	0.193	0.345
254	M	0	0.00204	0.99796	10.335	0.551
255	A	0	0	1	10.354	0.355
256	L	0.00056	0.00436	0.99508	10.307	0.751
257	T	0.01209	0.95359	0.03432	1.307	1.698
258	A	0.84057	0.15939	4e-05	0.202	0.354
259	E	0.84935	0.1506	5e-05	0.194	0.347
260	R	0.70136	0.27724	0.0214	0.533	1.509
261	A	0.20738	0.79036	0.00226	0.824	0.592
262	W	0.01179	0.9492	0.03901	1.351	1.805
263	E	0.84967	0.15029	4e-05	0.193	0.345
264	I	0.85078	0.14916	7e-05	0.192	0.348
265	L	0.00202	0.17649	0.82149	8.684	3.601
266	K	0.85026	0.14972	3e-05	0.193	0.343
267	H	0.01476	0.97551	0.00973	1.076	0.919
268	I	0.8532	0.14669	0.00012	0.191	0.353
269	T	0	0.00221	0.99779	10.333	0.564
270	D	0.89507	0.10493	0	0.15	0.291
271	E	0.88385	0.11614	0	0.16	0.305
272	E	0.88316	0.11683	1e-05	0.161	0.306
273	S	0.2375	0.76162	0.00089	0.783	0.493
274	F	0.28728	0.71259	0.00013	0.728	0.444
275	I	0.88442	0.11558	0	0.16	0.305
276	L	0.74309	0.25516	0.00174	0.31	0.587
277	G	0.87105	0.12894	1e-05	0.173	0.32
278	M	0.91986	0.08014	0	0.126	0.258
279	D	0.89406	0.10594	0	0.151	0.293
280	P	0.8735	0.12649	1e-05	0.17	0.317
281	K	0.88467	0.11533	0	0.16	0.304
282	F	0.89366	0.10633	0	0.151	0.293
283	A	0.87351	0.12648	1e-05	0.17	0.317
284	R	0.00013	0.00089	0.99898	10.344	0.466
285	P	0.8735	0.12649	1e-05	0.17	0.317
286	D	0.89519	0.1048	0	0.15	0.291
287	W	0.86452	0.13547	1e-05	0.179	0.326
288	M	0.91986	0.08014	0	0.126	0.258
289	V	7e-05	0.10992	0.89001	9.326	2.946
290	V	0.25662	0.74301	0.00037	0.76	0.453
291	T	0.87351	0.12648	1e-05	0.17	0.317
292	V	0.84057	0.15939	5e-05	0.202	0.354
293	L	0.48393	0.16834	0.34773	3.801	4.817
294	P	0.84057	0.15939	4e-05	0.202	0.354
295	V	0.84057	0.15939	4e-05	0.202	0.354
296	P	0.84057	0.15939	4e-05	0.202	0.353
297	P	0.84057	0.15939	4e-05	0.202	0.354
298	L	0.0851	0.04124	0.87366	9.095	3.342
299	S	0.82718	0.17269	0.00013	0.215	0.378
300	V	0.84057	0.15939	4e-05	0.202	0.354
301	R	0.70643	0.2765	0.01707	0.488	1.364
302	P	0.84057	0.15939	4e-05	0.202	0.354
303	A	0.84057	0.15939	4e-05	0.202	0.354
304	V	0.84057	0.15939	4e-05	0.202	0.353
305	I	0.21151	0.78676	0.00173	0.815	0.552
306	M	0.88452	0.11548	0	0.16	0.304
307	Y	0.84058	0.15938	4e-05	0.202	0.353
308	G	0.83576	0.16418	6e-05	0.207	0.36
309	S	0.83734	0.16261	5e-05	0.205	0.358
310	A	0.84057	0.15939	4e-05	0.202	0.354
311	K	0.21977	0.77865	0.00158	0.806	0.545
312	N	0.86028	0.13971	1e-05	0.183	0.331
313	Q	0.83094	0.1689	0.00016	0.212	0.379
314	D	0.89484	0.10516	0	0.15	0.292
315	D	0.89478	0.10522	0	0.15	0.292
316	L	0.78871	0.20668	0.00462	0.294	0.784
317	T	0.87351	0.12648	1e-05	0.17	0.317
318	H	0.8948	0.1052	0	0.15	0.292
319	K	0.88423	0.11577	0	0.16	0.305
320	L	0.52338	0.26727	0.20935	2.456	4.075
321	A	0.25517	0.74445	0.00038	0.761	0.453
322	D	0.89448	0.10551	0	0.15	0.292
323	I	0.88424	0.11575	1e-05	0.16	0.306
324	I	0.89254	0.10746	1e-05	0.152	0.295
325	K	0.88423	0.11577	0	0.16	0.305
326	A	0.01455	0.96972	0.01574	1.132	1.164
327	N	0.89475	0.10525	0	0.15	0.292
328	N	0.89427	0.10573	0	0.15	0.292
329	E	0.88403	0.11597	0	0.16	0.305
330	L	0.00431	0.00322	0.99247	10.28	0.927
331	I	0	0	1	10.354	0.355
332	R	0.06546	0.48226	0.45227	5.165	4.721
333	N	0.89461	0.10539	0	0.15	0.292
334	E	0.88398	0.11602	0	0.16	0.305
335	Q	0.86217	0.1378	3e-05	0.181	0.332
336	A	0.25194	0.74731	0.00075	0.768	0.487
337	G	0.87121	0.12877	2e-05	0.173	0.322
338	A	0.87351	0.12649	1e-05	0.17	0.317
339	A	0.87351	0.12648	1e-05	0.17	0.317
340	A	0.0008	0.94064	0.05857	1.543	2.184
341	H	0.8943	0.1057	0	0.15	0.292
342	V	0.25394	0.74558	0.00048	0.763	0.463
343	I	0.8899	0.11009	1e-05	0.155	0.298
344	S	0	0.06384	0.93616	9.755	2.312
345	E	0.88408	0.11591	0	0.16	0.305
346	N	0.89494	0.10506	0	0.15	0.291
347	I	0.89846	0.10154	0	0.146	0.287
348	K	0.88473	0.11527	0	0.16	0.304
349	M	0.36404	0.63596	1e-05	0.654	0.458
350	L	0.8388	0.16097	0.00023	0.205	0.381
351	Q	0.86367	0.13631	2e-05	0.18	0.329
352	F	0.89501	0.10499	0	0.15	0.291
353	H	0.89495	0.10504	0	0.15	0.291
354	V	0.25535	0.74415	0.0005	0.762	0.466
355	A	0.87351	0.12648	1e-05	0.17	0.317
356	T	0.87351	0.12649	1e-05	0.17	0.317
357	L	0.71545	0.23821	0.04634	0.753	2.152
358	V	0.87351	0.12648	1e-05	0.17	0.317
359	D	0.89464	0.10536	0	0.15	0.292
360	N	0.8946	0.1054	0	0.15	0.292
361	D	0.29518	0.70464	0.00018	0.721	0.452
362	M	0.91986	0.08014	0	0.126	0.258
363	P	0.87351	0.12648	1e-05	0.17	0.317
364	G	0.87219	0.1278	1e-05	0.171	0.318
365	M	0.34753	0.65246	1e-05	0.67	0.453
366	P	0.8735	0.1265	1e-05	0.17	0.317
367	R	0.01562	0.97256	0.01182	1.095	1.013
368	A	0.87351	0.12648	1e-05	0.17	0.317
369	M	0.91986	0.08014	0	0.126	0.258
370	Q	0.86329	0.13669	2e-05	0.18	0.33
371	K	0.88265	0.11734	1e-05	0.162	0.307
372	S	0.86573	0.13426	1e-05	0.178	0.326
373	G	0.8689	0.13109	1e-05	0.175	0.322
374	K	0.88455	0.11545	0	0.16	0.304
375	P	0.8735	0.12649	1e-05	0.17	0.317
376	L	0.57436	0.29714	0.12851	1.655	3.364
377	K	0.8834	0.11659	1e-05	0.161	0.306
378	A	0.87351	0.12648	1e-05	0.17	0.317
379	I	1e-05	0.20901	0.79099	8.395	3.815
380	K	0.8835	0.11649	1e-05	0.161	0.306
381	A	0.25534	0.74429	0.00036	0.761	0.452
382	R	0.72447	0.21669	0.05884	0.862	2.407
383	L	0.84041	0.15951	8e-05	0.202	0.359
384	K	0.88322	0.11677	1e-05	0.161	0.306
385	G	0.86557	0.13442	1e-05	0.178	0.326
386	K	0.88348	0.11652	1e-05	0.161	0.306
387	E	0.88454	0.11545	0	0.16	0.304
388	G	0.87254	0.12745	1e-05	0.171	0.318
389	R	0.83102	0.1399	0.02908	0.482	1.739
390	I	0.89343	0.10657	0	0.151	0.294
391	R	0.83969	0.15996	0.00035	0.206	0.396
392	G	0.86307	0.13691	1e-05	0.18	0.329
393	N	0.89503	0.10497	0	0.15	0.291
394	L	0.00231	0.00105	0.99664	10.32	0.679
395	M	0.91986	0.08014	0	0.126	0.258
396	G	0.87311	0.12688	1e-05	0.171	0.318
397	K	0.88333	0.11667	1e-05	0.161	0.306
398	R	0.8681	0.13189	1e-05	0.175	0.323
399	V	0.87351	0.12648	1e-05	0.17	0.317
400	D	0.89487	0.10513	0	0.15	0.292
401	F	0.89411	0.10589	0	0.151	0.293
402	S	0.86577	0.13422	1e-05	0.178	0.326
403	A	0.87351	0.12648	1e-05	0.17	0.317
404	R	0.86914	0.13085	1e-05	0.174	0.322
405	T	0.87351	0.12648	1e-05	0.17	0.317
406	V	0.87351	0.12648	1e-05	0.17	0.317
407	I	0.88465	0.11535	0	0.16	0.304
408	T	0.87351	0.12648	1e-05	0.17	0.317
409	P	0.8735	0.12649	1e-05	0.17	0.317
410	D	0.89498	0.10502	0	0.15	0.291
411	P	0.87351	0.12648	1e-05	0.17	0.317
412	N	0.89398	0.10601	0	0.151	0.293
413	L	0.83361	0.1638	0.00259	0.232	0.624
414	R	0.21311	0.78177	0.00512	0.845	0.782
415	I	0.27452	0.72496	0.00052	0.744	0.476
416	D	0.89488	0.10512	0	0.15	0.292
417	Q	0.86349	0.13649	2e-05	0.18	0.329
418	V	0.87351	0.12648	1e-05	0.17	0.317
419	G	0.87266	0.12733	1e-05	0.171	0.318
420	V	0.87351	0.12648	1e-05	0.17	0.317
421	P	0.8735	0.12649	1e-05	0.17	0.317
422	R	0.78868	0.21049	0.00083	0.258	0.483
423	S	0.01891	0.97885	0.00223	1.003	0.457
424	I	0.89326	0.10674	0	0.151	0.294
425	A	0.87351	0.12648	1e-05	0.17	0.317
426	Q	0.8633	0.13668	2e-05	0.18	0.33
427	N	0.89461	0.10539	0	0.15	0.292
428	L	0.1331	0.84799	0.01891	1.049	1.325
429	T	0.87351	0.12649	1e-05	0.17	0.317
430	F	0.89428	0.10572	0	0.15	0.292
431	P	0.87351	0.12648	1e-05	0.17	0.317
432	E	0.88455	0.11545	0	0.16	0.304
433	I	0.88522	0.11477	1e-05	0.159	0.304
434	V	0.87351	0.12648	1e-05	0.17	0.317
435	T	0.87351	0.12648	1e-05	0.17	0.317
436	P	0.87351	0.12649	1e-05	0.17	0.317
437	F	0.89485	0.10515	0	0.15	0.292
438	N	0.89456	0.10544	0	0.15	0.292
439	I	0.88444	0.11556	0	0.16	0.305
440	D	0.89506	0.10494	0	0.15	0.291
441	K	0.88426	0.11573	0	0.16	0.304
442	M	0.91986	0.08014	0	0.126	0.258
443	Q	0.86295	0.13703	2e-05	0.18	0.33
444	E	0.00079	0.9075	0.09171	1.852	2.687
445	L	0.4979	0.27276	0.22934	2.667	4.204
446	V	0.84057	0.15939	4e-05	0.202	0.354
447	R	0.03167	0.22842	0.73991	7.89	4.168
448	R	0.82086	0.17849	0.00065	0.226	0.445
449	G	0.83732	0.16263	5e-05	0.205	0.358
450	N	0.8597	0.14028	2e-05	0.183	0.332
451	S	0.8223	0.17756	0.00015	0.22	0.383
452	Q	0.83194	0.16796	9e-05	0.21	0.368
453	Y	0.84058	0.15938	4e-05	0.202	0.353
454	P	0.84057	0.15939	4e-05	0.202	0.354
455	G	0.83696	0.16296	8e-05	0.206	0.362
456	A	0.84057	0.15939	4e-05	0.202	0.354
457	K	0.85037	0.14961	3e-05	0.192	0.343
458	Y	0.84058	0.15938	4e-05	0.202	0.353
459	I	0.85771	0.14217	0.00013	0.186	0.351
460	V	0.84057	0.15939	5e-05	0.202	0.355
461	R	0.42989	0.11456	0.45556	4.857	5.05
462	D	0.85999	0.14	1e-05	0.183	0.332
463	N	0.85975	0.14023	2e-05	0.183	0.332
464	G	0.83563	0.16429	9e-05	0.207	0.364
465	E	0.85013	0.14984	3e-05	0.193	0.344
466	R	0.65564	0.28362	0.06074	0.943	2.423
467	I	0.85056	0.14934	0.0001	0.193	0.353
468	D	0.85983	0.14016	1e-05	0.183	0.332
469	L	0.47635	0.21901	0.30464	3.397	4.623
470	R	0.13965	0.10621	0.75414	7.921	4.277
471	F	0.23109	0.76799	0.00092	0.789	0.493
472	H	0.85932	0.14066	2e-05	0.184	0.333
473	P	0.84057	0.15939	4e-05	0.202	0.354
474	K	0.84996	0.15001	3e-05	0.193	0.344
475	P	0.00047	0.73563	0.26389	3.458	4.112
476	S	0.82913	0.17078	9e-05	0.213	0.37
477	D	0.86014	0.13984	1e-05	0.183	0.331
478	L	0.09621	0.07836	0.82543	8.629	3.768
479	H	0.85963	0.14035	2e-05	0.184	0.333
480	L	0.46283	0.23192	0.30525	3.414	4.616
481	Q	0.83162	0.16827	0.00011	0.211	0.371
482	C	0.88469	0.11531	0	0.16	0.304
483	G	0.87307	0.12692	1e-05	0.171	0.317
484	Y	0.87353	0.12647	1e-05	0.17	0.317
485	R	0.22795	0.76791	0.00415	0.822	0.73
486	V	0.87351	0.12648	1e-05	0.17	0.317
487	E	0.88382	0.11617	0	0.16	0.305
488	R	0.82541	0.17261	0.00198	0.234	0.575
489	H	0.89496	0.10504	0	0.15	0.291
490	I	0.27397	0.72561	0.00042	0.744	0.467
491	R	0.85009	0.14747	0.00244	0.215	0.604
492	D	0.89502	0.10498	0	0.15	0.291
493	G	0.87322	0.12677	1e-05	0.171	0.318
494	D	0.89432	0.10567	0	0.15	0.292
495	L	0.81219	0.16548	0.02234	0.437	1.54
496	V	0.8735	0.12648	2e-05	0.17	0.318
497	I	0.88516	0.11484	1e-05	0.159	0.304
498	F	0.89521	0.10479	0	0.15	0.291
499	N	0.89485	0.10515	0	0.15	0.292
500	R	0.78881	0.21021	0.00098	0.26	0.498
501	Q	0.86391	0.13607	1e-05	0.179	0.328
502	P	0.8735	0.12649	1e-05	0.17	0.317
503	T	0.87351	0.12648	1e-05	0.17	0.317
504	L	0.84037	0.15945	0.00018	0.203	0.373
505	H	0.89373	0.10627	0	0.151	0.293
506	K	0.88428	0.11572	0	0.16	0.304
507	M	0.91986	0.08014	0	0.126	0.258
508	S	1e-05	0.33934	0.66065	7.169	4.432
509	M	0.91986	0.08014	0	0.126	0.258
510	M	0.91986	0.08014	0	0.126	0.258
511	G	0.83943	0.16052	5e-05	0.203	0.357
512	H	0.85966	0.14032	2e-05	0.183	0.332
513	R	0.00611	0.00963	0.98425	10.201	1.262
514	V	0.84057	0.15939	5e-05	0.202	0.354
515	K	0.84983	0.15013	3e-05	0.193	0.344
516	V	0.84057	0.15939	4e-05	0.202	0.354
517	L	6e-05	5e-05	0.99989	10.353	0.369
518	P	0.84057	0.15939	4e-05	0.202	0.353
519	W	0.83242	0.16752	7e-05	0.21	0.364
520	S	0.00971	0.9318	0.0585	1.534	2.187
521	T	0.84057	0.15939	4e-05	0.202	0.354
522	F	0.86022	0.13977	1e-05	0.183	0.331
523	R	0.00916	0.01529	0.97555	10.116	1.542
524	M	0.88452	0.11548	0	0.16	0.304
525	N	0.86038	0.13961	1e-05	0.183	0.331
526	L	0.79396	0.2001	0.00595	0.301	0.863
527	S	0.85978	0.1402	1e-05	0.183	0.332
528	C	0.85021	0.14977	3e-05	0.193	0.343
529	T	0.84057	0.15939	4e-05	0.202	0.354
530	S	0.82929	0.17061	0.0001	0.213	0.371
531	P	0.84057	0.15939	4e-05	0.202	0.354
532	Y	0.84058	0.15938	4e-05	0.202	0.353
533	N	0.86009	0.1399	1e-05	0.183	0.331
534	A	0.84057	0.15939	4e-05	0.202	0.353
535	D	0.89468	0.10532	0	0.15	0.292
536	F	0.89349	0.1065	0	0.151	0.294
537	D	0.89462	0.10538	0	0.15	0.292
538	G	0.87041	0.12957	1e-05	0.173	0.321
539	D	0.89429	0.10571	0	0.15	0.292
540	E	0.88369	0.1163	1e-05	0.161	0.306
541	M	0.91986	0.08014	0	0.126	0.258
542	N	0.89466	0.10534	0	0.15	0.292
543	L	0.20831	0.77787	0.01381	0.931	1.176
544	H	0.89452	0.10548	0	0.15	0.292
545	A	0.01265	0.96015	0.0272	1.24	1.517
546	P	0.84057	0.15939	4e-05	0.202	0.353
547	Q	0.83194	0.16796	9e-05	0.21	0.368
548	S	0.83074	0.16917	9e-05	0.212	0.368
549	M	0.88452	0.11548	0	0.16	0.304
550	E	0.84955	0.15041	4e-05	0.193	0.346
551	T	0.84057	0.15939	4e-05	0.202	0.354
552	R	0.794	0.20309	0.00291	0.273	0.663
553	A	0.84057	0.15939	4e-05	0.202	0.354
554	E	0.8495	0.15046	4e-05	0.193	0.346
555	V	0.84057	0.15939	4e-05	0.202	0.354
556	E	0.84981	0.15015	4e-05	0.193	0.345
557	N	0.85965	0.14033	2e-05	0.183	0.332
558	I	0.21283	0.78503	0.00215	0.818	0.586
559	H	0.85983	0.14015	1e-05	0.183	0.332
560	V	0.84057	0.15939	4e-05	0.202	0.354
561	T	0.84056	0.15939	5e-05	0.202	0.355
562	P	0.84057	0.15939	4e-05	0.202	0.354
563	R	0.7626	0.2321	0.00529	0.325	0.831
564	Q	0.83162	0.16826	0.00011	0.211	0.371
565	I	0.84932	0.15061	7e-05	0.194	0.35
566	I	0.85033	0.14964	3e-05	0.192	0.344
567	T	0.84057	0.15939	5e-05	0.202	0.354
568	P	0.84057	0.15939	4e-05	0.202	0.354
569	Q	0.83078	0.16905	0.00017	0.212	0.38
570	A	0.87351	0.12648	1e-05	0.17	0.317
571	N	0.89468	0.10532	0	0.15	0.292
572	K	0.88465	0.11535	0	0.16	0.304
573	P	0.87351	0.12649	1e-05	0.17	0.317
574	V	0.87351	0.12648	1e-05	0.17	0.317
575	M	0.91986	0.08014	0	0.126	0.258
576	G	0.87239	0.1276	1e-05	0.171	0.318
577	I	0.88462	0.11537	0	0.16	0.304
578	V	0.87351	0.12648	1e-05	0.17	0.317
579	Q	0.86401	0.13598	1e-05	0.179	0.328
580	D	0.89491	0.10509	0	0.15	0.292
581	T	0.87351	0.12648	1e-05	0.17	0.317
582	L	0.82983	0.16588	0.00428	0.252	0.751
583	T	0.87351	0.12649	1e-05	0.17	0.317
584	A	0.87351	0.12648	1e-05	0.17	0.317
585	V	0.85734	0.14263	3e-05	0.186	0.337
586	R	0.85875	0.14119	6e-05	0.185	0.339
587	K	0.86771	0.13228	1e-05	0.176	0.324
588	M	0.90311	0.09689	0	0.142	0.281
589	T	0.85735	0.14263	2e-05	0.186	0.335
590	K	0.86682	0.13315	2e-05	0.177	0.326
591	R	0.00023	0.00024	0.99953	10.349	0.413
592	D	0.87681	0.12318	1e-05	0.167	0.314
593	V	0.85735	0.14263	2e-05	0.186	0.335
594	F	0.87785	0.12215	1e-05	0.166	0.312
595	I	0.25135	0.74749	0.00117	0.772	0.525
596	E	0.86786	0.13213	1e-05	0.176	0.323
597	K	0.8675	0.13248	1e-05	0.176	0.324
598	E	0.8843	0.1157	0	0.16	0.304
599	Q	0.86398	0.13601	1e-05	0.179	0.328
600	M	0.91986	0.08014	0	0.126	0.258
601	M	0.91986	0.08014	0	0.126	0.258
602	N	0.89495	0.10504	0	0.15	0.291
603	I	0.00628	0.80429	0.18942	2.76	3.661
604	L	0.58003	0.36763	0.05234	0.935	2.247
605	M	0.91986	0.08014	0	0.126	0.258
606	F	0.00091	0.95723	0.04186	1.388	1.863
607	L	0.70968	0.2669	0.02342	0.544	1.573
608	P	0.87351	0.12648	1e-05	0.17	0.317
609	S	0.01977	0.97815	0.00207	1	0.442
610	W	0.86452	0.13547	1e-05	0.179	0.326
611	D	0.02067	0.97769	0.00164	0.996	0.399
612	G	0.25227	0.74731	0.00042	0.764	0.457
613	K	0.88392	0.11608	0	0.16	0.305
614	M	0.3612	0.6388	1e-05	0.657	0.457
615	P	0.8735	0.12649	1e-05	0.17	0.317
616	Q	0.86235	0.13762	3e-05	0.181	0.332
617	P	0.8735	0.12649	1e-05	0.17	0.317
618	C	0.01713	0.97819	0.00468	1.027	0.646
619	I	0.88612	0.11387	1e-05	0.158	0.303
620	L	0.10102	0.44911	0.44987	5.114	4.756
621	K	0.88307	0.11693	1e-05	0.161	0.307
622	P	0.8735	0.12649	1e-05	0.17	0.317
623	K	0.88388	0.11611	0	0.16	0.305
624	P	0.25459	0.745	0.00041	0.762	0.456
625	L	0.21017	0.78627	0.00356	0.833	0.685
626	W	0.86452	0.13547	1e-05	0.179	0.326
627	T	0.87351	0.12648	1e-05	0.17	0.317
628	G	0.87316	0.12683	1e-05	0.171	0.317
629	K	0.88426	0.11573	0	0.16	0.304
630	Q	0.86382	0.13617	2e-05	0.18	0.328
631	I	0.00408	0.47241	0.52351	5.9	4.689
632	F	0.89497	0.10503	0	0.15	0.291
633	S	0.87258	0.12741	1e-05	0.171	0.318
634	L	0.81558	0.18256	0.00186	0.243	0.569
635	I	0.88426	0.11574	1e-05	0.16	0.305
636	I	0.89336	0.10664	0	0.151	0.294
637	P	0.8735	0.12649	1e-05	0.17	0.317
638	G	0.86497	0.13502	1e-05	0.178	0.327
639	N	0.89415	0.10585	0	0.151	0.293
640	V	0.87351	0.12648	1e-05	0.17	0.317
641	N	0.89429	0.10571	0	0.15	0.292
642	M	0.91986	0.08014	0	0.126	0.258
643	I	0.8934	0.10659	0	0.151	0.294
644	R	0.84508	0.1547	0.00022	0.199	0.375
645	T	0.87351	0.12648	1e-05	0.17	0.317
646	H	0.89454	0.10546	0	0.15	0.292
647	S	0	0.028	0.972	10.091	1.582
648	T	0.2552	0.74442	0.00037	0.761	0.453
649	H	0.89525	0.10475	0	0.15	0.291
650	P	0.8735	0.12649	1e-05	0.17	0.317
651	D	0.89472	0.10527	0	0.15	0.292
652	E	0.27353	0.72618	0.00029	0.743	0.454
653	E	0.88422	0.11578	0	0.16	0.305
654	D	0.89432	0.10568	0	0.15	0.292
655	D	0.29847	0.70145	8e-05	0.717	0.443
656	G	0.25552	0.74411	0.00037	0.761	0.452
657	P	0.8735	0.12649	1e-05	0.17	0.317
658	Y	0.87353	0.12646	0	0.17	0.317
659	K	0.88442	0.11558	0	0.16	0.304
660	W	0.86452	0.13547	1e-05	0.179	0.326
661	I	0.8843	0.11569	1e-05	0.16	0.305
662	S	0.85676	0.14321	3e-05	0.186	0.337
663	P	0.8735	0.12649	1e-05	0.17	0.317
664	G	0.86909	0.1309	1e-05	0.174	0.322
665	D	0.89477	0.10523	0	0.15	0.292
666	T	0.87351	0.12648	1e-05	0.17	0.317
667	-	0.66666	0.26668	0.06667	0.99	2.538
668	-	0.66666	0.26668	0.06667	0.99	2.538
669	-	0.66666	0.26668	0.06667	0.99	2.538
670	K	0.84962	0.15034	4e-05	0.193	0.345
671	V	0.84057	0.15939	4e-05	0.202	0.353
672	M	0.88452	0.11548	0	0.16	0.304
673	V	0.84057	0.15939	4e-05	0.202	0.354
674	E	0.85015	0.14982	3e-05	0.193	0.343
675	H	0.86011	0.13988	1e-05	0.183	0.331
676	G	0.83367	0.16626	7e-05	0.209	0.364
677	E	0.8495	0.15046	4e-05	0.193	0.346
678	L	0.70266	0.286	0.01133	0.438	1.141
679	V	0.2068	0.79058	0.00263	0.828	0.619
680	M	0.88452	0.11548	0	0.16	0.304
681	G	0.83903	0.1609	7e-05	0.204	0.359
682	I	0.85168	0.14829	4e-05	0.191	0.343
683	L	0.82812	0.17175	0.00013	0.215	0.377
684	C	0.8501	0.14987	3e-05	0.193	0.344
685	K	0.88436	0.11563	0	0.16	0.304
686	K	0.88412	0.11588	0	0.16	0.305
687	T	0.87351	0.12648	1e-05	0.17	0.317
688	L	0.84119	0.1587	0.00011	0.202	0.363
689	G	0.8729	0.12709	1e-05	0.171	0.318
690	T	0.87351	0.12648	1e-05	0.17	0.317
691	S	0.87206	0.12793	1e-05	0.172	0.318
692	A	0.87351	0.12648	1e-05	0.17	0.317
693	G	0.86738	0.13259	3e-05	0.176	0.327
694	S	0.87257	0.12742	1e-05	0.171	0.318
695	L	0.00048	0.00065	0.99887	10.343	0.483
696	L	0.87105	0.12894	1e-05	0.173	0.319
697	H	0.89481	0.10519	0	0.15	0.292
698	I	0.88455	0.11544	0	0.16	0.304
699	C	0.88481	0.11519	0	0.159	0.304
700	M	0.02618	0.9737	0.00012	0.976	0.182
701	L	0.73649	0.2401	0.02341	0.519	1.574
702	E	0.88259	0.1174	1e-05	0.162	0.307
703	L	0.2803	0.19047	0.52924	5.682	4.967
704	G	0.86996	0.13003	1e-05	0.174	0.321
705	H	0.89458	0.10542	0	0.15	0.292
706	E	4e-05	0.80379	0.19617	2.825	3.699
707	V	0.01687	0.9781	0.00503	1.031	0.669
708	C	0.88468	0.11531	0	0.16	0.304
709	G	0.86625	0.13374	1e-05	0.177	0.325
710	R	0.00684	0.52006	0.47311	5.414	4.678
711	F	0.89426	0.10573	0	0.15	0.293
712	Y	0.87353	0.12646	0	0.17	0.317
713	G	0.8688	0.13118	1e-05	0.175	0.323
714	N	0.89484	0.10516	0	0.15	0.292
715	I	0.88424	0.11576	0	0.16	0.305
716	Q	0.86395	0.13604	1e-05	0.179	0.328
717	T	0.87351	0.12648	1e-05	0.17	0.317
718	V	0.87351	0.12648	1e-05	0.17	0.317
719	I	0.27427	0.72553	0.0002	0.741	0.445
720	N	0.89459	0.1054	0	0.15	0.292
721	N	0.001	0.98365	0.01535	1.141	1.141
722	W	0.86452	0.13547	1e-05	0.179	0.326
723	L	0.83127	0.16644	0.00228	0.232	0.599
724	L	0.74712	0.24088	0.012	0.402	1.167
725	L	0.81568	0.17572	0.0086	0.305	1.003
726	E	0.88431	0.11568	0	0.16	0.304
727	G	0.87329	0.12671	1e-05	0.17	0.317
728	H	0.89339	0.1066	0	0.151	0.294
729	S	0.86293	0.13705	2e-05	0.18	0.329
730	I	0.88433	0.11567	0	0.16	0.304
731	G	0.87351	0.12648	1e-05	0.17	0.317
732	I	0.88456	0.11544	0	0.16	0.304
733	G	0.86805	0.13194	1e-05	0.175	0.323
734	D	0.89498	0.10502	0	0.15	0.291
735	T	0.87351	0.12648	1e-05	0.17	0.317
736	I	0.88409	0.11591	0	0.16	0.305
737	A	0.87351	0.12648	1e-05	0.17	0.317
738	D	0.89528	0.10472	0	0.149	0.291
739	P	0.8735	0.12649	1e-05	0.17	0.317
740	Q	0.0153	0.97377	0.01093	1.087	0.974
741	T	0.87351	0.12649	1e-05	0.17	0.317
742	Y	0.87353	0.12646	1e-05	0.17	0.317
743	L	0.3325	0.20501	0.46249	5.008	4.972
744	E	0.88327	0.11673	1e-05	0.161	0.306
745	I	0.88407	0.11592	0	0.16	0.305
746	Q	0.86413	0.13586	1e-05	0.179	0.327
747	K	0.88334	0.11665	1e-05	0.161	0.306
748	A	0.87351	0.12648	1e-05	0.17	0.317
749	I	0.88456	0.11543	0	0.16	0.304
750	K	0.00092	0.97046	0.02862	1.265	1.549
751	K	0.88445	0.11554	0	0.16	0.304
752	A	0.87351	0.12648	1e-05	0.17	0.317
753	K	0.88363	0.11636	1e-05	0.161	0.306
754	E	0.88377	0.11622	1e-05	0.16	0.305
755	D	0.89454	0.10545	0	0.15	0.292
756	V	0.87351	0.12648	1e-05	0.17	0.317
757	I	0.90257	0.09743	0	0.143	0.282
758	E	0.88382	0.11618	0	0.16	0.305
759	V	0.84057	0.15939	4e-05	0.202	0.354
760	I	0.85068	0.14922	0.0001	0.193	0.353
761	Q	0.18253	0.80849	0.00898	0.91	0.966
762	K	0.84989	0.15007	4e-05	0.193	0.345
763	A	0.84057	0.15939	4e-05	0.202	0.353
764	H	0.86007	0.13991	1e-05	0.183	0.331
765	N	0.8599	0.14009	1e-05	0.183	0.332
766	M	0.88452	0.11548	0	0.16	0.304
767	E	0.84949	0.15047	4e-05	0.193	0.346
768	L	0.81702	0.18258	0.0004	0.228	0.419
769	E	0.84988	0.15009	4e-05	0.193	0.345
770	P	0.84057	0.15939	4e-05	0.202	0.354
771	T	0.84057	0.15939	5e-05	0.202	0.354
772	P	0.84057	0.15939	4e-05	0.202	0.354
773	G	0.84057	0.15939	4e-05	0.202	0.353
774	N	0.86005	0.13994	1e-05	0.183	0.331
775	T	0.84057	0.15939	4e-05	0.202	0.354
776	L	0.35167	0.10635	0.54198	5.74	5.042
777	R	0.71862	0.27269	0.00868	0.398	1.019
778	Q	0.83193	0.16798	9e-05	0.211	0.368
779	T	0.84057	0.15939	4e-05	0.202	0.353
780	F	0.85998	0.14	1e-05	0.183	0.332
781	E	0.85034	0.14964	3e-05	0.192	0.343
782	N	0.8599	0.14008	1e-05	0.183	0.332
783	Q	0.83206	0.16785	8e-05	0.21	0.367
784	V	0.87351	0.12648	1e-05	0.17	0.317
785	N	0.89516	0.10484	0	0.15	0.291
786	R	0.77026	0.22899	0.00075	0.275	0.484
787	I	0.88645	0.11354	1e-05	0.158	0.303
788	L	0.71215	0.26725	0.0206	0.516	1.485
789	N	0.89522	0.10478	0	0.15	0.291
790	D	0.89511	0.10489	0	0.15	0.291
791	A	0.87351	0.12648	1e-05	0.17	0.317
792	R	0.7333	0.25365	0.01305	0.425	1.21
793	D	0.89508	0.10492	0	0.15	0.291
794	K	0.88444	0.11556	0	0.16	0.304
795	T	0.87351	0.12648	1e-05	0.17	0.317
796	G	0.86567	0.13432	1e-05	0.178	0.326
797	G	0.87154	0.12845	1e-05	0.172	0.319
798	S	0.87254	0.12745	1e-05	0.171	0.318
799	A	0.87351	0.12648	1e-05	0.17	0.317
800	K	0.8847	0.1153	0	0.16	0.304
801	K	0.8844	0.11559	0	0.16	0.304
802	S	0.87094	0.12905	1e-05	0.173	0.32
803	L	0.76875	0.17219	0.05906	0.822	2.415
804	T	0.8735	0.12648	1e-05	0.17	0.318
805	E	0.88435	0.11564	0	0.16	0.304
806	Y	0.87353	0.12646	0	0.17	0.317
807	N	0.89484	0.10516	0	0.15	0.292
808	N	0.89437	0.10563	0	0.15	0.292
809	L	0.45559	0.3019	0.24251	2.83	4.268
810	K	0.88334	0.11665	1e-05	0.161	0.306
811	A	0.87351	0.12648	1e-05	0.17	0.317
812	M	0.91986	0.08014	0	0.126	0.258
813	V	0.87351	0.12649	1e-05	0.17	0.317
814	V	0.84057	0.15939	4e-05	0.202	0.354
815	S	0.82328	0.17654	0.00018	0.22	0.386
816	G	0.83918	0.16077	5e-05	0.203	0.356
817	S	0.83403	0.1659	7e-05	0.208	0.363
818	K	0.85016	0.14981	3e-05	0.193	0.343
819	G	0.83432	0.16558	0.0001	0.208	0.367
820	S	0.83753	0.16241	6e-05	0.205	0.359
821	N	0.86038	0.13961	1e-05	0.183	0.331
822	I	0.85031	0.14966	3e-05	0.193	0.344
823	N	0.8592	0.14077	2e-05	0.184	0.334
824	I	0.85048	0.1495	2e-05	0.192	0.342
825	S	0.01237	0.95766	0.02997	1.267	1.59
826	Q	0.83208	0.16784	8e-05	0.21	0.367
827	V	0.84057	0.15939	4e-05	0.202	0.353
828	I	0.85037	0.14961	2e-05	0.192	0.343
829	A	0.84057	0.15939	4e-05	0.202	0.353
830	C	0.85042	0.14956	2e-05	0.192	0.342
831	V	0.84057	0.15939	4e-05	0.202	0.354
832	G	0.83998	0.15998	4e-05	0.202	0.355
833	Q	0.8318	0.1681	0.0001	0.211	0.37
834	Q	0.86346	0.13652	2e-05	0.18	0.329
835	N	0.89523	0.10477	0	0.15	0.291
836	V	0.87351	0.12648	1e-05	0.17	0.317
837	E	0.88332	0.11667	1e-05	0.161	0.306
838	G	0.87351	0.12648	1e-05	0.17	0.317
839	K	0.88422	0.11578	0	0.16	0.305
840	R	0.83518	0.16466	0.00017	0.208	0.375
841	I	0.89466	0.10534	0	0.15	0.292
842	P	0.87351	0.12648	1e-05	0.17	0.317
843	F	0.89486	0.10514	0	0.15	0.292
844	G	0.87268	0.12731	1e-05	0.171	0.318
845	F	0.89496	0.10504	0	0.15	0.291
846	R	0.86524	0.13474	2e-05	0.178	0.328
847	K	0.88424	0.11576	0	0.16	0.305
848	R	0.84341	0.15626	0.00033	0.202	0.39
849	T	0.87351	0.12648	1e-05	0.17	0.317
850	L	0.84498	0.15484	0.00018	0.199	0.37
851	P	0.8735	0.12649	1e-05	0.17	0.317
852	H	0.89463	0.10536	0	0.15	0.292
853	F	0.89513	0.10487	0	0.15	0.291
854	I	0.88415	0.11584	1e-05	0.16	0.305
855	K	0.88371	0.11628	1e-05	0.161	0.305
856	D	0.8943	0.10569	0	0.15	0.292
857	D	0.89529	0.10471	0	0.149	0.291
858	Y	0.87353	0.12646	1e-05	0.17	0.317
859	G	0.86931	0.13068	1e-05	0.174	0.321
860	P	0.87351	0.12648	1e-05	0.17	0.317
861	E	0.8846	0.11539	0	0.16	0.304
862	S	0.87265	0.12734	1e-05	0.171	0.318
863	R	0.77785	0.22109	0.00105	0.271	0.511
864	G	0.86874	0.13125	2e-05	0.175	0.323
865	F	0.89354	0.10646	0	0.151	0.294
866	V	0.87351	0.12648	1e-05	0.17	0.317
867	E	0.88443	0.11557	0	0.16	0.304
868	N	0.89465	0.10535	0	0.15	0.292
869	S	0.86081	0.13918	2e-05	0.182	0.331
870	Y	0.87353	0.12646	0	0.17	0.317
871	L	0.87014	0.12986	1e-05	0.173	0.321
872	A	0.87351	0.12648	1e-05	0.17	0.317
873	G	0.87349	0.1265	1e-05	0.17	0.317
874	L	0.83827	0.1516	0.01013	0.298	1.072
875	T	0.87351	0.12648	1e-05	0.17	0.317
876	P	0.87351	0.12649	1e-05	0.17	0.317
877	S	0.8664	0.13359	1e-05	0.177	0.325
878	E	0.8841	0.1159	0	0.16	0.305
879	F	0.89337	0.10663	0	0.151	0.294
880	Y	0.25181	0.7478	0.0004	0.764	0.453
881	F	0.89499	0.10501	0	0.15	0.291
882	H	0.89505	0.10495	0	0.15	0.291
883	A	0.87351	0.12648	1e-05	0.17	0.317
884	M	0.91986	0.08014	0	0.126	0.258
885	G	0.86721	0.13278	1e-05	0.176	0.324
886	G	0.87307	0.12692	1e-05	0.171	0.317
887	R	0.86003	0.13988	9e-05	0.184	0.343
888	E	0.88427	0.11572	0	0.16	0.304
889	G	0.87345	0.12654	1e-05	0.17	0.317
890	L	0.8735	0.1265	1e-05	0.17	0.317
891	I	0.88483	0.11517	0	0.159	0.304
892	D	0.89536	0.10464	0	0.149	0.291
893	T	0.87351	0.12648	1e-05	0.17	0.317
894	A	0.87351	0.12648	1e-05	0.17	0.317
895	V	0.87351	0.12648	1e-05	0.17	0.317
896	K	0.88421	0.11579	0	0.16	0.305
897	T	0.87351	0.12648	1e-05	0.17	0.317
898	A	0.87351	0.12648	1e-05	0.17	0.317
899	E	0.88411	0.11589	0	0.16	0.305
900	T	0.87351	0.12648	1e-05	0.17	0.317
901	G	0.86901	0.13098	1e-05	0.175	0.322
902	Y	0.87353	0.12646	1e-05	0.17	0.317
903	I	0.88413	0.11586	0	0.16	0.305
904	Q	0.86263	0.13735	3e-05	0.181	0.331
905	R	0.62366	0.32355	0.05279	0.899	2.265
906	R	0.87341	0.12658	1e-05	0.17	0.317
907	L	0.84082	0.15895	0.00024	0.203	0.38
908	I	0.90002	0.09998	0	0.145	0.285
909	K	0.88436	0.11563	0	0.16	0.304
910	A	0.87351	0.12648	1e-05	0.17	0.317
911	M	0.91986	0.08014	0	0.126	0.258
912	E	0.88355	0.11645	0	0.161	0.305
913	S	0.86729	0.1327	1e-05	0.176	0.324
914	V	0.87351	0.12648	1e-05	0.17	0.317
915	M	0.91986	0.08014	0	0.126	0.258
916	V	0.87351	0.12648	1e-05	0.17	0.317
917	H	0.89412	0.10588	0	0.151	0.293
918	Y	0.87353	0.12646	0	0.17	0.317
919	D	0.89461	0.10538	0	0.15	0.292
920	G	0.86791	0.13208	1e-05	0.176	0.323
921	T	0.87351	0.12648	1e-05	0.17	0.317
922	V	0.87351	0.12648	1e-05	0.17	0.317
923	R	0.23797	0.25227	0.50977	5.535	4.918
924	N	0.89515	0.10485	0	0.15	0.291
925	S	0.87169	0.12829	1e-05	0.172	0.32
926	V	0.87351	0.12648	1e-05	0.17	0.317
927	G	0.86808	0.13191	1e-05	0.175	0.323
928	Q	0.86261	0.13737	3e-05	0.181	0.331
929	L	0.81894	0.16748	0.01358	0.349	1.225
930	I	0.88463	0.11537	0	0.16	0.304
931	Q	0.86432	0.13567	1e-05	0.179	0.327
932	L	0.84285	0.15707	8e-05	0.2	0.357
933	R	0.77268	0.22678	0.00054	0.271	0.461
934	Y	0.87353	0.12646	0	0.17	0.317
935	G	0.86372	0.13626	1e-05	0.18	0.328
936	E	0.88452	0.11548	0	0.16	0.304
937	D	0.89453	0.10546	0	0.15	0.292
938	G	0.87114	0.12885	1e-05	0.172	0.319
939	L	0.76708	0.19128	0.04163	0.66	2.052
940	C	0.88448	0.11552	0	0.16	0.304
941	G	0.87287	0.12712	1e-05	0.171	0.318
942	E	0.88475	0.11525	0	0.16	0.304
943	T	0.25622	0.74345	0.00033	0.76	0.449
944	V	0.87351	0.12648	1e-05	0.17	0.317
945	E	0.88432	0.11567	0	0.16	0.304
946	F	0.89419	0.1058	0	0.151	0.293
947	Q	0.86268	0.1373	3e-05	0.181	0.331
948	N	0.89481	0.10519	0	0.15	0.292
949	L	0.67497	0.23937	0.08566	1.16	2.844
950	P	0.87351	0.12648	1e-05	0.17	0.317
951	T	0.87351	0.12648	1e-05	0.17	0.317
952	I	0.27554	0.72416	0.0003	0.741	0.456
953	K	0.88454	0.11546	0	0.16	0.304
954	L	0.13	0.77311	0.09689	1.78	2.818
955	S	0.01409	0.97677	0.00914	1.071	0.892
956	N	0.29686	0.70306	8e-05	0.719	0.442
957	K	0.27466	0.72518	0.00016	0.741	0.441
958	A	0.25587	0.74376	0.00037	0.76	0.453
959	F	0.89498	0.10501	0	0.15	0.291
960	E	0.27625	0.7235	0.00025	0.74	0.45
961	K	0.16578	0.83319	0.00103	0.852	0.464
962	K	0.88411	0.11588	0	0.16	0.305
963	F	0.89473	0.10527	0	0.15	0.292
964	K	0.00034	0.69857	0.30109	3.807	4.283
965	F	0.89458	0.10542	0	0.15	0.292
966	D	0.89509	0.10491	0	0.15	0.291
967	P	0.8735	0.12649	1e-05	0.17	0.317
968	T	0.25473	0.74487	0.0004	0.762	0.455
969	N	0.89422	0.10578	0	0.151	0.293
970	E	0.8843	0.11569	0	0.16	0.304
971	R	0.73104	0.26307	0.00589	0.36	0.872
972	Y	0.87353	0.12646	0	0.17	0.317
973	L	0.69435	0.26283	0.04283	0.739	2.069
974	R	0.84593	0.15186	0.00221	0.217	0.587
975	R	0.86619	0.13377	3e-05	0.177	0.329
976	I	0.89352	0.10647	1e-05	0.151	0.295
977	F	0.89467	0.10532	0	0.15	0.292
978	N	4e-05	0.74098	0.25898	3.413	4.086
979	E	0.88402	0.11597	0	0.16	0.305
980	D	4e-05	0.82607	0.17389	2.617	3.528
981	I	0.27309	0.72559	0.00133	0.753	0.548
982	V	0.24894	0.75039	0.00067	0.77	0.479
983	R	0	0.00011	0.99989	10.353	0.367
984	E	0.88424	0.11576	0	0.16	0.305
985	M	0.00691	0.98786	0.00523	1.042	0.672
986	M	0.3612	0.6388	1e-05	0.657	standard error
987	G	0.87086	0.12913	1e-05	0.173	0.385415
988	S	0.01558	0.97528	0.00913	1.07	0.384797
989	G	0.24805	0.75104	0.00091	0.773	0.38418
990	E	0	0.28689	0.7131	7.662	0.383562
991	V	0.87351	0.12648	1e-05	0.17	0.382944
992	I	0.88679	0.11321	1e-05	0.158	0.382326
993	S	0.01553	0.9728	0.01167	1.094	0.381709
994	E	0.0009	0.95858	0.04052	1.375	0.381091
995	L	0.83999	0.15964	0.00036	0.205	0.380473
996	E	0.88344	0.11655	0	0.161	0.379856
997	R	0	0.0014	0.9986	10.341	0.379238
998	E	0.88379	0.11621	0	0.16	0.37862
999	W	0.86452	0.13547	1e-05	0.179	0.378002
E	0.00089	0.94125	0.05786	1.537	2.172	0.377385
Q	0.86344	0.13653	2e-05	0.18	0.329	0.376767
L	0.72248	0.25611	0.02141	0.513	1.51	0.376149
N	1e-05	0.36218	0.63781	6.956	4.498	0.375531
K	3e-05	0.59874	0.40124	4.742	4.578	0.374914
D	0.89517	0.10482	0	0.15	0.291	0.374296
R	0.60013	0.3538	0.04607	0.858	2.123	0.373678
A	0	0	1	10.354	0.355	0.37306
V	0	0.00107	0.99893	10.344	0.468	0.372443
L	0.79353	0.19964	0.00684	0.31	0.914	0.371825
R	0.45541	0.30517	0.23942	2.801	4.247	0.371207
E	0.2692	0.73046	0.00034	0.747	0.457	0.37059
I	0.88378	0.11621	1e-05	0.16	0.306	0.369972
F	0.89446	0.10554	0	0.15	0.292	0.369354
P	0.8735	0.12649	1e-05	0.17	0.317	0.368736
S	0.89416	0.10584	0	0.151	0.293	0.368119
G	0.86837	0.13163	1e-05	0.175	0.323	0.367501
E	0.88387	0.11613	0	0.16	0.305	0.366883
S	0.0006	0.8033	0.1961	2.827	3.704	0.366265
K	0.16258	0.83419	0.00323	0.876	0.64	0.365648
V	0.87351	0.12648	1e-05	0.17	0.317	0.36503
V	0.8735	0.12648	1e-05	0.17	0.318	0.364412
L	0.70939	0.22991	0.0607	0.894	2.438	0.363794
P	0.87351	0.12648	1e-05	0.17	0.317	0.363177
C	0.88455	0.11545	0	0.16	0.304	0.362559
N	0.89502	0.10498	0	0.15	0.291	0.361941
L	0.83462	0.16309	0.0023	0.229	0.599	0.361324
Q	0.01525	0.97451	0.01024	1.08	0.943	0.360706
R	0.76915	0.22869	0.00216	0.289	0.613	0.360088
M	0.91986	0.08014	0	0.126	0.258	0.35947
I	0.88502	0.11497	1e-05	0.159	0.304	0.358853
W	0.86452	0.13547	1e-05	0.179	0.326	0.358235
N	0.89483	0.10517	0	0.15	0.292	0.357617
V	0.25153	0.74799	0.00048	0.765	0.462	0.356999
Q	0.86256	0.13741	3e-05	0.181	0.331	0.356382
K	0.88423	0.11577	0	0.16	0.305	0.355764
I	0.89113	0.10886	2e-05	0.154	0.299	0.355146
F	0.89505	0.10495	0	0.15	0.291	0.354528
H	0.89477	0.10523	0	0.15	0.292	0.353911
I	0.88615	0.11385	0	0.158	0.302	0.353293
N	0.89494	0.10505	0	0.15	0.291	0.352675
K	0.88323	0.11676	1e-05	0.161	0.306	0.352058
R	0.00377	0.00154	0.99469	10.301	0.811	0.35144
A	0.87351	0.12648	1e-05	0.17	0.317	0.350822
P	0.87351	0.12649	1e-05	0.17	0.317	0.350204
T	0.87351	0.12648	1e-05	0.17	0.317	0.349587
D	0.89466	0.10534	0	0.15	0.292	0.348969
L	0.59961	0.35825	0.04215	0.822	2.039	0.348351
S	0.89385	0.10615	0	0.151	0.293	0.347733
P	0.87351	0.12648	1e-05	0.17	0.317	0.347116
M	0.00111	0.99453	0.00436	1.039	0.61	0.346498
K	0.00019	0.04478	0.95503	9.932	1.97	0.34588
V	0.87351	0.12648	1e-05	0.17	0.317	0.345262
I	0.88678	0.11317	4e-05	0.158	0.308	0.344645
Q	0.23938	0.75971	0.00092	0.781	0.497	0.344027
G	0.87343	0.12657	1e-05	0.17	0.317	0.343409
V	0.87351	0.12648	1e-05	0.17	0.317	0.342792
K	0.01877	0.97873	0.00251	1.005	0.482	0.342174
D	0.29851	0.70142	6e-05	0.717	0.441	0.341556
L	0.80428	0.1469	0.04882	0.692	2.213	0.340938
L	0.84243	0.15749	8e-05	0.2	0.358	0.340321
D	0	0.00353	0.99647	10.321	0.658	0.339703
K	0.88414	0.11586	0	0.16	0.305	0.339085
C	0.88436	0.11564	0	0.16	0.304	0.338467
I	0.88338	0.11659	3e-05	0.161	0.309	0.33785
I	0.88457	0.11543	0	0.16	0.304	0.337232
V	0.87351	0.12648	1e-05	0.17	0.317	0.336614
A	0.2545	0.74512	0.00039	0.762	0.454	0.335996
G	0.86995	0.13004	1e-05	0.174	0.321	0.335379
D	0	0.13901	0.86099	9.05	3.252	0.334761
D	0.89381	0.10619	0	0.151	0.293	0.334143
R	5e-05	0.03515	0.9648	10.024	1.759	0.333526
L	0.84627	0.15347	0.00026	0.198	0.379	0.332908
S	0.89459	0.10541	0	0.15	0.292	0.33229
K	0.88364	0.11636	0	0.161	0.305	0.331672
Q	0.23772	0.76084	0.00144	0.788	0.542	0.331055
A	0.87351	0.12648	1e-05	0.17	0.317	0.330437
N	0.89432	0.10568	0	0.15	0.292	0.329819
E	0.88444	0.11556	0	0.16	0.304	0.329201
N	0.89471	0.10529	0	0.15	0.292	0.328584
A	0.87351	0.12648	1e-05	0.17	0.317	0.327966
T	0.87351	0.12648	1e-05	0.17	0.317	0.327348
L	0.83962	0.16025	0.00013	0.204	0.367	0.32673
L	0.64611	0.23893	0.11496	1.461	3.229	0.326113
F	0.89417	0.10583	0	0.151	0.293	0.325495
Q	0.01163	0.77494	0.21343	2.982	3.837	0.324877
C	0.88446	0.11554	0	0.16	0.304	0.32426
L	0.69848	0.26143	0.04009	0.711	2.012	0.323642
V	0.87351	0.12648	1e-05	0.17	0.317	0.323024
R	0.74688	0.23872	0.0144	0.425	1.263	0.322406
S	0.86106	0.13892	2e-05	0.182	0.332	0.321789
T	0.87351	0.12648	1e-05	0.17	0.317	0.321171
L	0.67011	0.22583	0.10407	1.336	3.098	0.320553
C	0.88463	0.11536	0	0.16	0.304	0.319935
T	0.87351	0.12648	1e-05	0.17	0.317	0.319318
K	0.88411	0.11588	0	0.16	0.305	0.3187
C	0.01858	0.97893	0.00249	1.005	0.48	0.318082
V	0.87351	0.12648	1e-05	0.17	0.317	0.317464
S	0.87341	0.12658	1e-05	0.17	0.317	0.316847
E	0.88429	0.11571	0	0.16	0.304	0.316229
E	0.88313	0.11686	1e-05	0.161	0.306	0.315611
F	0.89493	0.10507	0	0.15	0.292	0.314994
R	0.86398	0.13569	0.00033	0.182	0.373	0.314376
L	0.05252	0.02378	0.9237	9.59	2.681	0.313758
S	0.87107	0.12892	1e-05	0.173	0.32	0.31314
S	0	0.04193	0.95807	9.961	1.907	0.312523
E	0.15911	0.83869	0.00221	0.869	0.562	0.311905
A	0.87351	0.12648	1e-05	0.17	0.317	0.311287
F	0.8946	0.1054	0	0.15	0.292	0.310669
E	0.88456	0.11544	0	0.16	0.304	0.310052
W	0.86452	0.13547	1e-05	0.179	0.326	0.309434
L	0.75001	0.24105	0.00895	0.371	1.029	0.308816
I	0.27267	0.72708	0.00024	0.743	0.448	0.308199
G	0.86318	0.1368	2e-05	0.18	0.329	0.307581
E	0.88448	0.11552	0	0.16	0.304	0.306963
I	0.88243	0.11755	2e-05	0.162	0.309	0.306345
E	0.88327	0.11672	1e-05	0.161	0.306	0.305728
T	0.87351	0.12648	1e-05	0.17	0.318	0.30511
R	0.86775	0.13216	9e-05	0.176	0.336	0.304492
F	0.89463	0.10537	0	0.15	0.292	0.303874
Q	0.86236	0.13761	3e-05	0.181	0.332	0.303257
Q	0.86377	0.13622	2e-05	0.18	0.328	0.302639
A	0.87351	0.12648	1e-05	0.17	0.317	0.302021
Q	0.86356	0.13642	2e-05	0.18	0.329	0.301403
V	0.25581	0.74383	0.00036	0.76	0.452	0.300786
S	0	0.00249	0.99751	10.331	0.585	0.300168
P	0.87351	0.12649	1e-05	0.17	0.317	0.29955
G	0.86963	0.13036	1e-05	0.174	0.322	0.298933
E	0.88396	0.11603	0	0.16	0.305	0.298315
M	0.91986	0.08014	0	0.126	0.258	0.297697
V	0.87351	0.12648	1e-05	0.17	0.318	0.297079
G	0.87321	0.12679	1e-05	0.171	0.317	0.296462
A	0.87351	0.12648	1e-05	0.17	0.317	0.295844
L	0.84303	0.15671	0.00026	0.202	0.381	0.295226
A	0.87351	0.12648	1e-05	0.17	0.317	0.294608
A	0.87351	0.12648	1e-05	0.17	0.317	0.293991
Q	0.86377	0.13621	2e-05	0.18	0.328	0.293373
S	0.0161	0.97634	0.00756	1.055	0.814	0.292755
L	0.77369	0.22582	0.0005	0.27	0.456	0.292137
G	0.87267	0.12733	1e-05	0.171	0.318	0.29152
E	0.88328	0.11672	1e-05	0.161	0.306	0.290902
P	0.87351	0.12648	1e-05	0.17	0.317	0.290284
A	0.87351	0.12648	1e-05	0.17	0.317	0.289667
T	0.87351	0.12648	1e-05	0.17	0.317	0.289049
Q	0.86422	0.13577	1e-05	0.179	0.327	0.288431
M	0.91986	0.08014	0	0.126	0.258	0.287813
T	0.87351	0.12648	1e-05	0.17	0.317	0.287196
L	0.84312	0.15683	5e-05	0.2	0.353	0.286578
N	0.89357	0.10643	0	0.151	0.293	0.28596
T	0.87351	0.12648	1e-05	0.17	0.317	0.285342
F	0.89506	0.10494	0	0.15	0.291	0.284725
H	0.89456	0.10544	0	0.15	0.292	0.284107
F	0.89403	0.10597	0	0.151	0.293	0.283489
A	0.87351	0.12648	1e-05	0.17	0.317	0.282871
G	0.87248	0.12751	1e-05	0.171	0.318	0.282254
V	0.87351	0.12649	1e-05	0.17	0.317	0.281636
S	0.85297	0.147	3e-05	0.19	0.341	0.281018
S	0.85948	0.1405	2e-05	0.184	0.333	0.280401
K	0.88456	0.11544	0	0.16	0.304	0.279783
N	0.89525	0.10474	0	0.15	0.291	0.279165
V	0.87351	0.12648	1e-05	0.17	0.317	0.278547
T	0.87351	0.12648	1e-05	0.17	0.317	0.27793
L	0.75464	0.23782	0.00754	0.353	0.958	0.277312
G	0.87338	0.12662	1e-05	0.17	0.317	0.276694
V	0.87351	0.12649	1e-05	0.17	0.317	0.276076
P	0.8735	0.12649	1e-05	0.17	0.317	0.275459
R	0.03887	0.04582	0.91531	9.524	2.75	0.274841
L	0.01632	0.00876	0.97493	10.104	1.6	0.274223
K	0.88426	0.11573	0	0.16	0.304	0.273605
E	0.88356	0.11644	0	0.161	0.305	0.272988
I	0.88397	0.11603	1e-05	0.16	0.305	0.27237
I	0.88541	0.11458	1e-05	0.159	0.304	0.271752
N	0.89487	0.10513	0	0.15	0.292	0.271135
I	0.88417	0.11583	0	0.16	0.305	0.270517
S	0.89424	0.10576	0	0.15	0.292	0.269899
K	0.88392	0.11608	0	0.16	0.305	0.269281
K	0.16364	0.83417	0.00219	0.865	0.564	0.268664
P	0.8735	0.12649	1e-05	0.17	0.317	0.268046
K	0.88424	0.11575	0	0.16	0.305	0.267428
A	0.87351	0.12648	1e-05	0.17	0.317	0.26681
P	0.8735	0.12649	1e-05	0.17	0.317	0.266193
S	0.86144	0.13854	2e-05	0.182	0.331	0.265575
L	0.85683	0.14314	3e-05	0.186	0.337	0.264957
T	0.87351	0.12648	1e-05	0.17	0.317	0.264339
V	0.87351	0.12648	1e-05	0.17	0.317	0.263722
F	0.89493	0.10507	0	0.15	0.292	0.263104
L	0.83489	0.16409	0.00102	0.216	0.478	0.262486
T	0.87351	0.12649	1e-05	0.17	0.317	0.261869
G	0.8688	0.13119	1e-05	0.175	0.322	0.261251
A	0.87351	0.12648	1e-05	0.17	0.317	0.260633
A	0.87351	0.12648	1e-05	0.17	0.317	0.260015
A	0.87351	0.12648	1e-05	0.17	0.317	0.259398
R	0.75478	0.24396	0.00126	0.295	0.54	0.25878
D	0.89502	0.10498	0	0.15	0.291	0.258162
A	0.87351	0.12648	1e-05	0.17	0.317	0.257544
E	0.88425	0.11575	0	0.16	0.305	0.256927
K	0.88425	0.11574	0	0.16	0.304	0.256309
A	0.87351	0.12648	1e-05	0.17	0.317	0.255691
K	0.88429	0.1157	0	0.16	0.304	0.255073
N	0.89495	0.10505	0	0.15	0.291	0.254456
V	0.87351	0.12648	1e-05	0.17	0.317	0.253838
L	0.77417	0.22529	0.00054	0.27	0.46	0.25322
C	0.88433	0.11567	0	0.16	0.304	0.252603
R	0.80241	0.19558	0.00201	0.256	0.587	0.251985
L	0.83889	0.16073	0.00038	0.207	0.401	0.251367
E	0.88229	0.1177	1e-05	0.162	0.307	0.250749
H	0.89404	0.10596	0	0.151	0.293	0.250132
T	0.8725	0.12749	1e-05	0.171	0.318	0.249514
T	0.25289	0.74672	0.00038	0.763	0.453	0.248896
L	0.80183	0.19594	0.00223	0.259	0.607	0.248278
R	0.15087	0.80875	0.04038	1.232	1.893	0.247661
K	0.8838	0.1162	0	0.16	0.305	0.247043
V	0.87351	0.12648	1e-05	0.17	0.317	0.246425
T	0.8735	0.12648	1e-05	0.17	0.318	0.245807
A	0.87351	0.12648	1e-05	0.17	0.317	0.24519
N	0.89489	0.10511	0	0.15	0.292	0.244572
T	0.87351	0.12648	1e-05	0.17	0.317	0.243954
A	0.87351	0.12648	1e-05	0.17	0.317	0.243337
I	0.89177	0.10823	0	0.153	0.296	0.242719
Y	0.87353	0.12646	0	0.17	0.317	0.242101
Y	0.87353	0.12646	0	0.17	0.317	0.241483
D	0.89497	0.10503	0	0.15	0.291	0.240866
P	0.87351	0.12649	1e-05	0.17	0.317	0.240248
D	0.89515	0.10485	0	0.15	0.291	0.23963
P	0.8735	0.12649	1e-05	0.17	0.317	0.239012
Q	0.86335	0.13663	2e-05	0.18	0.33	0.238395
N	0.89489	0.10511	0	0.15	0.292	0.237777
T	0.87351	0.12649	1e-05	0.17	0.317	0.237159
V	0.87351	0.12648	1e-05	0.17	0.317	0.236542
I	0.88502	0.11498	0	0.159	0.303	0.235924
A	0.25231	0.74722	0.00047	0.765	0.461	0.235306
E	0.88433	0.11566	0	0.16	0.304	0.234688
D	0.89521	0.10479	0	0.15	0.291	0.234071
Q	0.86387	0.13612	1e-05	0.179	0.328	0.233453
E	0.88439	0.1156	0	0.16	0.304	0.232835
F	0.89479	0.10521	0	0.15	0.292	0.232217
V	0.87351	0.12648	1e-05	0.17	0.317	0.2316
N	0.89505	0.10495	0	0.15	0.291	0.230982
V	0.87351	0.12648	1e-05	0.17	0.317	0.230364
Y	0.87353	0.12646	0	0.17	0.317	0.229746
Y	0.87353	0.12646	1e-05	0.17	0.317	0.229129
E	0.88398	0.11601	0	0.16	0.305	0.228511
M	0.91986	0.08014	0	0.126	0.258	0.227893
P	0.87351	0.12648	1e-05	0.17	0.317	0.227276
D	0.89492	0.10508	0	0.15	0.292	0.226658
F	0.89462	0.10537	0	0.15	0.292	0.22604
D	0.89425	0.10575	0	0.15	0.293	0.225422
P	0.87351	0.12649	1e-05	0.17	0.317	0.224805
N	0.00082	0.94398	0.0552	1.512	2.124	0.224187
K	0.27183	0.72755	0.00062	0.747	0.485	0.223569
I	0.89675	0.10325	1e-05	0.148	0.29	0.222951
S	0.85772	0.14225	3e-05	0.185	0.336	0.222334
P	0.87351	0.12649	1e-05	0.17	0.317	0.221716
W	0.86452	0.13547	1e-05	0.179	0.326	0.221098
L	0.85325	0.14671	4e-05	0.19	0.342	0.22048
L	0.84568	0.15409	0.00023	0.199	0.375	0.219863
R	0.86883	0.13116	1e-05	0.175	0.322	0.219245
I	0.88428	0.11571	1e-05	0.16	0.305	0.218627
E	0.88426	0.11574	0	0.16	0.305	0.21801
L	0.37706	0.27112	0.35182	3.928	4.745	0.217392
D	0.89509	0.10491	0	0.15	0.291	0.216774
R	0.81088	0.15549	0.03362	0.544	1.864	0.216156
K	0.8844	0.1156	0	0.16	0.304	0.215539
R	0.726	0.25323	0.02077	0.504	1.489	0.214921
M	0.91986	0.08014	0	0.126	0.258	0.214303
T	0.87351	0.12648	1e-05	0.17	0.317	0.213685
D	0.89507	0.10492	0	0.15	0.291	0.213068
K	0.88429	0.1157	0	0.16	0.304	0.21245
K	0.88442	0.11558	0	0.16	0.304	0.211832
L	0.83927	0.16061	0.00013	0.204	0.367	0.211214
T	0.87351	0.12648	1e-05	0.17	0.317	0.210597
M	0.91986	0.08014	0	0.126	0.258	0.209979
E	0.88436	0.11564	0	0.16	0.304	0.209361
Q	0.86328	0.1367	2e-05	0.18	0.33	0.208744
I	0.88441	0.11559	0	0.16	0.304	0.208126
A	0.87351	0.12648	1e-05	0.17	0.317	0.207508
E	0.88356	0.11643	1e-05	0.161	0.306	0.20689
K	0.8843	0.11569	0	0.16	0.304	0.206273
I	0.88366	0.11632	2e-05	0.161	0.308	0.205655
N	0.89454	0.10546	0	0.15	0.292	0.205037
A	0.25586	0.7438	0.00034	0.76	0.45	0.204419
G	0.87307	0.12693	1e-05	0.171	0.317	0.203802
F	0.89479	0.10521	0	0.15	0.292	0.203184
G	0.87245	0.12754	1e-05	0.171	0.318	0.202566
D	0.89498	0.10501	0	0.15	0.291	0.201948
D	0.89384	0.10616	0	0.151	0.293	0.201331
L	8e-05	7e-05	0.99985	10.352	0.374	0.200713
N	0.89347	0.10653	0	0.151	0.294	0.200095
C	0.88433	0.11567	0	0.16	0.304	0.199478
I	0.89333	0.10666	1e-05	0.151	0.295	0.19886
F	0.89485	0.10515	0	0.15	0.292	0.198242
N	0.89486	0.10513	0	0.15	0.292	0.197624
D	0.8948	0.10519	0	0.15	0.292	0.197007
D	0.89494	0.10506	0	0.15	0.292	0.196389
N	0.89441	0.10559	0	0.15	0.292	0.195771
A	0.87351	0.12648	1e-05	0.17	0.317	0.195153
E	0.88459	0.11541	0	0.16	0.304	0.194536
K	0.88441	0.11559	0	0.16	0.304	0.193918
L	0.72257	0.26752	0.00991	0.406	1.077	0.1933
V	0.87351	0.12648	1e-05	0.17	0.317	0.192682
L	0.77979	0.16568	0.05453	0.77	2.331	0.192065
R	0.84109	0.15881	0.0001	0.202	0.361	0.191447
I	0.88365	0.11634	1e-05	0.161	0.306	0.190829
R	0.37916	0.25039	0.37045	4.099	4.805	0.190212
I	0.90068	0.09932	0	0.144	0.284	0.189594
M	0.91986	0.08014	0	0.126	0.258	0.188976
N	0.89508	0.10492	0	0.15	0.291	0.188358
S	0.89511	0.10489	0	0.15	0.291	0.187741
D	0.29747	0.70242	0.00011	0.718	0.446	0.187123
D	0.29809	0.70184	8e-05	0.718	0.443	0.186505
N	0.00103	0.98233	0.01664	1.153	1.188	0.185887
K	0.00095	0.97419	0.02486	1.23	1.446	0.18527
F	0.01413	0.98043	0.00545	1.037	0.692	0.184652
Q	0.01531	0.97114	0.01355	1.111	1.082	0.184034
D	0.01753	0.97939	0.00308	1.012	0.529	0.183416
S	0.00064	0.86509	0.13427	2.249	3.176	0.182799
E	0.0009	0.96567	0.03344	1.309	1.67	0.182181
E	0.88319	0.1168	1e-05	0.161	0.306	0.181563
E	0.01866	0.97783	0.00351	1.015	0.564	0.180946
T	0.00078	0.9245	0.07472	1.694	2.448	0.180328
V	0.16333	0.83314	0.00352	0.878	0.66	0.17971
D	0.89441	0.10559	0	0.15	0.292	0.179092
K	0.88323	0.11677	1e-05	0.161	0.306	0.178475
M	0.91986	0.08014	0	0.126	0.258	0.177857
E	0.88392	0.11607	0	0.16	0.305	0.177239
D	0.89443	0.10557	0	0.15	0.292	0.176621
D	0.89445	0.10555	0	0.15	0.292	0.176004
M	0.91986	0.08014	0	0.126	0.258	0.175386
F	0.89491	0.10509	0	0.15	0.292	0.174768
L	0.00176	0.00133	0.99691	10.323	0.654	0.17415
R	0.79465	0.19418	0.01117	0.349	1.125	0.173533
C	0.88432	0.11568	0	0.16	0.304	0.172915
I	0.88432	0.11568	0	0.16	0.305	0.172297
E	0.88352	0.11647	0	0.161	0.305	0.17168
A	0.87351	0.12648	1e-05	0.17	0.317	0.171062
N	0.89439	0.10561	0	0.15	0.292	0.170444
M	0.91986	0.08014	0	0.126	0.258	0.169826
L	0.75848	0.2388	0.00272	0.305	0.66	0.169209
S	0.01405	0.97561	0.01034	1.083	0.947	0.168591
D	0.89472	0.10528	0	0.15	0.292	0.167973
M	0.91986	0.08014	0	0.126	0.258	0.167355
T	0.87351	0.12648	1e-05	0.17	0.317	0.166738
L	0.66384	0.24999	0.08617	1.174	2.844	0.16612
-	0.66666	0.26668	0.06667	0.99	2.538	0.165502
-	0.66666	0.26668	0.06667	0.99	2.538	0.164885
-	0.66666	0.26668	0.06667	0.99	2.538	0.164267
-	0.66666	0.26668	0.06667	0.99	2.538	0.163649
-	0.66666	0.26668	0.06667	0.99	2.538	0.163031
-	0.66666	0.26668	0.06667	0.99	2.538	0.162414
-	0.66666	0.26668	0.06667	0.99	2.538	0.161796
-	0.66666	0.26668	0.06667	0.99	2.538	0.161178
-	0.66666	0.26668	0.06667	0.99	2.538	0.16056
-	0.66666	0.26668	0.06667	0.99	2.538	0.159943
-	0.66666	0.26668	0.06667	0.99	2.538	0.159325
-	0.66666	0.26668	0.06667	0.99	2.538	0.158707
-	0.66666	0.26668	0.06667	0.99	2.538	0.158089
-	0.66666	0.26668	0.06667	0.99	2.538	0.157472
-	0.66666	0.26668	0.06667	0.99	2.538	0.156854
-	0.66666	0.26668	0.06667	0.99	2.538	0.156236
-	0.66666	0.26668	0.06667	0.99	2.538	0.155619
-	0.66666	0.26668	0.06667	0.99	2.538	0.155001
Q	0.86404	0.13594	1e-05	0.179	0.328	0.154383
G	0.87322	0.12678	1e-05	0.17	0.317	0.153765
I	0.88487	0.11513	1e-05	0.159	0.304	0.153148
E	0.88458	0.11542	0	0.16	0.304	0.15253
A	0.87351	0.12648	1e-05	0.17	0.317	0.151912
I	0.886	0.114	0	0.158	0.303	0.151294
G	0.8686	0.13139	1e-05	0.175	0.322	0.150677
K	0.88408	0.11592	0	0.16	0.305	0.150059
V	0.87351	0.12648	1e-05	0.17	0.317	0.149441
Y	0.87353	0.12646	1e-05	0.17	0.317	0.148823
M	0.91986	0.08014	0	0.126	0.258	0.148206
H	0.89488	0.10512	0	0.15	0.292	0.147588
L	0.83914	0.16042	0.00045	0.207	0.409	0.14697
P	0.8735	0.12649	1e-05	0.17	0.317	0.146353
Q	0.86404	0.13595	1e-05	0.179	0.328	0.145735
T	0.87351	0.12648	1e-05	0.17	0.317	0.145117
D	0.89428	0.10572	0	0.15	0.292	0.144499
A	2e-05	0.44762	0.55236	6.157	4.651	0.143882
K	0.88454	0.11546	0	0.16	0.304	0.143264
K	0.88364	0.11636	1e-05	0.161	0.306	0.142646
R	0.86264	0.13733	3e-05	0.181	0.332	0.142028
I	0.88465	0.11534	1e-05	0.16	0.305	0.141411
V	0.0008	0.92863	0.07057	1.655	2.384	0.140793
I	2e-05	0.37054	0.62944	6.882	4.522	0.140175
T	0.87351	0.12648	1e-05	0.17	0.317	0.139557
E	0.00094	0.97273	0.02633	1.243	1.487	0.13894
T	0.87351	0.12648	1e-05	0.17	0.317	0.138322
G	0.87045	0.12955	1e-05	0.173	0.32	0.137704
E	0.88443	0.11557	0	0.16	0.304	0.137087
F	0.89488	0.10512	0	0.15	0.292	0.136469
K	0.88432	0.11568	0	0.16	0.304	0.135851
A	0.87351	0.12648	1e-05	0.17	0.317	0.135233
I	0.88606	0.11394	1e-05	0.158	0.303	0.134616
A	0.87351	0.12648	1e-05	0.17	0.317	0.133998
E	0.88393	0.11607	0	0.16	0.305	0.13338
W	0.86452	0.13547	1e-05	0.179	0.326	0.132762
L	0.45543	0.28013	0.26444	3.036	4.399	0.132145
L	0.72454	0.26058	0.01488	0.45	1.283	0.131527
E	0.88481	0.11519	0	0.159	0.304	0.130909
T	0.87351	0.12648	1e-05	0.17	0.317	0.130291
D	0.89504	0.10496	0	0.15	0.291	0.129674
G	0.86617	0.13382	2e-05	0.177	0.326	0.129056
T	0.87351	0.12648	1e-05	0.17	0.317	0.128438
S	0.89392	0.10608	0	0.151	0.293	0.127821
L	0.11521	0.78523	0.09956	1.818	2.843	0.127203
M	0.91986	0.08014	0	0.126	0.258	0.126585
K	0.88425	0.11575	0	0.16	0.305	0.125967
V	0.87351	0.12649	1e-05	0.17	0.317	0.12535
L	0.13803	0.10553	0.75644	7.943	4.263	0.124732
S	0.02022	0.97807	0.0017	0.997	0.405	0.124114
E	0.88293	0.11707	1e-05	0.161	0.307	0.123496
R	0.74986	0.22124	0.0289	0.558	1.734	0.122879
D	0.89496	0.10504	0	0.15	0.291	0.122261
V	0.87351	0.12649	1e-05	0.17	0.317	0.121643
D	0.89463	0.10537	0	0.15	0.292	0.121025
P	0.24893	0.75043	0.00064	0.769	0.476	0.120408
V	0.00929	0.9654	0.02531	1.226	1.463	0.11979
R	0.84833	0.15118	0.00049	0.199	0.407	0.119172
T	0.87351	0.12648	1e-05	0.17	0.317	0.118555
F	0.89524	0.10476	0	0.15	0.291	0.117937
S	1e-05	0.24829	0.7517	8.025	4.05	0.117319
N	0.895	0.105	0	0.15	0.291	0.116701
D	0.89484	0.10516	0	0.15	0.292	0.116084
I	0.88456	0.11543	0	0.16	0.304	0.115466
C	0.88459	0.1154	0	0.16	0.304	0.114848
E	0.88328	0.11671	1e-05	0.161	0.306	0.11423
I	0.89886	0.10113	0	0.146	0.287	0.113613
F	0.89463	0.10537	0	0.15	0.292	0.112995
Q	0.00068	0.88804	0.11128	2.034	2.928	0.112377
V	0.8735	0.12648	1e-05	0.17	0.318	0.111759
L	0.859	0.14097	4e-05	0.184	0.336	0.111142
G	0.8724	0.12759	1e-05	0.171	0.318	0.110524
I	0.88644	0.11356	0	0.158	0.302	0.109906
E	0.88427	0.11572	0	0.16	0.304	0.109289
A	0.87351	0.12648	1e-05	0.17	0.317	0.108671
V	0.87351	0.12648	1e-05	0.17	0.317	0.108053
R	0.84631	0.15361	7e-05	0.197	0.353	0.107435
K	0.88385	0.11614	0	0.16	0.305	0.106818
S	0.85494	0.14503	3e-05	0.188	0.339	0.1062
V	0.87351	0.12649	1e-05	0.17	0.317	0.105582
E	0.88406	0.11593	0	0.16	0.305	0.104964
K	0.88384	0.11615	0	0.16	0.305	0.104347
E	0.88334	0.11665	1e-05	0.161	0.306	0.103729
M	0.91986	0.08014	0	0.126	0.258	0.103111
N	0.89427	0.10572	0	0.15	0.292	0.102493
A	0.24953	0.75001	0.00047	0.767	0.459	0.101876
V	0.87351	0.12648	1e-05	0.17	0.317	0.101258
L	0.84589	0.15402	9e-05	0.197	0.357	0.10064
Q	0.86326	0.13672	2e-05	0.18	0.33	0.100023
F	0.89489	0.10511	0	0.15	0.292	0.0994048
Y	0.87353	0.12646	1e-05	0.17	0.317	0.0987871
G	0.87315	0.12684	1e-05	0.171	0.317	0.0981694
L	0.87164	0.12836	1e-05	0.172	0.319	0.0975516
Y	0.87353	0.12646	1e-05	0.17	0.317	0.0969339
V	0.87351	0.12648	1e-05	0.17	0.317	0.0963162
N	0.89385	0.10614	0	0.151	0.293	0.0956984
Y	0.87353	0.12646	1e-05	0.17	0.317	0.0950807
R	0.83598	0.16386	0.00016	0.207	0.373	0.094463
H	0.89503	0.10497	0	0.15	0.291	0.0938452
L	0.77325	0.2262	0.00056	0.271	0.462	0.0932275
A	0.87351	0.12648	1e-05	0.17	0.317	0.0926098
L	0.72785	0.26666	0.00549	0.36	0.85	0.091992
L	0.58982	0.35576	0.05442	0.946	2.29	0.0913743
C	0.88471	0.11529	0	0.16	0.304	0.0907566
D	0.89486	0.10514	0	0.15	0.292	0.0901388
V	0.87351	0.12648	1e-05	0.17	0.317	0.0895211
M	0.91986	0.08014	0	0.126	0.258	0.0889034
T	0.87351	0.12648	1e-05	0.17	0.317	0.0882856
A	0.87351	0.12648	1e-05	0.17	0.317	0.0876679
K	0.88283	0.11716	1e-05	0.161	0.307	0.0870502
G	0.8717	0.1283	1e-05	0.172	0.319	0.0864324
H	0.89454	0.10545	0	0.15	0.292	0.0858147
L	0.0296	0.03685	0.93355	9.703	2.462	0.085197
M	0.91986	0.08014	0	0.126	0.258	0.0845792
A	0.87351	0.12648	1e-05	0.17	0.317	0.0839615
I	0.89287	0.10712	1e-05	0.152	0.295	0.0833438
T	0.87351	0.12649	1e-05	0.17	0.317	0.082726
R	0.87159	0.1284	1e-05	0.172	0.319	0.0821083
H	0.895	0.105	0	0.15	0.291	0.0814906
G	0.86614	0.13385	1e-05	0.177	0.325	0.0808728
I	0.88453	0.11547	0	0.16	0.304	0.0802551
N	0.89341	0.10659	0	0.151	0.294	0.0796374
R	0.87362	0.12637	1e-05	0.17	0.317	0.0790197
Q	0.86269	0.13728	2e-05	0.181	0.331	0.0784019
D	0.89478	0.10522	0	0.15	0.292	0.0777842
T	0.87351	0.12648	1e-05	0.17	0.317	0.0771665
G	0.8707	0.12929	1e-05	0.173	0.321	0.0765487
A	0.87351	0.12648	1e-05	0.17	0.317	0.075931
L	0.08138	0.09839	0.82024	8.592	3.775	0.0753133
M	0.91986	0.08014	0	0.126	0.258	0.0746955
R	0.87727	0.12272	1e-05	0.167	0.313	0.0740778
C	0.88468	0.11531	0	0.16	0.304	0.0734601
S	0.87129	0.1287	1e-05	0.172	0.319	0.0728423
F	0.89399	0.10601	0	0.151	0.293	0.0722246
E	0.88472	0.11528	0	0.16	0.304	0.0716069
E	0.88473	0.11527	0	0.16	0.304	0.0709891
T	0.87351	0.12648	1e-05	0.17	0.317	0.0703714
V	0.87351	0.12648	1e-05	0.17	0.317	0.0697537
D	0.89496	0.10503	0	0.15	0.291	0.0691359
V	0.87351	0.12648	1e-05	0.17	0.317	0.0685182
L	0.68318	0.25056	0.06626	0.97	2.533	0.0679005
L	0.00329	0.03199	0.96472	10.021	1.777	0.0672827
D	0.89445	0.10555	0	0.15	0.292	0.066665
A	0.87351	0.12648	1e-05	0.17	0.317	0.0660473
A	0.87351	0.12649	1e-05	0.17	0.317	0.0654295
S	0.87246	0.12754	1e-05	0.171	0.318	0.0648118
H	0.89468	0.10532	0	0.15	0.292	0.0641941
A	0.87351	0.12649	1e-05	0.17	0.317	0.0635763
E	0.88407	0.11593	0	0.16	0.305	0.0629586
V	0.8735	0.12648	1e-05	0.17	0.318	0.0623409
D	0.89517	0.10483	0	0.15	0.291	0.0617231
P	0.8735	0.1265	1e-05	0.17	0.317	0.0611054
M	0.91986	0.08014	0	0.126	0.258	0.0604877
R	0.86315	0.13681	4e-05	0.18	0.332	0.0598699
G	0.8652	0.13479	1e-05	0.178	0.327	0.0592522
V	0.87351	0.12649	1e-05	0.17	0.317	0.0586345
S	0.872	0.128	1e-05	0.172	0.319	0.0580167
E	0.8846	0.1154	0	0.16	0.304	0.057399
N	0.89484	0.10516	0	0.15	0.292	0.0567813
I	0.88467	0.11533	0	0.16	0.304	0.0561635
I	0.89232	0.10768	0	0.152	0.295	0.0555458
M	0.91986	0.08014	0	0.126	0.258	0.0549281
G	0.86271	0.13727	2e-05	0.181	0.33	0.0543103
Q	0.86361	0.13637	2e-05	0.18	0.329	0.0536926
L	0.86108	0.13882	0.0001	0.183	0.343	0.0530749
P	0.8735	0.1265	1e-05	0.17	0.317	0.0524571
R	0.07682	0.06254	0.86065	8.976	3.441	0.0518394
I	0.27403	0.7257	0.00027	0.742	0.451	0.0512217
G	0.86598	0.13401	2e-05	0.177	0.326	0.0506039
T	0.87351	0.12649	1e-05	0.17	0.317	0.0499862
-	0.67922	0.26617	0.05461	0.865	2.319	0.0493685
-	0.68046	0.26608	0.05346	0.854	2.297	0.0487507
-	0.005	0.07503	0.91996	9.602	2.578	0.048133
-	0.66666	0.26668	0.06667	0.99	2.538	0.0475153
-	0.66666	0.26668	0.06667	0.99	2.538	0.0468975
-	0.66666	0.26668	0.06667	0.99	2.538	0.0462798
G	0.86564	0.13435	1e-05	0.178	0.326	0.0456621
C	0.88417	0.11583	0	0.16	0.305	0.0450443
F	0.89479	0.10521	0	0.15	0.292	0.0444266
D	0.89458	0.10542	0	0.15	0.292	0.0438089
L	0.71309	0.26051	0.02641	0.569	1.661	0.0431911
L	0.83448	0.16519	0.00033	0.21	0.397	0.0425734
L	0.82925	0.16968	0.00107	0.222	0.486	0.0419557
D	0.89456	0.10544	0	0.15	0.292	0.041338
A	0.87351	0.12648	1e-05	0.17	0.317	0.0407202
E	0.88414	0.11585	0	0.16	0.305	0.0401025
K	0.88409	0.1159	0	0.16	0.305	0.0394848
C	0.88454	0.11545	0	0.16	0.304	0.038867
K	0.88436	0.11564	0	0.16	0.304	0.0382493
V	0	0.00866	0.99134	10.273	0.936	0.0376316
G	0.87231	0.12768	1e-05	0.171	0.319	0.0370138
I	0.88821	0.11178	0	0.156	0.3	0.0363961
E	0.88423	0.11577	0	0.16	0.305	0.0357784
I	0.88645	0.11354	1e-05	0.158	0.302	0.0351606
P	0.87351	0.12648	1e-05	0.17	0.317	0.0345429
M	7e-05	0.98662	0.01331	1.123	1.06	0.0339252
A	0.0005	0.81784	0.18166	2.69	3.592	0.0333074
V	0.23122	0.7678	0.00098	0.789	0.498	0.0326897
G	0.87297	0.12702	1e-05	0.171	0.317	0.032072
A	2e-05	0.51298	0.48699	5.546	4.673	0.0314542
G	0.25554	0.74408	0.00037	0.761	0.453	0.0308365
V	0.00022	0.4836	0.51618	5.819	4.674	0.0302188
M	0.22997	0.77	4e-05	0.782	0.404	0.029601
G	0.8656	0.13438	1e-05	0.178	0.326	0.0289833
T	0	0.0919	0.9081	9.492	2.723	0.0283656
A	0.24791	0.75129	0.0008	0.772	0.49	0.0277478
G	0.86401	0.13597	2e-05	0.179	0.328	0.0271301
M	0.91986	0.08014	0	0.126	0.258	0.0265124
F	0.89532	0.10468	0	0.149	0.291	0.0258946
F	0.89447	0.10553	0	0.15	0.292	0.0252769
G	0.86993	0.13007	1e-05	0.174	0.321	0.0246592
S	0.29545	0.70437	0.00017	0.721	0.451	0.0240414
V	0.25626	0.7434	0.00033	0.76	0.45	0.0234237
A	1e-05	0.26485	0.73514	7.869	4.135	0.022806
-	0.15702	0.79126	0.05172	1.333	2.13	0.0221882
T	0	0.06936	0.93064	9.703	2.401	0.0215705
P	0.25479	0.74477	0.00044	0.762	0.46	0.0209528
-	0.66666	0.26668	0.06667	0.99	2.538	0.020335
S	0.00995	0.97811	0.01194	1.101	1.013	0.0197173
M	0.91986	0.08014	0	0.126	0.258	0.0190996
S	0.89519	0.10481	0	0.15	0.291	0.0184818
P	0.87351	0.12648	1e-05	0.17	0.317	0.0178641
Q	0.24452	0.75483	0.00066	0.774	0.475	0.0172464
M	0.91986	0.08014	0	0.126	0.258	0.0166286
T	0.87351	0.12648	1e-05	0.17	0.317	0.0160109
P	0.87351	0.12648	1e-05	0.17	0.317	0.0153932
W	0.86452	0.13547	1e-05	0.179	0.326	0.0147754
-	0.76692	0.2284	0.00469	0.315	0.795	0.0141577
-	0.7516	0.24009	0.00831	0.363	0.999	0.01354
M	3e-05	0.80013	0.19984	2.858	3.722	0.0129222
G	0.85054	0.14942	3e-05	0.192	0.344	0.0123045
A	0.85735	0.14263	2e-05	0.186	0.335	0.0116868
T	0.85735	0.14263	2e-05	0.186	0.335	0.011069
P	0.85735	0.14263	2e-05	0.186	0.335	0.0104513
G	0.85696	0.14302	2e-05	0.186	0.336	0.00983358
Y	0.85737	0.14261	2e-05	0.186	0.335	0.00921585
G	0.85651	0.14347	2e-05	0.187	0.336	0.00859811
A	0.85735	0.14263	2e-05	0.186	0.335	0.00798038
S	0.84085	0.15909	6e-05	0.202	0.356	0.00736265
S	0.00078	0.91948	0.07973	1.741	2.522	0.00674492
M	0.02266	0.97691	0.00043	0.982	0.238	0.00612718
S	0.22919	0.76874	0.00207	0.801	0.588	0.00550945
P	0.14738	0.8495	0.00312	0.889	0.624	0.00489172
A	0.00046	0.71737	0.28217	3.63	4.2	0.00427399
L	0	9e-05	0.99991	10.353	0.365	0.00365625
G	0.00018	0.40434	0.59548	6.562	4.593	0.00303852
-	0.66666	0.26668	0.06667	0.99	2.538	0.00242079
-	0.66666	0.26668	0.06667	0.99	2.538	0.00180305
-	0.66666	0.26668	0.06667	0.99	2.538	0.00118532
-	0.66666	0.26668	0.06667	0.99	2.538	0.000567589
-	0.66666	0.26668	0.06667	0.99	2.538	-5.01441e-05
S	0.23459	0.76469	0.00072	0.784	0.477	-0.000667877
G	0.83987	0.16009	4e-05	0.203	0.354	-0.00128561
M	0.01206	0.98347	0.00447	1.03	0.626	-0.00190334
T	0.84041	0.15954	5e-05	0.202	0.355	-0.00252108
P	0.84042	0.15954	4e-05	0.202	0.354	-0.00313881
G	0.83581	0.16413	6e-05	0.207	0.361	-0.00375654
G	0.83602	0.16392	6e-05	0.206	0.361	-0.00437427
A	0.20134	0.79571	0.00295	0.836	0.639	-0.00499201
C	0.21536	0.78305	0.00159	0.81	0.543	-0.00560974
F	0.85986	0.14013	1e-05	0.183	0.332	-0.00622747
S	0.82538	0.17449	0.00014	0.217	0.379	-0.0068452
P	0.84042	0.15954	4e-05	0.202	0.354	-0.00746294
S	0.82735	0.17251	0.00014	0.215	0.378	-0.00808067
G	0.83496	0.16494	0.0001	0.208	0.366	-0.0086984
A	0.84042	0.15954	4e-05	0.202	0.354	-0.00931614
S	0	0.03388	0.96612	10.036	1.728	-0.00993387
D	0.8948	0.1052	0	0.15	0.292	-0.0105516
A	0.01578	0.97932	0.00489	1.03	0.658	-0.0111693
S	0	0.04843	0.95157	9.9	2.038	-0.0117871
G	0.25223	0.74703	0.00075	0.767	0.487	-0.0124048
L	0	0.00081	0.99919	10.346	0.443	-0.0130225
S	0.23553	0.76384	0.00064	0.782	0.469	-0.0136403
P	0.23246	0.76689	0.00065	0.785	0.468	-0.014258
A	0.01601	0.97658	0.00741	1.054	0.806	-0.0148757
Y	0.24735	0.75227	0.00039	0.769	0.45	-0.0154935
S	0.00809	0.96387	0.02804	1.252	1.536	-0.0161112
A	0	0.16459	0.8354	8.809	3.482	-0.0167289
Y	0.8734	0.12659	1e-05	0.17	0.317	-0.0173467
S	0.01322	0.96663	0.02014	1.174	1.311	-0.0179644
P	0.25208	0.74762	0.0003	0.763	0.444	-0.0185821
Q	0.01526	0.97354	0.01121	1.089	0.986	-0.0191999
P	0.84042	0.15954	4e-05	0.202	0.354	-0.0198176
G	0.83122	0.16869	9e-05	0.211	0.368	-0.0204353
S	0.86006	0.13993	1e-05	0.183	0.331	-0.0210531
P	0.84042	0.15954	4e-05	0.202	0.354	-0.0216708
G	0.00996	0.89496	0.09508	1.875	2.737	-0.0222885
S	0.01897	0.97944	0.00159	0.997	0.391	-0.0229063
P	0.87338	0.12661	1e-05	0.17	0.317	-0.023524
G	0.8679	0.13209	1e-05	0.176	0.323	-0.0241417
P	0.24193	0.75758	0.0005	0.775	0.458	-0.0247595
S	0	0.127	0.873	9.162	3.131	-0.0253772
M	0.00471	0.9937	0.00159	1.01	0.372	-0.0259949
S	0.00417	0.9901	0.00573	1.049	0.701	-0.0266127
P	0.25382	0.74576	0.00042	0.763	0.457	-0.0272304
Y	0.01654	0.97855	0.00491	1.03	0.66	-0.0278481
P	0.01326	0.96682	0.01992	1.172	1.305	-0.0284659
M	0	0.12187	0.87813	9.208	3.076	-0.0290836
S	0	0.03675	0.96325	10.01	1.794	-0.0297013
P	0.2418	0.75749	0.0007	0.777	0.478	-0.030319
-	0.66666	0.26668	0.06667	0.99	2.538	-0.0309368
A	0.24131	0.75758	0.00111	0.781	0.515	-0.0315545
G	0.25798	0.74131	0.00072	0.762	0.487	-0.0321722
G	1e-05	0.25696	0.74303	7.944	4.096	-0.03279
A	1e-05	0.23092	0.76908	8.187	3.951	-0.0334077
S	0.05746	0.92756	0.01498	1.084	1.156	-0.0340254
P	0.24192	0.75756	0.00052	0.775	0.461	-0.0346432
S	0.00671	0.97761	0.01569	1.139	1.156	-0.0352609
Y	0.01594	0.97915	0.00491	1.03	0.659	-0.0358786
S	0.03975	0.94626	0.01399	1.092	1.11	-0.0364964
P	0.87338	0.12661	1e-05	0.17	0.317	-0.0371141
T	0.01178	0.94473	0.04349	1.393	1.903	-0.0377318
S	0.00596	0.70852	0.28552	3.657	4.222	-0.0383496
P	0.84042	0.15954	4e-05	0.202	0.354	-0.0389673
A	0.01264	0.96146	0.02589	1.228	1.481	-0.039585
Y	0.2074	0.79054	0.00206	0.822	0.576	-0.0402028
L	0.00687	0.65235	0.34078	4.178	4.44	-0.0408205
P	0.84042	0.15954	4e-05	0.202	0.354	-0.0414382
T	0.82083	0.17902	0.00015	0.222	0.385	-0.042056
S	0.82988	0.17002	0.0001	0.212	0.37	-0.0426737
P	0.84042	0.15954	4e-05	0.202	0.354	-0.0432914
S	0.85908	0.1409	2e-05	0.184	0.334	-0.0439092
I	0.01124	0.98098	0.00778	1.061	0.82	-0.0445269
T	0.84041	0.15954	5e-05	0.202	0.355	-0.0451446
P	0.84042	0.15954	4e-05	0.202	0.354	-0.0457624
S	0.82899	0.17092	9e-05	0.213	0.371	-0.0463801
S	0.86015	0.13984	1e-05	0.183	0.331	-0.0469978
P	0.84042	0.15954	4e-05	0.202	0.354	-0.0476156
N	0.22653	0.77205	0.00142	0.798	0.535	-0.0482333
Y	0.84042	0.15954	4e-05	0.202	0.353	-0.048851
S	0.00595	0.70696	0.2871	3.672	4.229	-0.0494688
P	0.84042	0.15954	4e-05	0.202	0.354	-0.0500865
T	0.84041	0.15954	5e-05	0.202	0.355	-0.0507042
S	0.86	0.13999	1e-05	0.183	0.331	-0.051322
P	0.84042	0.15954	4e-05	0.202	0.354	-0.0519397
T	0.199	0.79767	0.00333	0.842	0.664	-0.0525574
Y	0.84042	0.15954	4e-05	0.202	0.354	-0.0531752
S	0.82858	0.1713	0.00013	0.214	0.375	-0.0537929
P	0.83916	0.16079	5e-05	0.203	0.355	-0.0544106
T	0.83916	0.16079	5e-05	0.203	0.356	-0.0550284
S	0.01335	0.96886	0.01779	1.152	1.234	-0.0556461
P	0.83916	0.16079	5e-05	0.203	0.356	-0.0562638
N	0.85869	0.1413	1e-05	0.184	0.333	-0.0568816
Y	0.83917	0.16079	4e-05	0.203	0.355	-0.0574993
S	0.8209	0.17893	0.00016	0.222	0.386	-0.058117
P	0.83916	0.16079	5e-05	0.203	0.356	-0.0587348
T	0.20576	0.79185	0.00239	0.827	0.601	-0.0593525
S	0	0.00107	0.99893	10.344	0.468	-0.0599702
P	0.83917	0.16079	4e-05	0.203	0.355	-0.060588
S	0.85846	0.14152	1e-05	0.185	0.333	-0.0612057
Y	0.83917	0.16079	4e-05	0.203	0.355	-0.0618234
S	0.82894	0.17092	0.00013	0.214	0.376	-0.0624412
P	0.83916	0.16079	5e-05	0.203	0.355	-0.0630589
T	0.83915	0.16079	6e-05	0.203	0.358	-0.0636766
S	0	0.09349	0.90651	9.477	2.744	-0.0642944
P	0.83916	0.16079	5e-05	0.203	0.355	-0.0649121
S	0	0.13505	0.86495	9.088	3.213	-0.0655298
Y	0.83917	0.16079	4e-05	0.203	0.355	-0.0661476
S	0.82323	0.17658	0.00019	0.22	0.387	-0.0667653
P	0.83916	0.16079	5e-05	0.203	0.356	-0.067383
T	0.20375	0.79274	0.00351	0.839	0.679	-0.0680007
S	0	0	1	10.354	0.355	-0.0686185
P	0.83916	0.16079	5e-05	0.203	0.356	-0.0692362
S	0.00055	0.80375	0.1957	2.822	3.698	-0.0698539
Y	0.83917	0.16079	4e-05	0.203	0.355	-0.0704717
S	0.0043	0.64963	0.34606	4.225	4.447	-0.0710894
P	0.83916	0.16079	5e-05	0.203	0.356	-0.0717071
T	0.83915	0.16079	6e-05	0.203	0.358	-0.0723249
S	0	0	1	10.354	0.355	-0.0729426
P	0.83916	0.16079	5e-05	0.203	0.355	-0.0735603
S	0.23178	0.76719	0.00103	0.789	0.503	-0.0741781
Y	0.83917	0.16079	4e-05	0.203	0.355	-0.0747958
S	0.00413	0.68221	0.31366	3.921	4.336	-0.0754135
P	0.83917	0.16079	4e-05	0.203	0.355	-0.0760313
T	0.11817	0.86575	0.01608	1.037	1.222	-0.076649
S	0	0	1	10.354	0.355	-0.0772667
P	0.83916	0.16079	5e-05	0.203	0.356	-0.0778845
S	1e-05	0.31695	0.68304	7.381	4.357	-0.0785022
Y	0.83917	0.16079	4e-05	0.203	0.355	-0.0791199
S	0.18491	0.80719	0.0079	0.898	0.916	-0.0797377
P	0.83916	0.16079	5e-05	0.203	0.355	-0.0803554
T	0.2063	0.79127	0.00243	0.827	0.604	-0.0809731
S	0	0	1	10.354	0.355	-0.0815909
P	0.83916	0.16079	5e-05	0.203	0.355	-0.0822086
S	0	0.00692	0.99308	10.289	0.852	-0.0828263
Y	0.83917	0.16079	4e-05	0.203	0.355	-0.0834441
S	0.00415	0.69032	0.30553	3.845	4.304	-0.0840618
P	0.83917	0.16079	4e-05	0.203	0.355	-0.0846795
T	0.83915	0.16079	6e-05	0.203	0.358	-0.0852973
S	0	0	1	10.354	0.355	-0.085915
P	0.83916	0.16079	5e-05	0.203	0.356	-0.0865327
S	0.85858	0.14141	1e-05	0.184	0.333	-0.0871505
Y	0.83917	0.16079	4e-05	0.203	0.355	-0.0877682
S	0.01055	0.916	0.07345	1.673	2.434	-0.0883859
P	0.83916	0.16079	5e-05	0.203	0.355	-0.0890037
T	0.1187	0.86624	0.01506	1.027	1.186	-0.0896214
S	0	0	1	10.354	0.355	-0.0902391
P	0.83916	0.16079	5e-05	0.203	0.355	-0.0908569
S	0.00499	0.90822	0.08679	1.802	2.623	-0.0914746
-	0.66666	0.26668	0.06667	0.99	2.538	-0.0920923
-	0.66666	0.26668	0.06667	0.99	2.538	-0.0927101
-	0.66666	0.26668	0.06667	0.99	2.538	-0.0933278
-	0.66666	0.26668	0.06667	0.99	2.538	-0.0939455
-	0.66666	0.26668	0.06667	0.99	2.538	-0.0945633
-	0.66666	0.26668	0.06667	0.99	2.538	-0.095181
-	0.66666	0.26668	0.06667	0.99	2.538	-0.0957987
-	0.66666	0.26668	0.06667	0.99	2.538	-0.0964165
-	0.66666	0.26668	0.06667	0.99	2.538	-0.0970342
-	0.66666	0.26668	0.06667	0.99	2.538	-0.0976519
-	0.66666	0.26668	0.06667	0.99	2.538	-0.0982697
-	0.66666	0.26668	0.06667	0.99	2.538	-0.0988874
-	0.66666	0.26668	0.06667	0.99	2.538	-0.0995051
-	0.66666	0.26668	0.06667	0.99	2.538	-0.100123
Y	0.2586	0.74115	0.00024	0.757	0.442	-0.100741
S	0	0.03357	0.96642	10.039	1.721	-0.101358
P	0.24021	0.75922	0.00057	0.777	0.465	-0.101976
T	0.01286	0.96926	0.01788	1.154	1.237	-0.102594
S	0	0	1	10.354	0.355	-0.103212
P	0.00037	0.73594	0.26369	3.457	4.111	-0.103829
S	0.0181	0.97949	0.00241	1.005	0.472	-0.104447
Y	0.8734	0.12659	1e-05	0.17	0.317	-0.105065
S	0.01156	0.9496	0.03884	1.35	1.803	-0.105682
P	0.25337	0.74621	0.00042	0.763	0.457	-0.1063
T	0.00779	0.94158	0.05064	1.463	2.043	-0.106918
S	0	1e-05	0.99999	10.354	0.356	-0.107536
P	0.0002	0.55356	0.44624	5.162	4.644	-0.108153
S	0.00057	0.87258	0.12685	2.179	3.098	-0.108771
Y	0.0147	0.97679	0.0085	1.065	0.86	-0.109389
S	0.01247	0.96286	0.02468	1.217	1.447	-0.110007
P	0.87338	0.12661	1e-05	0.17	0.317	-0.110624
T	0.01428	0.97284	0.01287	1.106	1.054	-0.111242
S	0	0	1	10.354	0.355	-0.11186
P	0.01397	0.97613	0.0099	1.078	0.926	-0.112478
S	3e-05	0.65549	0.34448	4.21	4.434	-0.113095
Y	0.25966	0.74004	0.00031	0.756	0.448	-0.113713
S	0.01186	0.95258	0.03556	1.319	1.727	-0.114331
P	0.87338	0.12661	1e-05	0.17	0.317	-0.114948
T	0.01556	0.97851	0.00593	1.04	0.722	-0.115566
S	0	0	1	10.354	0.355	-0.116184
P	0.2523	0.7472	0.0005	0.765	0.464	-0.116802
S	0	0.02427	0.97573	10.126	1.481	-0.117419
Y	0.24734	0.75228	0.00039	0.769	0.45	-0.118037
S	0.01358	0.97101	0.01541	1.13	1.15	-0.118655
P	0.25365	0.7459	0.00045	0.763	0.46	-0.119273
T	0.24242	0.7571	0.00048	0.774	0.457	-0.11989
S	0	0	1	10.354	0.355	-0.120508
P	0.25228	0.74722	0.0005	0.765	0.464	-0.121126
S	0	0.00096	0.99904	10.345	0.458	-0.121743
Y	0.8734	0.12659	1e-05	0.17	0.317	-0.122361
S	0.82564	0.1742	0.00016	0.217	0.382	-0.122979
P	0.11881	0.86536	0.01583	1.034	1.214	-0.123597
T	0.20798	0.78988	0.00214	0.822	0.584	-0.124214
S	0	0.00052	0.99948	10.349	0.414	-0.124832
P	0.84042	0.15954	4e-05	0.202	0.354	-0.12545
S	0.00028	0.46067	0.53905	6.036	4.665	-0.126068
Y	0.84042	0.15954	4e-05	0.202	0.353	-0.126685
S	0.82908	0.17079	0.00013	0.214	0.375	-0.127303
P	0.20761	0.79029	0.0021	0.822	0.58	-0.127921
T	0.01252	0.9577	0.02978	1.265	1.586	-0.128539
S	0	0	1	10.354	0.355	-0.129156
P	0.84042	0.15954	4e-05	0.202	0.354	-0.129774
S	0.01345	0.96787	0.01868	1.161	1.264	-0.130392
Y	0.84042	0.15954	4e-05	0.202	0.354	-0.131009
S	0.82215	0.17766	0.00019	0.221	0.389	-0.131627
P	0.84042	0.15954	4e-05	0.202	0.354	-0.132245
T	0.84042	0.15954	5e-05	0.202	0.354	-0.132863
S	0	0	1	10.354	0.355	-0.13348
P	0.84042	0.15954	4e-05	0.202	0.354	-0.134098
S	0	0.02272	0.97728	10.141	1.437	-0.134716
Y	0.84042	0.15954	4e-05	0.202	0.353	-0.135334
S	0.82914	0.17074	0.00012	0.213	0.374	-0.135951
P	0.84042	0.15954	4e-05	0.202	0.354	-0.136569
S	0.85902	0.14096	2e-05	0.184	0.334	-0.137187
S	0.8281	0.17177	0.00013	0.215	0.376	-0.137805
P	0.84042	0.15954	4e-05	0.202	0.354	-0.138422
N	0.8598	0.14019	1e-05	0.183	0.332	-0.13904
Y	0.84042	0.15954	4e-05	0.202	0.353	-0.139658
T	0.84041	0.15954	5e-05	0.202	0.355	-0.140275
P	0.84042	0.15954	4e-05	0.202	0.354	-0.140893
A	0.00047	0.73396	0.26557	3.474	4.12	-0.141511
S	0.8252	0.17464	0.00016	0.218	0.383	-0.142129
P	0.20489	0.792	0.00311	0.834	0.652	-0.142746
S	0.0116	0.94003	0.04837	1.439	2.001	-0.143364
Y	0.84042	0.15954	4e-05	0.202	0.353	-0.143982
S	0.83063	0.16929	8e-05	0.212	0.368	-0.1446
P	0.84042	0.15954	4e-05	0.202	0.354	-0.145217
T	0.01682	0.97769	0.00549	1.035	0.697	-0.145835
S	0	0.01846	0.98154	10.181	1.307	-0.146453
P	0.00801	0.95508	0.03692	1.335	1.755	-0.147071
S	0	2e-05	0.99998	10.354	0.357	-0.147688
Y	0.01581	0.97937	0.00482	1.03	0.653	-0.148306
S	0.22393	0.77408	0.00198	0.806	0.579	-0.148924
P	0.00794	0.95914	0.03292	1.298	1.66	-0.149541
S	0	0.02568	0.97432	10.113	1.52	-0.150159
S	0.86003	0.13993	4e-05	0.183	0.335	-0.150777
P	0.01492	0.97756	0.00752	1.055	0.81	-0.151395
Q	0.22051	0.7775	0.00199	0.809	0.578	-0.152012
Y	0.24662	0.75287	0.00051	0.77	0.462	-0.15263
S	0.22236	0.77533	0.0023	0.81	0.603	-0.153248
P	0.0007	0.92247	0.07684	1.713	2.476	-0.153866
A	0.01605	0.97985	0.0041	1.023	0.604	-0.154483
S	0.01836	0.97992	0.00172	0.998	0.405	-0.155101
P	0.0151	0.97682	0.00808	1.061	0.84	-0.155719
S	0	0.15149	0.84851	8.932	3.368	-0.156337
Y	0.01582	0.97939	0.0048	1.029	0.652	-0.156954
S	0.22924	0.76931	0.00144	0.796	0.538	-0.157572
P	0.01474	0.97553	0.00973	1.076	0.919	-0.15819
S	0.00419	0.98977	0.00604	1.052	0.72	-0.158807
S	0.01723	0.9801	0.00266	1.008	0.493	-0.159425
P	0.01205	0.96601	0.02193	1.192	1.365	-0.160043
K	0.01615	0.97871	0.00513	1.032	0.674	-0.160661
Y	0.01576	0.97869	0.00554	1.036	0.699	-0.161278
S	0.22554	0.77261	0.00185	0.803	0.57	-0.161896
P	0.14454	0.85309	0.00237	0.885	0.566	-0.162514
T	0.01032	0.9646	0.02508	1.223	1.457	-0.163132
S	0	0.06503	0.93497	9.744	2.332	-0.163749
P	0.01513	0.97776	0.00712	1.052	0.789	-0.164367
S	0	1e-05	0.99999	10.354	0.355	-0.164985
Y	0.24734	0.75227	0.00039	0.769	0.45	-0.165603
S	0.2276	0.77078	0.00163	0.799	0.552	-0.16622
P	0.01473	0.97549	0.00978	1.077	0.921	-0.166838
T	0.00816	0.96771	0.02413	1.216	1.428	-0.167456
S	0.23986	0.75922	0.00093	0.781	0.498	-0.168073
P	0.01492	0.97716	0.00792	1.059	0.831	-0.168691
S	0.13106	0.86093	0.00801	0.95	0.898	-0.169309
F	0.89445	0.10555	0	0.15	0.292	-0.169927
A	0.01613	0.9772	0.00667	1.046	0.766	-0.170544
G	2e-05	0.61586	0.38411	4.58	4.54	-0.171162
T	0.0006	0.87253	0.12687	2.179	3.098	-0.17178
S	0.22393	0.77372	0.00235	0.809	0.607	-0.172398
P	0.01492	0.97727	0.00781	1.058	0.825	-0.173015
Q	0.2219	0.77674	0.00136	0.802	0.527	-0.173633
Y	0.0158	0.97922	0.00498	1.031	0.664	-0.174251
T	0.87338	0.12661	1e-05	0.17	0.318	-0.174869
P	0.01486	0.97732	0.00782	1.058	0.826	-0.175486
A	0.01579	0.9783	0.0059	1.04	0.721	-0.176104
S	3e-05	0.65782	0.34216	4.187	4.424	-0.176722
P	0.00768	0.95258	0.03974	1.361	1.818	-0.177339
T	1e-05	0.37593	0.62406	6.827	4.532	-0.177957
Y	0.24734	0.75226	0.00039	0.769	0.451	-0.178575
S	0.22819	0.7696	0.00221	0.804	0.599	-0.179193
P	0.1444	0.85333	0.00226	0.884	0.558	-0.17981
T	0.25757	0.74212	0.00031	0.758	0.448	-0.180428
S	4e-05	0.77383	0.22614	3.104	3.897	-0.181046
P	0.01492	0.97745	0.00763	1.056	0.816	-0.181664
T	0.01572	0.97868	0.0056	1.037	0.703	-0.182281
Y	0.01576	0.97875	0.00549	1.036	0.696	-0.182899
S	0.00013	0.35906	0.64081	6.988	4.493	-0.183517
P	0.01485	0.97718	0.00798	1.06	0.834	-0.184135
T	0.00071	0.89802	0.10127	1.941	2.808	-0.184752
S	0.01835	0.97986	0.0018	0.999	0.412	-0.18537
P	0.01512	0.97753	0.00736	1.054	0.802	-0.185988
S	0	0.01381	0.98619	10.225	1.147	-0.186605
Y	0.01582	0.97938	0.0048	1.029	0.652	-0.187223
S	0.23085	0.76774	0.0014	0.794	0.535	-0.187841
P	0.83866	0.1613	5e-05	0.204	0.356	-0.188459
S	0.01849	0.97849	0.00302	1.01	0.525	-0.189076
S	0.01164	0.94798	0.04037	1.364	1.836	-0.189694
P	0.87193	0.12806	1e-05	0.172	0.319	-0.190312
Q	0.23629	0.7629	0.00081	0.783	0.485	-0.19093
H	0.00917	0.97779	0.01304	1.112	1.057	-0.191547
-	0.66666	0.26668	0.06667	0.99	2.538	-0.192165
T	0.01532	0.97846	0.00621	1.043	0.739	-0.192783
A	2e-05	0.49123	0.50875	5.749	4.674	-0.193401
S	0	0	1	10.354	0.355	-0.194018
G	0.00031	0.72499	0.2747	3.559	4.163	-0.194636
S	2e-05	0.55347	0.4465	5.164	4.643	-0.195254
T	0.21416	0.78384	0.002	0.815	0.575	-0.195871
R	0.00042	0.06483	0.93475	9.743	2.337	-0.196489
Y	0.0156	0.97901	0.00538	1.035	0.689	-0.197107
S	0.22206	0.77486	0.00308	0.818	0.658	-0.197725
P	0.01466	0.97636	0.00899	1.069	0.884	-0.198342
S	0	0.00161	0.99839	10.339	0.516	-0.19896
S	2e-05	0.55838	0.4416	5.118	4.638	-0.199578
P	0.01492	0.97692	0.00816	1.061	0.844	-0.200196
N	0.00478	0.96226	0.03296	1.301	1.66	-0.200813
Y	0.01555	0.97812	0.00633	1.044	0.746	-0.201431
S	0.22451	0.77282	0.00267	0.811	0.631	-0.202049
P	0.01541	0.97807	0.00651	1.046	0.756	-0.202666
T	0.14272	0.85414	0.00314	0.893	0.622	-0.203284
S	0.01689	0.97887	0.00424	1.023	0.616	-0.203902
P	0.01492	0.97721	0.00787	1.059	0.828	-0.20452
T	0.01518	0.97754	0.00728	1.053	0.798	-0.205137
Y	0.2442	0.75522	0.00058	0.773	0.468	-0.205755
S	0.22174	0.77586	0.0024	0.812	0.61	-0.206373
P	0.2448	0.75472	0.00048	0.772	0.458	-0.206991
T	0.00066	0.89453	0.10481	1.974	2.85	-0.207608
S	0.01702	0.98009	0.00288	1.01	0.512	-0.208226
P	0.00068	0.90625	0.09307	1.864	2.702	-0.208844
Q	0.21043	0.77653	0.01304	0.921	1.145	-0.209462
Y	0.2406	0.75884	0.00056	0.777	0.464	-0.210079
S	0.21475	0.78201	0.00324	0.826	0.666	-0.210697
P	0.00726	0.94487	0.04788	1.438	1.987	-0.211315
S	0.13686	0.85772	0.00542	0.92	0.764	-0.211932
S	0.26794	0.73183	0.00023	0.748	0.445	-0.21255
T	0.00025	0.64649	0.35326	4.292	4.461	-0.213168
K	0.01548	0.97656	0.00797	1.059	0.834	-0.213786
Y	0.24419	0.75522	0.00059	0.773	0.468	-0.214403
S	0.22222	0.7757	0.00207	0.808	0.585	-0.215021
-	0.66666	0.26668	0.06667	0.99	2.538	-0.215639
T	0.83865	0.16129	5e-05	0.204	0.357	-0.216257
S	0.01447	0.9755	0.01004	1.079	0.933	-0.216874
P	0.20489	0.79251	0.0026	0.829	0.616	-0.217492
T	0.83953	0.16041	6e-05	0.203	0.357	-0.21811
Y	0.84042	0.15954	4e-05	0.202	0.353	-0.218728
T	0.84042	0.15954	4e-05	0.202	0.354	-0.219345
P	0.84042	0.15954	4e-05	0.202	0.354	-0.219963
T	0.84041	0.15954	5e-05	0.202	0.355	-0.220581
S	0	0.07508	0.92492	9.65	2.488	-0.221198
P	0.84042	0.15954	4e-05	0.202	0.354	-0.221816
S	0.00069	0.90665	0.09266	1.86	2.697	-0.222434
Y	0.84042	0.15954	4e-05	0.202	0.353	standard error
S	0.01062	0.91845	0.07092	1.65	2.395	-0.223052
P	0.84042	0.15954	4e-05	0.202	0.354	-0.223669
T	0.19898	0.79775	0.00326	0.841	0.66	-0.224287
S	0.01349	0.9692	0.01731	1.148	1.217	-0.224905
P	0.84042	0.15954	4e-05	0.202	0.354	-0.225523
T	0.84042	0.15954	4e-05	0.202	0.354	-0.22614
Y	0.84042	0.15954	4e-05	0.202	0.354	-0.226758
S	0.82966	0.17022	0.00012	0.213	0.374	-0.227376
P	0.84042	0.15954	4e-05	0.202	0.354	-0.227994
P	0.20139	0.79586	0.00275	0.834	0.625	-0.228611
V	0.20744	0.79042	0.00214	0.823	0.583	-0.229229
P	0.20675	0.79103	0.00221	0.824	0.588	-0.229847
G	0.83643	0.16349	7e-05	0.206	0.362	-0.230464
Y	0.84042	0.15954	4e-05	0.202	0.354	-0.231082
S	0.82891	0.17097	0.00012	0.214	0.375	-0.2317
P	0.84042	0.15954	4e-05	0.202	0.354	-0.232318
T	0.84041	0.15954	5e-05	0.202	0.355	-0.232935
S	0.0136	0.97351	0.01289	1.107	1.054	-0.233553
P	0.84042	0.15954	4e-05	0.202	0.354	-0.234171
T	0.84041	0.15954	5e-05	0.202	0.356	-0.234789
Y	0.84042	0.15954	4e-05	0.202	0.353	-0.235406
S	0.82391	0.17595	0.00014	0.219	0.38	-0.236024
[truncated: 13 more rows]

[truncated: 12 more sheets: Table S11, Table S12, Table S13, Table S14, Table S15, Table S16, Table S17, Table S18, Table S19, Table S20, Table S21, Table S22]
